# Supplementary material for: Insights into modeling refractive index of ionic liquids using chemical structure-based machine learning methods
Source: Sci Rep. 2023 Jul 24;13:11966. doi: 10.1038/s41598-023-39079-5 (PMC10366230; doi:10.1038/s41598-023-39079-5)
Supplement: Supplementary file 1 — Supplementary Information 1. [file 41598_2023_39079_MOESM1_ESM.xlsx]

## Sheet: Train
Table S2. Ada-DT train dataset
T(K)	Wave Length(nm)	-CH3	-CH2-	>CH-	>C<	=CH2	=CH-	=C<	-OH	-O-	>C=O	-COOH	-COO-	HCOO-	=O(other)	-NH2	-NH3	-NH-	>N-	-CN	-NO2	-F	-Cl	-Br	-I	-P	-B	-S-	-SO2	-CH2-	>CH-	=CH-	=C<	-O-	-NH-	>N-	=N-	y	ypred
293.15	589.3	2	1	0	6	0	0	0	0	0	0	0	0	0	0	0	0	0	0	0	0	18	0	0	0	1	0	0	0	0	0	3	0	0	0	1	1	1.37043	1.37176
313.15	589.3	2	7	0	0	0	0	0	0	0	0	0	0	0	0	0	0	0	0	0	0	4	0	0	0	0	1	0	0	0	0	3	0	0	0	1	1	1.4285	1.4258
323.15	589.3	3	3	0	2	0	0	0	0	0	0	0	0	0	0	0	0	0	1	0	0	6	0	0	0	0	0	1	2	0	0	0	0	0	0	0	0	1.41906	1.41906
308.15	589.3	2	3	0	0	0	0	0	0	0	0	0	0	0	0	0	0	0	0	0	0	6	0	0	0	1	0	0	0	0	0	3	0	0	0	1	1	1.40691	1.41037
293.15	589.3	3	5	2	0	0	0	0	1	0	0	0	1	0	0	1	0	0	0	0	0	0	0	0	0	0	0	0	0	0	0	3	0	0	0	1	1	1.5033	1.50689
303.2	589.3	2	4	0	2	0	0	0	0	2	0	0	0	0	0	0	0	0	0	0	0	6	0	0	0	0	0	0	2	0	0	6	0	0	0	2	2	1.44115	1.44045
348.15	589.3	3	3	0	0	0	0	0	0	0	0	0	1	0	0	0	0	0	0	0	0	0	0	0	0	0	0	0	0	0	0	3	0	0	0	1	1	1.47318	1.48334
353.15	589.3	2	3	0	2	0	0	0	0	1	0	0	0	0	0	0	0	0	1	0	0	6	0	0	0	0	0	0	2	0	0	3	0	0	0	1	1	1.4118	1.4154
308.15	589.3	3	12	1	0	0	0	0	0	3	1	0	0	0	0	0	1	0	0	0	0	0	0	0	0	0	0	0	1	0	0	0	0	0	0	0	0	1.4603	1.4557
303.15	589.3	3	2	0	0	0	0	0	0	2	0	0	0	0	0	0	0	0	0	0	0	0	0	0	0	0	0	0	1	0	0	3	0	0	0	1	1	1.4774	1.4791
303.15	589.3	2	9	0	0	0	0	0	0	0	0	0	0	0	0	0	0	0	0	0	0	0	1	0	0	0	0	0	0	0	0	3	0	0	0	1	1	1.4972	1.498
303.15	589.6	2	2	0	2	0	0	0	0	0	0	0	0	0	0	0	0	0	1	0	0	6	0	0	0	0	0	0	2	0	0	3	0	0	0	1	1	1.4232	1.4269
323.15	589.3	3	2	0	0	0	0	0	0	0	0	0	1	0	0	0	0	0	0	0	0	0	0	0	0	0	0	0	0	0	0	3	0	0	0	1	1	1.4845	1.48816
328.15	589.3	3	1	0	0	0	0	0	0	0	0	0	1	0	0	0	0	0	0	0	0	0	0	0	0	0	0	0	0	0	0	3	0	0	0	1	1	1.49171	1.4895
313.15	589.3	2	13	0	2	0	0	0	0	0	0	0	0	0	0	0	0	0	1	0	0	6	0	0	0	0	0	0	2	0	0	3	0	0	0	1	1	1.43456	1.43481
298.15	589.3	2	2	0	2	0	0	0	0	0	0	0	0	0	0	0	0	0	1	0	0	6	0	0	0	0	0	0	2	5	0	0	0	0	0	1	0	1.427	1.4259
283.15	589.3	1	3	0	0	0	0	0	0	0	0	0	0	0	0	0	0	0	0	0	0	4	0	0	0	0	1	0	0	0	0	5	0	0	0	0	1	1.4496	1.44786
310.65	589.3	2	3	0	0	0	0	0	0	0	0	0	0	0	0	0	0	0	0	0	0	4	0	0	0	0	1	0	0	0	0	4	1	0	0	0	1	1.44773	1.45172
338.15	589.3	2	3	0	0	0	0	0	0	1	0	0	0	0	0	1	0	0	0	0	0	0	0	0	0	0	0	0	1	0	0	3	0	0	0	1	1	1.50136	1.4925
333.15	589.3	3	2	0	0	0	0	0	0	0	0	0	1	0	0	0	0	0	0	0	0	0	0	0	0	0	0	0	0	0	0	3	0	0	0	1	1	1.4824	1.48734
323.15	589.3	6	12	0	0	0	0	0	0	3	0	0	0	0	1	0	0	0	0	0	0	0	0	0	0	2	0	0	0	0	0	0	0	0	0	0	0	1.45904	1.46215
318.15	589.3	2	3	0	0	0	0	0	1	1	0	0	0	0	0	0	0	0	0	0	0	0	0	0	0	0	0	0	1	0	0	3	0	0	0	1	1	1.4857	1.493
348.15	589.3	2	5	0	0	0	0	0	0	0	0	0	0	0	0	0	0	0	0	4	0	0	0	0	0	0	1	0	0	0	0	3	0	0	0	1	1	1.43592	1.43592
298.15	589.3	2	1	0	2	0	0	0	0	0	0	0	0	0	0	0	0	0	1	0	0	6	0	0	0	0	0	0	2	0	0	4	1	0	0	0	1	1.44412	1.44582
283.15	589.3	2	2	0	2	0	0	0	0	0	0	0	0	0	0	0	0	0	1	0	0	6	0	0	0	0	0	0	2	4	0	0	0	0	0	1	0	1.42474	1.42658
338.15	589.3	4	28	0	0	0	0	0	0	0	0	0	0	0	0	0	0	0	0	0	0	0	0	1	0	1	0	0	0	0	0	0	0	0	0	0	0	1.47523	1.47346
303.15	589.3	3	2	0	2	0	0	0	0	0	0	0	0	0	0	0	0	0	1	0	0	6	0	0	0	0	0	1	2	0	0	0	0	0	0	0	0	1.4219	1.42168
333	589.3	1	5	0	2	0	0	0	0	1	0	0	0	0	0	0	0	0	1	1	0	6	0	0	0	0	0	0	2	0	0	3	0	0	0	1	1	1.415	1.4221
328.15	589.3	2	3	0	1	0	0	0	0	1	0	0	0	0	0	0	0	0	0	0	0	3	0	0	0	0	0	0	1	4	0	0	0	0	0	1	0	1.4247	1.43009
313.15	589.3	1	3	0	1	0	0	0	0	0	0	0	1	0	0	0	0	0	0	0	0	3	0	0	0	0	0	0	0	0	0	5	0	0	0	0	1	1.5041	1.50365
293.15	589.3	3	6	0	0	0	0	0	0	0	0	0	1	0	0	0	0	0	0	0	0	0	0	0	0	0	0	0	0	0	0	3	0	0	0	1	1	1.4834	1.49029
318.15	589.3	4	34	0	0	0	0	0	0	0	0	0	0	0	0	0	0	0	0	0	0	0	1	0	0	1	0	0	0	0	0	0	0	0	0	0	0	1.472	1.47609
308.15	589.3	2	3	0	0	0	0	0	0	0	0	0	0	0	0	0	0	0	1	2	0	0	0	0	0	0	0	0	0	4	0	0	0	0	0	1	0	1.49392	1.49198
298.15	589.3	2	3	0	0	0	0	0	0	0	0	0	0	0	0	0	0	0	1	2	0	0	0	0	0	0	0	0	0	0	0	3	0	0	0	1	1	1.50893	1.51562
328.15	589.3	3	1	0	0	0	0	0	0	2	0	0	0	0	0	0	0	0	0	0	0	0	0	0	0	0	0	0	1	0	0	3	0	0	0	1	1	1.4704	1.4732
303.15	589.3	2	3	0	8	0	0	0	0	0	0	0	0	0	0	0	0	0	1	0	0	18	0	0	0	0	0	0	2	0	0	3	0	0	0	1	1	1.38662	1.38662
308.15	589.3	4	28	0	0	0	0	0	0	0	0	0	0	0	0	0	0	0	1	2	0	0	0	0	0	1	0	0	0	0	0	0	0	0	0	0	0	1.48008	1.48228
328.15	589.3	2	2	0	0	0	0	0	0	2	0	0	0	0	0	0	0	0	0	0	0	0	0	0	0	0	0	0	1	0	0	5	0	0	0	0	1	1.4972	1.5012
315.65	589.3	2	1	0	2	0	0	0	0	0	0	0	0	0	0	0	0	0	1	0	0	6	0	0	0	0	0	0	2	0	0	4	1	0	0	0	1	1.44281	1.44103
348.15	589.3	4	14	1	0	0	0	0	1	1	0	0	0	0	0	0	0	0	1	0	0	0	0	0	0	0	0	0	1	4	0	0	0	1	0	1	0	1.47111	1.4788
298.1	589.3	4	4	0	0	0	8	4	0	2	0	0	0	0	0	0	0	0	0	0	0	0	0	0	0	0	0	0	2	0	0	6	0	0	0	2	2	1.55694	1.55564
318.15	589.3	1	3	0	0	0	0	0	0	0	0	0	0	0	0	0	0	0	1	0	0	2	0	0	0	0	0	0	2	0	0	5	0	0	0	0	1	1.4654	1.46458
293.2	589.3	2	5	0	2	0	0	0	0	0	0	0	0	0	0	0	0	0	1	0	0	6	0	0	0	0	0	0	2	0	0	3	0	0	0	1	1	1.43115	1.4355
308.15	589.3	2	5	0	6	0	0	0	0	0	0	0	0	0	0	0	0	0	0	0	0	18	0	0	0	1	0	0	0	0	0	3	0	0	0	1	1	1.38298	1.38032
308.15	589.3	1	3	0	0	0	0	0	0	0	0	0	0	0	0	0	0	0	0	0	0	4	0	0	0	0	1	0	0	0	0	5	0	0	0	0	1	1.4427	1.44454
308.15	589.3	3	2	2	0	0	0	0	1	0	0	0	1	0	0	1	0	0	0	0	0	0	0	0	0	0	0	0	0	0	0	3	0	0	0	1	1	1.5086	1.50505
303.15	589.3	3	13	1	0	0	0	0	0	3	1	0	0	0	0	0	1	0	0	0	0	0	0	0	0	0	0	0	1	0	0	0	0	0	0	0	0	1.4624	1.45576
313.15	589.3	2	3	0	0	0	0	0	0	0	0	0	0	0	0	0	0	0	0	0	0	4	0	0	0	0	1	0	0	0	0	3	0	0	0	1	1	1.41621	1.4175
288.15	589.3	3	2	0	0	0	0	0	0	2	0	0	0	0	0	0	0	0	0	0	0	0	0	0	0	0	0	0	1	0	0	3	0	0	0	1	1	1.48155	1.48065
318.15	589.3	8	3	3	0	0	0	0	0	1	0	0	0	0	0	0	0	0	0	0	0	0	0	0	0	1	0	0	1	0	0	4	2	0	0	0	0	1.51233	1.51233
313.15	589.3	4	6	0	0	0	0	0	1	0	0	0	1	0	0	0	0	0	1	0	0	0	0	0	0	0	0	0	0	0	0	0	0	0	0	0	0	1.4658	1.46618
329.61	589.3	3	1	0	0	0	0	0	0	1	0	0	0	0	0	0	0	0	0	0	0	0	0	0	0	0	0	0	1	0	0	7	2	0	0	1	1	1.53649	1.53663
308.15	589.3	1	3	0	0	0	0	0	0	0	0	0	1	0	0	0	0	0	0	1	0	0	0	0	0	0	0	0	0	0	0	3	0	0	1	0	1	1.4691	1.4691
323.1	589.3	4	4	0	0	0	0	0	0	2	0	0	0	0	0	0	0	0	0	0	0	0	0	0	0	0	0	0	2	0	0	6	0	0	0	2	2	1.50212	1.50212
293	589.3	1	1	0	0	0	0	0	0	1	0	0	0	0	0	0	1	0	0	0	1	0	0	0	0	0	0	0	0	0	0	0	0	0	0	0	0	1.4531	1.4531
323.15	589.3	3	4	1	0	0	0	0	2	1	0	0	0	0	0	0	0	0	1	0	0	0	0	0	0	0	0	0	1	4	0	0	0	1	0	1	0	1.49453	1.4889
318.15	589.3	2	1	0	1	0	0	0	0	1	0	0	0	0	0	0	0	0	0	0	0	3	0	0	0	0	0	0	1	0	0	3	0	0	0	1	1	1.42719	1.4316
293.15	589.3	3	10	0	0	0	0	0	0	2	0	0	0	0	0	0	0	0	0	0	0	0	0	0	0	0	0	0	1	0	0	3	0	0	0	1	1	1.4712	1.4771
343.15	589.3	2	1	0	6	0	0	0	0	0	0	0	0	0	0	0	0	0	0	0	0	18	0	0	0	1	0	0	0	0	0	3	0	0	0	1	1	1.35756	1.35635
288.15	589.3	2	3	0	0	0	0	0	0	0	0	0	0	0	0	0	0	0	1	2	0	0	0	0	0	0	0	0	0	0	0	4	1	0	0	0	1	1.53696	1.53374
293.15	589.3	3	2	0	0	0	0	0	1	0	0	0	1	0	0	0	0	0	1	0	0	0	0	0	0	0	0	0	0	3	1	0	0	0	1	0	0	1.5419	1.5408
313.15	589.3	5	7	2	0	0	0	0	0	0	1	0	1	0	0	0	0	1	0	0	0	0	0	0	0	0	0	0	0	4	0	0	0	1	0	1	0	1.478	1.4828
293.15	589.3	3	1	1	2	0	0	0	0	0	0	0	0	0	0	0	0	0	1	0	0	6	0	0	0	0	0	0	2	5	0	0	0	0	0	1	0	1.43243	1.42765
293.15	589.3	2	2	0	0	0	0	0	0	1	0	0	0	0	0	0	0	0	0	0	0	0	1	0	0	0	0	0	0	0	0	3	0	0	0	1	1	1.5185	1.51298
298.15	589.3	2	7	0	0	0	0	0	0	0	0	0	0	0	0	0	0	0	0	0	0	0	0	1	0	0	0	0	0	0	0	3	0	0	0	1	1	1.49656	1.50982
333.15	589.3	1	1	0	1	0	0	0	0	1	0	0	0	0	0	0	0	0	0	0	0	3	0	0	0	0	0	0	1	0	0	5	0	0	0	0	1	1.44927	1.45111
298.1	589.3	2	1	0	2	0	0	0	0	0	0	0	0	0	0	0	0	0	1	0	0	6	0	0	0	0	0	0	2	0	0	3	0	0	0	1	1	1.422	1.43122
333.15	589.3	4	21	0	0	0	0	0	0	0	0	0	1	0	0	0	0	1	0	0	0	0	0	0	0	0	0	0	0	0	0	0	0	0	0	0	0	1.4299	1.4322
293.15	589.3	2	5	0	2	0	0	0	0	0	0	0	0	0	0	0	0	0	1	0	0	6	0	0	0	0	0	0	2	0	0	3	0	0	0	1	1	1.43155	1.4355
298.15	589.3	4	23	0	0	0	0	0	0	0	0	0	1	0	0	0	0	1	0	0	0	0	0	0	0	0	0	0	0	0	0	0	0	0	0	0	0	1.4456	1.4456
328.15	589.3	3	4	2	0	0	0	0	1	0	0	0	1	0	0	1	0	0	0	0	0	0	0	0	0	0	0	0	0	0	0	3	0	0	0	1	1	1.4955	1.496
308.15	589.3	2	5	0	1	0	0	0	0	1	0	0	0	0	0	0	0	0	0	0	0	3	0	0	0	0	0	0	1	0	0	3	0	0	0	1	1	1.43779	1.43481
313.15	589.3	2	3	0	0	0	0	0	0	0	0	0	0	0	0	0	0	0	0	0	0	6	0	0	0	1	0	0	0	0	0	3	0	0	0	1	1	1.4069	1.4081
293.12	589.3	2	3	0	0	0	0	0	0	0	0	0	0	0	0	0	0	0	0	0	0	4	0	0	0	0	1	0	0	0	0	3	0	0	0	1	1	1.4195	1.42178
298.15	589.3	2	7	1	0	0	0	0	0	0	0	1	1	0	0	1	0	0	0	0	0	0	0	0	0	0	0	0	0	0	0	3	0	0	0	1	1	1.514	1.50423
303.15	589.3	2	5	0	0	0	0	0	0	0	0	0	0	0	0	0	0	0	0	0	0	6	0	0	0	1	0	0	0	0	0	3	0	0	0	1	1	1.41806	1.41873
300.1	589.3	1	2	1	0	0	0	0	2	0	0	0	1	0	0	0	1	0	0	0	0	0	0	0	0	0	0	0	0	0	0	0	0	0	0	0	0	1.4702	1.46558
298.15	589.3	2	7	0	2	0	0	0	0	0	0	0	0	0	0	0	0	0	1	0	0	6	0	0	0	0	0	0	2	0	0	3	0	0	0	1	1	1.43331	1.436
303.15	589.3	2	1	0	0	0	0	0	1	1	0	0	0	0	0	0	0	0	0	0	0	0	0	0	0	0	0	0	1	0	0	3	0	0	0	1	1	1.49601	1.50287
328.15	589.3	4	17	0	0	0	0	0	0	0	0	0	1	0	0	0	0	1	0	0	0	0	0	0	0	0	0	0	0	0	0	0	0	0	0	0	0	1.4282	1.4342
323.15	589.3	1	3	0	0	0	0	0	0	0	0	0	0	0	0	0	0	0	0	0	0	4	0	0	0	0	1	0	0	0	0	5	0	0	0	0	1	1.4392	1.44057
303.15	430.1	2	1	0	1	0	0	0	0	1	0	0	0	0	0	0	0	0	0	0	0	3	0	0	0	0	0	0	1	0	0	3	0	0	0	1	1	1.4439	1.44159
303.15	589.3	2	3	0	1	0	0	0	0	1	0	0	0	0	0	0	0	0	0	0	0	3	0	0	0	0	0	0	1	0	0	3	0	0	0	1	1	1.4319	1.4355
293.15	589.3	3	3	1	0	0	0	0	2	0	0	0	1	0	0	1	0	0	1	0	0	0	0	0	0	0	0	0	0	0	0	0	0	0	0	0	0	1.5447	1.5419
333.15	589.3	3	0	0	0	0	0	0	0	2	0	0	0	0	0	0	0	0	0	0	0	0	0	0	0	0	0	0	1	0	0	3	0	0	0	1	1	1.47294	1.4721
343.15	589.3	2	0	0	0	0	0	0	0	2	0	0	0	0	0	0	0	0	0	0	0	0	0	0	0	0	0	0	1	0	0	5	0	0	0	0	1	1.5013	1.50361
308.15	589.3	1	5	0	0	0	0	0	0	0	0	0	0	0	0	0	0	0	0	2	0	0	0	0	0	0	0	1	0	0	0	3	0	0	0	1	1	1.5453	1.5438
298.15	589.3	4	6	0	0	0	0	0	1	1	0	0	0	0	0	0	0	0	1	0	0	0	0	0	0	0	0	0	1	0	0	0	0	0	0	0	0	1.45985	1.46659
318.15	589.3	2	5	0	2	0	0	0	0	0	0	0	0	0	0	0	0	0	1	0	0	6	0	0	0	0	0	0	2	0	0	3	0	0	0	1	1	1.42398	1.42719
318.15	589.3	3	4	1	0	0	0	0	1	0	0	0	1	0	0	0	0	0	0	0	0	0	0	0	0	0	0	0	0	0	0	3	0	0	0	1	1	1.4864	1.4928
318.15	589.3	1	2	0	0	0	0	0	0	0	0	0	0	0	0	0	0	0	1	2	0	0	0	0	0	0	0	0	0	0	0	5	0	0	0	0	1	1.5342	1.5312
333.15	589.3	4	2	1	0	0	0	0	1	0	0	0	1	0	0	1	0	0	1	0	0	0	0	0	0	0	0	0	0	0	0	0	0	0	0	0	0	1.506	1.5072
308.15	822.7	2	3	0	2	0	0	0	0	0	0	0	0	0	0	0	0	0	1	0	0	6	0	0	0	0	0	0	2	0	0	3	0	0	0	1	1	1.4179	1.4249
313.15	589.3	2	2	0	2	0	0	0	0	0	0	0	0	0	0	0	0	0	1	0	0	6	0	0	0	0	0	0	2	0	0	4	1	0	0	0	1	1.44449	1.44207
298.15	589.3	4	2	1	0	0	0	0	1	0	0	0	1	0	0	1	0	0	1	0	0	0	0	0	0	0	0	0	0	0	0	0	0	0	0	0	0	1.4868	1.4868
298.15	589.3	2	1	0	2	0	0	0	0	0	0	0	0	0	0	0	0	0	1	0	0	6	0	0	0	0	0	0	2	0	0	3	0	0	0	1	1	1.42298	1.4315
333.15	589.3	2	0	0	0	0	0	0	0	2	0	0	0	0	0	0	0	0	0	0	0	0	0	0	0	0	0	0	1	0	0	5	0	0	0	0	1	1.50361	1.50563
318	589.3	2	1	0	0	0	0	0	0	1	0	0	0	0	0	0	0	0	0	0	0	0	0	0	0	0	0	0	0	0	0	8	1	0	0	1	1	1.5566	1.5513
298.15	589.3	2	6	0	0	0	0	0	1	0	0	0	1	0	0	1	0	0	0	0	0	0	0	0	0	0	0	0	0	0	0	0	0	0	0	0	0	1.4563	1.4555
303.15	589.3	2	1	0	2	0	0	0	0	0	0	0	0	0	0	0	0	0	1	0	0	6	0	0	0	0	0	0	2	0	0	3	0	0	0	1	1	1.42162	1.42719
303.15	589.3	3	1	0	0	0	0	0	0	2	0	0	0	0	0	0	0	0	0	0	0	0	0	0	0	0	0	0	1	0	0	3	0	0	0	1	1	1.47998	1.48
323.15	589.3	2	2	0	2	0	0	0	0	1	0	0	0	0	0	0	0	0	1	0	0	6	0	0	0	0	0	0	2	0	0	3	0	0	0	1	1	1.4206	1.4227
313.15	589.3	2	3	0	0	0	0	0	0	0	0	0	0	0	0	0	0	0	0	0	0	6	0	0	0	1	0	0	0	0	0	3	0	0	0	1	1	1.40556	1.4081
298.15	589.3	4	3	0	2	0	0	0	0	0	0	0	0	0	0	0	0	0	2	0	0	6	0	0	0	0	0	0	2	0	0	0	0	0	0	0	0	1.40806	1.4133
318.15	589.3	1	9	0	0	0	0	0	0	0	0	0	0	0	0	0	0	0	0	1	0	0	0	1	0	0	0	0	0	0	0	3	0	0	0	1	1	1.51024	1.51266
288.15	589.3	2	5	0	0	0	0	0	0	0	0	0	0	0	0	0	0	0	0	1	0	0	0	0	0	0	0	1	0	0	0	3	0	0	0	1	1	1.5547	1.54894
298.15	589.3	3	5	0	2	0	0	0	0	0	0	0	0	0	0	0	0	0	1	0	0	6	0	0	0	0	0	0	2	0	0	3	2	0	0	0	1	1.44978	1.45428
313.15	822.7	2	2	0	2	0	0	0	0	0	0	0	0	0	0	0	0	0	1	0	0	6	0	0	0	0	0	0	2	0	0	3	0	0	0	1	1	1.4145	1.4222
313.15	822.7	2	5	0	2	0	0	0	0	0	0	0	0	0	0	0	0	0	1	0	0	6	0	0	0	0	0	0	2	0	0	3	0	0	0	1	1	1.4192	1.4252
338.15	589.3	2	1	0	0	0	0	0	0	0	0	0	1	0	0	0	0	0	0	0	0	0	0	0	0	0	0	0	0	0	0	3	0	0	1	0	1	1.44197	1.44395
293.15	589.3	2	3	0	0	0	0	0	0	0	0	0	0	0	0	0	0	0	0	0	0	6	0	0	0	1	0	0	0	0	0	3	0	0	0	1	1	1.4119	1.41166
343.15	589.3	3	4	1	0	0	0	0	2	1	0	0	0	0	0	0	0	0	1	0	0	0	0	0	0	0	0	0	1	4	0	0	0	1	0	1	0	1.48831	1.48489
333.15	589.3	3	4	0	2	0	0	0	1	0	0	0	0	0	0	0	0	0	2	0	0	6	0	0	0	0	0	0	2	0	0	0	0	0	0	0	0	1.4126	1.41353
303.15	589.3	3	1	0	0	0	0	0	0	0	0	0	1	0	0	0	0	0	0	0	0	0	0	0	0	0	0	0	0	0	0	3	0	0	0	1	1	1.49861	1.4958
343.15	589.3	3	1	0	0	0	0	0	0	0	0	0	1	0	0	0	0	0	0	0	0	0	0	0	0	0	0	0	0	0	0	3	0	0	0	1	1	1.48734	1.48809
298.15	589.3	5	7	2	0	0	0	0	0	0	1	0	1	0	0	0	0	1	0	0	0	0	0	0	0	0	0	0	0	4	0	0	0	1	0	1	0	1.4822	1.4868
313.15	589.3	1	2	0	0	0	0	0	0	0	0	0	0	0	0	0	0	0	0	0	0	4	0	0	0	0	1	0	0	0	0	5	0	0	0	0	1	1.44057	1.44123
315.65	589.3	1	2	0	0	0	0	0	0	0	0	0	0	0	0	0	0	0	0	0	0	4	0	0	0	0	1	0	0	0	0	5	0	0	0	0	1	1.4399	1.4409
293.15	589.3	2	5	0	2	0	0	0	0	0	0	0	0	0	0	0	0	0	1	0	0	6	0	0	0	0	0	0	2	0	0	3	0	0	0	1	1	1.4316	1.4355
318.15	589.3	5	3	2	0	0	0	0	0	0	1	0	1	0	0	0	0	1	0	0	0	0	0	0	0	0	0	0	0	4	0	0	0	1	0	1	0	1.48	1.4829
298.19	589.3	4	1	0	0	0	0	0	0	3	0	0	0	0	1	0	0	0	0	0	0	0	0	0	0	1	0	0	0	0	0	3	0	0	0	1	1	1.48175	1.4802
288.15	589.3	2	2	0	0	0	0	0	0	0	0	0	0	0	0	0	0	0	1	0	0	2	0	0	0	0	0	0	2	4	0	0	0	0	0	1	0	1.44522	1.44385
293	589.3	1	5	0	2	0	0	0	0	1	0	0	0	0	0	0	0	0	1	1	0	6	0	0	0	0	0	0	2	0	0	3	0	0	0	1	1	1.441	1.4403
333.15	589.3	2	3	0	1	0	0	0	0	1	0	0	0	0	0	0	0	0	0	0	0	3	0	0	0	0	0	0	1	0	0	3	0	0	0	1	1	1.4231	1.42886
293	589.3	1	5	0	2	0	0	0	0	2	0	0	0	0	0	0	0	0	1	1	0	6	0	0	0	0	0	0	2	0	0	3	0	0	0	1	1	1.446	1.44185
298.15	589.3	3	6	0	0	0	0	0	0	0	0	0	1	0	0	0	0	0	0	0	0	0	0	0	0	0	0	0	0	0	0	3	0	0	0	1	1	1.4823	1.4889
343.15	589.3	4	27	0	0	0	0	0	0	0	0	0	1	0	0	0	0	1	0	0	0	0	0	0	0	0	0	0	0	0	0	0	0	0	0	0	0	1.4309	1.4309
318.15	589.3	4	3	0	2	0	0	0	0	0	0	0	0	0	0	0	0	0	2	0	0	6	0	0	0	0	0	0	2	0	0	0	0	0	0	0	0	1.40273	1.40806
303.15	589.3	5	12	3	0	0	0	0	1	1	0	0	1	0	0	1	0	0	0	0	0	0	0	0	0	0	0	0	1	0	0	0	0	0	0	0	0	1.4519	1.4539
333.15	589.3	2	9	0	2	0	0	0	0	0	0	0	0	0	0	0	0	0	1	0	0	6	0	0	0	0	0	0	2	0	0	3	0	0	0	1	1	1.425	1.4265
298.15	589.3	2	2	0	2	0	0	0	0	0	0	0	0	0	0	0	0	0	1	0	0	6	0	0	0	0	0	0	2	0	0	4	1	0	0	0	1	1.4444	1.44653
298.15	589.3	1	3	0	0	0	0	0	0	1	0	0	0	0	0	0	1	0	0	0	1	0	0	0	0	0	0	0	0	0	0	0	0	0	0	0	0	1.4458	1.45181
298.15	589.3	2	3	0	0	0	0	0	0	0	0	0	0	0	0	0	0	0	0	0	0	4	0	0	0	0	1	0	0	0	0	4	1	0	0	0	1	1.4545	1.4521
303.15	589.3	1	11	0	2	0	0	0	0	0	0	0	0	0	0	0	0	0	1	0	0	6	0	0	0	0	0	0	2	0	0	5	0	0	0	0	1	1.44818	1.44545
298.15	589.3	3	2	0	0	0	0	0	0	2	0	0	0	0	0	0	0	0	0	0	0	0	0	0	0	0	0	0	1	0	0	3	0	0	0	1	1	1.47903	1.4802
353.15	589.3	2	1	0	2	0	0	0	0	0	0	0	0	0	0	0	0	0	1	0	0	6	0	0	0	0	0	0	2	0	0	3	0	0	0	1	1	1.4076	1.4142
323.15	589.3	1	1	0	2	0	0	0	0	0	0	0	0	0	0	0	0	0	1	0	0	6	0	0	0	0	0	0	2	0	0	5	0	0	0	0	1	1.43366	1.43663
328.15	589.3	3	4	0	2	0	0	0	1	0	0	0	0	0	0	0	0	0	2	0	0	6	0	0	0	0	0	0	2	0	0	0	0	0	0	0	0	1.4139	1.4139
308.15	589.3	1	3	0	0	0	0	0	0	0	0	0	0	0	0	0	0	0	1	0	0	2	0	0	0	0	0	0	2	0	0	5	0	0	0	0	1	1.4683	1.46745
313	633	4	3	0	0	0	0	0	0	1	0	0	0	0	0	0	0	0	0	0	0	0	0	0	0	0	0	0	1	0	0	6	3	0	0	1	1	1.5125	1.5153
308.15	589.3	4	2	1	0	0	0	0	1	0	0	0	1	0	0	1	0	0	1	0	0	0	0	0	0	0	0	0	0	0	0	0	0	0	0	0	0	1.5118	1.5105
308	589.3	3	1	0	0	0	0	0	0	2	0	0	0	0	0	0	0	0	0	0	0	0	0	0	0	0	0	0	1	0	0	3	0	0	0	1	1	1.478	1.4797
298.15	589.3	2	2	0	2	0	0	0	0	1	0	0	0	0	0	0	0	0	1	0	0	6	0	0	0	0	0	0	2	0	0	3	0	0	0	1	1	1.4259	1.4319
283	589.3	2	1	0	2	0	0	0	0	0	0	0	0	0	0	0	0	0	1	0	0	6	0	0	0	0	0	0	2	0	0	3	0	0	0	1	1	1.4254	1.4319
343.15	589.3	2	9	0	0	0	0	0	3	2	0	0	0	0	2	0	0	0	0	0	0	0	0	0	0	2	0	0	0	0	0	3	0	0	0	1	1	1.44308	1.44308
303.15	589.3	3	2	0	0	0	0	0	0	2	0	0	0	0	0	0	0	0	0	0	0	0	0	0	0	0	0	0	1	0	0	3	0	0	0	1	1	1.47746	1.4791
338.15	589.3	2	7	0	0	0	0	0	0	0	0	0	0	0	0	0	0	0	0	0	0	6	0	0	0	1	0	0	0	0	0	3	0	0	0	1	1	1.41195	1.4154
301.2	589.3	2	3	0	0	0	0	0	0	0	0	0	0	0	0	0	0	0	0	0	0	4	0	0	0	0	1	0	0	0	0	3	0	0	0	1	1	1.4211	1.42146
333.15	589.3	0	3	0	0	1	1	0	0	0	0	0	0	0	0	0	0	0	0	1	0	0	1	0	0	0	0	0	0	0	0	3	0	0	0	1	1	1.53682	1.53682
303.15	589.3	2	2	0	2	0	0	0	0	1	0	0	0	0	0	0	0	0	1	0	0	6	0	0	0	0	0	0	2	0	0	3	0	0	0	1	1	1.426	1.4286
298.15	486.1	2	2	0	2	0	0	0	0	0	0	0	0	0	0	0	0	0	1	0	0	6	0	0	0	0	0	0	2	0	0	3	0	0	0	1	1	1.4303	1.43299
303.15	589.3	2	7	0	2	0	0	0	0	0	0	0	0	0	0	0	0	0	2	0	0	6	0	0	0	0	0	0	2	0	0	0	0	0	0	0	0	1.4191	1.42332
323.15	589.3	2	1	0	0	0	0	0	0	0	0	0	0	0	0	0	0	0	0	1	0	0	0	0	0	0	0	1	0	0	0	3	0	0	0	1	1	1.54409	1.53945
338.15	589.3	2	1	0	2	0	0	0	0	0	0	0	0	0	0	0	0	0	1	0	0	6	0	0	0	0	0	0	2	0	0	4	1	0	0	0	1	1.43195	1.43451
313.15	589.3	2	7	0	0	0	0	0	0	0	0	0	0	0	0	0	0	0	0	0	0	0	1	0	0	0	0	0	0	0	0	3	0	0	0	1	1	1.5022	1.4989
298.15	486.1	2	7	0	0	0	0	0	0	0	0	0	0	0	0	0	0	0	0	0	0	4	0	0	0	0	1	0	0	0	0	3	0	0	0	1	1	1.4387	1.4329
298.15	589.3	2	2	0	2	0	0	0	0	0	0	0	0	0	0	0	0	0	1	0	0	6	0	0	0	0	0	0	2	4	0	0	0	0	0	1	0	1.4206	1.42565
313.15	589.3	1	3	0	2	0	0	0	0	0	0	0	0	0	0	0	0	0	1	0	0	6	0	0	0	0	0	0	2	0	0	5	0	0	0	0	1	1.4384	1.44256
303.15	589.3	2	4	1	0	0	0	0	1	0	0	0	1	0	0	1	0	0	0	0	0	0	0	0	0	0	0	0	0	0	0	3	0	0	0	1	1	1.5135	1.51294
318.15	589.3	3	5	0	0	0	0	0	0	0	0	0	1	0	0	0	0	0	0	0	0	0	0	0	0	0	0	0	0	0	0	3	0	0	0	1	1	1.4776	1.4872
323.15	589.3	1	5	0	1	0	0	0	0	1	0	0	0	0	0	0	0	0	0	1	0	3	0	0	0	0	0	0	1	0	0	3	0	0	0	1	1	1.52795	1.52795
283.15	589.3	2	1	0	0	0	0	0	0	0	0	0	0	0	0	0	0	0	0	1	0	0	0	0	0	0	0	1	0	0	0	3	0	0	0	1	1	1.556	1.5512
293.15	589.3	5	9	0	0	0	0	0	0	2	0	0	0	0	0	0	0	0	0	0	0	0	0	0	0	1	0	0	1	0	0	0	0	0	0	0	0	1.47742	1.47489
318.15	589.3	1	3	0	1	0	0	0	0	0	0	0	1	0	0	0	0	0	0	0	0	3	0	0	0	0	0	0	0	0	0	5	0	0	0	0	1	1.5032	1.5017
308.15	589.3	1	3	0	1	0	0	0	0	0	0	0	1	0	0	0	0	0	0	0	0	3	0	0	0	0	0	0	0	0	0	5	0	0	0	0	1	1.5056	1.5041
308.15	430.1	2	1	0	1	0	0	0	0	1	0	0	0	0	0	0	0	0	0	0	0	3	0	0	0	0	0	0	1	0	0	3	0	0	0	1	1	1.4423	1.4403
308.15	589.6	2	1	0	0	0	0	0	0	0	0	0	0	0	0	0	0	0	0	0	0	4	0	0	0	0	1	0	0	0	0	3	0	0	0	1	1	1.4091	1.41108
363.15	589.3	2	9	0	2	0	0	0	0	0	0	0	0	0	0	0	0	0	1	0	0	6	0	0	0	0	0	0	2	0	0	3	0	0	0	1	1	1.4166	1.42043
333	589.3	5	0	0	0	0	0	0	0	2	0	0	0	0	0	0	0	0	0	0	0	0	0	0	0	0	0	0	1	0	0	5	4	0	0	1	1	1.5266	1.5266
333.15	589.3	2	2	0	2	0	0	0	0	0	0	0	0	0	0	0	0	0	1	0	0	6	0	0	0	0	0	0	2	5	0	0	0	0	0	1	0	1.41758	1.41622
353.15	589.3	1	3	0	0	0	0	0	0	0	0	0	0	0	0	0	0	0	0	0	0	4	0	0	0	0	1	0	0	0	0	5	0	0	0	0	1	1.4315	1.43451
298.1	589.3	2	10	0	0	0	0	0	0	0	0	0	0	0	0	0	0	0	0	0	0	4	0	0	0	0	1	0	0	0	0	3	0	0	0	1	1	1.4399	1.433
313.15	589.3	2	3	0	0	0	0	0	0	0	0	0	0	0	0	0	0	0	0	0	0	4	0	0	0	0	1	0	0	0	0	3	0	0	0	1	1	1.4155	1.4175
318.15	589.3	2	1	0	0	0	0	0	0	0	0	0	0	0	0	0	0	0	0	0	0	4	0	0	0	0	1	0	0	0	0	3	0	0	0	1	1	1.4069	1.41187
343.15	589.3	5	13	3	0	0	0	0	0	4	2	0	0	0	0	0	1	0	0	0	0	0	0	0	0	0	0	0	1	0	0	0	0	0	0	0	0	1.4392	1.4432
318.15	589.3	3	1	0	0	0	0	0	0	0	0	0	1	0	0	0	0	0	0	0	0	0	0	0	0	0	0	0	0	0	0	3	0	0	0	1	1	1.4952	1.49029
298.15	589.3	2	7	0	0	0	0	0	0	0	0	0	0	0	0	0	0	0	0	0	0	0	1	0	0	0	0	0	0	0	0	3	0	0	0	1	1	1.5088	1.4989
323.15	589.3	2	1	0	2	0	0	0	0	0	0	0	0	0	0	0	0	0	1	0	0	6	0	0	0	0	0	0	2	0	0	4	1	0	0	0	1	1.44037	1.43741
293.389	589.3	2	5	0	2	0	0	0	0	0	0	0	0	0	0	0	0	0	1	0	0	6	0	0	0	0	0	0	2	0	0	3	0	0	0	1	1	1.4298	1.4355
303.15	589.3	3	3	0	0	0	0	0	0	0	0	0	1	0	0	0	0	0	0	0	0	0	0	0	0	0	0	0	0	0	0	3	0	0	0	1	1	1.48725	1.49377
293.15	589.3	3	1	1	0	0	0	0	1	0	0	0	1	0	0	0	0	0	0	0	0	0	0	0	0	0	0	0	0	0	0	3	0	0	0	1	1	1.5014	1.50091
298.1	589.3	2	3	0	0	0	0	0	0	0	0	0	0	0	0	0	0	0	0	0	0	0	0	0	1	0	0	0	0	0	0	3	0	0	0	1	1	1.572	1.572
313.15	589.3	3	1	0	0	0	0	0	0	0	0	0	1	0	0	0	0	0	0	0	0	0	0	0	0	0	0	0	0	0	0	3	0	0	0	1	1	1.49553	1.4905
308.15	589.3	4	7	0	2	0	0	0	0	0	0	0	0	0	0	0	0	0	1	0	0	6	0	0	0	1	0	0	2	0	0	0	0	0	0	0	0	1.4311	1.4311
298.15	589.3	2	3	0	0	0	0	0	0	0	0	0	0	0	0	0	0	0	0	1	0	0	0	0	0	0	0	1	0	0	0	3	0	0	0	1	1	1.53945	1.54119
298.15	589.3	2	3	0	0	0	0	0	0	0	0	0	0	0	0	0	0	0	0	0	0	4	0	0	0	0	1	0	0	0	0	4	1	0	0	0	1	1.45114	1.4521
353.15	589.3	1	2	0	4	0	0	0	1	0	0	0	1	0	0	0	0	0	0	0	0	9	0	0	0	0	0	0	0	0	0	3	0	0	0	1	1	1.39221	1.39355
298.15	589.3	2	4	0	0	0	0	0	1	0	0	0	1	0	0	1	0	0	0	0	0	0	0	0	0	0	0	0	0	0	0	0	0	0	0	0	0	1.4549	1.45545
296	589.3	2	3	0	0	0	0	0	0	0	0	0	0	0	0	0	0	0	0	0	0	0	0	0	0	0	0	0	0	4	0	2	0	0	0	2	2	1.506	1.5093
338.15	589.3	3	3	0	0	0	0	0	0	0	0	0	1	0	0	0	0	0	0	0	0	0	0	0	0	0	0	0	0	4	0	0	0	0	0	1	0	1.459	1.46308
298.15	822.7	2	3	0	0	0	0	0	0	0	0	0	0	0	0	0	0	0	0	0	0	4	0	0	0	0	1	0	0	0	0	3	0	0	0	1	1	1.4156	1.42128
298.15	589.6	2	5	0	0	0	0	0	0	0	0	0	0	0	0	0	0	0	0	0	0	4	0	0	0	0	1	0	0	0	0	3	0	0	0	1	1	1.4276	1.4295
307.2	589.3	3	3	0	0	0	0	0	0	2	0	0	0	0	0	0	0	0	0	0	0	0	0	0	0	0	0	0	1	0	0	3	0	0	0	1	1	1.4768	1.4776
298.15	589.3	2	7	0	0	0	0	0	0	0	0	0	0	0	0	0	0	0	0	0	0	0	1	0	0	0	0	0	0	0	0	3	0	0	0	1	1	1.507	1.4989
315.782	632.8	2	3	0	0	0	0	0	0	0	0	0	0	0	0	0	0	0	0	0	0	4	0	0	0	0	1	0	0	0	0	3	0	0	0	1	1	1.4161	1.415
313.15	589.3	3	2	0	2	0	0	0	0	0	0	0	0	0	0	0	0	0	1	0	0	6	0	0	0	0	0	1	2	0	0	0	0	0	0	0	0	1.41886	1.41906
288.15	589.3	2	2	0	2	0	0	0	0	0	0	0	0	0	0	0	0	0	1	0	0	6	0	0	0	0	0	0	2	4	0	0	0	0	0	1	0	1.42336	1.4259
318.15	589.3	1	0	0	0	0	0	0	1	1	0	0	0	0	0	0	0	0	0	0	0	0	0	0	0	0	0	0	1	0	0	3	0	0	1	0	1	1.48432	1.48751
328.15	589.3	3	1	0	0	0	0	0	0	0	0	0	1	0	0	0	0	0	0	0	0	0	0	0	0	0	0	0	0	0	0	3	0	0	0	1	1	1.4927	1.4895
333.15	589.3	5	3	0	0	0	0	0	0	2	0	0	0	0	0	0	0	0	1	0	0	0	0	0	0	0	0	0	1	0	0	0	0	0	0	0	0	1.45561	1.45985
313.15	589.3	2	3	0	1	0	0	0	0	1	0	0	0	0	0	0	0	0	0	0	0	3	0	0	0	0	0	0	1	0	0	3	0	0	0	1	1	1.4333	1.43358
313.15	589.3	2	3	0	2	0	0	0	0	1	0	0	0	0	0	0	0	0	1	0	0	6	0	0	0	0	0	0	2	4	0	0	0	0	0	1	0	1.4175	1.42169
298.15	589.3	2	2	0	0	0	0	0	0	0	0	0	0	0	0	0	0	0	1	0	0	2	0	0	0	0	0	0	2	4	0	0	0	0	0	1	0	1.4425	1.4414
323.15	589.3	2	3	0	0	0	0	0	0	0	0	0	0	0	0	0	0	0	1	2	0	0	0	0	0	0	0	0	0	0	0	4	1	0	0	0	1	1.5257	1.52529
303.15	589.3	3	4	1	0	0	0	0	1	0	0	0	1	0	0	0	0	0	0	0	0	0	0	0	0	0	0	0	0	0	0	3	0	0	0	1	1	1.4901	1.49601
298.15	589.3	3	1	1	2	0	0	0	0	0	0	0	0	0	0	0	0	0	1	0	0	6	0	0	0	0	0	0	2	0	0	4	1	0	0	0	1	1.44585	1.44653
313.15	589.3	3	10	0	0	0	0	0	0	2	0	0	0	0	0	0	0	0	0	0	0	0	0	0	0	0	0	0	1	0	0	3	0	0	0	1	1	1.4658	1.46873
303.15	589.3	4	3	0	2	0	0	0	0	1	0	0	0	0	0	0	0	0	2	0	0	6	0	0	0	0	0	0	2	0	0	0	0	0	0	0	0	1.4107	1.41345
290.65	589.3	1	1	0	2	0	0	0	0	0	0	0	0	0	0	0	0	0	1	0	0	6	0	0	0	0	0	0	2	0	0	5	0	0	0	0	1	1.44331	1.44422
323.15	589.3	1	4	0	2	0	0	0	0	1	0	0	0	0	0	0	0	0	1	0	0	6	0	0	0	0	0	0	2	0	0	5	0	0	0	0	1	1.435	1.4392
293.15	589.3	2	3	0	0	0	0	0	0	0	0	0	0	0	0	0	0	0	0	0	0	4	0	0	0	0	1	0	0	0	0	3	0	0	0	1	1	1.4232	1.4219
343.15	589.3	3	2	0	0	0	0	0	0	2	0	0	0	0	0	0	0	0	0	0	0	0	0	0	0	0	0	0	1	0	0	3	0	0	0	1	1	1.46718	1.4718
318.15	589.3	2	3	0	0	0	0	0	0	0	0	0	0	0	0	0	0	0	0	0	0	4	0	0	0	0	1	0	0	0	0	4	1	0	0	0	1	1.44566	1.4475
320.004	632.8	2	1	0	2	0	0	0	0	0	0	0	0	0	0	0	0	0	1	0	0	6	0	0	0	0	0	0	2	0	0	3	0	0	0	1	1	1.4154	1.4212
308.15	589.3	2	7	0	0	0	0	0	0	0	0	0	0	0	0	0	0	0	0	0	0	6	0	0	0	1	0	0	0	0	0	3	0	0	0	1	1	1.4224	1.4212
308.821	632.8	2	1	0	2	0	0	0	0	0	0	0	0	0	0	0	0	0	1	0	0	6	0	0	0	0	0	0	2	0	0	3	0	0	0	1	1	1.4186	1.42382
313.15	589.3	3	8	0	0	0	0	0	3	1	0	0	0	0	0	0	0	0	2	0	0	0	0	0	0	0	0	0	1	0	0	0	0	0	0	0	0	1.49716	1.49333
353.15	589.3	2	2	0	0	0	0	0	0	0	0	0	0	0	0	0	0	0	1	0	0	2	0	0	0	0	0	0	2	4	0	0	0	0	0	1	0	1.42792	1.431
308.15	589.3	2	5	0	0	0	0	0	0	0	0	0	0	0	0	0	0	0	0	0	0	4	0	0	0	0	1	0	0	0	0	3	0	0	0	1	1	1.42527	1.4249
338.15	589.3	3	2	0	0	0	0	0	1	0	0	0	1	0	0	0	0	0	1	0	0	0	0	0	0	0	0	0	0	3	1	0	0	0	1	0	0	1.5317	1.5317
293.15	589.3	2	4	0	0	0	0	0	0	0	0	0	1	0	0	1	0	0	0	0	0	0	0	0	0	0	0	0	0	0	0	3	0	0	0	1	1	1.5091	1.51294
343.15	589.3	2	3	0	0	0	0	0	0	0	0	0	0	0	0	0	0	0	0	0	0	6	0	0	0	1	0	0	0	0	0	3	0	0	0	1	1	1.3983	1.40468
333.15	589.3	2	1	0	0	0	0	0	0	0	0	0	1	0	0	0	0	0	0	0	0	0	0	0	0	0	0	0	0	3	1	3	0	0	1	1	1	1.51177	1.50689
303.15	589.3	2	3	0	2	0	0	0	0	0	0	0	0	0	0	0	0	0	1	0	0	6	0	0	0	0	0	0	2	5	0	0	0	0	0	1	0	1.42813	1.42683
318.15	589.3	2	3	0	2	0	0	0	0	0	0	0	0	0	0	0	0	0	1	0	0	6	0	0	0	0	0	0	2	5	0	0	0	0	0	1	0	1.42366	1.4212
308.15	589.3	2	1	0	0	0	0	0	0	0	0	0	0	0	0	0	0	0	0	4	0	0	0	0	0	0	1	0	0	0	0	3	0	0	0	1	1	1.44421	1.44421
323.15	589.3	5	13	3	0	0	0	0	0	4	2	0	0	0	0	0	1	0	0	0	0	0	0	0	0	0	0	0	1	0	0	0	0	0	0	0	0	1.4461	1.4465
338.15	589.3	2	1	0	2	0	0	0	0	0	0	0	0	0	0	0	0	0	1	0	0	6	0	0	0	0	0	0	2	0	0	4	1	0	0	0	1	1.43599	1.43451
318.2	589.3	2	3	0	0	0	0	0	0	0	0	0	0	0	0	0	0	0	0	0	0	4	0	0	0	0	1	0	0	0	0	3	0	0	0	1	1	1.4188	1.4155
308.15	589.3	2	2	0	2	0	0	0	0	0	0	0	0	0	0	0	0	0	1	0	0	6	0	0	0	0	0	0	2	5	0	0	0	0	0	1	0	1.42444	1.42185
318.15	589.3	1	3	0	0	0	0	0	1	1	0	0	0	0	0	0	0	0	0	0	0	0	0	0	0	0	0	0	1	0	0	3	0	0	1	0	1	1.48736	1.48751
328	589.3	2	5	0	0	0	0	0	0	1	0	0	0	0	0	0	0	0	0	0	0	0	0	0	0	0	0	0	0	0	0	8	1	0	0	1	1	1.5273	1.5237
313	589.3	3	1	0	0	0	0	0	0	2	0	0	0	0	0	0	0	0	0	0	0	0	0	0	0	0	0	0	1	0	0	3	0	0	0	1	1	1.476	1.4776
313.15	589.3	2	5	0	0	0	0	0	0	0	0	0	0	0	0	0	0	0	0	0	0	4	0	0	0	0	1	0	0	0	0	3	0	0	0	1	1	1.4235	1.42315
323	589.3	2	5	0	0	0	0	0	0	1	1	0	0	0	0	0	0	0	1	2	0	0	0	0	0	0	0	0	0	0	0	3	0	0	0	1	1	1.508	1.50727
303.15	589.3	2	4	0	2	0	0	0	0	1	0	0	0	0	0	0	0	0	1	0	0	6	0	0	0	0	0	0	2	4	0	0	0	0	0	1	0	1.4215	1.42683
318.15	589.3	2	3	0	0	0	0	0	0	0	0	0	0	0	0	0	0	0	0	0	0	6	0	0	0	1	0	0	0	0	0	3	0	0	0	1	1	1.40352	1.40769
308.15	589.6	2	3	0	2	0	0	0	0	0	0	0	0	0	0	0	0	0	1	0	0	6	0	0	0	0	0	0	2	0	0	3	0	0	0	1	1	1.4234	1.42658
323.15	589.3	2	3	0	0	0	0	0	0	0	0	0	0	0	0	0	0	0	0	0	0	4	0	0	0	0	1	0	0	0	0	3	0	0	0	1	1	1.41331	1.414
323.15	589.3	2	3	0	6	0	0	0	0	0	0	0	0	0	0	0	0	0	0	0	0	18	0	0	0	1	0	0	0	0	0	3	0	0	0	1	1	1.3648	1.3648
313.15	589.3	2	3	0	1	0	0	0	0	1	0	0	0	0	0	0	0	0	0	0	0	3	0	0	0	0	0	0	1	0	0	3	0	0	0	1	1	1.432	1.43358
308.15	589.3	3	3	0	0	0	0	0	0	0	0	0	1	0	0	0	0	0	0	0	0	0	0	0	0	0	0	0	0	0	0	3	0	0	0	1	1	1.4861	1.4925
303	589.3	2	9	0	0	0	0	0	0	1	0	0	0	0	0	0	0	0	0	0	0	0	0	0	0	0	0	0	0	0	0	8	1	0	0	1	1	1.5202	1.5228
338.15	589.3	3	3	0	0	0	0	0	0	0	0	0	1	0	0	0	0	0	0	0	0	0	0	0	0	0	0	0	0	0	0	3	0	0	0	1	1	1.47624	1.48384
343.15	589.3	4	25	0	0	0	0	0	0	0	0	0	1	0	0	0	0	1	0	0	0	0	0	0	0	0	0	0	0	0	0	0	0	0	0	0	0	1.4294	1.4302
328.15	589.3	1	3	0	2	0	0	0	0	0	0	0	0	0	0	0	0	0	1	0	0	6	0	0	0	0	0	0	2	0	0	5	0	0	0	0	1	1.43496	1.43737
298.15	589.3	2	6	0	0	0	0	0	3	2	0	0	0	0	0	0	0	0	1	0	0	0	0	0	0	0	0	0	1	0	0	0	0	0	0	0	0	1.48489	1.48489
333	589.3	2	3	0	0	0	0	0	0	1	0	0	0	0	0	0	0	0	0	0	0	0	0	0	0	0	0	0	0	0	0	8	1	0	0	1	1	1.5402	1.5402
293.2	589.3	2	3	0	0	0	0	0	1	0	0	0	1	0	0	1	0	0	0	0	0	0	0	0	0	0	0	0	0	0	0	0	0	0	0	0	0	1.4548	1.4552
303.15	589.3	1	2	1	0	0	0	0	2	0	0	0	1	0	0	0	1	0	0	0	0	0	0	0	0	0	0	0	0	0	0	0	0	0	0	0	0	1.46659	1.44985
293.15	589.3	2	2	0	2	0	0	0	0	0	0	0	0	0	0	0	0	0	1	0	0	6	0	0	0	0	0	0	2	0	0	4	1	0	0	0	1	1.44639	1.44742
323.15	822.7	2	3	0	2	0	0	0	0	0	0	0	0	0	0	0	0	0	1	0	0	6	0	0	0	0	0	0	2	0	0	3	0	0	0	1	1	1.4136	1.4209
328.15	589.3	1	3	0	0	0	0	0	0	0	0	0	1	0	0	0	0	0	0	1	0	0	0	0	0	0	0	0	0	0	0	3	0	0	1	0	1	1.4619	1.4616
308.2	589.3	2	3	0	0	0	0	0	0	0	0	0	0	0	0	0	0	0	0	0	0	4	0	0	0	0	1	0	0	0	0	3	0	0	0	1	1	1.42	1.41932
333.15	589.3	3	1	0	0	0	0	0	0	2	0	0	0	0	0	0	0	0	0	0	0	0	0	0	0	0	0	0	1	0	0	3	0	0	0	1	1	1.471	1.4721
298.15	589.3	3	1	0	0	0	0	0	0	0	0	0	1	0	0	0	0	0	0	0	0	0	0	0	0	0	0	0	0	0	0	3	0	0	0	1	1	1.50097	1.4979
298.15	486.1	2	3	0	0	0	0	0	0	0	0	0	0	0	0	0	0	0	0	0	0	4	0	0	0	0	1	0	0	0	0	3	0	0	0	1	1	1.4272	1.423
288.15	589.3	3	1	0	0	0	0	0	0	0	0	0	1	0	0	0	0	0	0	0	0	0	0	0	0	0	0	0	0	0	0	3	0	0	0	1	1	1.50267	1.498
318.15	589.3	3	3	0	2	0	0	0	0	0	0	0	0	0	0	0	0	0	1	0	0	6	0	0	0	0	0	1	2	0	0	0	0	0	0	0	0	1.4204	1.4204
298.15	589.3	2	7	0	2	0	0	0	0	0	0	0	0	0	0	0	0	0	2	0	0	6	0	0	0	0	0	0	2	0	0	0	0	0	0	0	0	1.42304	1.42491
298.15	589.3	3	3	0	2	0	0	0	0	0	0	0	0	0	0	0	0	0	1	0	0	6	0	0	0	0	0	1	2	0	0	0	0	0	0	0	0	1.42632	1.42591
310.251	632.8	2	7	0	0	0	0	0	0	0	0	0	0	0	0	0	0	0	0	0	0	6	0	0	0	1	0	0	0	0	0	3	0	0	0	1	1	1.4183	1.42045
323.15	589.3	1	11	0	2	0	0	0	0	0	0	0	0	0	0	0	0	0	1	0	0	6	0	0	0	0	0	0	2	0	0	5	0	0	0	0	1	1.44235	1.44115
323.15	589.3	2	9	0	2	0	0	0	0	0	0	0	0	0	0	0	0	0	1	0	0	6	0	0	0	0	0	0	2	0	0	3	0	0	0	1	1	1.4278	1.43055
363	589.3	2	5	0	0	0	0	0	0	0	0	0	0	0	0	0	0	0	0	0	0	4	0	0	0	0	1	0	0	0	0	3	0	0	0	1	1	1.4051	1.414
308.15	589.3	2	2	0	2	0	0	0	0	0	0	0	0	0	0	0	0	0	1	0	0	6	0	0	0	0	0	0	2	4	0	0	0	0	0	1	0	1.41792	1.4218
315.65	589.3	2	2	0	2	0	0	0	0	0	0	0	0	0	0	0	0	0	1	0	0	6	0	0	0	0	0	0	2	0	0	4	1	0	0	0	1	1.44374	1.44149
313.15	589.3	2	1	0	1	0	0	0	0	0	0	0	0	0	0	0	0	0	0	3	0	0	0	0	0	0	0	0	0	0	0	3	0	0	0	1	1	1.5071	1.50727
302.2	589.3	3	5	0	0	0	0	0	0	4	0	0	0	0	0	0	0	0	0	0	0	0	0	0	0	0	0	0	1	0	0	3	0	0	0	1	1	1.4804	1.4792
308.15	589.3	3	2	0	2	0	0	0	0	0	0	0	0	0	0	0	0	0	1	0	0	6	0	0	0	0	0	1	2	0	0	0	0	0	0	0	0	1.4204	1.42026
298.15	589.3	4	6	0	0	0	0	0	1	0	0	0	1	0	0	0	0	0	1	0	0	0	0	0	0	0	0	0	0	0	0	0	0	0	0	0	0	1.4709	1.4683
303.15	589.3	2	3	0	0	0	0	0	0	0	0	0	0	0	0	0	0	0	0	0	0	4	0	0	0	0	1	0	0	0	0	4	1	0	0	0	1	1.44976	1.45254
353.15	589.3	4	9	0	2	0	0	0	0	0	0	0	0	0	0	0	0	0	2	0	0	6	0	0	0	0	0	0	2	0	0	0	0	0	0	0	0	1.4104	1.41468
353.15	589.3	2	1	0	6	0	0	0	0	0	0	0	0	0	0	0	0	0	0	0	0	18	0	0	0	1	0	0	0	0	0	3	0	0	0	1	1	1.35509	1.35509
343.15	589.3	1	2	0	2	0	0	0	1	0	0	0	0	0	0	0	0	0	1	0	0	6	0	0	0	0	0	0	2	0	0	3	0	0	0	1	1	1.4207	1.4182
343.15	589.3	2	7	0	0	0	0	0	3	2	0	0	0	0	2	0	0	0	0	0	0	0	0	0	0	2	0	0	0	0	0	3	0	0	0	1	1	1.46073	1.46073
318.15	589.3	2	2	0	2	0	0	0	0	0	0	0	0	0	0	0	0	0	1	0	0	6	0	0	0	0	0	0	2	4	0	0	0	0	0	1	0	1.41519	1.42016
338.15	589.3	6	12	0	0	0	0	0	0	3	0	0	0	0	1	0	0	0	0	0	0	0	0	0	0	2	0	0	0	0	0	0	0	0	0	0	0	1.45409	1.45755
313.15	589.3	3	3	0	0	0	0	0	0	2	0	0	0	0	0	0	0	0	0	0	0	0	0	0	0	0	0	0	1	0	0	3	0	0	0	1	1	1.47532	1.4745
313.15	589.3	2	9	0	1	0	0	0	0	0	0	0	0	0	0	0	0	0	0	3	0	0	0	0	0	0	0	0	0	0	0	3	0	0	0	1	1	1.4918	1.501
353.15	589.3	2	1	0	0	0	0	0	0	0	0	0	0	0	0	0	0	0	0	1	0	0	0	0	0	0	0	1	0	0	0	3	0	0	0	1	1	1.53545	1.53414
318.15	589.3	1	5	0	0	0	0	0	0	1	0	0	0	0	0	0	0	0	0	1	0	0	0	0	0	0	0	0	1	0	0	8	1	0	0	1	1	1.52824	1.5254
298.15	589.6	2	1	0	2	0	0	0	0	0	0	0	0	0	0	0	0	0	1	0	0	6	0	0	0	0	0	0	2	0	0	3	0	0	0	1	1	1.4226	1.43055
313.15	589.3	2	5	0	0	0	0	0	0	0	0	0	0	0	0	0	0	0	0	0	0	6	0	0	0	1	0	0	0	0	0	3	0	0	0	1	1	1.41422	1.41704
293.15	589.3	2	3	0	0	0	0	0	0	0	0	0	0	0	0	0	0	0	0	0	0	4	0	0	0	0	1	0	0	0	0	3	0	0	0	1	1	1.423	1.4219
303.15	589.3	1	2	0	4	0	0	0	1	1	0	0	0	0	0	0	0	0	0	0	0	9	0	0	0	0	0	0	1	0	0	3	0	0	0	1	1	1.39512	1.39512
343.15	589.3	2	1	0	0	0	0	0	0	0	0	0	0	0	0	0	0	0	0	4	0	0	0	0	0	0	1	0	0	0	0	3	0	0	0	1	1	1.43146	1.43248
308.15	822.7	2	1	0	2	0	0	0	0	0	0	0	0	0	0	0	0	0	1	0	0	6	0	0	0	0	0	0	2	0	0	3	0	0	0	1	1	1.4141	1.4227
298.15	589.3	1	4	0	1	0	0	0	0	0	0	0	1	0	0	0	0	0	0	0	0	3	0	0	0	0	0	0	0	0	0	5	0	0	0	0	1	1.4934	1.4921
304.2	589.3	2	3	0	1	0	0	0	0	1	0	0	0	0	0	0	0	0	0	0	0	3	0	0	0	0	0	0	1	0	0	3	0	0	0	1	1	1.4355	1.43478
293.15	589.3	1	7	0	2	0	0	0	0	0	0	0	0	0	0	0	0	0	1	0	0	6	0	0	0	0	0	0	2	0	0	5	0	0	0	0	1	1.4487	1.4474
298.15	656.3	2	1	0	0	0	0	0	0	0	0	0	0	0	0	0	0	0	0	0	0	4	0	0	0	0	1	0	0	0	0	3	0	0	0	1	1	1.4095	1.41203
298.15	589.3	3	2	0	0	0	0	0	0	2	0	0	0	0	0	0	0	0	0	0	0	0	0	0	0	0	0	0	1	0	0	4	1	0	0	0	1	1.50591	1.50666
293.15	589.3	2	9	0	0	0	0	0	0	0	0	0	0	0	0	0	0	0	0	0	0	0	1	0	0	0	0	0	0	0	0	3	0	0	0	1	1	1.5002	1.49962
318.15	589.3	3	3	0	2	0	0	0	0	0	0	0	0	0	0	0	0	0	1	0	0	6	0	0	0	0	0	1	2	0	0	0	0	0	0	0	0	1.42044	1.4204
293.15	589.3	2	3	0	2	0	0	0	0	0	0	0	0	0	0	0	0	0	1	0	0	6	0	0	0	0	0	0	2	0	0	4	1	0	0	0	1	1.44748	1.44754
308.15	589.3	2	3	0	0	0	0	0	0	0	0	0	0	0	0	0	0	0	0	0	0	6	0	0	0	1	0	0	0	0	0	3	0	0	0	1	1	1.4082	1.41037
318.15	589.3	2	4	0	0	0	0	0	1	0	0	0	1	0	0	1	0	0	0	0	0	0	0	0	0	0	0	0	0	0	0	0	0	0	0	0	0	1.4488	1.4488
328.15	589.3	3	3	0	0	0	0	0	0	2	0	0	0	0	0	0	0	0	0	0	0	0	0	0	0	0	0	0	1	0	0	3	0	0	0	1	1	1.47132	1.4721
303.15	430.1	2	3	0	1	0	0	0	0	1	0	0	0	0	0	0	0	0	0	0	0	3	0	0	0	0	0	0	1	0	0	3	0	0	0	1	1	1.4472	1.44159
303.15	589.3	2	3	0	1	0	0	0	0	0	0	0	0	0	0	0	0	0	0	3	0	0	0	0	0	0	0	0	0	0	0	3	0	0	0	1	1	1.50463	1.51294
303.15	589.3	4	2	1	0	0	0	0	2	0	0	0	1	0	0	0	0	0	1	0	0	0	0	0	0	0	0	0	0	0	0	0	0	0	0	0	0	1.47931	1.47931
333.15	589.3	1	7	0	2	0	0	0	0	0	0	0	0	0	0	0	0	0	1	0	0	6	0	0	0	0	0	0	2	0	0	5	0	0	0	0	1	1.43681	1.438
338.15	589.3	2	3	0	0	0	0	0	0	0	0	0	0	0	0	0	0	0	0	0	0	4	0	0	0	0	1	0	0	0	0	3	0	0	0	1	1	1.41108	1.41119
318.15	589.3	4	16	0	0	0	0	0	0	0	0	0	0	0	0	0	0	0	0	0	0	0	1	0	0	1	0	0	0	0	0	0	0	0	0	0	0	1.48749	1.48145
333.15	589.3	2	1	0	0	0	0	0	0	0	0	0	0	0	0	0	0	0	0	4	0	0	0	0	0	0	1	0	0	0	0	3	0	0	0	1	1	1.43578	1.43627
303.15	589.3	2	1	0	0	0	0	0	0	0	0	0	1	0	0	0	0	0	0	0	0	0	0	0	0	0	0	0	0	3	1	3	0	0	1	1	1	1.52009	1.51294
328.15	589.3	2	2	0	0	0	0	0	0	0	0	0	0	0	0	0	0	0	1	0	0	2	0	0	0	0	0	0	2	4	0	0	0	0	0	1	0	1.43446	1.43463
333.3	589.3	2	4	0	2	0	0	0	0	2	0	0	0	0	0	0	0	0	0	0	0	6	0	0	0	0	0	0	2	0	0	6	0	0	0	2	2	1.43405	1.4357
298.15	589.3	2	7	0	0	0	0	0	0	0	0	0	0	0	0	0	0	0	0	0	0	4	0	0	0	0	1	0	0	0	0	3	0	0	0	1	1	1.43253	1.4315
338.15	589.3	5	36	0	0	0	0	0	0	0	0	0	1	0	0	0	0	0	0	0	0	0	0	0	0	1	0	0	0	0	0	0	0	0	0	0	0	1.45828	1.4607
328.15	589.3	5	11	3	0	0	0	0	0	3	1	0	0	0	0	0	1	0	0	0	0	0	0	0	0	0	0	0	1	0	0	0	0	0	0	0	0	1.4434	1.445
303.15	822.7	2	3	0	0	0	0	0	0	0	0	0	0	0	0	0	0	0	0	0	0	4	0	0	0	0	1	0	0	0	0	3	0	0	0	1	1	1.4141	1.42
313.2	589.3	3	2	0	0	0	0	0	0	2	0	0	0	0	0	0	0	0	0	0	0	0	0	0	0	0	0	0	1	0	0	3	0	0	0	1	1	1.4745	1.47474
303.15	589.3	1	7	0	0	0	0	0	0	0	0	0	0	0	0	0	0	0	0	1	0	0	0	1	0	0	0	0	0	0	0	3	0	0	0	1	1	1.52835	1.5254
338.15	589.3	3	4	0	0	0	0	0	0	0	0	0	1	0	0	0	0	0	0	0	0	0	0	0	0	0	0	0	0	0	0	3	0	0	0	1	1	1.4751	1.48384
291.114	632.8	2	1	0	2	0	0	0	0	0	0	0	0	0	0	0	0	0	1	0	0	6	0	0	0	0	0	0	2	0	0	3	0	0	0	1	1	1.4236	1.4278
305.65	589.3	1	3	0	0	0	0	0	0	0	0	0	0	0	0	0	0	0	0	0	0	4	0	0	0	0	1	0	0	0	0	5	0	0	0	0	1	1.44387	1.44545
323.15	589.3	2	1	0	1	0	0	0	0	0	0	0	0	0	0	0	0	0	0	3	0	0	0	0	0	0	0	0	0	0	0	3	0	0	0	1	1	1.50419	1.50423
283.15	589.3	1	5	0	0	0	0	0	0	0	0	0	0	0	0	0	0	0	1	0	0	2	0	0	0	0	0	0	2	0	0	5	0	0	0	0	1	1.47548	1.47289
333.15	589.3	3	10	0	0	0	0	0	0	2	0	0	0	0	0	0	0	0	0	0	0	0	0	0	0	0	0	0	1	0	0	3	0	0	0	1	1	1.45759	1.46378
303.15	589.6	2	5	0	0	0	0	0	0	0	0	0	0	0	0	0	0	0	0	0	0	4	0	0	0	0	1	0	0	0	0	3	0	0	0	1	1	1.4263	1.4283
298.15	589.3	3	3	0	0	0	0	0	0	2	0	0	0	0	0	0	0	0	0	0	0	0	0	0	0	0	0	0	1	0	0	4	1	0	0	0	1	1.5135	1.51233
318.15	589.3	5	13	3	0	0	0	0	0	4	2	0	0	0	0	0	1	0	0	0	0	0	0	0	0	0	0	0	1	0	0	0	0	0	0	0	0	1.4476	1.4472
353.15	589.3	3	1	0	0	0	0	0	0	1	0	0	0	0	0	0	0	0	0	0	0	0	0	0	0	0	0	0	1	0	0	3	0	0	0	1	1	1.48095	1.4871
288.15	589.3	4	12	2	0	0	0	0	0	3	1	0	0	0	0	0	1	0	0	0	0	0	0	0	0	0	0	0	1	0	0	0	0	0	0	0	0	1.456	1.4557
323.15	589.3	3	1	1	0	0	0	0	0	0	0	0	1	0	0	1	0	0	0	0	0	0	0	0	0	0	0	0	0	0	0	3	0	0	0	1	1	1.49568	1.50074
303.2	589.3	3	2	0	0	0	0	0	0	2	0	0	0	0	0	0	0	0	0	0	0	0	0	0	0	0	0	0	1	0	0	3	0	0	0	1	1	1.4776	1.4791
293.15	589.3	4	28	0	0	0	0	0	0	0	0	0	0	0	0	0	0	0	0	0	0	0	1	0	0	1	0	0	0	0	0	0	0	0	0	0	0	1.48471	1.48377
293.1	589.3	4	7	0	2	0	0	0	0	0	0	0	0	0	0	0	0	0	1	0	0	6	0	0	0	0	0	0	2	0	0	2	3	0	0	0	1	1.4617	1.4571
303.15	589.3	2	1	0	2	0	0	0	0	0	0	0	0	0	0	0	0	0	1	0	0	6	0	0	0	0	0	0	2	0	0	4	1	0	0	0	1	1.4464	1.44447
333.15	589.3	1	9	0	2	0	0	0	0	0	0	0	0	0	0	0	0	0	1	0	0	6	0	0	0	0	0	0	2	0	0	5	0	0	0	0	1	1.43796	1.43827
293.15	589.3	1	3	0	0	0	0	0	0	0	0	0	0	0	0	0	0	0	1	0	0	2	0	0	0	0	0	0	2	0	0	5	0	0	0	0	1	1.4727	1.4712
323.15	589.3	4	28	0	0	0	0	0	0	0	0	0	0	0	0	0	0	0	0	0	0	0	0	1	0	1	0	0	0	0	0	0	0	0	0	0	0	1.48092	1.47677
303.15	589.3	1	4	0	0	0	0	0	0	0	0	0	0	0	0	0	0	0	1	2	0	0	0	0	0	0	0	0	0	0	0	5	0	0	0	0	1	1.5287	1.5267
303.15	589.3	2	3	0	0	0	0	0	0	0	0	0	0	0	0	0	0	0	0	0	0	4	0	0	0	0	1	0	0	0	0	3	0	0	0	1	1	1.42033	1.42067
298.15	589.3	1	3	0	0	0	0	0	1	1	0	0	0	0	0	0	0	0	0	0	0	0	0	0	0	0	0	0	1	0	0	3	0	0	1	0	1	1.49163	1.49071
323.15	589.3	2	5	0	0	0	0	0	0	1	0	0	0	0	0	1	0	0	0	0	0	0	0	0	0	0	0	0	1	0	0	3	0	0	0	1	1	1.496	1.498
313.15	589.3	3	3	0	0	0	0	0	0	2	0	0	0	0	0	0	0	0	0	0	0	0	0	0	0	0	0	0	1	4	0	0	0	0	0	1	0	1.46924	1.4667
298.15	589.3	4	12	2	0	0	0	0	0	3	1	0	0	0	0	0	1	0	0	0	0	0	0	0	0	0	0	0	1	0	0	0	0	0	0	0	0	1.452	1.4542
293.15	589.3	2	3	0	2	0	0	0	0	0	0	0	0	0	0	0	0	0	1	0	0	6	0	0	0	0	0	0	2	0	0	3	0	0	0	1	1	1.4281	1.43299
323.15	589.3	2	3	0	0	0	0	0	0	0	0	0	0	0	0	0	0	0	0	0	0	4	0	0	0	0	1	0	0	0	0	3	0	0	0	1	1	1.4133	1.414
313.15	589.3	2	5	0	2	0	0	0	0	0	0	0	0	0	0	0	0	0	1	0	0	6	0	0	0	0	0	0	2	0	0	3	0	0	0	1	1	1.42552	1.42886
298.15	589.3	2	2	0	2	0	0	0	0	0	0	0	0	0	0	0	0	0	1	0	0	6	0	0	0	0	0	0	2	4	0	0	0	0	0	1	0	1.42069	1.42565
308.15	589.3	4	6	0	2	0	0	0	0	0	0	0	0	0	0	0	0	0	1	0	0	6	0	0	0	0	0	0	2	0	0	2	3	0	0	0	1	1.45618	1.4555
308.15	589.3	3	4	1	0	0	0	0	2	1	0	0	0	0	0	0	0	0	1	0	0	0	0	0	0	0	0	0	1	4	0	0	0	1	0	1	0	1.49778	1.4928
288.15	589.3	2	4	0	0	0	0	0	1	0	0	0	1	0	0	1	0	0	0	0	0	0	0	0	0	0	0	0	0	0	0	0	0	0	0	0	0	1.4579	1.45576
298.15	589.3	1	2	1	0	0	0	0	2	0	0	0	1	0	0	0	1	0	0	0	0	0	0	0	0	0	0	0	0	0	0	0	0	0	0	0	0	1.4376	1.45181
285.65	589.3	2	7	0	0	0	0	0	0	0	0	0	0	0	0	0	0	0	0	0	0	4	0	0	0	0	1	0	0	0	0	4	1	0	0	0	1	1.45907	1.4559
353	589.3	2	1	0	2	0	0	0	0	0	0	0	0	0	0	0	0	0	1	0	0	6	0	0	0	0	0	0	2	0	0	3	0	0	0	1	1	1.4072	1.415
333	589.3	2	3	0	0	0	0	0	0	1	1	0	0	0	0	0	0	0	1	2	0	0	0	0	0	0	0	0	0	0	0	3	0	0	0	1	1	1.514	1.5054
313.15	589.3	1	1	0	1	0	0	0	0	0	0	0	1	0	0	0	0	0	0	0	0	3	0	0	0	0	0	0	0	0	0	5	0	0	0	0	1	1.5633	1.5633
318.15	589.3	2	1	0	0	0	0	0	0	0	0	0	0	0	0	0	0	0	0	0	0	4	0	0	0	0	1	0	0	0	0	3	0	0	0	1	1	1.4047	1.41187
313.15	589.3	2	3	0	0	0	0	0	0	0	0	0	0	0	0	0	0	0	1	0	0	2	0	0	0	0	0	0	2	4	0	0	0	0	0	1	0	1.4449	1.43935
333.15	589.3	2	7	0	0	0	0	0	0	0	0	0	0	0	0	0	0	0	0	0	0	0	1	0	0	0	0	0	0	0	0	3	0	0	0	1	1	1.4965	1.495
323.15	589.3	3	22	0	0	0	0	0	2	5	0	0	0	0	0	0	0	0	1	0	0	0	0	0	0	0	0	0	1	0	0	0	0	0	0	0	0	1.46526	1.46526
308.15	589.3	2	1	0	6	0	0	0	0	0	0	0	0	0	0	0	0	0	0	0	0	18	0	0	0	1	0	0	0	0	0	3	0	0	0	1	1	1.36656	1.37093
323.15	656.3	2	2	0	2	0	0	0	0	0	0	0	0	0	0	0	0	0	1	0	0	6	0	0	0	0	0	0	2	0	0	3	0	0	0	1	1	1.415	1.42105
305.65	589.3	1	2	0	0	0	0	0	0	0	0	0	0	0	0	0	0	0	0	0	0	4	0	0	0	0	1	0	0	0	0	5	0	0	0	0	1	1.44256	1.44327
293.15	589.3	1	0	0	0	0	0	0	1	1	0	0	0	0	0	0	0	0	0	0	0	0	0	0	0	0	0	0	1	0	0	3	0	0	1	0	1	1.49571	1.49286
328.15	589.3	1	9	0	0	0	0	0	0	0	0	0	0	0	0	0	0	0	0	1	0	0	1	0	0	0	0	0	0	0	0	3	0	0	0	1	1	1.50203	1.50727
298.15	589.3	2	5	0	0	0	0	0	0	0	0	0	0	0	0	0	0	0	0	0	0	0	0	1	0	0	0	0	0	0	0	3	0	0	0	1	1	1.5254	1.5217
323.15	589.3	2	3	0	0	0	0	0	0	1	0	0	0	0	0	0	0	0	1	2	0	0	0	0	0	0	0	0	0	0	0	3	0	0	0	1	1	1.4989	1.50403
287.98	589.3	2	3	0	0	0	0	0	0	0	0	0	0	0	0	0	0	0	0	0	0	6	0	0	0	1	0	0	0	0	0	3	0	0	0	1	1	1.41217	1.4136
333.15	589.3	4	3	0	2	0	0	0	0	1	0	0	0	0	0	0	0	0	2	0	0	6	0	0	0	0	0	0	2	0	0	0	0	0	0	0	0	1.4024	1.4069
333.15	589.3	1	1	0	2	0	0	0	0	0	0	0	0	0	0	0	0	0	1	0	0	6	0	0	0	0	0	0	2	0	0	5	0	0	0	0	1	1.43075	1.43463
293.15	589.3	2	5	0	0	0	0	0	0	0	0	0	0	0	0	0	0	0	0	0	0	6	0	0	0	1	0	0	0	0	0	3	0	0	0	1	1	1.418	1.421
313.15	589.3	4	28	0	2	0	0	0	0	0	0	0	0	0	0	0	0	0	1	0	0	6	0	0	0	1	0	0	2	0	0	0	0	0	0	0	0	1.44561	1.43858
313.15	589.3	4	9	0	2	0	0	0	0	0	0	0	0	0	0	0	0	0	2	0	0	6	0	0	0	0	0	0	2	0	0	0	0	0	0	0	0	1.42194	1.42491
298.2	589.3	2	5	0	2	0	0	0	0	0	0	0	0	0	0	0	0	0	1	0	0	6	0	0	0	0	0	0	2	0	0	3	0	0	0	1	1	1.42975	1.433
303.2	589.3	2	4	0	0	0	0	0	2	2	0	0	0	0	0	0	0	0	0	0	0	0	0	0	0	0	0	0	2	0	0	6	0	0	0	2	2	1.49997	1.50152
308.15	589.3	2	5	0	0	0	0	0	0	1	0	0	0	0	0	1	0	0	0	0	0	0	0	0	0	0	0	0	1	0	0	3	0	0	0	1	1	1.5007	1.5026
303.15	589.3	3	3	0	0	0	0	0	0	2	0	0	0	0	0	0	0	0	0	0	0	0	0	0	0	0	0	0	1	0	0	4	1	0	0	0	1	1.51192	1.5113
313.15	589.3	1	5	0	2	0	0	0	0	0	0	0	0	0	0	0	0	0	1	0	0	6	0	0	0	0	0	0	2	0	0	5	0	0	0	0	1	1.4391	1.44276
328.15	589.3	1	4	0	0	0	0	0	0	0	0	0	1	0	0	0	0	0	0	1	0	0	0	0	0	0	0	0	0	0	0	3	0	0	1	0	1	1.4589	1.4608
313.15	656.3	2	1	0	1	0	0	0	0	1	0	0	0	0	0	0	0	0	0	0	0	3	0	0	0	0	0	0	1	0	0	3	0	0	0	1	1	1.4274	1.43055
303.15	589.3	1	6	0	0	0	0	0	0	0	0	0	1	0	0	0	0	0	0	1	0	0	0	0	0	0	0	0	0	0	0	3	0	0	1	0	1	1.4662	1.4662
298.15	589.3	3	3	0	0	0	0	0	0	0	0	0	1	0	0	0	0	0	0	0	0	0	0	0	0	0	0	0	0	0	0	3	0	0	0	1	1	1.4884	1.49527
313.15	589.3	2	5	0	0	0	0	0	0	0	0	0	0	0	0	0	0	0	0	0	0	6	0	0	0	1	0	0	0	0	0	3	0	0	0	1	1	1.41304	1.41704
298.1	589.3	2	3	0	0	0	0	0	0	0	0	0	0	0	0	0	0	0	0	0	0	4	0	0	0	0	1	0	0	0	0	4	1	0	0	0	1	1.4509	1.45254
308.15	589.3	2	2	0	2	0	0	0	0	0	0	0	0	0	0	0	0	0	1	0	0	6	0	0	0	0	0	0	2	5	0	0	0	0	0	1	0	1.4242	1.42185
318.15	589.3	3	3	0	0	0	0	0	0	0	0	0	1	0	0	0	0	0	0	0	0	0	0	0	0	0	0	0	0	4	0	0	0	0	0	1	0	1.46461	1.46802
308.15	589.3	3	1	1	2	0	0	0	0	0	0	0	0	0	0	0	0	0	1	0	0	6	0	0	0	0	0	0	2	4	0	0	0	0	0	1	0	1.42127	1.4233
333.15	589.3	1	2	0	2	0	0	0	1	0	0	0	0	0	0	0	0	0	1	0	0	6	0	0	0	0	0	0	2	0	0	3	0	0	0	1	1	1.4235	1.4207
323.15	430.1	2	1	0	2	0	0	0	0	0	0	0	0	0	0	0	0	0	1	0	0	6	0	0	0	0	0	0	2	0	0	3	0	0	0	1	1	1.4257	1.4257
323.15	589.3	1	7	0	0	0	0	0	0	0	0	0	0	0	0	0	0	0	0	1	0	0	1	0	0	0	0	0	0	0	0	3	0	0	0	1	1	1.5097	1.5097
343.15	589.3	4	7	0	2	0	0	0	0	0	0	0	0	0	0	0	0	0	2	0	0	6	0	0	0	0	0	0	2	0	0	0	0	0	0	0	0	1.412	1.4162
323.15	589.3	2	3	0	0	0	0	0	0	0	0	0	1	0	0	1	0	0	0	0	0	0	0	0	0	0	0	0	0	0	0	3	0	0	0	1	1	1.4973	1.50287
323	589.3	2	1	0	2	0	0	0	0	0	0	0	0	0	0	0	0	0	1	0	0	6	0	0	0	0	0	0	2	0	0	3	0	0	0	1	1	1.4153	1.4222
338.15	589.3	5	12	3	0	0	0	0	1	1	0	0	1	0	0	1	0	0	0	0	0	0	0	0	0	0	0	0	1	0	0	0	0	0	0	0	0	1.4406	1.4438
343.15	589.3	2	3	0	0	0	0	0	0	0	0	0	0	0	0	0	0	0	0	0	0	6	0	0	0	1	0	0	0	0	0	3	0	0	0	1	1	1.39771	1.40468
333.15	589.3	2	4	0	2	0	0	0	0	1	0	0	0	0	0	0	0	0	1	0	0	6	0	0	0	0	0	0	2	4	0	0	0	0	0	1	0	1.4136	1.419
338.15	589.3	2	2	0	2	0	0	0	0	0	0	0	0	0	0	0	0	0	1	0	0	6	0	0	0	0	0	0	2	0	0	3	0	0	0	1	1	1.41334	1.4191
288.15	589.3	3	3	0	2	0	0	0	0	0	0	0	0	0	0	0	0	0	1	0	0	6	0	0	0	0	0	1	2	0	0	0	0	0	0	0	0	1.42906	1.42708
338.15	589.3	3	13	1	0	0	0	0	0	3	1	0	0	0	0	0	1	0	0	0	0	0	0	0	0	0	0	0	1	0	0	0	0	0	0	0	0	1.4397	1.4438
353.15	589.3	1	3	0	0	0	0	0	0	0	0	0	0	0	0	0	0	0	1	0	0	2	0	0	0	0	0	0	2	0	0	5	0	0	0	0	1	1.4554	1.4568
303.15	589.3	2	7	0	0	0	0	0	0	0	0	0	0	0	0	0	0	0	0	0	0	6	0	0	0	1	0	0	0	0	0	3	0	0	0	1	1	1.4238	1.4224
343.15	589.3	5	36	0	0	0	0	0	0	0	0	0	1	0	0	0	0	0	0	0	0	0	0	0	0	1	0	0	0	0	0	0	0	0	0	0	0	1.4566	1.45861
308.15	589.3	1	4	0	0	0	0	0	0	0	0	0	0	0	0	0	0	0	1	2	0	0	0	0	0	0	0	0	0	0	0	5	0	0	0	0	1	1.5272	1.52649
303.15	589.3	2	5	0	0	0	0	0	0	0	0	0	0	0	0	0	0	0	0	0	0	6	0	0	0	1	0	0	0	0	0	3	0	0	0	1	1	1.41643	1.41873
308.15	589.3	2	3	0	0	0	0	0	0	0	0	0	0	0	0	0	0	0	1	2	0	0	0	0	0	0	0	0	0	0	0	3	0	0	0	1	1	1.50404	1.5093
298.1	589.3	2	3	0	0	0	0	0	0	0	0	0	0	0	0	0	0	0	0	0	0	4	0	0	0	0	1	0	0	0	0	3	0	0	0	1	1	1.421	1.4215
313.15	589.3	3	3	0	0	0	0	0	0	0	0	0	1	0	0	0	0	0	0	0	0	0	0	0	0	0	0	0	0	0	0	3	0	0	0	1	1	1.48438	1.4889
338.15	589.3	5	15	3	0	0	0	0	0	4	2	0	0	0	0	0	1	0	0	0	0	0	0	0	0	0	0	0	1	0	0	0	0	0	0	0	0	1.4414	1.4432
303.15	589.3	1	4	0	2	0	0	0	0	1	0	0	0	0	0	0	0	0	1	0	0	6	0	0	0	0	0	0	2	0	0	5	0	0	0	0	1	1.4404	1.44289
353.15	589.3	2	3	0	0	0	0	0	0	0	0	0	0	0	0	0	0	0	0	1	0	0	0	0	0	0	0	1	0	0	0	3	0	0	0	1	1	1.52252	1.52252
328.15	589.3	2	3	0	0	0	0	0	0	0	0	0	0	0	0	0	0	0	0	0	0	4	0	0	0	0	1	0	0	0	0	3	0	0	0	1	1	1.4144	1.413
303.15	589.3	2	1	0	2	0	0	0	0	0	0	0	0	0	0	0	0	0	1	0	0	6	0	0	0	0	0	0	2	0	0	3	0	0	0	1	1	1.421	1.42719
333.15	589.3	2	3	0	0	0	0	0	0	1	0	0	0	0	0	0	0	0	1	2	0	0	0	0	0	0	0	0	0	0	0	3	0	0	0	1	1	1.496	1.50096
313.15	589.3	2	3	0	0	0	0	0	0	0	0	0	0	0	0	0	0	0	0	0	0	6	0	0	0	1	0	0	0	0	0	3	0	0	0	1	1	1.40567	1.4081
313.15	589.3	4	3	1	0	0	0	0	0	0	1	0	1	0	0	0	0	1	0	0	0	0	0	0	0	0	0	0	0	4	0	0	0	1	0	1	0	1.4812	1.4834
328.15	589.3	1	2	0	0	0	0	0	0	0	0	0	0	0	0	0	0	0	0	0	0	4	0	0	0	0	1	0	0	0	0	5	0	0	0	0	1	1.43659	1.43859
298.15	589.3	2	3	0	0	0	0	0	0	0	0	0	0	0	0	0	0	0	0	0	0	6	0	0	0	1	0	0	0	0	0	3	0	0	0	1	1	1.40925	1.411
328.15	589.3	4	9	0	2	0	0	0	0	0	0	0	0	0	0	0	0	0	1	0	0	6	0	0	0	0	0	0	2	0	0	2	3	0	0	0	1	1.45093	1.44985
348.15	589.3	2	1	0	0	0	0	0	0	0	0	0	0	0	0	0	0	0	1	0	0	2	0	0	0	0	0	0	2	0	0	3	0	0	0	1	1	1.43342	1.43182
303.15	589.3	3	3	0	0	0	0	0	0	2	0	0	0	0	0	0	0	0	0	0	0	0	0	0	0	0	0	0	1	0	0	3	0	0	0	1	1	1.4766	1.47882
323.15	589.3	3	2	0	0	0	0	0	0	2	0	0	0	0	0	0	0	0	0	0	0	0	0	0	0	0	0	0	1	0	0	3	0	0	0	1	1	1.471	1.47392
293.15	589.3	1	3	0	0	0	0	0	0	0	0	0	0	0	0	0	0	0	1	0	0	2	0	0	0	0	0	0	2	0	0	5	0	0	0	0	1	1.47271	1.4712
353.15	589.3	2	7	0	0	0	0	0	0	0	0	0	0	0	0	0	0	0	0	0	0	4	0	0	0	0	1	0	0	0	0	3	0	0	0	1	1	1.4167	1.41736
338.15	589.3	4	9	0	2	0	0	0	0	0	0	0	0	0	0	0	0	0	1	0	0	6	0	0	0	0	0	0	2	0	0	2	3	0	0	0	1	1.44769	1.44744
303.15	589.3	5	2	2	0	0	0	0	0	0	1	0	1	0	0	0	0	1	0	0	0	0	0	0	0	0	0	0	0	4	0	0	0	1	0	1	0	1.4861	1.4864
323.294	632.8	2	3	0	0	0	0	0	0	0	0	0	0	0	0	0	0	0	0	0	0	4	0	0	0	0	1	0	0	0	0	3	0	0	0	1	1	1.4146	1.4136
308	633	3	5	0	0	0	0	0	0	0	0	0	0	0	0	0	0	0	0	0	0	4	0	0	0	0	1	0	0	0	0	6	3	0	0	1	1	1.474	1.4728
323.15	589.3	3	2	0	0	0	0	0	0	2	0	0	0	0	0	0	0	0	0	0	0	0	0	0	0	0	0	0	1	0	0	3	0	0	0	1	1	1.47259	1.47392
323.15	589.3	2	3	0	0	0	0	0	0	0	0	0	0	0	0	0	0	0	1	2	0	0	0	0	0	0	0	0	0	0	0	3	0	0	0	1	1	1.49835	1.50393
303.15	589.3	2	3	0	1	0	0	0	0	1	0	0	0	0	0	0	0	0	0	0	0	3	0	0	0	0	0	0	1	0	0	3	0	0	0	1	1	1.4362	1.4355
313.15	589.3	4	34	0	0	0	0	0	0	0	0	0	0	0	0	0	0	0	0	0	0	0	1	0	0	1	0	0	0	0	0	0	0	0	0	0	0	1.474	1.477
298.15	589.3	3	1	0	0	0	0	0	0	2	0	0	0	0	0	0	0	0	0	0	0	0	0	0	0	0	0	0	1	0	0	3	0	0	0	1	1	1.4741	1.4802
293.15	589.3	2	2	0	2	0	0	0	0	0	0	0	0	0	0	0	0	0	1	0	0	6	0	0	0	0	0	0	2	5	0	0	0	0	0	1	0	1.42865	1.42591
298.2	589.3	2	1	0	0	0	0	0	0	0	0	0	0	0	0	0	0	0	1	2	0	0	0	0	0	0	0	0	0	0	0	3	0	0	0	1	1	1.5134	1.51562
298.15	589.3	2	3	0	0	0	0	0	0	0	0	0	0	0	0	0	0	0	0	0	0	6	0	0	0	1	0	0	0	0	0	3	0	0	0	1	1	1.4107	1.411
313.15	589.3	2	7	0	0	0	0	0	0	0	0	0	0	0	0	0	0	0	0	0	0	6	0	0	0	1	0	0	0	0	0	3	0	0	0	1	1	1.4185	1.42043
323.15	589.3	3	1	1	0	0	0	0	0	0	0	0	1	0	0	1	0	0	0	0	0	0	0	0	0	0	0	0	0	0	0	3	0	0	0	1	1	1.50505	1.50074
333.15	589.3	2	3	0	0	0	0	0	0	0	0	0	0	0	0	0	0	0	0	0	0	6	0	0	0	1	0	0	0	0	0	3	0	0	0	1	1	1.4004	1.40591
303.15	589.3	1	2	0	2	0	0	0	0	0	0	0	0	0	0	0	0	0	1	0	0	6	0	0	0	0	0	0	2	0	0	5	0	0	0	0	1	1.4407	1.44228
313.15	589.3	2	3	0	2	0	0	0	0	1	0	0	0	0	0	0	0	0	1	0	0	6	0	0	0	0	0	0	2	0	0	3	0	0	0	1	1	1.4254	1.4258
308.15	589.3	1	6	0	0	0	0	0	1	0	0	0	0	0	0	0	0	0	0	0	0	0	1	0	0	0	0	0	0	0	0	3	0	0	0	1	1	1.5067	1.50628
343.15	589.3	3	1	1	0	0	0	0	0	0	0	0	1	0	0	1	0	0	0	0	0	0	0	0	0	0	0	0	0	0	0	3	0	0	0	1	1	1.49932	1.49869
338.15	589.3	3	2	0	0	0	0	0	0	2	0	0	0	0	0	0	0	0	0	0	0	0	0	0	0	0	0	0	1	0	0	3	0	0	0	1	1	1.46851	1.4718
293.15	589.3	1	4	0	1	0	0	0	0	0	0	0	1	0	0	0	0	0	0	0	0	3	0	0	0	0	0	0	0	0	0	5	0	0	0	0	1	1.4945	1.4921
308.15	589.3	2	3	0	2	0	0	0	0	0	0	0	0	0	0	0	0	0	1	0	0	6	0	0	0	0	0	0	2	0	0	4	1	0	0	0	1	1.44289	1.44551
303.15	589.3	3	1	1	2	0	0	0	0	0	0	0	0	0	0	0	0	0	1	0	0	6	0	0	0	0	0	0	2	0	0	4	1	0	0	0	1	1.44426	1.44539
338.15	589.3	3	1	0	0	0	0	0	0	2	0	0	0	0	0	0	0	0	0	0	0	0	0	0	0	0	0	0	1	0	0	3	0	0	0	1	1	1.47086	1.4721
308.15	589.3	2	3	0	0	0	0	0	0	1	0	0	0	0	0	1	0	0	0	0	0	0	0	0	0	0	0	0	1	0	0	3	0	0	0	1	1	1.5095	1.5026
298.15	589.3	2	3	0	0	0	0	0	0	0	0	0	0	0	0	0	0	0	1	2	0	0	0	0	0	0	0	0	0	4	0	0	0	0	0	1	0	1.4847	1.49099
298.1	589.3	2	5	0	0	0	0	0	0	0	0	0	0	0	0	0	0	0	0	0	0	4	0	0	0	0	1	0	0	0	0	3	0	0	0	1	1	1.4269	1.4295
298.15	589.3	2	3	0	2	0	0	0	0	0	0	0	0	0	0	0	0	0	1	0	0	6	0	0	0	0	0	0	2	0	0	4	1	0	0	0	1	1.44566	1.44742
293.15	589.3	3	2	1	0	0	0	0	1	0	0	0	1	0	0	1	0	0	0	0	0	0	0	0	0	0	0	0	0	0	0	0	0	0	0	0	0	1.4525	1.4525
298.15	589.3	1	2	0	0	0	0	0	0	0	0	0	0	0	0	0	0	0	0	0	0	4	0	0	0	0	1	0	0	0	0	5	0	0	0	0	1	1.44455	1.44457
290.218	589.3	2	5	0	2	0	0	0	0	0	0	0	0	0	0	0	0	0	1	0	0	6	0	0	0	0	0	0	2	0	0	3	0	0	0	1	1	1.4307	1.4357
328.15	589.3	2	5	0	6	0	0	0	0	0	0	0	0	0	0	0	0	0	0	0	0	18	0	0	0	1	0	0	0	0	0	3	0	0	0	1	1	1.37764	1.37764
313.15	589.3	3	1	1	2	0	0	0	0	0	0	0	0	0	0	0	0	0	1	0	0	6	0	0	0	0	0	0	2	0	0	3	0	0	0	1	1	1.42232	1.42632
303.15	589.3	2	1	0	1	0	0	0	0	1	0	0	0	0	0	0	0	0	0	0	0	3	0	0	0	0	0	0	1	0	0	3	0	0	0	1	1	1.4315	1.435
298.15	589.3	4	2	0	1	1	1	0	0	1	1	0	0	0	0	0	0	1	0	0	0	0	0	0	0	0	0	0	1	0	0	3	0	0	0	1	1	1.49442	1.4989
298.15	589.3	2	5	0	0	0	0	0	0	0	0	0	0	0	0	0	0	0	0	0	0	6	0	0	0	1	0	0	0	0	0	3	0	0	0	1	1	1.41935	1.42067
323.15	589.3	2	2	0	2	0	0	0	0	0	0	0	0	0	0	0	0	0	1	0	0	6	0	0	0	0	0	0	2	0	0	3	0	0	0	1	1	1.41776	1.4227
318.15	589.3	4	7	0	2	0	0	0	0	0	0	0	0	0	0	0	0	0	1	0	0	6	0	0	0	0	0	0	2	0	0	2	3	0	0	0	1	1.45386	1.45255
303.13	589.3	2	3	0	2	0	0	0	0	0	0	0	0	0	0	0	0	0	1	0	0	6	0	0	0	0	0	0	2	0	0	3	0	0	0	1	1	1.4249	1.4307
323.15	589.3	1	9	0	0	0	0	0	1	0	0	0	1	0	0	0	0	0	0	1	0	0	0	0	0	0	0	0	1	0	0	7	2	0	0	1	1	1.51191	1.51321
298.15	589.3	4	0	0	0	0	0	0	0	0	0	0	1	0	0	0	0	1	0	0	0	0	0	0	0	0	0	0	0	0	0	0	0	0	0	0	0	1.392	1.392
298.15	589.3	2	0	0	0	0	0	0	0	2	0	0	0	0	0	0	0	0	0	0	0	0	0	0	0	0	0	0	1	0	0	5	0	0	0	0	1	1.5134	1.51318
328.15	589.3	1	3	0	1	0	0	0	0	1	0	0	0	0	0	0	0	0	0	0	0	3	0	0	0	0	0	0	1	0	0	5	0	0	0	0	1	1.44976	1.45181
298.15	589.3	2	5	0	0	0	0	0	0	0	0	0	0	0	0	0	0	0	0	0	0	0	1	0	0	0	0	0	0	0	0	3	0	0	0	1	1	1.50953	1.5093
318.15	589.3	3	1	0	0	0	0	0	0	2	0	0	0	0	0	0	0	0	0	0	0	0	0	0	0	0	0	0	1	0	0	3	0	0	0	1	1	1.47612	1.47474
328.15	589.3	3	2	0	0	0	0	0	0	2	0	0	0	0	0	0	0	0	0	0	0	0	0	0	0	0	0	0	1	0	0	3	0	0	0	1	1	1.46966	1.4725
288.15	589.3	2	3	0	0	0	0	0	0	0	0	0	0	0	0	0	0	0	1	2	0	0	0	0	0	0	0	0	0	0	0	3	0	0	0	1	1	1.51213	1.51731
315.65	589.3	2	3	0	0	0	0	0	0	0	0	0	0	0	0	0	0	0	1	2	0	0	0	0	0	0	0	0	0	0	0	4	1	0	0	0	1	1.52811	1.52649
313.15	589.3	2	5	0	0	0	0	0	0	0	0	0	0	0	0	0	0	0	0	0	0	6	0	0	0	1	0	0	0	0	0	3	0	0	0	1	1	1.413	1.41704
308.15	589.3	2	3	0	0	0	0	0	0	0	0	0	0	0	0	0	0	0	0	0	0	4	0	0	0	0	1	0	0	0	0	3	0	0	0	1	1	1.41885	1.42
318.15	589.3	1	9	0	1	0	0	0	0	1	0	0	0	0	0	0	0	0	0	1	0	3	0	0	0	0	0	0	1	0	0	3	0	0	0	1	1	1.52248	1.5247
308.15	589.6	2	3	0	1	0	0	0	0	1	0	0	0	0	0	0	0	0	0	0	0	3	0	0	0	0	0	0	1	0	0	3	0	0	0	1	1	1.4343	1.433
308.236	632.8	2	7	0	0	0	0	0	0	0	0	0	0	0	0	0	0	0	0	0	0	6	0	0	0	1	0	0	0	0	0	3	0	0	0	1	1	1.4188	1.42067
323.15	589.3	2	1	0	0	0	0	0	0	0	0	0	0	0	0	0	0	0	0	0	0	4	0	0	0	0	1	0	0	0	0	3	0	0	0	1	1	1.40512	1.4095
303.15	589.3	2	2	0	2	0	0	0	0	1	0	0	0	0	0	0	0	0	1	0	0	6	0	0	0	0	0	0	2	4	0	0	0	0	0	1	0	1.4203	1.4227
308.15	656.3	2	5	0	0	0	0	0	0	0	0	0	0	0	0	0	0	0	0	0	0	4	0	0	0	0	1	0	0	0	0	3	0	0	0	1	1	1.4225	1.4238
333.15	589.3	2	5	0	0	0	0	0	0	0	0	0	0	0	0	0	0	0	0	0	0	0	1	0	0	0	0	0	0	0	0	3	0	0	0	1	1	1.50727	1.498
323.15	589.3	2	3	0	0	0	0	0	0	0	0	0	0	0	0	0	0	0	0	0	0	4	0	0	0	0	1	0	0	0	0	3	0	0	0	1	1	1.416	1.414
288.15	589.3	4	28	0	0	0	0	0	0	0	0	0	0	0	0	0	0	0	1	2	0	0	0	0	0	1	0	0	0	0	0	0	0	0	0	0	0	1.48582	1.48582
323.15	589.3	2	3	0	0	0	0	0	0	0	0	0	0	0	0	0	0	0	0	0	0	4	0	0	0	0	1	0	0	0	0	4	1	0	0	0	1	1.45108	1.4469
293.15	589.3	2	2	0	0	0	0	0	0	0	0	0	1	0	0	1	0	0	0	0	0	0	0	0	0	0	0	0	0	0	0	3	0	0	0	1	1	1.52134	1.513
308.2	589.3	2	5	0	2	0	0	0	0	0	0	0	0	0	0	0	0	0	1	0	0	6	0	0	0	0	0	0	2	0	0	3	0	0	0	1	1	1.42705	1.4306
298.15	589.6	2	2	0	2	0	0	0	0	0	0	0	0	0	0	0	0	0	1	0	0	6	0	0	0	0	0	0	2	0	0	3	0	0	0	1	1	1.4247	1.43055
308.15	589.3	2	3	0	0	0	0	0	0	0	0	0	0	0	0	0	0	0	0	0	0	6	0	0	0	1	0	0	0	0	0	3	0	0	0	1	1	1.40693	1.41037
328.15	589.3	3	2	0	0	0	0	0	1	0	0	0	1	0	0	0	0	0	1	0	0	0	0	0	0	0	0	0	0	3	1	0	0	0	1	0	0	1.5344	1.5344
318.15	589.3	4	5	0	2	0	0	0	0	0	0	0	0	0	0	0	0	0	1	0	0	6	0	0	0	0	0	0	2	0	0	2	3	0	0	0	1	1.45826	1.45345
338.15	589.3	2	1	0	1	0	0	0	0	1	0	0	0	0	0	0	0	0	0	0	0	3	0	0	0	0	0	0	1	0	0	3	0	0	0	1	1	1.42222	1.42719
298.1	589.3	2	5	0	0	0	0	0	0	0	0	0	0	0	0	0	0	0	0	0	0	4	0	0	0	0	1	0	0	0	0	3	0	0	0	1	1	1.427	1.4295
283.15	589.3	2	1	0	0	0	0	0	0	0	0	0	0	0	0	0	0	0	0	0	0	4	0	0	0	0	1	0	0	0	0	3	0	0	0	1	1	1.41846	1.41527
298.1	589.3	2	10	0	0	0	0	0	0	0	0	0	0	0	0	0	0	0	0	0	0	4	0	0	0	0	1	0	0	0	0	3	0	0	0	1	1	1.4376	1.433
308.15	589.3	3	3	0	0	0	0	0	0	2	0	0	0	0	0	0	0	0	0	0	0	0	0	0	0	0	0	0	1	0	0	3	0	0	0	1	1	1.4751	1.4768
313.15	589.3	5	36	0	0	0	0	0	0	0	0	0	1	0	0	0	0	0	0	0	0	0	0	0	0	1	0	0	0	0	0	0	0	0	0	0	0	1.46722	1.46722
288.15	589.3	3	5	0	0	0	0	0	0	0	0	0	1	0	0	0	0	0	0	0	0	0	0	0	0	0	0	0	0	0	0	3	0	0	0	1	1	1.4862	1.49527
348.15	589.3	2	1	0	6	0	0	0	0	0	0	0	0	0	0	0	0	0	0	0	0	18	0	0	0	1	0	0	0	0	0	3	0	0	0	1	1	1.35635	1.35635
283.15	589.3	1	2	0	2	0	0	0	0	1	0	0	0	0	0	0	0	0	1	0	0	6	0	0	0	0	0	0	2	0	0	5	0	0	0	0	1	1.4475	1.4454
283.15	589.3	5	36	0	0	0	0	0	0	0	0	0	1	0	0	0	0	0	0	0	0	0	0	0	0	1	0	0	0	0	0	0	0	0	0	0	0	1.47754	1.47632
323	589.3	2	3	0	0	0	0	0	0	0	0	0	0	0	0	0	0	0	0	0	0	4	0	0	0	0	1	0	0	0	0	3	0	0	0	1	1	1.42	1.4142
313.15	589.3	1	3	0	0	0	0	0	0	0	0	0	0	0	0	0	0	0	0	0	0	4	0	0	0	0	1	0	0	0	0	5	0	0	0	0	1	1.4414	1.44393
313.15	589.3	3	3	0	0	0	0	0	0	0	0	0	1	0	0	0	0	0	0	0	0	0	0	0	0	0	0	0	0	0	0	3	0	0	0	1	1	1.48879	1.4889
328.15	589.3	2	18	0	0	0	0	0	0	2	0	0	0	0	0	0	0	0	0	1	0	0	0	0	0	0	0	0	1	0	0	3	0	0	0	1	1	1.46963	1.4721
328.15	589.3	5	13	3	0	0	0	0	0	4	2	0	0	0	0	0	1	0	0	0	0	0	0	0	0	0	0	0	1	0	0	0	0	0	0	0	0	1.4442	1.4449
308.15	589.3	2	5	0	0	0	0	0	0	0	0	0	0	0	0	0	0	0	0	0	0	4	0	0	0	0	1	0	0	0	0	3	0	0	0	1	1	1.42497	1.4249
323.15	589.3	4	6	0	0	0	0	0	1	0	0	0	1	0	0	0	0	0	1	0	0	0	0	0	0	0	0	0	0	0	0	0	0	0	0	0	0	1.4624	1.464
368.1	589.3	3	3	0	0	0	0	0	0	2	0	0	0	0	0	0	0	0	0	0	0	0	0	0	0	0	0	0	1	0	0	3	0	0	0	1	1	1.4615	1.4712
318.15	589.3	2	18	0	0	0	0	0	0	2	0	0	0	0	0	0	0	0	0	1	0	0	0	0	0	0	0	0	1	0	0	3	0	0	0	1	1	1.47863	1.47261
313.15	589.3	2	1	0	2	0	0	0	0	0	0	0	0	0	0	0	0	0	1	0	0	6	0	0	0	0	0	0	2	0	0	3	0	0	0	1	1	1.4186	1.4244
288.15	589.3	4	7	0	2	0	0	0	0	0	0	0	0	0	0	0	0	0	2	0	0	6	0	0	0	0	0	0	2	0	0	0	0	0	0	0	0	1.4274	1.42614
288.15	589.3	1	2	0	2	0	0	0	1	0	0	0	0	0	0	0	0	0	1	0	0	6	0	0	0	0	0	0	2	4	0	0	0	0	0	1	0	1.4307	1.4263
298.15	589.3	3	2	0	2	0	0	0	0	0	0	0	0	0	0	0	0	0	1	0	0	6	0	0	0	0	0	1	2	0	0	0	0	0	0	0	0	1.4233	1.42234
343.15	589.3	6	12	0	0	0	0	0	0	3	0	0	0	0	1	0	0	0	0	0	0	0	0	0	0	2	0	0	0	0	0	0	0	0	0	0	0	1.45045	1.4564
303.15	589.3	2	3	0	2	0	0	0	0	0	0	0	0	0	0	0	0	0	1	0	0	6	0	0	0	0	0	0	2	0	0	3	0	0	0	1	1	1.42522	1.4307
333.15	589.3	2	5	0	2	0	0	0	0	0	0	0	0	0	0	0	0	0	1	0	0	6	0	0	0	0	0	0	2	0	0	3	0	0	0	1	1	1.41969	1.4235
313.15	589.3	1	11	0	2	0	0	0	0	0	0	0	0	0	0	0	0	0	1	0	0	6	0	0	0	0	0	0	2	0	0	5	0	0	0	0	1	1.44524	1.4439
298.15	589.3	5	5	0	0	0	0	0	0	2	0	0	0	0	0	0	0	0	1	0	0	0	0	0	0	0	0	0	1	0	0	0	0	0	0	0	0	1.46252	1.46532
308.01	589.3	2	1	0	1	0	0	0	0	1	0	0	0	0	0	0	0	0	0	0	0	3	0	0	0	0	0	0	1	0	0	3	0	0	0	1	1	1.43025	1.4338
308.15	589.3	3	1	0	0	0	0	0	0	0	0	0	1	0	0	0	0	0	0	0	0	0	0	0	0	0	0	0	0	0	0	3	0	0	0	1	1	1.49732	1.49539
293.15	589.3	2	5	0	0	0	0	0	0	0	0	0	0	0	0	0	0	0	0	0	0	6	0	0	0	1	0	0	0	0	0	3	0	0	0	1	1	1.41849	1.421
313.15	589.3	1	3	0	0	0	0	0	0	0	0	0	0	0	0	0	0	0	1	0	0	2	0	0	0	0	0	0	2	0	0	5	0	0	0	0	1	1.4668	1.46669
303.06	633	2	3	0	0	0	0	0	0	0	0	0	0	0	0	0	0	0	0	0	0	4	0	0	0	0	1	0	0	0	0	3	0	0	0	1	1	1.4182	1.421
308.15	589.3	2	7	0	0	0	0	0	0	0	0	0	0	0	0	0	0	0	0	0	0	4	0	0	0	0	1	0	0	0	0	3	0	0	0	1	1	1.42984	1.42939
318.15	656.3	2	5	0	2	0	0	0	0	0	0	0	0	0	0	0	0	0	1	0	0	6	0	0	0	0	0	0	2	0	0	3	0	0	0	1	1	1.4211	1.4254
308.15	589.3	4	14	1	0	0	0	0	1	1	0	0	0	0	0	0	0	1	1	0	0	0	0	0	0	0	0	0	1	5	1	0	0	0	0	0	0	1.48329	1.4818
313.15	589.3	5	2	2	0	0	0	0	0	0	1	0	1	0	0	0	0	1	0	0	0	0	0	0	0	0	0	0	0	4	0	0	0	1	0	1	0	1.4832	1.483
353.15	589.3	2	1	0	0	0	0	0	0	0	0	0	0	0	0	0	0	0	0	0	0	4	0	0	0	0	1	0	0	0	0	3	0	0	0	1	1	1.40027	1.4036
313.15	589.6	2	7	0	0	0	0	0	0	0	0	0	0	0	0	0	0	0	0	0	0	4	0	0	0	0	1	0	0	0	0	3	0	0	0	1	1	1.4285	1.4257
313.15	589.3	1	7	0	1	0	0	0	0	1	0	0	0	0	0	0	0	0	0	1	0	3	0	0	0	0	0	0	1	0	0	3	0	0	0	1	1	1.52683	1.52774
308.15	589.3	4	9	0	2	0	0	0	0	0	0	0	0	0	0	0	0	0	1	0	0	6	0	0	0	0	0	0	2	0	0	2	3	0	0	0	1	1.45746	1.45514
293.15	589.3	3	3	0	0	0	0	0	0	2	0	0	0	0	0	0	0	0	0	0	0	0	0	0	0	0	0	0	1	0	0	3	0	0	0	1	1	1.48077	1.4802
298.1	589.3	2	6	0	0	0	0	0	0	0	0	0	0	0	0	0	0	0	0	0	0	4	0	0	0	0	1	0	0	0	0	3	0	0	0	1	1	1.4292	1.4305
343.15	589.3	6	12	0	0	0	0	0	0	3	0	0	0	0	1	0	0	0	0	0	0	0	0	0	0	2	0	0	0	0	0	0	0	0	0	0	0	1.4524	1.4564
328.15	589.3	5	36	0	0	0	0	0	0	0	0	0	1	0	0	0	0	0	0	0	0	0	0	0	0	1	0	0	0	0	0	0	0	0	0	0	0	1.46165	1.46558
303.15	589.3	4	3	1	0	0	0	0	0	0	0	0	1	0	0	1	0	0	0	0	0	0	0	0	0	0	0	0	0	0	0	2	1	0	0	1	1	1.5141	1.51294
303.15	589.3	3	2	0	0	0	0	0	0	2	0	0	0	0	0	0	0	0	0	0	0	0	0	0	0	0	0	0	1	0	0	3	0	0	0	1	1	1.47694	1.4791
338.15	589.3	2	1	0	0	0	0	0	0	0	0	0	0	0	0	0	0	0	0	0	0	4	0	0	0	0	1	0	0	0	0	3	0	0	0	1	1	1.40211	1.40591
313.15	589.3	0	4	0	0	0	0	0	1	0	0	0	0	0	0	0	0	0	0	2	0	0	0	0	0	0	0	1	0	0	0	3	0	0	0	1	1	1.564	1.564
332.95	589.3	2	5	0	2	0	0	0	0	0	0	0	0	0	0	0	0	0	1	0	0	6	0	0	0	0	0	0	2	0	0	3	0	0	0	1	1	1.42376	1.4244
293.15	589.3	2	3	0	2	0	0	0	0	0	0	0	0	0	0	0	0	0	1	0	0	6	0	0	0	0	0	0	2	0	0	3	0	0	0	1	1	1.4281	1.43299
323.15	589.3	2	3	0	0	0	0	0	0	0	0	0	0	0	0	0	0	0	0	0	0	6	0	0	0	1	0	0	0	0	0	3	0	0	0	1	1	1.403	1.40745
288.15	589.3	2	3	0	1	0	0	0	0	1	0	0	0	0	0	0	0	0	0	0	0	3	0	0	0	0	0	0	1	4	0	0	0	0	0	1	0	1.43539	1.43612
303.12	589.3	1	3	0	2	0	0	0	0	0	0	0	0	0	0	0	0	0	1	1	0	6	0	0	0	0	0	0	2	0	0	3	0	0	0	1	1	1.4373	1.4351
308.15	589.3	2	5	0	0	0	0	0	0	0	0	0	0	0	0	0	0	0	0	4	0	0	0	0	0	0	1	0	0	0	0	3	0	0	0	1	1	1.44912	1.44912
328.15	589.3	1	1	0	2	0	0	0	0	0	0	0	0	0	0	0	0	0	1	0	0	6	0	0	0	0	0	0	2	0	0	5	0	0	0	0	1	1.43193	1.43631
318.15	589.3	2	2	1	0	0	0	0	1	0	0	0	1	0	0	1	0	0	0	0	0	0	0	0	0	0	0	0	0	0	0	3	0	0	0	1	1	1.52022	1.5102
353.15	589.3	3	4	0	2	0	0	0	1	0	0	0	0	0	0	0	0	0	2	0	0	6	0	0	0	0	0	0	2	0	0	0	0	0	0	0	0	1.4076	1.41077
298.15	589.3	2	3	0	1	0	0	0	0	1	0	0	0	0	0	0	0	0	0	0	0	3	0	0	0	0	0	0	1	4	0	0	0	0	0	1	0	1.4327	1.43572
293.15	589.3	3	2	0	2	0	0	0	0	0	0	0	0	0	0	0	0	0	1	0	0	6	0	0	0	0	0	1	2	0	0	0	0	0	0	0	0	1.42452	1.42282
328.15	589.3	0	3	0	0	0	0	0	0	0	0	0	0	0	0	0	0	0	0	2	0	0	0	0	0	0	0	1	0	0	0	8	1	0	0	1	1	1.5571	1.546
293.15	589.3	2	1	0	2	0	0	0	0	0	0	0	0	0	0	0	0	0	1	0	0	6	0	0	0	0	0	0	2	0	0	3	0	0	0	1	1	1.42451	1.43122
298.15	589.3	3	2	0	0	0	0	0	0	2	0	0	0	0	0	0	0	0	0	0	0	0	0	0	0	0	0	0	1	0	0	3	0	0	0	1	1	1.4761	1.4802
323.15	589.3	0	3	0	0	1	1	0	0	0	0	0	0	0	0	0	0	0	0	2	0	0	0	0	0	0	0	1	0	0	0	3	0	0	0	1	1	1.5488	1.5473
303.13	589.3	1	3	0	0	0	0	0	0	0	0	0	0	0	0	0	0	0	0	1	0	4	0	0	0	0	1	0	0	0	0	3	0	0	0	1	1	1.4335	1.43385
348.15	589.3	2	3	0	0	0	0	0	0	1	0	0	0	0	0	1	0	0	0	0	0	0	0	0	0	0	0	0	1	0	0	3	0	0	0	1	1	1.4986	1.4925
298.15	589.3	3	3	0	0	0	0	0	0	0	0	0	1	0	0	0	0	0	0	0	0	0	0	0	0	0	0	0	0	0	0	3	0	0	0	1	1	1.4924	1.49527
298.15	589.3	3	4	2	0	0	0	0	1	0	0	0	1	0	0	1	0	0	0	0	0	0	0	0	0	0	0	0	0	0	0	3	0	0	0	1	1	1.5048	1.5063
298.15	589.3	3	3	0	0	0	0	0	0	0	0	0	1	0	0	0	0	0	0	0	0	0	0	0	0	0	0	0	0	0	0	3	0	0	0	1	1	1.49372	1.49527
318.15	589.3	1	1	0	2	0	0	0	0	0	0	0	0	0	0	0	0	0	1	0	0	6	0	0	0	0	0	0	2	0	0	5	0	0	0	0	1	1.43515	1.4384
308.15	589.3	2	3	0	1	0	0	0	0	1	0	0	0	0	0	0	0	0	0	0	0	3	0	0	0	0	0	0	1	4	0	0	0	0	0	1	0	1.43001	1.4336
318.15	589.3	2	3	0	0	0	0	0	0	0	0	0	0	0	0	0	0	0	0	0	0	4	0	0	0	0	1	0	0	0	0	3	0	0	0	1	1	1.4164	1.4157
298.15	589.3	2	3	0	2	0	0	0	0	0	0	0	0	0	0	0	0	0	1	0	0	6	0	0	0	0	0	0	2	5	0	0	0	0	0	1	0	1.42928	1.42765
313.15	589.3	2	7	0	0	0	0	0	0	0	0	0	0	0	0	0	0	0	0	0	0	4	0	0	0	0	1	0	0	0	0	3	0	0	0	1	1	1.42849	1.4258
308.15	589.3	3	0	0	0	0	0	0	0	2	0	0	0	0	0	0	0	0	0	0	0	0	0	0	0	0	0	0	1	0	0	3	0	0	0	1	1	1.47999	1.4797
298.15	589.3	2	1	0	0	0	0	0	0	0	0	0	1	0	0	0	1	0	0	0	0	0	0	0	0	0	0	0	0	0	0	0	0	0	0	0	0	1.4345	1.44
333.15	589.3	4	28	0	1	0	0	0	0	1	0	0	0	0	0	0	0	0	0	0	0	3	0	0	0	1	0	0	1	0	0	0	0	0	0	0	0	1.44662	1.45365
343.15	589.3	2	7	0	0	0	0	0	0	0	0	0	0	0	0	0	0	0	0	0	0	6	0	0	0	1	0	0	0	0	0	3	0	0	0	1	1	1.4115	1.41471
308.15	589.3	2	3	0	0	0	0	0	0	0	0	0	0	0	0	0	0	0	0	0	0	6	0	0	0	1	0	0	0	0	0	3	0	0	0	1	1	1.40647	1.41037
318.15	589.3	5	1	2	0	0	0	0	0	0	1	0	1	0	0	0	0	1	0	0	0	0	0	0	0	0	0	0	0	4	0	0	0	1	0	1	0	1.4823	1.4829
323.15	589.3	4	28	0	0	0	0	0	0	0	0	0	0	0	0	0	0	0	0	0	0	0	1	0	0	1	0	0	0	0	0	0	0	0	0	0	0	1.47387	1.47586
298.19	589.3	3	1	0	0	0	0	0	0	0	0	0	1	0	0	0	0	0	0	0	0	0	0	0	0	0	0	0	0	0	0	3	0	0	0	1	1	1.50091	1.4979
358.15	589.3	3	4	0	2	0	0	0	1	0	0	0	0	0	0	0	0	0	2	0	0	6	0	0	0	0	0	0	2	0	0	0	0	0	0	0	0	1.4064	1.41073
306.2	589.3	2	1	0	0	0	0	0	0	0	0	0	0	0	0	0	0	0	0	0	0	4	0	0	0	0	1	0	0	0	0	3	0	0	0	1	1	1.4091	1.411
338.15	589.3	2	1	0	2	0	0	0	0	0	0	0	0	0	0	0	0	0	1	0	0	6	0	0	0	0	0	0	2	0	0	4	1	0	0	0	1	1.43618	1.43451
313.2	589.3	4	4	0	0	0	8	4	0	2	0	0	0	0	0	0	0	0	0	0	0	0	0	0	0	0	0	0	2	0	0	6	0	0	0	2	2	1.55374	1.55374
328.15	589.3	2	3	0	0	0	0	0	0	0	0	0	0	0	0	0	0	0	0	0	0	4	0	0	0	0	1	0	0	0	0	4	1	0	0	0	1	1.44975	1.4469
298.19	589.3	2	1	0	1	0	0	0	0	1	0	0	0	0	0	0	0	0	0	0	0	3	0	0	0	0	0	0	1	0	0	3	0	0	0	1	1	1.43296	1.4359
328.15	589.3	4	6	0	0	0	0	0	1	0	0	0	1	0	0	0	0	0	1	0	0	0	0	0	0	0	0	0	0	0	0	0	0	0	0	0	0	1.4607	1.46308
298.15	589.3	12	32	2	2	0	0	0	0	1	0	0	0	0	1	0	0	0	0	0	0	0	0	0	0	2	0	0	0	0	0	0	0	0	0	0	0	1.47125	1.47374
283.15	589.3	2	2	0	2	0	0	0	0	1	0	0	0	0	0	0	0	0	1	0	0	6	0	0	0	0	0	0	2	4	0	0	0	0	0	1	0	1.4254	1.4259
318.2	589.3	2	3	0	0	0	0	0	0	0	0	0	0	0	0	0	0	0	0	0	0	0	0	1	0	0	0	0	0	0	0	3	0	0	0	1	1	1.5398	1.5398
348.15	589.3	4	3	0	2	0	0	0	0	0	0	0	0	0	0	0	0	0	2	0	0	6	0	0	0	0	0	0	2	0	0	0	0	0	0	0	0	1.39486	1.4049
308.15	589.3	3	1	0	0	0	0	0	0	1	0	0	0	0	0	0	0	0	0	0	0	0	0	0	0	0	0	0	1	0	0	3	0	0	0	1	1	1.49308	1.49527
308.15	589.3	1	1	0	0	0	0	0	0	0	0	0	0	0	0	0	0	0	1	0	0	2	0	0	0	0	0	0	2	0	0	5	0	0	0	1	0	1.46745	1.46745
310.65	589.3	1	3	0	0	0	0	0	0	0	0	0	0	0	0	0	0	0	0	0	0	4	0	0	0	0	1	0	0	0	0	5	0	0	0	0	1	1.44255	1.44413
298.15	589.3	3	3	0	0	0	0	0	0	2	0	0	0	0	0	0	0	0	0	0	0	0	0	0	0	0	0	0	1	0	0	4	1	0	0	0	1	1.51328	1.51233
288.15	589.3	5	4	2	0	0	0	0	0	0	0	0	1	0	0	0	0	0	0	0	0	0	0	0	0	0	0	0	0	0	0	7	2	0	0	1	1	1.5212	1.5212
333.15	589.3	2	2	0	2	0	0	0	0	1	0	0	0	0	0	0	0	0	1	0	0	6	0	0	0	0	0	0	2	4	0	0	0	0	0	1	0	1.4127	1.4162
343.15	589.3	4	14	1	0	0	0	0	1	1	0	0	0	0	0	0	0	0	0	0	0	0	0	0	0	1	0	0	1	4	0	0	0	1	0	1	0	1.47908	1.47796
313.15	589.3	2	7	0	0	0	0	0	0	0	0	0	0	0	0	0	0	0	0	0	0	0	1	0	0	0	0	0	0	0	0	3	0	0	0	1	1	1.5043	1.4989
348.15	589.3	2	1	0	0	0	0	0	1	1	0	0	0	0	0	0	0	0	0	0	0	0	0	0	0	0	0	0	1	0	0	3	0	0	0	1	1	1.48623	1.4872
313.15	589.3	3	1	1	0	0	0	0	0	0	0	0	1	0	0	1	0	0	0	0	0	0	0	0	0	0	0	0	0	0	0	3	0	0	0	1	1	1.50793	1.50358
283.15	589.3	1	3	0	2	0	0	0	0	1	0	0	0	0	0	0	0	0	1	0	0	6	0	0	0	0	0	0	2	0	0	5	0	0	0	0	1	1.448	1.4469
313.15	430.1	2	1	0	2	0	0	0	0	0	0	0	0	0	0	0	0	0	1	0	0	6	0	0	0	0	0	0	2	0	0	3	0	0	0	1	1	1.4289	1.42858
343.15	589.3	3	2	0	2	0	0	0	0	0	0	0	0	0	0	0	0	0	1	0	0	6	0	0	0	0	0	1	2	0	0	0	0	0	0	0	0	1.4103	1.41195
313.15	589.3	2	1	0	0	0	0	0	1	1	0	0	0	0	0	0	0	0	0	0	0	0	0	0	0	0	0	0	1	0	0	3	0	0	0	1	1	1.49379	1.4982
298.15	589.3	2	5	0	2	0	0	0	0	0	0	0	0	0	0	0	0	0	1	0	0	6	0	0	0	0	0	0	2	0	0	3	0	0	0	1	1	1.43119	1.4346
348.15	589.3	4	4	0	2	0	0	0	0	0	0	0	0	0	0	0	0	0	2	0	0	6	0	0	0	0	0	0	2	0	0	0	0	0	0	0	0	1.3998	1.4062
308.15	589.3	5	3	2	0	0	0	0	0	0	1	0	1	0	0	0	0	1	0	0	0	0	0	0	0	0	0	0	0	4	0	0	0	1	0	1	0	1.4822	1.48385
313.15	589.3	2	3	0	0	0	0	0	0	1	0	0	0	0	0	0	0	0	1	2	0	0	0	0	0	0	0	0	0	0	0	3	0	0	0	1	1	1.5017	1.50796
333	589.3	2	4	0	0	0	0	0	0	1	1	0	0	0	0	0	0	0	1	2	0	0	0	0	0	0	0	0	0	0	0	3	0	0	0	1	1	1.504	1.5045
318	589.3	2	3	0	0	0	0	0	0	1	0	0	0	0	0	0	0	0	0	0	0	0	0	0	0	0	0	0	0	0	0	8	1	0	0	1	1	1.5463	1.543
288.15	589.3	2	5	0	0	0	0	0	0	0	0	0	0	0	0	0	0	0	0	0	0	0	1	0	0	0	0	0	0	0	0	3	0	0	0	1	1	1.52121	1.5093
303.15	589.3	2	9	0	2	0	0	0	0	0	0	0	0	0	0	0	0	0	1	0	0	6	0	0	0	0	0	0	2	0	0	3	0	0	0	1	1	1.4336	1.436
323.15	589.3	4	9	0	2	0	0	0	0	0	0	0	0	0	0	0	0	0	2	0	0	6	0	0	0	0	0	0	2	0	0	0	0	0	0	0	0	1.41902	1.42255
328.15	589.3	2	3	0	0	0	0	0	0	0	0	0	0	0	0	0	0	0	0	0	0	6	0	0	0	1	0	0	0	0	0	3	0	0	0	1	1	1.4053	1.40591
328.15	589.3	4	4	0	1	1	1	0	0	1	1	0	0	0	0	0	0	1	0	0	0	0	0	0	0	0	0	0	1	4	0	0	0	0	0	1	0	1.48261	1.48261
333.15	589.3	2	5	0	0	0	0	0	0	0	0	0	0	0	0	0	0	0	0	0	0	0	1	0	0	0	0	0	0	0	0	3	0	0	0	1	1	1.50689	1.498
298.15	589.3	3	3	0	0	0	0	0	0	0	0	0	1	0	0	0	0	0	0	0	0	0	0	0	0	0	0	0	0	0	0	3	0	0	0	1	1	1.49488	1.49527
318.15	589.3	4	2	1	0	0	0	0	1	0	0	0	1	0	0	1	0	0	1	0	0	0	0	0	0	0	0	0	0	0	0	0	0	0	0	0	0	1.5094	1.5084
338.15	589.3	2	3	0	0	0	0	0	0	0	0	0	0	0	0	0	0	0	0	0	0	6	0	0	0	1	0	0	0	0	0	3	0	0	0	1	1	1.39896	1.40531
323.15	589.3	2	7	0	0	0	0	0	0	0	0	0	0	0	0	0	0	0	0	0	0	0	1	0	0	0	0	0	0	0	0	3	0	0	0	1	1	1.50152	1.49601
293.15	589.3	3	1	0	0	0	0	0	0	1	0	0	0	0	0	0	0	0	0	0	0	0	0	0	0	0	0	0	1	0	0	3	0	0	0	1	1	1.4996	1.4981
338.15	589.3	3	3	1	0	0	0	0	2	0	0	0	1	0	0	1	0	0	1	0	0	0	0	0	0	0	0	0	0	0	0	0	0	0	0	0	0	1.5341	1.53375
313.15	589.3	2	3	0	2	0	0	0	0	0	0	0	0	0	0	0	0	0	1	0	0	6	0	0	0	0	0	0	2	0	0	3	0	0	0	1	1	1.42241	1.4254
298.15	589.3	3	1	0	0	0	0	0	0	0	0	0	1	0	0	0	0	0	0	0	0	0	0	0	0	0	0	0	0	0	0	3	0	0	0	1	1	1.49997	1.4979
313.15	589.3	2	5	0	0	0	0	0	0	0	0	0	0	0	0	0	0	0	0	0	0	0	1	0	0	0	0	0	0	0	0	3	0	0	0	1	1	1.51261	1.505
298.15	589.3	2	1	0	0	0	0	0	0	0	0	0	0	0	0	0	0	0	0	0	0	4	0	0	0	0	1	0	0	0	0	3	0	0	0	1	1	1.41445	1.4117
300.1	589.3	2	2	1	0	0	0	0	0	0	0	0	0	1	0	0	1	0	0	0	0	0	0	0	0	0	0	0	0	0	0	0	0	0	0	0	0	1.4462	1.4462
313.15	589.3	2	3	0	0	0	0	0	0	0	0	0	0	0	0	0	0	0	0	0	0	4	0	0	0	0	1	0	0	0	0	3	0	0	0	1	1	1.419	1.4175
328.15	589.3	2	1	0	0	0	0	0	0	0	0	0	0	0	0	0	0	0	0	4	0	0	0	0	0	0	1	0	0	0	0	3	0	0	0	1	1	1.43627	1.43745
298.15	589.6	2	1	0	1	0	0	0	0	1	0	0	0	0	0	0	0	0	0	0	0	3	0	0	0	0	0	0	1	0	0	3	0	0	0	1	1	1.4339	1.43599
313.2	589.3	2	3	0	0	0	0	0	0	0	0	0	0	0	0	0	0	0	0	0	0	0	0	1	0	0	0	0	0	0	0	3	0	0	0	1	1	1.541	1.54
293.15	589.3	0	6	0	0	0	0	0	1	0	0	0	0	0	0	0	0	0	0	0	0	0	1	0	0	0	0	0	0	0	0	3	0	0	1	0	1	1.5093	1.50727
343.15	589.3	3	2	0	2	0	0	0	0	0	0	0	0	0	0	0	0	0	1	0	0	6	0	0	0	0	0	1	2	0	0	0	0	0	0	0	0	1.41058	1.41195
308.15	589.3	1	5	0	1	0	0	0	0	1	0	0	0	0	0	0	0	0	0	1	0	3	0	0	0	0	0	0	1	0	0	3	0	0	0	1	1	1.53216	1.53072
293.15	589.3	2	2	0	2	0	0	0	0	0	0	0	0	0	0	0	0	0	1	0	0	6	0	0	0	0	0	0	2	5	0	0	0	0	0	1	0	1.4284	1.42591
328.15	589.3	1	2	0	1	0	0	0	0	0	0	0	1	0	0	0	0	0	0	0	0	3	0	0	0	0	0	0	0	0	0	5	0	0	0	0	1	1.523	1.52245
283.15	589.3	2	9	0	1	0	0	0	0	0	0	0	0	0	0	0	0	0	0	3	0	0	0	0	0	0	0	0	0	0	0	3	0	0	0	1	1	1.5008	1.505
323.15	589.3	3	7	1	1	0	0	0	5	1	0	0	0	0	0	0	0	1	1	0	0	0	0	0	0	0	0	0	1	0	0	0	0	0	0	0	0	1.50991	1.50552
324.943	632.8	2	3	0	0	0	0	0	0	0	0	0	0	0	0	0	0	0	0	0	0	4	0	0	0	0	1	0	0	0	0	3	0	0	0	1	1	1.4142	1.41314
303.15	589.3	1	3	0	0	0	0	0	0	0	0	0	1	0	0	0	0	0	0	1	0	0	0	0	0	0	0	0	0	0	0	3	0	0	1	0	1	1.4709	1.4697
328.15	589.3	2	1	0	0	0	0	0	0	0	0	0	0	0	0	0	0	0	0	0	0	4	0	0	0	0	1	0	0	0	0	3	0	0	0	1	1	1.40452	1.40815
300.196	632.8	2	7	0	0	0	0	0	0	0	0	0	0	0	0	0	0	0	0	0	0	6	0	0	0	1	0	0	0	0	0	3	0	0	0	1	1	1.421	1.423
313.15	589.6	2	2	0	0	0	0	0	0	0	0	0	0	0	0	0	0	0	0	0	0	4	0	0	0	0	1	0	0	0	0	3	0	0	0	1	1	1.4135	1.41355
283.15	589.3	2	6	0	2	0	0	0	0	0	0	0	0	0	0	0	0	0	1	0	0	6	0	0	0	0	0	0	2	0	0	3	0	0	0	1	1	1.4376	1.43603
298.15	589.3	4	28	0	0	0	0	0	0	0	0	0	0	0	0	0	0	0	1	2	0	0	0	0	0	1	0	0	0	0	0	0	0	0	0	0	0	1.48249	1.4847
303	589.3	3	3	0	0	0	0	0	0	2	0	0	0	0	0	0	0	0	0	0	0	0	0	0	0	0	0	0	1	0	0	3	0	0	0	1	1	1.4765	1.4792
313.15	589.3	3	2	0	0	0	0	0	0	2	0	0	0	0	0	0	0	0	0	0	0	0	0	0	0	0	0	0	1	0	0	3	0	0	0	1	1	1.47429	1.47474
343.15	589.3	5	11	3	0	0	0	0	0	3	1	0	0	0	0	0	1	0	0	0	0	0	0	0	0	0	0	0	1	0	0	0	0	0	0	0	0	1.4388	1.4434
338.15	589.3	1	1	0	1	0	0	0	0	0	0	0	1	0	0	0	0	0	0	0	0	3	0	0	0	0	0	0	0	0	0	5	0	0	0	0	1	1.5574	1.5574
333.15	589.3	3	2	0	2	0	0	0	0	0	0	0	0	0	0	0	0	0	1	0	0	6	0	0	0	0	0	1	2	0	0	0	0	0	0	0	0	1.4132	1.41468
293.15	589.3	2	1	0	0	0	0	0	0	0	0	0	0	0	0	0	0	0	0	0	0	4	0	0	0	0	1	0	0	0	0	3	0	0	0	1	1	1.414	1.4136
303.15	589.3	2	5	0	0	0	0	0	0	0	0	0	0	0	0	0	0	0	1	2	0	0	0	0	0	0	0	0	0	0	0	3	0	0	0	1	1	1.5026	1.51151
318.15	589.3	1	7	0	2	0	0	0	0	0	0	0	0	0	0	0	0	0	1	0	0	6	0	0	0	0	0	0	2	0	0	5	0	0	0	0	1	1.44115	1.44207
313.15	486.1	2	5	0	2	0	0	0	0	0	0	0	0	0	0	0	0	0	1	0	0	6	0	0	0	0	0	0	2	0	0	3	0	0	0	1	1	1.4305	1.4312
323.15	589.3	1	0	0	0	0	0	0	1	1	0	0	0	0	0	0	0	0	0	0	0	0	0	0	0	0	0	0	1	0	0	3	0	0	1	0	1	1.48311	1.48632
318.15	589.3	2	3	0	0	0	0	0	0	0	0	0	0	0	0	0	0	0	1	2	0	0	0	0	0	0	0	0	0	0	0	3	0	0	0	1	1	1.50016	1.50628
288.15	589.3	3	1	0	0	0	0	0	0	0	0	0	1	0	0	0	0	0	0	0	0	0	0	0	0	0	0	0	0	0	0	3	0	0	0	1	1	1.503	1.498
330.65	589.3	2	2	0	2	0	0	0	0	0	0	0	0	0	0	0	0	0	1	0	0	6	0	0	0	0	0	0	2	0	0	4	1	0	0	0	1	1.43925	1.43649
293.15	589.3	2	1	0	0	0	0	0	0	0	0	0	0	0	0	0	0	0	1	0	0	2	0	0	0	0	0	0	2	0	0	4	1	0	0	0	1	1.47341	1.47098
293.25	589.3	2	3	0	0	0	0	0	0	0	0	0	0	0	0	0	0	0	0	0	0	6	0	0	0	1	0	0	0	0	0	3	0	0	0	1	1	1.41074	1.41166
333.15	589.3	1	3	0	1	0	0	0	0	0	0	0	1	0	0	0	0	0	0	0	0	3	0	0	0	0	0	0	0	0	0	5	0	0	0	0	1	1.4993	1.4998
308.1	589.3	4	4	0	0	0	8	4	0	2	0	0	0	0	0	0	0	0	0	0	0	0	0	0	0	0	0	0	2	0	0	6	0	0	0	2	2	1.55469	1.55469
298.15	589.3	1	1	0	1	0	0	0	0	1	0	0	0	0	0	0	0	0	0	0	0	3	0	0	0	0	0	0	1	0	0	5	0	0	0	0	1	1.45898	1.45898
298.15	589.3	2	3	0	0	0	0	0	0	0	0	0	0	0	0	0	0	0	0	0	0	4	0	0	0	0	1	0	0	0	0	3	0	0	0	1	1	1.4219	1.4215
333.15	589.3	2	1	0	2	0	0	0	0	1	0	0	0	0	0	0	0	0	1	0	0	6	0	0	0	0	0	0	2	0	0	3	0	0	0	1	1	1.4167	1.42027
303.15	486.1	2	3	0	1	0	0	0	0	1	0	0	0	0	0	0	0	0	0	0	0	3	0	0	0	0	0	0	1	0	0	3	0	0	0	1	1	1.4418	1.43775
298.15	589.3	2	3	0	0	0	0	0	0	0	0	0	0	0	0	0	0	0	0	0	0	4	0	0	0	0	1	0	0	0	0	4	1	0	0	0	1	1.4517	1.4521
293.15	589.3	2	3	0	0	0	0	0	0	0	0	0	0	0	0	0	0	0	0	0	0	4	0	0	0	0	1	0	0	0	0	3	0	0	0	1	1	1.42592	1.4219
303.15	589.3	2	5	0	0	0	0	0	0	0	0	0	0	0	0	0	0	0	0	0	0	6	0	0	0	1	0	0	0	0	0	3	0	0	0	1	1	1.41626	1.41873
308.15	589.3	3	3	1	0	0	0	0	2	0	0	0	1	0	0	1	0	0	1	0	0	0	0	0	0	0	0	0	0	0	0	0	0	0	0	0	0	1.5408	1.5397
298.15	589.3	1	7	0	0	0	0	0	1	0	0	0	1	0	0	0	0	0	0	1	0	0	0	0	0	0	0	0	1	0	0	7	2	0	0	1	1	1.52295	1.52084
313.15	589.3	1	7	0	0	0	0	0	0	0	0	0	0	0	0	0	0	0	0	1	0	0	1	0	0	0	0	0	0	0	0	3	0	0	0	1	1	1.51172	1.51035
308.15	589.3	3	2	0	0	0	0	0	0	2	0	0	0	0	0	0	0	0	0	0	0	0	0	0	0	0	0	0	1	0	0	3	0	0	0	1	1	1.4706	1.4771
290.65	589.3	2	3	0	0	0	0	0	0	0	0	0	0	0	0	0	0	0	0	0	0	4	0	0	0	0	1	0	0	0	0	4	1	0	0	0	1	1.45454	1.45451
298.15	589.3	2	3	0	0	0	0	0	0	0	0	0	0	0	0	0	0	0	1	2	0	0	0	0	0	0	0	0	0	4	0	0	0	0	0	1	0	1.49687	1.49099
298.15	589.3	2	5	0	2	0	0	0	0	0	0	0	0	0	0	0	0	0	1	0	0	6	0	0	0	0	0	0	2	4	0	0	0	0	0	1	0	1.4264	1.4307
348.15	589.3	2	2	0	2	0	0	0	0	0	0	0	0	0	0	0	0	0	1	0	0	6	0	0	0	0	0	0	2	0	0	3	0	0	0	1	1	1.4104	1.416
323.15	589.3	1	9	0	0	0	0	0	0	1	0	0	0	0	0	0	0	0	0	1	0	0	0	0	0	0	0	0	1	0	0	8	1	0	0	1	1	1.51619	1.51731
308.15	656.3	2	1	0	1	0	0	0	0	1	0	0	0	0	0	0	0	0	0	0	0	3	0	0	0	0	0	0	1	0	0	3	0	0	0	1	1	1.4288	1.4311
294.732	632.8	2	3	0	0	0	0	0	0	0	0	0	0	0	0	0	0	0	0	0	0	4	0	0	0	0	1	0	0	0	0	3	0	0	0	1	1	1.4213	1.42178
333.15	589.3	2	3	0	0	0	0	0	0	0	0	0	0	0	0	0	0	0	0	0	0	6	0	0	0	1	0	0	0	0	0	3	0	0	0	1	1	1.4042	1.40591
328.15	589.3	2	3	0	0	0	0	0	0	0	0	0	0	0	0	0	0	0	0	0	0	4	0	0	0	0	1	0	0	0	0	4	1	0	0	0	1	1.44293	1.4469
293.15	589.3	4	28	0	2	0	0	0	0	0	0	0	0	0	0	0	0	0	1	0	0	6	0	0	0	1	0	0	2	0	0	0	0	0	0	0	0	1.4512	1.44331
343.15	589.3	1	2	0	4	0	0	0	1	0	0	0	1	0	0	0	0	0	0	0	0	9	0	0	0	0	0	0	0	0	0	3	0	0	0	1	1	1.39487	1.39619
298.1	589.3	4	2	1	2	0	0	0	1	0	0	0	0	0	0	0	0	0	2	0	0	6	0	0	0	0	0	0	2	0	0	0	0	0	0	0	0	1.421	1.421
313.15	589.3	2	7	0	0	0	0	0	0	0	0	0	0	0	0	0	0	0	0	0	0	0	1	0	0	0	0	0	0	0	0	3	0	0	0	1	1	1.5023	1.4989
298.05	589.3	2	4	0	0	0	0	0	0	0	0	0	0	0	0	0	0	0	0	0	0	6	0	0	0	1	0	0	0	0	0	3	0	0	0	1	1	1.41387	1.4143
308.15	589.3	2	7	0	0	0	0	0	0	0	0	0	0	0	0	0	0	0	0	0	0	4	0	0	0	0	1	0	0	0	0	3	0	0	0	1	1	1.42939	1.42939
288.15	589.3	4	28	0	0	0	0	0	0	0	0	0	0	0	0	0	0	0	1	2	0	0	0	0	0	1	0	0	0	0	0	0	0	0	0	0	0	1.48667	1.48582
288.15	589.3	2	3	0	1	0	0	0	0	1	0	0	0	0	0	0	0	0	0	0	0	3	0	0	0	0	0	0	1	0	0	3	0	0	0	1	1	1.44032	1.43775
328.15	589.3	2	2	0	2	0	0	0	0	0	0	0	0	0	0	0	0	0	1	0	0	6	0	0	0	0	0	0	2	4	0	0	0	0	0	1	0	1.4125	1.4176
313.15	589.3	1	5	0	0	0	0	0	0	0	0	0	0	0	0	0	0	0	0	1	0	0	0	1	0	0	0	0	0	0	0	3	0	0	0	1	1	1.54229	1.5396
303.15	589.3	4	27	0	0	0	0	0	0	0	0	0	1	0	0	0	0	1	0	0	0	0	0	0	0	0	0	0	0	0	0	0	0	0	0	0	0	1.4464	1.4451
348.15	589.3	4	14	1	0	0	0	0	1	1	0	0	0	0	0	0	0	1	0	0	0	0	0	0	0	1	0	0	1	5	1	0	0	0	0	0	0	1.47764	1.47902
333.15	589.3	3	3	0	0	0	0	0	0	0	0	0	1	0	0	0	0	0	0	0	0	0	0	0	0	0	0	0	0	0	0	3	0	0	0	1	1	1.48477	1.48384
343.15	589.3	3	1	0	0	0	0	0	0	1	0	0	0	0	0	0	0	0	0	0	0	0	0	0	0	0	0	0	1	0	0	3	0	0	0	1	1	1.48367	1.4871
323.15	589.3	3	2	0	0	0	0	0	0	2	0	0	0	0	0	0	0	0	0	0	0	0	0	0	0	0	0	0	1	0	0	3	0	0	0	1	1	1.4727	1.47392
313.15	589.3	2	3	0	0	0	0	0	0	0	0	0	0	0	0	0	0	0	0	0	0	6	0	0	0	1	0	0	0	0	0	3	0	0	0	1	1	1.40468	1.4081
323.15	589.3	1	4	0	1	0	0	0	1	1	0	0	0	0	0	0	0	0	0	0	0	3	0	0	0	0	0	0	2	0	0	5	2	0	0	1	1	1.49968	1.49968
323.15	589.3	1	3	0	1	0	0	0	0	0	0	0	1	0	0	0	0	0	0	0	0	3	0	0	0	0	0	0	0	0	0	5	0	0	0	0	1	1.5017	1.50057
298.15	589.3	4	1	0	0	0	0	0	0	0	0	1	0	0	0	0	0	0	1	0	0	0	0	0	0	0	0	0	0	0	0	0	0	0	0	0	0	1.41819	1.41819
313.15	589.3	5	2	2	0	0	0	0	0	0	1	0	1	0	0	0	0	1	0	0	0	0	0	0	0	0	0	0	0	4	0	0	0	1	0	1	0	1.4828	1.483
298.15	589.3	1	3	0	0	0	0	0	0	0	0	0	0	0	0	0	0	0	1	0	0	2	0	0	0	0	0	0	2	0	0	5	0	0	0	0	1	1.4712	1.4698
298.15	589.3	1	5	0	0	0	0	0	0	0	0	0	0	0	0	0	0	0	1	2	0	0	0	0	0	0	0	0	0	0	0	5	0	0	0	0	1	1.5267	1.5267
318.15	589.3	4	14	1	0	0	0	0	1	1	0	0	0	0	0	0	0	1	1	0	0	0	0	0	0	0	0	0	1	5	1	0	0	0	0	0	0	1.48037	1.48037
328.15	589.3	4	7	0	2	0	0	0	0	0	0	0	0	0	0	0	0	0	2	0	0	6	0	0	0	0	0	0	2	0	0	0	0	0	0	0	0	1.4162	1.4182
303.15	589.3	4	14	1	0	0	0	0	1	1	0	0	0	0	0	0	0	0	0	0	0	0	0	0	0	1	0	0	1	4	0	0	0	1	0	1	0	1.49152	1.4868
298.15	822.7	2	2	0	0	0	0	0	0	0	0	0	0	0	0	0	0	0	0	0	0	4	0	0	0	0	1	0	0	0	0	3	0	0	0	1	1	1.4116	1.41704
318.15	589.3	2	3	0	1	0	0	0	0	1	0	0	0	0	0	0	0	0	0	0	0	3	0	0	0	0	0	0	1	0	0	3	0	0	0	1	1	1.43167	1.43199
353.15	589.3	2	1	0	0	0	0	0	0	0	0	0	0	0	0	0	0	0	0	4	0	0	0	0	0	0	1	0	0	0	0	3	0	0	0	1	1	1.4284	1.42922
343.15	589.3	2	3	0	0	0	0	0	0	0	0	0	0	0	0	0	0	0	0	0	0	4	0	0	0	0	1	0	0	0	0	3	0	0	0	1	1	1.4107	1.41073
303.15	589.3	2	3	0	6	0	0	0	0	0	0	0	0	0	0	0	0	0	0	0	0	18	0	0	0	1	0	0	0	0	0	3	0	0	0	1	1	1.37544	1.37544
298.15	589.3	2	11	0	2	0	0	0	0	0	0	0	0	0	0	0	0	0	1	0	0	6	0	0	0	0	0	0	2	0	0	3	0	0	0	1	1	1.43758	1.4384
298.15	589.3	2	1	0	0	0	0	0	0	0	0	0	1	0	0	0	0	0	0	0	0	0	0	0	0	0	0	0	0	3	1	3	0	0	1	1	1	1.52151	1.513
323.15	589.3	2	7	0	0	0	0	0	0	0	0	0	0	0	0	0	0	0	0	0	0	4	0	0	0	0	1	0	0	0	0	3	0	0	0	1	1	1.42583	1.4235
318	589.3	2	9	0	0	0	0	0	0	1	0	0	0	0	0	0	0	0	0	0	0	0	0	0	0	0	0	0	0	0	0	8	1	0	0	1	1	1.5151	1.5202
298.15	589.3	2	5	0	0	0	0	0	0	0	0	0	0	0	0	0	0	0	0	0	0	0	0	1	0	0	0	0	0	0	0	3	0	0	0	1	1	1.529	1.5217
303.15	589.3	4	18	0	0	0	0	0	2	1	0	0	0	0	0	0	0	0	2	0	0	0	0	0	0	0	0	0	1	0	0	0	0	0	0	0	0	1.48706	1.48489
343.15	589.3	1	1	0	2	0	0	0	0	1	0	0	0	0	0	0	0	0	1	0	0	6	0	0	0	0	0	0	2	0	0	5	0	0	0	0	1	1.43	1.43219
298.15	589.3	2	2	0	2	0	0	0	0	0	0	0	0	0	0	0	0	0	1	0	0	6	0	0	0	0	0	0	2	4	0	0	0	0	0	1	0	1.4206	1.42565
313.15	430.1	2	3	0	0	0	0	0	0	0	0	0	0	0	0	0	0	0	0	0	0	4	0	0	0	0	1	0	0	0	0	3	0	0	0	1	1	1.4279	1.4224
333.15	589.3	3	2	0	0	0	0	0	0	2	0	0	0	0	0	0	0	0	0	0	0	0	0	0	0	0	0	0	1	0	0	3	0	0	0	1	1	1.46994	1.4721
333.15	589.3	2	2	0	2	0	0	0	0	0	0	0	0	0	0	0	0	0	1	0	0	6	0	0	0	0	0	0	2	4	0	0	0	0	0	1	0	1.41073	1.41622
323.15	589.3	2	9	0	0	0	0	0	3	2	0	0	0	0	2	0	0	0	0	0	0	0	0	0	0	2	0	0	0	0	0	3	0	0	0	1	1	1.44718	1.44718
293.15	589.3	2	7	0	0	0	0	0	0	0	0	0	0	0	0	0	0	0	0	0	0	6	0	0	0	1	0	0	0	0	0	3	0	0	0	1	1	1.42441	1.4234
320.65	589.3	3	10	0	0	0	0	0	0	2	0	0	0	0	0	0	0	0	0	0	0	0	0	0	0	0	0	0	1	0	0	3	0	0	0	1	1	1.46083	1.4685
303.15	589.3	2	3	0	2	0	0	0	0	0	0	0	0	0	0	0	0	0	1	0	0	6	0	0	0	0	0	0	2	0	0	4	1	0	0	0	1	1.44423	1.4467
313.15	589.3	2	1	0	0	0	0	0	0	0	0	0	0	0	0	0	0	0	0	0	0	4	0	0	0	0	1	0	0	0	0	3	0	0	0	1	1	1.409	1.41083
293.15	589.3	2	0	0	0	0	0	0	0	2	0	0	0	0	0	0	0	0	0	0	0	0	0	0	0	0	0	0	1	0	0	5	0	0	0	0	1	1.5139	1.51405
308.15	589.3	2	5	0	0	0	0	0	0	0	0	0	0	0	0	0	0	0	0	0	0	4	0	0	0	0	1	0	0	0	0	3	0	0	0	1	1	1.4289	1.4249
333.15	589.3	2	1	0	0	0	0	0	0	0	0	0	0	0	0	0	0	0	1	0	0	2	0	0	0	0	0	0	2	0	0	4	1	0	0	0	1	1.4618	1.45963
323.15	589.3	3	3	0	0	0	0	0	0	2	0	0	0	0	0	0	0	0	0	0	0	0	0	0	0	0	0	0	1	0	0	4	1	0	0	0	1	1.50648	1.50591
318.15	589.3	2	2	0	2	0	0	0	0	0	0	0	0	0	0	0	0	0	1	0	0	6	0	0	0	0	0	0	2	4	0	0	0	0	0	1	0	1.4152	1.42016
285.65	589.3	2	3	0	0	0	0	0	0	0	0	0	0	0	0	0	0	0	0	0	0	4	0	0	0	0	1	0	0	0	0	4	1	0	0	0	1	1.45452	1.45451
313.15	589.3	1	4	0	1	0	0	0	1	1	0	0	0	0	0	0	0	0	0	0	0	3	0	0	0	0	0	0	2	0	0	5	2	0	0	1	1	1.50284	1.50172
338.15	589.3	2	1	0	0	0	0	0	1	1	0	0	0	0	0	0	0	0	0	0	0	0	0	0	0	0	0	0	1	0	0	3	0	0	0	1	1	1.48836	1.48727
353.15	589.3	8	3	3	0	0	0	0	0	1	0	0	0	0	0	0	0	0	0	0	0	0	0	0	0	1	0	0	1	0	0	4	2	0	0	0	0	1.50124	1.50252
313.15	589.3	2	3	0	1	0	0	0	0	0	0	0	0	0	0	0	0	0	0	3	0	0	0	0	0	0	0	0	0	0	0	3	0	0	0	1	1	1.50096	1.50689
303.15	589.3	5	11	3	0	0	0	0	0	3	1	0	0	0	0	0	1	0	0	0	0	0	0	0	0	0	0	0	1	0	0	0	0	0	0	0	0	1.4514	1.45345
298.2	589.3	2	1	0	0	0	0	0	0	0	0	0	0	0	0	0	0	0	0	0	0	4	0	0	0	0	1	0	0	0	0	3	0	0	0	1	1	1.4109	1.4117
323.15	589.3	2	3	0	2	0	0	0	0	0	0	0	0	0	0	0	0	0	1	0	0	6	0	0	0	0	0	0	2	0	0	4	1	0	0	0	1	1.4388	1.4398
313.15	589.3	2	5	0	2	0	0	0	0	0	0	0	0	0	0	0	0	0	1	0	0	6	0	0	0	0	0	0	2	0	0	3	0	0	0	1	1	1.42737	1.42886
333.15	589.3	2	5	0	0	0	0	0	0	0	0	0	0	0	0	0	0	0	0	0	0	4	0	0	0	0	1	0	0	0	0	3	0	0	0	1	1	1.42	1.41704
333.2	589.3	2	13	0	2	0	4	0	0	0	0	0	0	0	0	0	0	0	1	0	0	6	0	0	0	0	0	0	2	0	0	3	0	0	0	1	1	1.4547	1.4517
298.15	589.3	2	1	0	0	0	0	0	1	1	0	0	0	0	0	0	0	0	0	0	0	0	0	0	0	0	0	0	1	0	0	3	0	0	0	1	1	1.4971	1.50423
318.15	486.1	2	2	0	2	0	0	0	0	0	0	0	0	0	0	0	0	0	1	0	0	6	0	0	0	0	0	0	2	0	0	3	0	0	0	1	1	1.4241	1.4262
298.15	589.3	4	28	0	2	0	0	0	0	0	0	0	0	0	0	0	0	0	1	0	0	6	0	0	0	1	0	0	2	0	0	0	0	0	0	0	0	1.44963	1.4403
293.15	589.3	1	6	0	0	0	0	0	1	0	0	0	0	0	0	0	0	0	0	0	0	0	1	0	0	0	0	0	0	0	0	3	0	0	0	1	1	1.5106	1.50727
338.2	589.3	2	3	0	0	0	0	0	0	0	0	0	0	0	0	0	0	0	0	0	0	4	0	0	0	0	1	0	0	0	0	3	0	0	0	1	1	1.4106	1.41108
333.15	589.3	1	4	0	0	0	0	0	0	0	0	0	0	0	0	0	0	0	1	2	0	0	0	0	0	0	0	0	0	0	0	5	0	0	0	0	1	1.5194	1.5194
323.15	486.1	2	3	0	0	0	0	0	0	0	0	0	0	0	0	0	0	0	0	0	0	4	0	0	0	0	1	0	0	0	0	3	0	0	0	1	1	1.4201	1.4191
328.15	589.3	2	3	0	0	0	0	0	0	0	0	0	0	0	0	0	0	0	0	1	0	0	0	0	0	0	0	1	0	0	0	3	0	0	0	1	1	1.5303	1.5286
308.15	589.3	2	5	0	0	0	0	0	0	0	0	0	0	0	0	0	0	0	0	0	0	6	0	0	0	1	0	0	0	0	0	3	0	0	0	1	1	1.41495	1.4175
333.15	589.3	2	3	0	0	0	0	0	0	0	0	0	0	0	0	0	0	0	0	0	0	4	0	0	0	0	1	0	0	0	0	4	1	0	0	0	1	1.44845	1.4469
293.15	589.3	2	7	0	0	0	0	0	3	2	0	0	0	0	2	0	0	0	0	0	0	0	0	0	0	2	0	0	0	0	0	3	0	0	0	1	1	1.4707	1.47131
313.15	589.3	2	3	0	0	0	0	0	0	0	0	0	0	0	0	0	0	0	0	0	0	6	0	0	0	1	0	0	0	0	0	3	0	0	0	1	1	1.4055	1.4081
308.15	589.3	2	3	0	0	0	0	0	0	0	0	0	0	0	0	0	0	0	0	0	0	4	0	0	0	0	1	0	0	0	0	3	0	0	0	1	1	1.41918	1.42
303.15	589.3	1	2	0	2	0	0	0	0	1	0	0	0	0	0	0	0	0	1	0	0	6	0	0	0	0	0	0	2	0	0	5	0	0	0	0	1	1.4421	1.44276
318.2	589.3	2	3	0	0	0	0	0	0	0	0	0	0	0	0	0	0	0	0	0	0	4	0	0	0	0	1	0	0	0	0	3	0	0	0	1	1	1.4142	1.4155
303.15	589.3	2	1	0	0	0	0	0	0	0	0	0	0	0	0	0	0	0	0	1	0	0	0	0	0	0	0	1	0	0	0	3	0	0	0	1	1	1.54999	1.54557
323.15	589.3	3	3	0	0	0	0	0	0	2	0	0	0	0	0	0	0	0	0	0	0	0	0	0	0	0	0	0	1	0	0	3	0	0	0	1	1	1.47266	1.4729
323.15	589.3	2	1	0	0	0	0	0	0	0	0	0	1	0	0	0	0	0	0	0	0	0	0	0	0	0	0	0	0	3	1	3	0	0	1	1	1	1.51454	1.50543
308.15	589.3	2	1	0	2	0	0	0	0	0	0	0	0	0	0	0	0	0	1	0	0	6	0	0	0	0	0	0	2	0	0	4	1	0	0	0	1	1.44056	1.44324
298.15	589.3	2	5	0	0	0	0	0	0	0	0	0	0	0	0	0	0	0	0	0	0	6	0	0	0	1	0	0	0	0	0	3	0	0	0	1	1	1.4194	1.42067
333	589.3	2	7	0	0	0	0	0	0	1	0	0	0	0	0	0	0	0	0	0	0	0	0	0	0	0	0	0	0	0	0	8	1	0	0	1	1	1.516	1.5175
343.15	589.3	4	28	0	0	0	0	0	0	0	0	0	0	0	0	0	0	0	0	0	0	0	0	1	0	1	0	0	0	0	0	0	0	0	0	0	0	1.47511	1.47145
308.15	589.3	2	18	0	0	0	0	0	0	2	0	0	0	0	0	0	0	0	0	1	0	0	0	0	0	0	0	0	1	0	0	3	0	0	0	1	1	1.47597	1.4762
318.15	589.3	2	3	0	0	0	0	0	0	0	0	0	0	0	0	0	0	0	0	0	0	4	0	0	0	0	1	0	0	0	0	3	0	0	0	1	1	1.41689	1.4157
293.15	589.3	1	1	0	1	0	0	0	0	1	0	0	0	0	0	0	0	0	0	0	0	3	0	0	0	0	0	0	1	0	0	5	0	0	0	0	1	1.46039	1.45969
333.15	589.3	1	5	0	1	0	0	0	0	1	0	0	0	0	0	0	0	0	0	1	0	3	0	0	0	0	0	0	1	0	0	3	0	0	0	1	1	1.52515	1.52515
311.946	632.8	2	1	0	2	0	0	0	0	0	0	0	0	0	0	0	0	0	1	0	0	6	0	0	0	0	0	0	2	0	0	3	0	0	0	1	1	1.4177	1.4231
343.15	589.3	3	2	0	0	0	0	0	0	2	0	0	0	0	0	0	0	0	0	0	0	0	0	0	0	0	0	0	1	0	0	3	0	0	0	1	1	1.46625	1.4718
333.15	589.3	1	9	0	0	0	0	0	1	0	0	0	1	0	0	0	0	0	0	1	0	0	0	0	0	0	0	0	1	0	0	7	2	0	0	1	1	1.50912	1.51321
353.15	589.3	2	3	0	0	0	0	0	0	0	0	0	0	0	0	0	0	0	1	2	0	0	0	0	0	0	0	0	0	0	0	3	0	0	0	1	1	1.48816	1.49392
308.15	656.3	2	7	0	0	0	0	0	0	0	0	0	0	0	0	0	0	0	0	0	0	4	0	0	0	0	1	0	0	0	0	3	0	0	0	1	1	1.4278	1.42622
343.15	589.3	2	2	0	0	0	0	0	0	0	0	0	1	0	0	1	0	0	0	0	0	0	0	0	0	0	0	0	0	0	0	3	0	0	0	1	1	1.50769	1.50287
283.15	589.3	1	3	0	0	0	0	0	0	0	0	0	0	0	0	0	0	0	0	1	0	4	0	0	0	0	1	0	0	0	0	3	0	0	0	1	1	1.4396	1.43725
333.15	589.3	2	2	0	2	0	0	0	0	0	0	0	0	0	0	0	0	0	1	0	0	6	0	0	0	0	0	0	2	0	0	4	1	0	0	0	1	1.43405	1.43592
353.15	589.3	2	3	0	1	0	0	0	0	1	0	0	0	0	0	0	0	0	0	0	0	3	0	0	0	0	0	0	1	0	0	3	0	0	0	1	1	1.4182	1.42454
313.15	589.3	5	28	0	0	0	0	0	0	1	0	0	0	0	0	0	0	0	0	0	0	0	0	0	0	1	0	0	1	0	0	0	0	0	0	0	0	1.46865	1.46815
318.15	589.3	4	2	0	1	1	1	0	0	1	1	0	0	0	0	0	0	1	0	0	0	0	0	0	0	0	0	0	1	0	0	3	0	0	0	1	1	1.48873	1.4905
318.15	589.3	2	2	0	2	0	0	0	0	0	0	0	0	0	0	0	0	0	1	0	0	6	0	0	0	0	0	0	2	5	0	0	0	0	0	1	0	1.42165	1.42016
298.15	589.3	2	3	0	0	0	0	0	0	0	0	0	0	1	0	0	0	0	0	0	0	0	0	0	0	0	0	0	0	0	0	3	0	0	0	1	1	1.4975	1.50689
288.15	589.3	3	3	0	2	0	0	0	0	0	0	0	0	0	0	0	0	0	1	0	0	6	0	0	0	0	0	1	2	0	0	0	0	0	0	0	0	1.4293	1.42708
313.15	589.3	1	5	0	0	0	0	0	0	1	0	0	0	0	0	0	0	0	1	3	0	0	0	0	0	0	0	0	0	0	0	3	0	0	0	1	1	1.517	1.51294
323.15	589.3	3	3	0	0	0	0	0	0	2	0	0	0	0	0	0	0	0	0	0	0	0	0	0	0	0	0	0	1	0	0	3	0	0	0	1	1	1.47261	1.4729
343.15	589.3	4	14	1	0	0	0	0	1	1	0	0	0	0	0	0	0	0	1	0	0	0	0	0	0	0	0	0	1	4	0	0	0	1	0	1	0	1.47242	1.4788
298.15	589.3	4	2	1	2	0	0	0	0	1	0	0	0	0	0	0	0	0	1	0	0	6	0	0	0	0	0	0	2	3	3	3	0	0	0	1	1	1.4476	1.43937
293.1	589.3	3	3	0	0	0	0	0	0	0	0	0	0	0	0	0	0	0	1	2	0	0	0	0	0	0	0	0	0	0	0	3	2	0	0	0	1	1.5278	1.5322
298.15	589.3	2	7	0	0	0	0	0	0	0	0	0	0	0	0	0	0	0	0	0	0	0	1	0	0	0	0	0	0	0	0	3	0	0	0	1	1	1.50867	1.4989
338.15	589.3	1	1	0	1	0	0	0	0	1	0	0	0	0	0	0	0	0	0	0	0	3	0	0	0	0	0	0	1	0	0	5	0	0	0	0	1	1.44789	1.45102
313	589.3	2	9	0	0	0	0	0	0	1	0	0	0	0	0	0	0	0	0	0	0	0	0	0	0	0	0	0	0	0	0	8	1	0	0	1	1	1.5169	1.52121
338.15	589.3	2	5	0	0	0	0	0	0	0	0	0	0	0	0	0	0	0	0	0	0	4	0	0	0	0	1	0	0	0	0	3	0	0	0	1	1	1.4179	1.4168
303.15	589.3	2	1	0	0	0	0	0	0	0	0	0	0	0	0	0	0	0	1	2	0	0	0	0	0	0	0	0	0	0	0	3	0	0	0	1	1	1.5092	1.514
328.15	589.3	3	1	0	0	0	0	0	0	2	0	0	0	0	0	0	0	0	0	0	0	0	0	0	0	0	0	0	1	0	0	4	1	0	0	0	1	1.51115	1.50764
313.15	589.3	3	0	0	0	0	0	0	0	2	0	0	0	0	0	0	0	0	0	0	0	0	0	0	0	0	0	0	1	0	0	3	0	0	0	1	1	1.47867	1.4762
308.15	589.3	2	3	0	0	0	0	0	0	0	0	0	0	0	0	0	0	0	0	0	0	4	0	0	0	0	1	0	0	0	0	4	1	0	0	0	1	1.44842	1.452
313.15	589.3	3	3	0	0	0	0	0	0	0	0	0	1	0	0	0	0	0	0	0	0	0	0	0	0	0	0	0	0	0	0	3	0	0	0	1	1	1.49053	1.4889
343.15	589.3	2	3	0	1	0	0	0	0	1	0	0	0	0	0	0	0	0	0	0	0	3	0	0	0	0	0	0	1	0	0	3	0	0	0	1	1	1.42489	1.42633
283.15	589.3	3	2	0	0	0	0	0	0	2	0	0	0	0	0	0	0	0	0	0	0	0	0	0	0	0	0	0	1	0	0	3	0	0	0	1	1	1.483	1.48213
288.15	589.3	2	3	0	0	0	0	0	0	0	0	0	0	0	0	0	0	0	1	2	0	0	0	0	0	0	0	0	0	0	0	3	0	0	0	1	1	1.51213	1.51731
298.15	589.3	2	3	0	1	0	0	0	0	1	0	0	0	0	0	0	0	0	0	0	0	3	0	0	0	0	0	0	1	0	0	3	0	0	0	1	1	1.4377	1.4364
333.15	589.3	2	3	0	0	0	0	0	0	0	0	0	0	0	0	0	0	0	0	0	0	4	0	0	0	0	1	0	0	0	0	3	0	0	0	1	1	1.41235	1.41195
288.15	589.3	2	2	0	2	0	0	0	0	0	0	0	0	0	0	0	0	0	1	0	0	6	0	0	0	0	0	0	2	5	0	0	0	0	0	1	0	1.43004	1.42632
313.15	589.3	2	3	0	2	0	0	0	0	0	0	0	0	0	0	0	0	0	1	0	0	6	0	0	0	0	0	0	2	0	0	3	0	0	0	1	1	1.42437	1.4254
313.15	656.3	2	1	0	0	0	0	0	0	0	0	0	0	0	0	0	0	0	0	0	0	4	0	0	0	0	1	0	0	0	0	3	0	0	0	1	1	1.4055	1.411
333	633	4	0	0	0	0	0	0	0	1	0	0	0	0	0	0	0	0	0	0	0	0	0	0	0	0	0	0	1	0	0	6	3	0	0	1	1	1.51	1.51298
323.12	589.3	2	3	0	0	0	0	0	0	0	0	0	0	0	0	0	0	0	0	0	0	4	0	0	0	0	1	0	0	0	0	3	0	0	0	1	1	1.4116	1.4142
303.15	589.3	4	23	0	0	0	0	0	0	0	0	0	1	0	0	0	0	1	0	0	0	0	0	0	0	0	0	0	0	0	0	0	0	0	0	0	0	1.4437	1.44485
288.805	632.8	2	7	0	0	0	0	0	0	0	0	0	0	0	0	0	0	0	0	0	0	4	0	0	0	0	1	0	0	0	0	3	0	0	0	1	1	1.4343	1.43029
333.15	589.3	2	3	0	2	0	0	0	0	0	0	0	0	0	0	0	0	0	1	0	0	6	0	0	0	0	0	0	2	0	0	3	0	0	0	1	1	1.41648	1.42078
303.15	589.3	2	2	0	2	0	0	0	0	1	0	0	0	0	0	0	0	0	1	0	0	6	0	0	0	0	0	0	2	0	0	3	0	0	0	1	1	1.4245	1.4286
313.15	589.3	3	3	0	0	0	0	0	0	0	0	0	1	0	0	0	0	0	0	0	0	0	0	0	0	0	0	0	0	0	0	3	0	0	0	1	1	1.4882	1.4889
318	589.3	2	3	0	0	0	0	0	0	0	0	0	0	0	0	0	0	0	0	0	0	0	0	1	0	0	0	0	0	0	0	3	0	0	0	1	1	1.54	1.54
333.15	589.3	2	5	0	0	0	0	0	0	0	0	0	0	0	0	0	0	0	1	2	0	0	0	0	0	0	0	0	0	0	0	3	0	0	0	1	1	1.49273	1.5
338.15	589.3	2	3	0	1	0	0	0	0	1	0	0	0	0	0	0	0	0	0	0	0	3	0	0	0	0	0	0	1	0	0	3	0	0	0	1	1	1.42614	1.42731
313.15	589.3	4	2	1	0	0	0	0	2	0	0	0	1	0	0	0	0	0	1	0	0	0	0	0	0	0	0	0	0	0	0	0	0	0	0	0	0	1.47676	1.47676
288.15	589.3	3	3	0	0	0	0	0	0	0	0	0	1	0	0	0	0	0	0	0	0	0	0	0	0	0	0	0	0	0	0	3	0	0	0	1	1	1.49158	1.4958
293.15	589.3	2	5	0	0	0	0	0	0	0	0	0	0	0	0	0	0	0	0	0	0	0	1	0	0	0	0	0	0	0	0	3	0	0	0	1	1	1.51481	1.51151
313.15	589.3	2	5	0	0	0	0	0	0	0	0	0	0	0	0	0	0	0	0	0	0	6	0	0	0	1	0	0	0	0	0	3	0	0	0	1	1	1.41358	1.41704
293.15	589.3	2	4	0	0	0	0	0	0	1	0	0	0	0	0	1	0	0	0	0	0	0	0	0	0	0	0	0	1	0	0	3	0	0	0	1	1	1.5087	1.50727
313.15	589.3	1	4	0	0	0	0	0	0	0	0	0	1	0	0	0	0	0	0	1	0	0	0	0	0	0	0	0	0	0	0	3	0	0	1	0	1	1.4643	1.4643
303.15	589.3	3	4	0	0	0	0	0	0	0	0	0	1	0	0	0	0	0	0	0	0	0	0	0	0	0	0	0	0	0	0	3	0	0	0	1	1	1.4851	1.49377
318.15	589.3	2	1	0	2	0	0	0	0	0	0	0	0	0	0	0	0	0	1	0	0	6	0	0	0	0	0	0	2	0	0	3	0	0	0	1	1	1.417	1.42382
313.15	589.3	1	3	0	2	0	0	0	0	1	0	0	0	0	0	0	0	0	1	0	0	6	0	0	0	0	0	0	2	0	0	5	0	0	0	0	1	1.4371	1.44256
353.15	589.3	2	1	0	1	0	0	0	0	0	0	0	0	0	0	0	0	0	0	3	0	0	0	0	0	0	0	0	0	0	0	3	0	0	0	1	1	1.49293	1.498
298.15	589.3	2	5	0	0	0	0	0	0	0	0	0	0	0	0	0	0	0	0	0	0	0	1	0	0	0	0	0	0	0	0	3	0	0	0	1	1	1.51714	1.5093
308.15	589.3	2	3	0	0	0	0	0	0	0	0	0	0	0	0	0	0	0	0	0	0	0	0	1	0	0	0	0	0	0	0	3	0	0	0	1	1	1.54312	1.54
333.15	589.3	2	3	0	0	0	0	0	0	0	0	0	0	0	0	0	0	0	0	0	0	4	0	0	0	0	1	0	0	0	0	3	0	0	0	1	1	1.415	1.41195
293.15	589.3	1	2	0	2	0	0	0	1	0	0	0	0	0	0	0	0	0	1	0	0	6	0	0	0	0	0	0	2	4	0	0	0	0	0	1	0	1.4291	1.42591
284.14	632.8	1	3	0	0	0	0	0	0	0	0	0	0	0	0	0	0	0	0	0	0	4	0	0	0	0	1	0	0	0	0	5	0	0	0	0	1	1.4475	1.4478
313.15	589.3	2	5	0	0	0	0	0	0	0	0	0	0	0	0	0	0	0	0	0	0	4	0	0	0	0	1	0	0	0	0	3	0	0	0	1	1	1.42666	1.42315
330.65	589.3	1	1	0	2	0	0	0	0	0	0	0	0	0	0	0	0	0	1	0	0	6	0	0	0	0	0	0	2	0	0	5	0	0	0	0	1	1.43147	1.43609
298.15	589.3	5	3	2	0	0	0	0	0	0	1	0	1	0	0	0	0	1	0	0	0	0	0	0	0	0	0	0	0	4	0	0	0	1	0	1	0	1.485	1.4889
318.15	589.3	3	1	1	0	0	0	0	1	0	0	0	1	0	0	0	0	0	0	0	0	0	0	0	0	0	0	0	0	0	0	3	0	0	0	1	1	1.48996	1.49509
313.15	589.3	2	7	0	0	0	0	0	0	0	0	0	0	0	0	0	0	0	0	0	0	4	0	0	0	0	1	0	0	0	0	3	0	0	0	1	1	1.4277	1.4258
318.15	589.3	1	11	0	0	0	0	0	1	0	0	0	1	0	0	0	0	0	0	1	0	0	0	0	0	0	0	0	1	0	0	7	2	0	0	1	1	1.50706	1.50871
333.15	589.3	2	7	0	0	0	0	0	0	0	0	0	0	0	0	0	0	0	2	0	0	2	0	0	0	0	0	0	2	0	0	0	0	0	0	0	0	1.4349	1.4355
308.15	589.3	2	7	0	2	0	0	0	0	0	0	0	0	0	0	0	0	0	2	0	0	6	0	0	0	0	0	0	2	0	0	0	0	0	0	0	0	1.42014	1.42179
318.15	589.3	2	3	0	0	0	0	0	0	0	0	0	0	0	0	0	0	0	0	0	0	6	0	0	0	1	0	0	0	0	0	3	0	0	0	1	1	1.4068	1.40769
303.15	589.3	2	3	0	1	0	0	0	0	1	0	0	0	0	0	0	0	0	0	0	0	3	0	0	0	0	0	0	1	0	0	3	0	0	0	1	1	1.4355	1.4355
310.65	589.3	1	2	0	0	0	0	0	0	0	0	0	0	0	0	0	0	0	0	0	0	4	0	0	0	0	1	0	0	0	0	5	0	0	0	0	1	1.44123	1.44207
343.2	589.3	2	15	0	2	0	2	0	0	0	0	0	0	0	0	0	0	0	1	0	0	6	0	0	0	0	0	0	2	0	0	3	0	0	0	1	1	1.4343	1.43765
303.15	656.3	2	3	0	0	0	0	0	0	0	0	0	0	0	0	0	0	0	0	0	0	4	0	0	0	0	1	0	0	0	0	3	0	0	0	1	1	1.4177	1.4205
323.15	589.3	2	3	0	2	0	0	0	0	1	0	0	0	0	0	0	0	0	1	0	0	6	0	0	0	0	0	0	2	4	0	0	0	0	0	1	0	1.4148	1.42016
308.15	589.3	3	3	0	0	0	0	0	0	0	0	0	1	0	0	0	0	0	0	0	0	0	0	0	0	0	0	0	0	4	0	0	0	0	0	1	0	1.46736	1.47075
303.15	589.3	2	1	0	2	0	0	0	0	0	0	0	0	0	0	0	0	0	1	0	0	6	0	0	0	0	0	0	2	0	0	4	1	0	0	0	1	1.44224	1.44447
293.15	589.3	2	5	0	0	0	0	0	0	0	0	0	0	0	0	0	0	0	1	2	0	0	0	0	0	0	0	0	0	0	0	3	0	0	0	1	1	1.50573	1.5155
303.15	589.3	2	7	0	0	0	0	0	0	0	0	0	0	0	0	0	0	0	0	0	0	6	0	0	0	1	0	0	0	0	0	3	0	0	0	1	1	1.42171	1.4224
318.15	589.3	2	3	0	0	0	0	0	0	0	0	0	0	0	0	0	0	0	0	0	0	4	0	0	0	0	1	0	0	0	0	4	1	0	0	0	1	1.45237	1.4475
298.15	589.3	2	1	0	0	0	0	0	0	0	0	0	0	0	0	0	0	0	0	4	0	0	0	0	0	0	1	0	0	0	0	3	0	0	0	1	1	1.44763	1.44724
307.75	589.3	2	5	0	0	0	0	0	0	0	0	0	0	0	0	0	0	0	0	0	0	4	0	0	0	0	1	0	0	0	0	3	0	0	0	1	1	1.42613	1.4249
318.15	589.3	2	1	0	1	0	0	0	0	0	0	0	0	0	0	0	0	0	0	3	0	0	0	0	0	0	0	0	0	0	0	3	0	0	0	1	1	1.50595	1.50628
328.15	589.3	2	2	0	0	0	0	0	0	0	0	0	1	0	0	1	0	0	0	0	0	0	0	0	0	0	0	0	0	0	0	3	0	0	0	1	1	1.49488	1.50543
328.15	589.3	1	1	0	1	0	0	0	0	1	0	0	0	0	0	0	0	0	0	0	0	3	0	0	0	0	0	0	1	0	0	5	0	0	0	0	1	1.45064	1.45181
303.15	589.3	1	5	0	1	0	0	0	0	0	0	0	1	0	0	0	0	0	0	0	0	3	0	0	0	0	0	0	0	0	0	5	0	0	0	0	1	1.4754	1.4754
334.52	589.3	3	1	0	0	0	0	0	0	1	0	0	0	0	0	0	0	0	0	0	0	0	0	0	0	0	0	0	1	0	0	7	2	0	0	1	1	1.53509	1.53509
333.15	589.3	2	3	0	0	0	0	0	0	0	0	0	0	0	0	0	0	0	0	0	0	4	0	0	0	0	1	0	0	0	0	3	0	0	0	1	1	1.4159	1.41195
283.15	589.3	3	3	0	0	0	0	0	0	0	0	0	1	0	0	0	0	0	0	0	0	0	0	0	0	0	0	0	0	0	0	3	0	0	0	1	1	1.49925	1.4958
333.15	589.3	2	11	0	2	0	0	0	0	0	0	0	0	0	0	0	0	0	1	0	0	6	0	0	0	0	0	0	2	0	0	3	0	0	0	1	1	1.4265	1.42731
298.15	589.3	3	3	0	0	0	0	0	1	1	0	0	0	0	0	0	0	1	0	0	0	0	0	0	0	0	0	0	1	0	0	0	0	0	0	0	0	1.516	1.516
298.15	589.3	2	7	0	0	0	0	0	0	0	0	0	0	0	0	0	0	0	0	1	0	0	0	0	0	0	0	1	0	0	0	3	0	0	0	1	1	1.5545	1.5512
288.15	589.3	2	1	0	0	0	0	0	1	1	0	0	0	0	0	0	0	0	0	0	0	0	0	0	0	0	0	0	1	0	0	3	0	0	0	1	1	1.49931	1.505
293.15	589.3	1	5	0	0	0	0	0	0	0	0	0	0	0	0	0	0	0	1	0	0	2	0	0	0	0	0	0	2	0	0	5	0	0	0	0	1	1.47248	1.4712
338.15	589.3	1	3	0	1	0	0	0	0	0	0	0	1	0	0	0	0	0	0	0	0	3	0	0	0	0	0	0	0	0	0	5	0	0	0	0	1	1.4981	1.4992
308.15	589.3	2	4	0	0	0	0	0	0	0	0	0	0	0	0	0	0	0	0	0	0	4	0	0	0	0	1	0	0	0	0	3	0	0	0	1	1	1.4216	1.42128
323.15	589.3	1	2	0	2	0	0	0	0	0	0	0	0	0	0	0	0	0	1	0	0	6	0	0	0	0	0	0	2	0	0	5	0	0	0	0	1	1.4349	1.43793
368.1	589.3	2	5	0	0	0	0	0	0	0	0	0	0	0	0	0	0	0	0	0	0	4	0	0	0	0	1	0	0	0	0	3	0	0	0	1	1	1.4038	1.41364
293.15	589.3	2	3	0	2	0	0	0	0	1	0	0	0	0	0	0	0	0	1	0	0	6	0	0	0	0	0	0	2	4	0	0	0	0	0	1	0	1.4226	1.42739
343.15	589.3	2	5	0	2	0	0	0	0	0	0	0	0	0	0	0	0	0	1	0	0	6	0	0	0	0	0	0	2	0	0	3	0	0	0	1	1	1.41684	1.4212
343.15	589.3	3	12	1	0	0	0	0	0	3	1	0	0	0	0	0	1	0	0	0	0	0	0	0	0	0	0	0	1	0	0	0	0	0	0	0	0	1.4414	1.4434
323.15	589.3	2	3	0	2	0	0	0	0	1	0	0	0	0	0	0	0	0	1	0	0	6	0	0	0	0	0	0	2	0	0	3	0	0	0	1	1	1.4196	1.4244
318.15	589.3	3	0	0	0	0	0	0	0	2	0	0	0	0	0	0	0	0	0	0	0	0	0	0	0	0	0	0	1	0	0	3	0	0	0	1	1	1.475	1.47548
293.15	589.3	3	4	1	0	0	0	0	1	0	0	0	1	0	0	0	0	0	0	0	0	0	0	0	0	0	0	0	0	0	0	3	0	0	0	1	1	1.4928	1.4982
313.15	589.3	1	5	0	0	0	0	0	0	0	0	0	0	0	0	0	0	0	1	0	0	2	0	0	0	0	0	0	2	0	0	5	0	0	0	0	1	1.46651	1.46666
313.15	589.3	3	1	1	0	0	0	0	1	0	0	0	1	0	0	0	0	0	0	0	0	0	0	0	0	0	0	0	0	0	0	3	0	0	0	1	1	1.4961	1.49539
323.15	589.3	2	3	0	2	0	0	0	0	0	0	0	0	0	0	0	0	0	1	0	0	6	0	0	0	0	0	0	2	0	0	3	0	0	0	1	1	1.41945	1.4244
283.15	589.3	2	3	0	0	0	0	0	0	0	0	0	0	0	0	0	0	0	1	2	0	0	0	0	0	0	0	0	0	0	0	3	0	0	0	1	1	1.51371	1.51731
318.15	589.3	1	7	0	1	0	0	0	0	1	0	0	0	0	0	0	0	0	0	1	0	3	0	0	0	0	0	0	1	0	0	3	0	0	0	1	1	1.5259	1.52683
298.15	589.3	2	7	0	0	0	0	0	0	0	0	0	0	0	0	0	0	0	0	0	0	4	0	0	0	0	1	0	0	0	0	3	0	0	0	1	1	1.43306	1.4315
303.15	589.3	2	7	0	0	0	0	0	0	0	0	0	0	0	0	0	0	0	0	0	0	6	0	0	0	1	0	0	0	0	0	3	0	0	0	1	1	1.42165	1.4224
343.15	589.3	1	1	0	2	0	0	0	0	0	0	0	0	0	0	0	0	0	1	0	0	6	0	0	0	0	0	0	2	0	0	5	0	0	0	0	1	1.42762	1.43219
320.65	589.3	1	1	0	2	0	0	0	0	0	0	0	0	0	0	0	0	0	1	0	0	6	0	0	0	0	0	0	2	0	0	5	0	0	0	0	1	1.43442	1.43799
313	589.3	2	5	0	0	0	0	0	0	0	0	0	0	0	0	0	0	0	0	0	0	4	0	0	0	0	1	0	0	0	0	3	0	0	0	1	1	1.4183	1.42371
318.15	589.3	3	2	2	0	0	0	0	1	0	0	0	1	0	0	1	0	0	0	0	0	0	0	0	0	0	0	0	0	0	0	3	0	0	0	1	1	1.5055	1.5014
298	633	4	4	0	0	0	0	0	0	1	0	0	0	0	0	0	0	0	0	0	0	0	0	0	0	0	0	0	1	0	0	6	3	0	0	1	1	1.5141	1.5196
328.15	589.3	1	7	0	0	0	0	0	1	0	0	0	0	0	0	0	0	0	0	0	0	0	1	0	0	0	0	0	0	0	0	3	0	0	0	1	1	1.5024	1.50203
308.15	589.3	5	12	3	0	0	0	0	1	1	0	0	1	0	0	1	0	0	0	0	0	0	0	0	0	0	0	0	1	0	0	0	0	0	0	0	0	1.4505	1.4538
303.15	589.3	2	7	1	0	0	0	0	0	0	0	1	1	0	0	1	0	0	0	0	0	0	0	0	0	0	0	0	0	0	0	3	0	0	0	1	1	1.5126	1.50402
288.15	589.3	3	1	0	0	0	0	0	0	0	0	0	1	0	0	0	0	0	0	0	0	0	0	0	0	0	0	0	0	0	0	3	0	0	0	1	1	1.50283	1.498
293.15	589.3	3	4	0	0	0	0	0	1	0	0	0	1	0	0	1	0	0	1	0	0	0	0	0	0	0	0	0	0	0	0	0	0	0	0	0	0	1.5322	1.5306
298.15	656.3	2	3	0	1	0	0	0	0	1	0	0	0	0	0	0	0	0	0	0	0	3	0	0	0	0	0	0	1	0	0	3	0	0	0	1	1	1.4348	1.43432
333.15	589.3	3	2	0	0	0	0	0	0	2	0	0	0	0	0	0	0	0	0	0	0	0	0	0	0	0	0	0	1	0	0	4	1	0	0	0	1	1.49683	1.50106
308	589.3	2	7	0	0	0	0	0	0	1	0	0	0	0	0	0	0	0	0	0	0	0	0	0	0	0	0	0	0	0	0	8	1	0	0	1	1	1.5253	1.5238
313.15	589.3	2	9	0	2	0	0	0	0	0	0	0	0	0	0	0	0	0	1	0	0	6	0	0	0	0	0	0	2	0	0	3	0	0	0	1	1	1.4306	1.43204
313.15	589.3	2	11	0	2	0	0	0	0	0	0	0	0	0	0	0	0	0	1	0	0	6	0	0	0	0	0	0	2	0	0	3	0	0	0	1	1	1.4324	1.4324
308.15	589.3	2	0	0	0	0	0	0	0	2	0	0	0	0	0	0	0	0	0	0	0	0	0	0	0	0	0	0	1	0	0	5	0	0	0	0	1	1.51029	1.51029
313.15	589.3	2	1	0	0	0	0	0	0	0	0	0	1	0	0	0	0	0	0	0	0	0	0	0	0	0	0	0	0	3	1	3	0	0	1	1	1	1.51731	1.50829
293.15	589.3	4	2	0	1	1	1	0	0	1	1	0	0	0	0	0	0	1	0	0	0	0	0	0	0	0	0	0	1	0	0	3	0	0	0	1	1	1.49594	1.49987
323.15	589.3	5	3	0	0	0	0	0	0	2	0	0	0	0	0	0	0	0	1	0	0	0	0	0	0	0	0	0	1	0	0	0	0	0	0	0	0	1.45812	1.46002
338.15	589.3	3	7	1	1	0	0	0	5	1	0	0	0	0	0	0	0	1	1	0	0	0	0	0	0	0	0	0	1	0	0	0	0	0	0	0	0	1.50654	1.50552
328.1	589.3	4	4	0	0	0	8	4	0	2	0	0	0	0	0	0	0	0	0	0	0	0	0	0	0	0	0	0	2	0	0	6	0	0	0	2	2	1.55054	1.55054
323	589.3	1	7	0	2	0	0	0	0	3	0	0	0	0	0	0	0	0	1	1	0	6	0	0	0	0	0	0	2	0	0	3	0	0	0	1	1	1.438	1.434
303	589.3	2	5	0	0	0	0	0	0	1	0	0	0	0	0	0	0	0	0	0	0	0	0	0	0	0	0	0	0	0	0	8	1	0	0	1	1	1.5357	1.5302
308.15	589.3	2	2	0	0	0	0	0	0	2	0	0	0	0	0	0	0	0	0	0	0	0	0	0	0	0	0	0	1	0	0	5	0	0	0	0	1	1.50258	1.50591
336.48	589.3	2	1	0	0	0	0	0	0	0	0	0	0	0	0	0	0	0	0	1	0	0	0	0	0	0	0	1	0	0	0	3	0	0	0	1	1	1.53794	1.53746
343.15	589.3	2	2	0	0	0	0	0	0	2	0	0	0	0	0	0	0	0	0	0	0	0	0	0	0	0	0	0	1	0	0	5	0	0	0	0	1	1.49309	1.50082
353.15	589.3	2	3	0	2	0	0	0	0	0	0	0	0	0	0	0	0	0	1	0	0	6	0	0	0	0	0	0	2	0	0	4	1	0	0	0	1	1.4298	1.43259
307.2	589.3	2	3	0	0	0	0	0	0	0	0	0	0	0	0	0	0	0	0	0	0	4	0	0	0	0	1	0	0	0	0	3	0	0	0	1	1	1.4197	1.4178
303.15	589.3	3	4	2	0	0	0	0	1	0	0	0	1	0	0	1	0	0	0	0	0	0	0	0	0	0	0	0	0	0	0	3	0	0	0	1	1	1.5032	1.505
298.15	486.1	2	1	0	1	0	0	0	0	1	0	0	0	0	0	0	0	0	0	0	0	3	0	0	0	0	0	0	1	0	0	3	0	0	0	1	1	1.4399	1.43935
328.15	589.3	1	9	0	2	0	0	0	0	0	0	0	0	0	0	0	0	0	1	0	0	6	0	0	0	0	0	0	2	0	0	5	0	0	0	0	1	1.43943	1.43959
328.15	589.3	3	3	0	0	0	0	0	0	0	0	0	1	0	0	0	0	0	0	0	0	0	0	0	0	0	0	0	0	4	0	0	0	0	0	1	0	1.46178	1.46558
303.13	589.3	2	2	0	0	0	0	0	1	0	0	0	1	0	0	1	0	0	0	0	0	0	0	0	0	0	0	0	0	0	0	0	0	0	0	0	0	1.4483	1.4485
333.15	589.3	1	7	0	0	0	0	0	0	1	0	0	0	0	0	0	0	0	0	1	0	0	0	0	0	0	0	0	1	0	0	8	1	0	0	1	1	1.51899	1.51899
293.15	589.3	3	3	0	2	0	0	0	0	0	0	0	0	0	0	0	0	0	1	0	0	6	0	0	0	0	0	1	2	0	0	0	0	0	0	0	0	1.42765	1.42632
322.73	589.3	4	1	0	0	0	0	0	0	3	0	0	0	0	1	0	0	0	0	0	0	0	0	0	0	1	0	0	0	0	0	3	0	0	0	1	1	1.47511	1.4741
288.15	589.3	1	3	0	2	0	0	0	0	0	0	0	0	0	0	0	0	0	1	0	0	6	0	0	0	0	0	0	2	0	0	5	0	0	0	0	1	1.4459	1.4469
308.15	486.1	2	1	0	0	0	0	0	0	0	0	0	0	0	0	0	0	0	0	0	0	4	0	0	0	0	1	0	0	0	0	3	0	0	0	1	1	1.4146	1.41704
323.15	589.3	2	16	0	0	0	0	0	0	2	0	0	0	0	0	0	0	0	0	1	0	0	0	0	0	0	0	0	1	0	0	3	0	0	0	1	1	1.47842	1.47294
283.15	589.3	2	1	0	0	0	0	0	0	0	0	0	0	0	0	0	0	0	1	2	0	0	0	0	0	0	0	0	0	0	0	3	0	0	0	1	1	1.51774	1.51731
288.15	589.3	2	5	0	0	0	0	0	1	0	0	0	1	0	0	1	0	0	0	0	0	0	0	0	0	0	0	0	0	0	0	0	0	0	0	0	0	1.4568	1.4561
303.15	589.3	4	19	0	0	0	0	0	0	0	0	0	1	0	0	0	0	1	0	0	0	0	0	0	0	0	0	0	0	0	0	0	0	0	0	0	0	1.4395	1.44125
338.15	589.3	1	2	0	4	0	0	0	1	0	0	0	1	0	0	0	0	0	0	0	0	9	0	0	0	0	0	0	0	0	0	3	0	0	0	1	1	1.39619	1.39619
340.41	589.3	3	1	0	0	0	0	0	0	1	0	0	0	0	0	0	0	0	0	0	0	0	0	0	0	0	0	0	1	0	0	7	2	0	0	1	1	1.53356	1.53461
343.15	589.3	2	7	0	0	0	0	0	0	0	0	0	0	0	0	0	0	0	0	0	0	4	0	0	0	0	1	0	0	0	0	3	0	0	0	1	1	1.4213	1.419
328.15	589.3	2	3	0	0	0	0	0	0	0	0	0	0	0	0	0	0	0	0	1	0	0	0	0	0	0	0	1	0	0	0	3	0	0	0	1	1	1.53033	1.5286
323.15	589.3	2	2	0	0	0	0	0	0	0	0	0	1	0	0	1	0	0	0	0	0	0	0	0	0	0	0	0	0	0	0	3	0	0	0	1	1	1.49657	1.5054
313.15	589.3	2	2	0	0	0	0	0	0	0	0	0	1	0	0	1	0	0	0	0	0	0	0	0	0	0	0	0	0	0	0	3	0	0	0	1	1	1.49988	1.50727
343.15	589.3	1	3	0	0	0	0	0	0	0	0	0	0	0	0	0	0	0	1	0	0	2	0	0	0	0	0	0	2	0	0	5	0	0	0	0	1	1.4582	1.45776
283.15	589.3	2	5	0	2	0	0	0	0	0	0	0	0	0	0	0	0	0	1	0	0	6	0	0	0	0	0	0	2	0	0	3	0	0	0	1	1	1.43461	1.4359
298.15	589.3	2	3	0	1	0	0	0	0	1	0	0	0	0	0	0	0	0	0	0	0	3	0	0	0	0	0	0	1	0	0	3	0	0	0	1	1	1.43895	1.4364
333.15	589.3	0	4	0	0	0	0	0	1	0	0	0	0	0	0	0	0	0	0	2	0	0	0	0	0	0	0	1	0	0	0	3	0	0	0	1	1	1.5572	1.5572
308.15	589.3	2	7	0	0	0	0	0	0	0	0	0	0	0	0	0	0	0	0	0	0	0	1	0	0	0	0	0	0	0	0	3	0	0	0	1	1	1.5061	1.4989
313.15	589.3	4	27	0	0	0	0	0	0	0	0	0	1	0	0	0	0	1	0	0	0	0	0	0	0	0	0	0	0	0	0	0	0	0	0	0	0	1.4426	1.4419
318.05	589.3	2	5	0	0	0	0	0	0	0	0	0	0	0	0	0	0	0	0	0	0	6	0	0	0	1	0	0	0	0	0	3	0	0	0	1	1	1.41479	1.41736
298.1	589.3	1	3	0	0	0	0	0	0	0	0	0	0	0	0	0	0	0	1	3	0	0	0	0	0	0	0	0	0	0	0	3	0	0	0	1	1	1.5258	1.52121
313.15	589.3	1	1	0	2	0	0	0	0	0	0	0	0	0	0	0	0	0	1	0	0	6	0	0	0	0	0	0	2	0	0	5	0	0	0	0	1	1.43637	1.44057
293.15	589.3	2	7	0	0	0	0	0	0	0	0	0	0	0	0	0	0	0	2	0	0	2	0	0	0	0	0	0	2	0	0	0	0	0	0	0	0	1.446	1.4446
333.15	589.3	3	2	0	8	0	0	0	1	0	0	0	0	0	0	0	0	0	2	0	0	18	0	0	0	0	0	0	2	0	0	0	0	0	0	0	0	1.36714	1.36845
323.15	589.3	2	5	0	0	0	0	0	0	0	0	0	0	0	0	0	0	0	0	0	0	4	0	0	0	0	1	0	0	0	0	3	0	0	0	1	1	1.42474	1.42013
323.15	589.3	4	14	1	0	0	0	0	1	1	0	0	0	0	0	0	0	0	0	0	0	0	0	0	0	1	0	0	1	4	0	0	0	1	0	1	0	1.48573	1.4813
333.15	589.3	5	9	0	0	0	0	0	0	2	0	0	0	0	0	0	0	0	0	0	0	0	0	0	0	1	0	0	1	0	0	0	0	0	0	0	0	1.46328	1.46227
353.15	589.3	2	1	0	0	0	0	0	0	0	0	0	0	0	0	0	0	0	0	4	0	0	0	0	0	0	1	0	0	0	0	3	0	0	0	1	1	1.42922	1.42922
308.15	589.3	3	2	0	0	0	0	0	0	2	0	0	0	0	0	0	0	0	0	0	0	0	0	0	0	0	0	0	1	0	0	3	0	0	0	1	1	1.47669	1.4771
348.15	589.3	2	3	0	0	0	0	0	0	0	0	0	0	0	0	0	0	0	0	0	0	4	0	0	0	0	1	0	0	0	0	3	0	0	0	1	1	1.40862	1.41037
315.65	589.3	1	3	0	1	0	0	0	0	1	0	0	0	0	0	0	0	0	0	0	0	3	0	0	0	0	0	0	1	0	0	5	0	0	0	0	1	1.45341	1.45412
313.15	589.3	2	7	0	2	0	0	0	0	0	0	0	0	0	0	0	0	0	1	0	0	6	0	0	0	0	0	0	2	0	0	3	0	0	0	1	1	1.42854	1.4297
298.15	589.6	2	2	0	0	0	0	0	0	0	0	0	0	0	0	0	0	0	0	0	0	4	0	0	0	0	1	0	0	0	0	3	0	0	0	1	1	1.4176	1.41704
328.15	589.3	3	4	1	0	0	0	0	1	0	0	0	1	0	0	0	0	0	0	0	0	0	0	0	0	0	0	0	0	0	0	3	0	0	0	1	1	1.4841	1.4883
308.15	589.3	2	1	0	0	0	0	0	0	0	0	0	0	0	0	0	0	0	0	4	0	0	0	0	0	0	1	0	0	0	0	3	0	0	0	1	1	1.44316	1.44421
323.15	589.3	2	1	1	1	0	0	0	0	1	0	0	0	0	0	0	0	0	0	0	0	4	0	0	0	0	0	0	1	0	0	3	0	0	0	1	1	1.43304	1.42719
338.15	589.3	3	1	0	0	0	0	0	0	1	0	0	0	0	0	0	0	0	0	0	0	0	0	0	0	0	0	0	1	0	0	3	0	0	0	1	1	1.48498	1.4871
318.15	589.3	2	1	0	0	0	0	0	0	2	0	0	0	0	0	0	0	0	0	0	0	0	0	0	0	0	0	0	1	0	0	8	1	0	0	1	1	1.57321	1.57321
298.15	589.3	2	3	0	1	0	0	0	0	1	0	0	0	0	0	0	0	0	0	0	0	3	0	0	0	0	0	0	1	0	0	4	1	0	0	0	1	1.46155	1.46147
338.15	589.3	4	14	1	0	0	0	0	1	1	0	0	0	0	0	0	0	1	0	0	0	0	0	0	0	1	0	0	1	5	1	0	0	0	0	0	0	1.48045	1.48101
323.15	589.3	3	2	1	0	0	0	0	1	0	0	0	1	0	0	1	0	0	0	0	0	0	0	0	0	0	0	0	0	0	0	0	0	0	0	0	0	1.4433	1.4462
338.15	589.3	2	2	0	2	0	0	0	0	0	0	0	0	0	0	0	0	0	1	0	0	6	0	0	0	0	0	0	2	4	0	0	0	0	0	1	0	1.40932	1.41365
323.15	589.3	2	2	1	0	0	0	0	1	0	0	0	1	0	0	1	0	0	0	0	0	0	0	0	0	0	0	0	0	0	0	3	0	0	0	1	1	1.51887	1.50889
302.95	589.3	2	5	0	2	0	0	0	0	0	0	0	0	0	0	0	0	0	1	0	0	6	0	0	0	0	0	0	2	0	0	3	0	0	0	1	1	1.42958	1.4319
323.15	589.3	4	4	0	0	0	0	0	1	0	0	0	1	0	0	0	0	0	1	0	0	0	0	0	0	0	0	0	0	0	0	0	0	0	0	0	0	1.4617	1.4633
323.15	589.3	2	1	0	1	0	0	0	0	0	0	0	0	0	0	0	0	0	0	3	0	0	0	0	0	0	0	0	0	0	0	3	0	0	0	1	1	1.503	1.50423
343.15	589.3	3	5	0	0	0	0	0	0	2	0	0	0	0	0	0	0	0	0	0	0	0	0	0	0	0	0	0	1	4	0	0	0	0	0	1	0	1.46315	1.45991
343.15	589.3	2	5	0	0	0	0	0	0	0	0	0	0	0	0	0	0	0	1	2	0	0	0	0	0	0	0	0	0	0	0	3	0	0	0	1	1	1.48848	1.4958
338.15	589.3	2	3	0	0	0	0	0	0	0	0	0	0	0	0	0	0	0	0	0	0	4	0	0	0	0	1	0	0	0	0	3	0	0	0	1	1	1.41197	1.41119
328.15	589.3	2	7	0	0	0	0	0	0	0	0	0	0	0	0	0	0	0	2	0	0	2	0	0	0	0	0	0	2	0	0	0	0	0	0	0	0	1.4363	1.4363
303.15	589.3	3	3	0	2	0	0	0	0	0	0	0	0	0	0	0	0	0	1	0	0	6	0	0	0	0	0	1	2	0	0	0	0	0	0	0	0	1.42472	1.4254
318	589.3	2	7	0	0	0	0	0	0	1	0	0	0	0	0	0	0	0	0	0	0	0	0	0	0	0	0	0	0	0	0	8	1	0	0	1	1	1.5218	1.52182
328.15	589.3	2	7	0	2	0	0	0	0	0	0	0	0	0	0	0	0	0	2	0	0	6	0	0	0	0	0	0	2	0	0	0	0	0	0	0	0	1.4144	1.4182
298.15	589.3	2	3	0	2	0	0	0	0	0	0	0	0	0	0	0	0	0	1	0	0	6	0	0	0	0	0	0	2	0	0	3	0	0	0	1	1	1.42706	1.43299
281.729	632.8	1	3	0	0	0	0	0	0	0	0	0	0	0	0	0	0	0	0	0	0	4	0	0	0	0	1	0	0	0	0	5	0	0	0	0	1	1.4481	1.4478
313.15	656.3	2	3	0	1	0	0	0	0	1	0	0	0	0	0	0	0	0	0	0	0	3	0	0	0	0	0	0	1	0	0	3	0	0	0	1	1	1.4306	1.4306
323.15	589.3	2	3	0	0	0	0	0	0	0	0	0	0	1	0	0	0	0	0	0	0	0	0	0	0	0	0	0	0	0	0	3	0	0	0	1	1	1.4905	1.49962
348.15	589.3	2	2	0	0	0	0	0	0	0	0	0	0	0	0	0	0	0	1	0	0	2	0	0	0	0	0	0	2	4	0	0	0	0	0	1	0	1.42919	1.43076
328.15	589.3	2	3	0	0	0	0	0	0	0	0	0	0	0	0	0	0	0	0	0	0	4	0	0	0	0	1	0	0	0	0	3	0	0	0	1	1	1.412	1.413
308.15	486.1	2	3	0	1	0	0	0	0	1	0	0	0	0	0	0	0	0	0	0	0	3	0	0	0	0	0	0	1	0	0	3	0	0	0	1	1	1.4403	1.43603
353.15	589.3	1	2	0	4	0	0	0	1	1	0	0	0	0	0	0	0	0	0	0	0	9	0	0	0	0	0	0	1	0	0	3	0	0	0	1	1	1.38216	1.38471
304.2	589.3	2	1	0	1	0	0	0	0	1	0	0	0	0	0	0	0	0	0	0	0	3	0	0	0	0	0	0	1	0	0	3	0	0	0	1	1	1.4308	1.4346
298.1	589.3	2	9	0	0	0	0	0	0	0	0	0	0	0	0	0	0	0	0	0	0	4	0	0	0	0	1	0	0	0	0	3	0	0	0	1	1	1.4396	1.433
288.15	589.3	2	4	0	1	0	0	0	0	1	0	0	0	0	0	0	0	0	0	0	0	3	0	0	0	0	0	0	1	0	0	3	0	0	0	1	1	1.44235	1.43935
303.15	589.3	5	1	2	0	0	0	0	0	0	1	0	1	0	0	0	0	1	0	0	0	0	0	0	0	0	0	0	0	4	0	0	0	1	0	1	0	1.4868	1.4868
313.15	589.3	4	5	1	0	0	0	0	0	0	1	0	1	0	0	0	0	1	0	0	0	0	0	0	0	0	0	0	0	4	0	0	0	1	0	1	0	1.48	1.4829
302.2	589.3	2	3	0	1	0	0	0	0	1	0	0	0	0	0	0	0	0	0	0	0	3	0	0	0	0	0	0	1	0	0	3	0	0	0	1	1	1.436	1.4355
323.15	589.3	2	4	0	0	0	0	0	0	0	0	0	0	0	0	0	0	0	0	0	0	4	0	0	0	0	1	0	0	0	0	3	0	0	0	1	1	1.4185	1.4168
333.15	589.3	2	3	0	0	0	0	0	0	0	0	0	0	0	0	0	0	0	0	0	0	4	0	0	0	0	1	0	0	0	0	3	0	0	0	1	1	1.41656	1.41195
308	633	4	6	0	0	0	0	0	0	1	0	0	0	0	0	0	0	0	0	0	0	0	0	0	0	0	0	0	1	0	0	6	3	0	0	1	1	1.5079	1.5104
298.15	589.3	4	5	1	0	0	0	0	0	0	1	0	1	0	0	0	0	1	0	0	0	0	0	0	0	0	0	0	0	4	0	0	0	1	0	1	0	1.4848	1.4867
333.15	589.3	2	3	0	2	0	0	0	0	0	0	0	0	0	0	0	0	0	1	0	0	6	0	0	0	0	0	0	2	0	0	4	1	0	0	0	1	1.43524	1.4369
298.15	589.3	3	4	0	0	0	0	0	0	0	0	0	1	0	0	1	0	0	0	0	0	0	0	0	0	0	0	0	0	0	0	2	1	0	0	1	1	1.5034	1.50405
298.15	589.3	2	3	0	0	0	0	0	0	0	0	0	0	0	0	0	0	0	1	2	0	0	0	0	0	0	0	0	0	0	0	3	0	0	0	1	1	1.50966	1.51562
308.15	589.3	2	5	0	0	0	0	0	0	0	0	0	0	0	0	0	0	0	1	2	0	0	0	0	0	0	0	0	0	0	0	3	0	0	0	1	1	1.501	1.50829
308.15	589.3	1	3	0	1	0	0	0	0	1	0	0	0	0	0	0	0	0	0	0	0	3	0	0	0	0	0	0	1	0	0	5	0	0	0	0	1	1.4555	1.4558
318.15	589.3	5	7	2	0	0	0	0	0	0	1	0	1	0	0	0	0	1	0	0	0	0	0	0	0	0	0	0	0	4	0	0	0	1	0	1	0	1.4768	1.4817
348.15	589.3	4	28	0	0	0	0	0	0	0	0	0	0	0	0	0	0	0	1	2	0	0	0	0	0	1	0	0	0	0	0	0	0	0	0	0	0	1.46767	1.47145
333.15	589.3	1	5	0	0	0	0	0	0	1	0	0	0	0	0	0	0	0	1	3	0	0	0	0	0	0	0	0	0	0	0	3	0	0	0	1	1	1.513	1.50889
333.15	589.3	3	1	0	0	0	0	0	0	2	0	0	0	0	0	0	0	0	0	0	0	0	0	0	0	0	0	0	1	0	0	3	0	0	0	1	1	1.4698	1.4721
303.15	589.3	2	2	1	0	0	0	0	1	0	0	0	1	0	0	1	0	0	0	0	0	0	0	0	0	0	0	0	0	0	0	3	0	0	0	1	1	1.52429	1.51523
303.15	589.3	2	2	0	2	0	0	0	0	0	0	0	0	0	0	0	0	0	1	0	0	6	0	0	0	0	0	0	2	0	0	3	0	0	0	1	1	1.4237	1.4283
303.15	589.3	3	1	1	0	0	0	0	0	0	0	0	1	0	0	1	0	0	0	0	0	0	0	0	0	0	0	0	0	0	0	3	0	0	0	1	1	1.51081	1.51045
313.15	589.3	1	9	0	0	0	0	0	1	0	0	0	1	0	0	0	0	0	0	1	0	0	0	0	0	0	0	0	1	0	0	7	2	0	0	1	1	1.5145	1.5145
288.15	589.3	4	3	1	0	0	0	0	0	0	0	0	1	0	0	1	0	0	0	0	0	0	0	0	0	0	0	0	0	0	0	2	1	0	0	1	1	1.5192	1.5144
303.15	589.3	6	12	0	0	0	0	0	0	3	0	0	0	0	1	0	0	0	0	0	0	0	0	0	0	2	0	0	0	0	0	0	0	0	0	0	0	1.46474	1.46659
328.15	589.3	1	7	0	0	0	0	0	1	0	0	0	1	0	0	0	0	0	0	1	0	0	0	0	0	0	0	0	1	0	0	7	2	0	0	1	1	1.51666	1.518
323.15	589.3	2	2	0	0	0	0	0	0	1	0	0	0	0	0	0	0	0	0	0	0	0	1	0	0	0	0	0	0	0	0	3	0	0	0	1	1	1.5069	1.50287
283.15	589.3	2	1	0	2	0	0	0	0	0	0	0	0	0	0	0	0	0	1	0	0	6	0	0	0	0	0	0	2	0	0	3	0	0	0	1	1	1.4272	1.4319
303.15	589.3	2	2	0	2	0	0	0	0	0	0	0	0	0	0	0	0	0	1	0	0	6	0	0	0	0	0	0	2	0	0	4	1	0	0	0	1	1.44324	1.44539
323.15	589.3	2	2	0	2	0	0	0	0	0	0	0	0	0	0	0	0	0	1	0	0	6	0	0	0	0	0	0	2	0	0	3	0	0	0	1	1	1.4177	1.4227
348.15	589.3	3	1	0	0	0	0	0	0	0	0	0	1	0	0	0	0	0	0	0	0	0	0	0	0	0	0	0	0	0	0	3	0	0	0	1	1	1.48721	1.48734
348.15	589.3	2	2	0	2	0	0	0	0	0	0	0	0	0	0	0	0	0	1	0	0	6	0	0	0	0	0	0	2	0	0	4	1	0	0	0	1	1.42977	1.4316
323.15	589.3	3	2	0	2	0	0	0	0	0	0	0	0	0	0	0	0	0	1	0	0	6	0	0	0	0	0	1	2	0	0	0	0	0	0	0	0	1.4161	1.41744
303.15	589.3	1	2	0	0	0	0	0	1	0	0	0	0	1	0	1	0	0	0	0	0	0	0	0	0	0	0	0	0	0	0	0	0	0	0	0	0	1.4446	1.4438
313.15	589.3	2	1	1	1	0	0	0	0	1	0	0	0	0	0	0	0	0	0	0	0	4	0	0	0	0	0	0	1	0	0	3	0	0	0	1	1	1.4357	1.4296
318.15	589.3	2	2	0	0	0	0	0	0	0	0	0	0	0	0	0	0	0	0	0	0	4	0	0	0	0	1	0	0	0	0	3	0	0	0	1	1	1.412	1.4136
343.15	589.3	4	3	0	2	0	0	0	0	0	0	0	0	0	0	0	0	0	2	0	0	6	0	0	0	0	0	0	2	0	0	0	0	0	0	0	0	1.39616	1.40555
348.15	589.3	2	3	0	2	0	0	0	0	0	0	0	0	0	0	0	0	0	1	0	0	6	0	0	0	0	0	0	2	5	0	0	0	0	0	1	0	1.41558	1.4142
313.15	589.3	2	2	0	2	0	0	0	0	1	0	0	0	0	0	0	0	0	1	0	0	6	0	0	0	0	0	0	2	0	0	3	0	0	0	1	1	1.4218	1.4252
318.15	589.3	3	26	1	0	0	0	0	0	3	2	0	0	0	0	0	0	0	0	1	0	0	0	0	0	0	0	0	1	0	0	3	0	0	0	1	1	1.47055	1.47261
318.15	589.3	3	2	0	0	0	0	0	0	2	0	0	0	0	0	0	0	0	0	0	0	0	0	0	0	0	0	0	1	0	0	3	0	0	0	1	1	1.4701	1.4741
313	589.3	4	0	0	0	0	0	0	0	1	0	0	0	0	0	0	0	0	0	0	0	0	1	0	0	0	0	0	1	0	0	5	4	0	0	1	1	1.5414	1.5403
333.2	589.3	2	15	0	2	0	2	0	0	0	0	0	0	0	0	0	0	0	1	0	0	6	0	0	0	0	0	0	2	0	0	3	0	0	0	1	1	1.441	1.43926
293.15	589.3	2	3	0	1	0	0	0	0	1	0	0	0	0	0	0	0	0	0	0	0	3	0	0	0	0	0	0	1	0	0	3	0	0	0	1	1	1.43896	1.4375
308.15	589.3	2	2	0	0	0	0	0	0	0	0	0	0	0	0	0	0	0	1	0	0	2	0	0	0	0	0	0	2	4	0	0	0	0	0	1	0	1.43977	1.4376
298.15	589.3	2	3	0	2	0	0	0	0	0	0	0	0	0	0	0	0	0	1	0	0	6	0	0	0	0	0	0	2	0	0	3	0	0	0	1	1	1.42672	1.43299
303.15	589.3	2	4	0	0	0	0	0	0	0	0	0	0	0	0	0	0	0	0	0	0	4	0	0	0	0	1	0	0	0	0	3	0	0	0	1	1	1.4228	1.4219
302.2	589.3	3	2	0	0	0	0	0	0	2	0	0	0	0	0	0	0	0	0	0	0	0	0	0	0	0	0	0	1	0	0	3	0	0	0	1	1	1.4779	1.4802
313.15	589.3	1	7	0	0	0	0	0	0	1	0	0	0	0	0	0	0	0	0	1	0	0	0	0	0	0	0	0	1	0	0	8	1	0	0	1	1	1.52382	1.52382
323.15	589.6	2	5	0	2	0	0	0	0	0	0	0	0	0	0	0	0	0	1	0	0	6	0	0	0	0	0	0	2	0	0	3	0	0	0	1	1	1.4217	1.4251
300.1	589.3	2	2	0	0	0	0	0	0	0	0	0	1	0	0	0	1	0	0	0	0	0	0	0	0	0	0	0	0	0	0	0	0	0	0	0	0	1.4358	1.4428
303.15	589.3	5	2	2	0	0	0	0	0	0	1	0	1	0	0	0	0	1	0	0	0	0	0	0	0	0	0	0	0	4	0	0	0	1	0	1	0	1.4845	1.4864
299.2	589.3	2	3	0	0	0	0	0	0	0	0	0	0	0	0	0	0	0	0	0	0	4	0	0	0	0	1	0	0	0	0	3	0	0	0	1	1	1.4216	1.4215
328.15	589.3	5	15	3	0	0	0	0	0	4	2	0	0	0	0	0	1	0	0	0	0	0	0	0	0	0	0	0	1	0	0	0	0	0	0	0	0	1.4453	1.4449
318.15	486.1	2	5	0	0	0	0	0	0	0	0	0	0	0	0	0	0	0	0	0	0	4	0	0	0	0	1	0	0	0	0	3	0	0	0	1	1	1.4278	1.4266
318.15	589.3	2	3	0	0	0	0	0	0	0	0	0	0	0	0	0	0	0	0	0	0	4	0	0	0	0	1	0	0	0	0	4	1	0	0	0	1	1.44707	1.4475
338.15	589.3	2	2	0	0	0	0	0	0	0	0	0	1	0	0	1	0	0	0	0	0	0	0	0	0	0	0	0	0	0	0	3	0	0	0	1	1	1.50904	1.50402
318.15	589.3	2	1	0	0	0	0	0	0	0	0	0	0	0	0	0	0	0	0	0	0	4	0	0	0	0	1	0	0	0	0	3	0	0	0	1	1	1.408	1.41187
303.204	632.8	2	7	0	0	0	0	0	0	0	0	0	0	0	0	0	0	0	0	0	0	4	0	0	0	0	1	0	0	0	0	3	0	0	0	1	1	1.4304	1.429
298.15	589.3	3	3	0	0	0	0	0	0	2	0	0	0	0	0	0	0	0	0	0	0	0	0	0	0	0	0	0	1	0	0	3	0	0	0	1	1	1.47942	1.4802
313.15	589.3	2	3	0	0	0	0	0	0	0	0	0	0	0	0	0	0	0	1	2	0	0	0	0	0	0	0	0	0	4	0	0	0	0	0	1	0	1.4832	1.48821
298.2	589.3	2	15	0	2	0	2	0	0	0	0	0	0	0	0	0	0	0	1	0	0	6	0	0	0	0	0	0	2	0	0	3	0	0	0	1	1	1.4528	1.4479
307.75	589.3	2	5	0	0	0	0	0	0	0	0	0	0	0	0	0	0	0	0	0	0	6	0	0	0	1	0	0	0	0	0	3	0	0	0	1	1	1.41631	1.41736
298.2	589.3	2	3	0	0	0	0	0	0	0	0	0	0	0	0	0	0	0	0	0	0	0	0	1	0	0	0	0	0	0	0	3	0	0	0	1	1	1.545	1.54
303.15	589.3	1	3	0	0	0	0	0	0	0	0	0	0	0	0	0	0	0	1	0	0	2	0	0	0	0	0	0	2	0	0	5	0	0	0	0	1	1.46975	1.4683
313.15	589.3	2	3	0	0	0	0	0	0	0	0	0	0	0	0	0	0	0	0	0	0	6	0	0	0	1	0	0	0	0	0	3	0	0	0	1	1	1.40512	1.4081
283.15	589.3	4	9	0	2	0	0	0	0	0	0	0	0	0	0	0	0	0	1	0	0	6	0	0	0	1	0	0	2	0	0	0	0	0	0	0	0	1.4403	1.4365
328.15	589.3	4	14	1	0	0	0	0	1	1	0	0	0	0	0	0	0	1	0	0	0	0	0	0	0	1	0	0	1	5	1	0	0	0	0	0	0	1.48368	1.48317
333.15	589.3	2	3	0	0	0	0	0	0	0	0	0	0	0	0	0	0	0	0	0	0	4	0	0	0	0	1	0	0	0	0	3	0	0	0	1	1	1.4109	1.41195
303.2	589.3	3	3	0	0	0	0	0	0	2	0	0	0	0	0	0	0	0	0	0	0	0	0	0	0	0	0	0	1	0	0	3	0	0	0	1	1	1.4779	1.47882
328.15	589.3	2	1	0	0	0	0	0	0	0	0	0	1	0	0	0	0	0	0	0	0	0	0	0	0	0	0	0	0	3	1	3	0	0	1	1	1	1.50454	1.50543
323.15	589.3	3	1	0	0	0	0	0	0	2	0	0	0	0	0	0	0	0	0	0	0	0	0	0	0	0	0	0	1	0	0	3	0	0	0	1	1	1.4706	1.4748
293.15	589.3	2	3	0	0	0	0	0	0	4	0	0	0	0	0	0	0	0	0	0	0	0	1	0	0	0	0	0	0	0	0	3	0	0	0	1	1	1.474	1.4751
353.15	589.3	2	1	0	4	0	0	0	0	0	0	0	1	0	0	0	0	0	0	0	0	9	0	0	0	0	0	0	0	0	0	4	1	0	0	0	1	1.40531	1.40811
323.15	589.3	1	1	0	2	0	0	0	0	0	0	0	0	0	0	0	0	0	1	0	0	6	0	0	0	0	0	0	2	0	0	5	0	0	0	0	1	1.43339	1.43663
323.15	486.1	2	2	0	0	0	0	0	0	0	0	0	0	0	0	0	0	0	0	0	0	4	0	0	0	0	1	0	0	0	0	3	0	0	0	1	1	1.4163	1.41704
308.15	589.6	2	3	0	0	0	0	0	0	0	0	0	0	0	0	0	0	0	0	0	0	4	0	0	0	0	1	0	0	0	0	3	0	0	0	1	1	1.4186	1.4178
318.15	589.3	4	14	1	0	0	0	0	1	1	0	0	0	0	0	0	0	0	0	0	0	0	0	0	0	1	0	0	1	4	0	0	0	1	0	1	0	1.4866	1.48145
333.15	589.3	1	6	0	0	0	0	0	1	0	0	0	0	0	0	0	0	0	0	0	0	0	1	0	0	0	0	0	0	0	0	3	0	0	0	1	1	1.5002	1.5014
313.15	589.3	5	12	3	0	0	0	0	1	1	0	0	1	0	0	1	0	0	0	0	0	0	0	0	0	0	0	0	1	0	0	0	0	0	0	0	0	1.4488	1.4519
353.15	589.3	4	14	1	0	0	0	0	1	1	0	0	0	0	0	0	0	1	0	0	0	0	0	0	0	1	0	0	1	5	1	0	0	0	0	0	0	1.4763	1.47902
328.15	589.3	2	3	0	0	0	0	0	0	0	0	0	0	0	0	0	0	0	0	0	0	4	0	0	0	0	1	0	0	0	0	3	0	0	0	1	1	1.4151	1.413
288.15	589.3	2	7	0	0	0	0	0	0	0	0	0	0	0	0	0	0	0	0	0	0	6	0	0	0	1	0	0	0	0	0	3	0	0	0	1	1	1.42578	1.42371
293.15	589.3	2	1	0	1	0	0	0	0	0	0	0	0	0	0	0	0	0	0	3	0	0	0	0	0	0	0	0	0	0	0	3	0	0	0	1	1	1.5139	1.5155
333.15	589.3	4	17	0	0	0	0	0	0	0	0	0	1	0	0	0	0	1	0	0	0	0	0	0	0	0	0	0	0	0	0	0	0	0	0	0	0	1.4262	1.4322
308.15	589.3	1	7	0	2	0	0	0	0	0	0	0	0	0	0	0	0	0	1	0	0	6	0	0	0	0	0	0	2	0	0	5	0	0	0	0	1	1.44413	1.44413
293.15	589.3	2	3	0	2	0	0	0	0	0	0	0	0	0	0	0	0	0	1	0	0	6	0	0	0	0	0	0	2	0	0	4	1	0	0	0	1	1.448	1.44754
283.16	589.3	2	3	0	0	0	0	0	0	0	0	0	0	0	0	0	0	0	0	0	0	4	0	0	0	0	1	0	0	0	0	3	0	0	0	1	1	1.4215	1.4224
343.15	589.3	2	1	0	1	0	0	0	0	0	0	0	0	0	0	0	0	0	0	3	0	0	0	0	0	0	0	0	0	0	0	3	0	0	0	1	1	1.49757	1.5
308.15	589.3	1	4	0	1	0	0	0	0	0	0	0	1	0	0	0	0	0	0	0	0	3	0	0	0	0	0	0	0	0	0	5	0	0	0	0	1	1.4908	1.4908
333.15	589.3	4	34	0	0	0	0	0	0	0	0	0	0	0	0	0	0	0	0	0	0	0	1	0	0	1	0	0	0	0	0	0	0	0	0	0	0	1.467	1.47072
303.15	589.3	3	2	0	0	0	0	0	0	2	0	0	0	0	0	0	0	0	0	0	0	0	0	0	0	0	0	0	1	0	0	3	0	0	0	1	1	1.4742	1.4791
293.15	589.3	4	1	0	0	0	0	0	0	0	0	1	0	0	0	0	0	0	1	0	0	0	0	0	0	0	0	0	0	0	0	0	0	0	0	0	0	1.41983	1.41983
308.15	589.3	1	9	0	0	0	0	0	0	0	0	0	0	0	0	0	0	0	0	1	0	0	1	0	0	0	0	0	0	0	0	3	0	0	0	1	1	1.50581	1.5093
298.15	589.3	2	3	0	1	0	0	0	0	1	0	0	0	0	0	0	0	0	0	0	0	3	0	0	0	0	0	0	1	0	0	3	0	0	0	1	1	1.43755	1.4364
300.65	589.3	1	1	0	1	0	0	0	0	1	0	0	0	0	0	0	0	0	0	0	0	3	0	0	0	0	0	0	1	0	0	5	0	0	0	0	1	1.4583	1.45898
348.15	589.3	3	1	0	0	0	0	0	0	0	0	0	1	0	0	0	0	0	0	0	0	0	0	0	0	0	0	0	0	0	0	3	0	0	0	1	1	1.4872	1.48734
313.15	589.3	2	9	0	2	0	0	0	0	0	0	0	0	0	0	0	0	0	1	0	0	6	0	0	0	0	0	0	2	0	0	3	0	0	0	1	1	1.43055	1.43204
338.15	589.3	2	3	0	1	0	0	0	0	1	0	0	0	0	0	0	0	0	0	0	0	3	0	0	0	0	0	0	1	4	0	0	0	0	0	1	0	1.42201	1.42739
353.15	589.3	2	2	0	2	0	0	0	0	1	0	0	0	0	0	0	0	0	1	0	0	6	0	0	0	0	0	0	2	4	0	0	0	0	0	1	0	1.4027	1.41195
298.15	589.3	3	5	0	0	0	0	0	0	0	0	0	1	0	0	0	0	0	0	0	0	0	0	0	0	0	0	0	0	0	0	3	0	0	0	1	1	1.4843	1.49509
298.15	656.3	2	5	0	2	0	0	0	0	0	0	0	0	0	0	0	0	0	1	0	0	6	0	0	0	0	0	0	2	0	0	3	0	0	0	1	1	1.427	1.4315
304.2	589.3	2	3	0	0	0	0	0	0	0	0	0	0	0	0	0	0	0	0	0	0	6	0	0	0	1	0	0	0	0	0	3	0	0	0	1	1	1.4083	1.41037
318.15	486.1	2	7	0	0	0	0	0	0	0	0	0	0	0	0	0	0	0	0	0	0	4	0	0	0	0	1	0	0	0	0	3	0	0	0	1	1	1.4329	1.4295
323.15	589.3	1	7	0	0	0	0	0	0	0	0	0	0	0	0	0	0	0	0	1	0	0	0	1	0	0	0	0	0	0	0	3	0	0	0	1	1	1.52738	1.52182
318.15	589.3	2	2	0	0	0	0	0	0	0	0	0	1	0	0	1	0	0	0	0	0	0	0	0	0	0	0	0	0	0	0	3	0	0	0	1	1	1.49827	1.50689
343.15	589.3	4	6	0	2	0	0	0	0	0	0	0	0	0	0	0	0	0	1	0	0	6	0	0	0	0	0	0	2	0	0	2	3	0	0	0	1	1.44499	1.4466
308.15	589.3	3	1	0	0	0	0	0	0	0	0	0	1	0	0	0	0	0	0	0	0	0	0	0	0	0	0	0	0	0	0	3	0	0	0	1	1	1.49718	1.49539
303.15	589.3	2	3	0	0	0	0	0	0	0	0	0	0	0	0	0	0	0	0	0	0	4	0	0	0	0	1	0	0	0	0	4	1	0	0	0	1	1.45638	1.45254
308.15	656.3	2	3	0	1	0	0	0	0	1	0	0	0	0	0	0	0	0	0	0	0	3	0	0	0	0	0	0	1	0	0	3	0	0	0	1	1	1.4319	1.4315
353.15	589.3	3	3	0	0	0	0	0	0	0	0	0	1	0	0	0	0	0	0	0	0	0	0	0	0	0	0	0	0	4	0	0	0	0	0	1	0	1.45479	1.459
313.15	589.3	1	2	0	2	0	0	0	0	0	0	0	0	0	0	0	0	0	1	0	0	6	0	0	0	0	0	0	2	0	0	5	0	0	0	0	1	1.4378	1.4409
298.15	589.3	3	4	0	1	1	1	0	0	1	1	0	0	0	0	0	0	1	0	0	0	0	0	0	0	0	0	0	1	0	0	5	0	0	0	0	1	1.52177	1.5185
308.15	589.3	3	1	0	0	0	0	0	0	0	0	0	1	0	0	0	0	0	0	0	0	0	0	0	0	0	0	0	0	0	0	3	0	0	0	1	1	1.4979	1.49539
298.15	589.3	2	3	0	0	0	0	0	0	0	0	0	0	0	0	0	0	0	0	0	0	4	0	0	0	0	1	0	0	0	0	4	1	0	0	0	1	1.4472	1.4521
283.15	589.3	3	0	0	0	0	0	0	0	2	0	0	0	0	0	0	0	0	0	0	0	0	0	0	0	0	0	0	1	0	0	3	0	0	0	1	1	1.48659	1.48334
303.15	589.3	2	3	0	0	0	0	0	0	0	0	0	0	0	0	0	0	0	0	0	0	4	0	0	0	0	1	0	0	0	0	3	0	0	0	1	1	1.421	1.42067
318.15	430.1	2	2	0	0	0	0	0	0	0	0	0	0	0	0	0	0	0	0	0	0	4	0	0	0	0	1	0	0	0	0	3	0	0	0	1	1	1.4228	1.4212
328.15	589.3	1	5	0	0	0	0	0	0	0	0	0	0	0	0	0	0	0	0	2	0	0	0	0	0	0	0	1	0	0	0	3	0	0	0	1	1	1.5396	1.5381
313.15	589.3	2	3	0	2	0	0	0	0	0	0	0	0	0	0	0	0	0	1	0	0	6	0	0	0	0	0	0	2	0	0	3	0	0	0	1	1	1.42251	1.4254
333.15	589.3	8	3	3	0	0	0	0	0	1	0	0	0	0	0	0	0	0	0	0	0	0	0	0	0	1	0	0	1	0	0	4	2	0	0	0	0	1.5119	1.50852
313.15	589.3	1	6	0	0	0	0	0	0	0	0	0	1	0	0	0	0	0	0	1	0	0	0	0	0	0	0	0	0	0	0	3	0	0	1	0	1	1.4626	1.4643
348.15	589.3	2	2	0	2	0	0	0	0	0	0	0	0	0	0	0	0	0	1	0	0	6	0	0	0	0	0	0	2	4	0	0	0	0	0	1	0	1.4067	1.41243
343.15	589.3	2	7	0	0	0	0	0	0	0	0	0	0	0	0	0	0	0	0	0	0	4	0	0	0	0	1	0	0	0	0	3	0	0	0	1	1	1.4195	1.419
308.346	632.8	2	7	0	0	0	0	0	0	0	0	0	0	0	0	0	0	0	0	0	0	4	0	0	0	0	1	0	0	0	0	3	0	0	0	1	1	1.429	1.4265
343.15	589.3	3	3	0	0	0	0	0	0	0	0	0	1	0	0	0	0	0	0	0	0	0	0	0	0	0	0	0	0	0	0	3	0	0	0	1	1	1.47463	1.4834
328.15	589.3	6	12	0	0	0	0	0	0	3	0	0	0	0	1	0	0	0	0	0	0	0	0	0	0	2	0	0	0	0	0	0	0	0	0	0	0	1.45563	1.4611
303.15	589.3	2	1	0	0	0	0	0	0	0	0	0	0	0	0	0	0	0	0	0	0	4	0	0	0	0	1	0	0	0	0	3	0	0	0	1	1	1.412	1.41166
313	633	4	0	0	0	0	0	0	0	1	0	0	0	0	0	0	0	0	0	0	0	0	0	0	0	0	0	0	1	0	0	6	3	0	0	1	1	1.5153	1.52121
298.15	589.3	0	4	0	0	0	0	0	0	1	0	0	0	0	0	1	0	0	0	0	1	0	0	0	0	0	0	0	0	0	0	0	0	0	0	0	0	1.3955	1.3955
318.15	589.3	2	1	0	0	0	0	0	0	0	0	0	0	0	0	0	0	0	0	1	0	0	0	0	0	0	0	1	0	0	0	3	0	0	0	1	1	1.54557	1.5403
328.15	589.3	2	5	0	0	0	0	0	0	0	0	0	0	0	0	0	0	0	0	0	0	4	0	0	0	0	1	0	0	0	0	3	0	0	0	1	1	1.4204	1.4178
313.15	589.3	4	7	0	2	0	0	0	0	0	0	0	0	0	0	0	0	0	1	0	0	6	0	0	0	0	0	0	2	0	0	2	3	0	0	0	1	1.45549	1.45272
308.15	589.3	3	4	0	1	1	1	0	0	1	1	0	0	0	0	0	0	1	0	0	0	0	0	0	0	0	0	0	1	0	0	5	0	0	0	0	1	1.51862	1.5151
308.15	822.7	2	7	0	0	0	0	0	0	0	0	0	0	0	0	0	0	0	0	0	0	4	0	0	0	0	1	0	0	0	0	3	0	0	0	1	1	1.4241	1.42613
308.15	589.3	2	7	0	0	0	0	0	0	0	0	0	0	0	0	0	0	0	0	0	0	6	0	0	0	1	0	0	0	0	0	3	0	0	0	1	1	1.4224	1.4212
298.15	589.3	2	1	0	0	0	0	0	0	0	0	0	0	0	0	0	0	0	1	2	0	0	0	0	0	0	0	0	0	0	0	3	0	0	0	1	1	1.51278	1.51562
328.15	589.3	2	5	0	1	0	0	0	0	1	0	0	0	0	0	0	0	0	0	0	0	3	0	0	0	0	0	0	1	0	0	3	0	0	0	1	1	1.432	1.4306
308.15	589.3	2	5	0	0	0	0	0	0	0	0	0	0	0	0	0	0	0	0	0	0	0	1	0	0	0	0	0	0	0	0	3	0	0	0	1	1	1.50667	1.50727
333.15	589.3	1	5	0	1	0	0	0	0	0	0	0	1	0	0	0	0	0	0	0	0	3	0	0	0	0	0	0	0	0	0	5	0	0	0	0	1	1.4667	1.4697
303.15	589.3	4	34	0	0	0	0	0	0	0	0	0	0	0	0	0	0	0	0	0	0	0	1	0	0	1	0	0	0	0	0	0	0	0	0	0	0	1.477	1.47902
353.15	589.3	2	2	0	2	0	0	0	0	1	0	0	0	0	0	0	0	0	1	0	0	6	0	0	0	0	0	0	2	0	0	3	0	0	0	1	1	1.4112	1.4154
298.15	589.3	2	3	0	1	0	0	0	0	1	0	0	0	0	0	0	0	0	0	0	0	3	0	0	0	0	0	0	1	0	0	3	0	0	0	1	1	1.4368	1.4364
313.15	589.6	2	5	0	2	0	0	0	0	0	0	0	0	0	0	0	0	0	1	0	0	6	0	0	0	0	0	0	2	0	0	3	0	0	0	1	1	1.4249	1.4266
313.15	589.3	4	28	0	0	0	0	0	0	0	0	0	0	0	0	0	0	0	1	2	0	0	0	0	0	1	0	0	0	0	0	0	0	0	0	0	0	1.47902	1.48064
318.05	589.3	2	5	0	0	0	0	0	0	0	0	0	0	0	0	0	0	0	0	0	0	4	0	0	0	0	1	0	0	0	0	3	0	0	0	1	1	1.42443	1.42128
333.15	589.3	4	7	0	2	0	0	0	0	0	0	0	0	0	0	0	0	0	2	0	0	6	0	0	0	0	0	0	2	0	0	0	0	0	0	0	0	1.4148	1.4182
318.15	589.3	3	2	0	1	1	1	0	0	1	1	0	0	0	0	0	0	1	0	0	0	0	0	0	0	0	0	0	1	0	0	8	1	0	0	1	1	1.53663	1.5402
328.15	589.3	4	27	0	0	0	0	0	0	0	0	0	1	0	0	0	0	1	0	0	0	0	0	0	0	0	0	0	0	0	0	0	0	0	0	0	0	1.4369	1.4356
303.15	589.3	2	7	0	1	0	0	0	0	0	0	0	0	0	0	0	0	0	0	3	0	0	0	0	0	0	0	0	0	0	0	3	0	0	0	1	1	1.4993	1.50287
283.15	589.3	3	1	0	0	0	0	0	0	0	0	0	1	0	0	0	0	0	0	0	0	0	0	0	0	0	0	0	0	0	0	3	0	0	0	1	1	1.503	1.498
318.15	589.3	3	1	1	2	0	0	0	0	0	0	0	0	0	0	0	0	0	1	0	0	6	0	0	0	0	0	0	2	4	0	0	0	0	0	1	0	1.41837	1.421
323.15	822.7	2	2	0	0	0	0	0	0	0	0	0	0	0	0	0	0	0	0	0	0	4	0	0	0	0	1	0	0	0	0	3	0	0	0	1	1	1.4053	1.41108
313.15	589.3	3	4	2	0	0	0	0	1	0	0	0	1	0	0	1	0	0	0	0	0	0	0	0	0	0	0	0	0	0	0	3	0	0	0	1	1	1.5001	1.50127
333.15	589.3	2	7	0	0	0	0	0	0	0	0	0	0	0	0	0	0	0	0	0	0	4	0	0	0	0	1	0	0	0	0	3	0	0	0	1	1	1.4245	1.42043
328.15	589.3	3	2	0	8	0	0	0	1	0	0	0	0	0	0	0	0	0	2	0	0	18	0	0	0	0	0	0	2	0	0	0	0	0	0	0	0	1.36845	1.36845
333.15	589.3	4	16	0	0	0	0	0	0	0	0	0	0	0	0	0	0	0	0	0	0	0	1	0	0	1	0	0	0	0	0	0	0	0	0	0	0	1.48265	1.47999
298.15	589.3	2	3	0	0	0	0	0	0	0	0	0	0	0	0	0	0	0	0	0	0	4	0	0	0	0	1	0	0	0	0	4	1	0	0	0	1	1.45254	1.4521
308.15	589.3	3	3	0	0	0	0	0	0	2	0	0	0	0	0	0	0	0	0	0	0	0	0	0	0	0	0	0	1	0	0	3	0	0	0	1	1	1.47671	1.4768
328.15	589.3	2	5	0	0	0	0	0	0	0	0	0	0	0	0	0	0	0	0	0	0	6	0	0	0	1	0	0	0	0	0	3	0	0	0	1	1	1.4088	1.41364
288.15	589.3	2	7	0	0	0	0	0	0	0	0	0	0	0	0	0	0	0	0	0	0	0	1	0	0	0	0	0	0	0	0	3	0	0	0	1	1	1.4901	1.50127
318.15	589.3	2	5	0	0	0	0	0	0	0	0	0	0	0	0	0	0	0	0	0	0	6	0	0	0	1	0	0	0	0	0	3	0	0	0	1	1	1.41235	1.41736
333.15	589.3	3	22	0	0	0	0	0	2	5	0	0	0	0	0	0	0	0	1	0	0	0	0	0	0	0	0	0	1	0	0	0	0	0	0	0	0	1.46227	1.46435
328.15	589.3	2	2	0	2	0	0	0	0	0	0	0	0	0	0	0	0	0	1	0	0	6	0	0	0	0	0	0	2	0	0	4	1	0	0	0	1	1.43999	1.43668
303.15	589.3	4	4	0	2	0	0	0	0	0	0	0	0	0	0	0	0	0	2	0	0	6	0	0	0	0	0	0	2	0	0	0	0	0	0	0	0	1.412	1.4145
293.15	589.3	2	3	0	0	0	0	0	0	1	0	0	0	0	0	1	0	0	0	0	0	0	0	0	0	0	0	0	1	0	0	3	0	0	0	1	1	1.5135	1.50727
308.15	589.3	3	4	0	0	0	0	0	0	0	0	0	1	0	0	1	0	0	0	0	0	0	0	0	0	0	0	0	0	0	0	2	1	0	0	1	1	1.5004	1.50325
303.15	589.3	3	3	0	0	0	0	0	0	2	0	0	0	0	0	0	0	0	0	0	0	0	0	0	0	0	0	0	1	4	0	0	0	0	0	1	0	1.47184	1.4712
313.15	589.3	4	25	0	0	0	0	0	0	0	0	0	1	0	0	0	0	1	0	0	0	0	0	0	0	0	0	0	0	0	0	0	0	0	0	0	0	1.4413	1.4419
318.15	589.3	2	4	1	0	0	0	0	1	0	0	0	1	0	0	1	0	0	0	0	0	0	0	0	0	0	0	0	0	0	0	3	0	0	0	1	1	1.5106	1.50829
298	633	3	5	0	0	0	0	0	0	0	0	0	0	0	0	0	0	0	0	0	0	4	0	0	0	0	1	0	0	0	0	6	3	0	0	1	1	1.4772	1.4728
303.15	589.3	2	5	0	0	0	0	0	0	0	0	0	0	0	0	0	0	0	0	0	0	4	0	0	0	0	1	0	0	0	0	3	0	0	0	1	1	1.43029	1.4284
301.2	589.3	2	1	0	0	0	0	0	0	0	0	0	0	0	0	0	0	0	0	0	0	4	0	0	0	0	1	0	0	0	0	3	0	0	0	1	1	1.4102	1.4117
293.15	589.3	2	1	0	0	0	0	0	1	1	0	0	0	0	0	0	0	0	0	0	0	0	0	0	0	0	0	0	1	0	0	3	0	0	0	1	1	1.4982	1.505
308.15	589.3	2	7	0	0	0	0	0	0	0	0	0	0	0	0	0	0	0	0	0	0	0	1	0	0	0	0	0	0	0	0	3	0	0	0	1	1	1.5036	1.4989
323.15	589.3	1	5	0	0	0	0	0	0	1	0	0	0	0	0	0	0	0	1	3	0	0	0	0	0	0	0	0	0	0	0	3	0	0	0	1	1	1.515	1.51183
286.943	632.8	1	3	0	0	0	0	0	0	0	0	0	0	0	0	0	0	0	0	0	0	4	0	0	0	0	1	0	0	0	0	5	0	0	0	0	1	1.4468	1.4478
328.15	589.3	1	3	0	1	0	0	0	0	0	0	0	1	0	0	0	0	0	0	0	0	3	0	0	0	0	0	0	0	0	0	5	0	0	0	0	1	1.5003	1.5003
298.1	589.3	5	2	1	2	0	0	0	0	0	0	0	0	0	0	0	0	0	2	0	0	6	0	0	0	0	0	0	2	0	0	0	0	0	0	0	0	1.416	1.416
303.15	589.3	2	4	0	0	0	0	0	0	1	0	0	0	0	0	1	0	0	0	0	0	0	0	0	0	0	0	0	1	0	0	3	0	0	0	1	1	1.5056	1.505
303.15	589.3	2	3	0	0	0	0	0	0	0	0	0	0	0	0	0	0	0	0	0	0	6	0	0	0	1	0	0	0	0	0	3	0	0	0	1	1	1.40779	1.4101
318.15	589.6	2	5	0	2	0	0	0	0	0	0	0	0	0	0	0	0	0	1	0	0	6	0	0	0	0	0	0	2	0	0	3	0	0	0	1	1	1.4233	1.4258
290.65	589.3	2	3	0	0	0	0	0	0	0	0	0	0	0	0	0	0	0	0	0	0	4	0	0	0	0	1	0	0	0	0	4	1	0	0	0	1	1.45314	1.45451
328.15	589.3	3	3	0	0	0	0	0	0	0	0	0	1	0	0	0	0	0	0	0	0	0	0	0	0	0	0	0	0	0	0	3	0	0	0	1	1	1.4795	1.4857
313.15	589.3	4	28	0	2	0	0	0	0	0	0	0	0	0	0	0	0	0	1	0	0	6	0	0	0	1	0	0	2	0	0	0	0	0	0	0	0	1.44476	1.43858
313.15	589.3	2	9	0	0	0	0	0	0	0	0	0	0	0	0	0	0	0	0	0	0	0	1	0	0	0	0	0	0	0	0	3	0	0	0	1	1	1.4937	1.498
343.15	589.3	2	3	0	0	0	0	0	0	0	0	0	0	0	0	0	0	0	1	0	0	2	0	0	0	0	0	0	2	4	0	0	0	0	0	1	0	1.437	1.43207
293.15	589.3	1	4	0	1	0	0	0	1	0	0	0	1	0	0	0	0	0	0	0	0	3	0	0	0	0	0	0	1	0	0	5	2	0	0	1	1	1.48876	1.48876
313.15	589.3	2	7	0	0	0	0	0	0	0	0	0	0	0	0	0	0	0	0	0	0	6	0	0	0	1	0	0	0	0	0	3	0	0	0	1	1	1.4201	1.42043
333.15	589.3	1	7	0	0	0	0	0	1	0	0	0	0	0	0	0	0	0	0	0	0	0	1	0	0	0	0	0	0	0	0	3	0	0	0	1	1	1.5011	1.501
298.1	589.3	2	1	0	0	0	0	0	0	0	0	0	0	0	0	0	0	0	0	0	0	4	0	0	0	0	1	0	0	0	0	3	0	0	0	1	1	1.4125	1.4122
313.15	589.3	2	3	0	0	0	0	0	0	0	0	0	0	0	0	0	0	0	0	0	0	4	0	0	0	0	1	0	0	0	0	3	0	0	0	1	1	1.418	1.4175
293.15	589.3	1	2	0	2	0	0	0	0	1	0	0	0	0	0	0	0	0	1	0	0	6	0	0	0	0	0	0	2	0	0	5	0	0	0	0	1	1.4424	1.44407
318.15	589.3	2	1	0	2	0	0	0	0	0	0	0	0	0	0	0	0	0	1	0	0	6	0	0	0	0	0	0	2	0	0	3	0	0	0	1	1	1.41705	1.42382
333.15	589.3	2	5	0	0	0	0	0	0	0	0	0	0	0	0	0	0	0	0	0	0	6	0	0	0	1	0	0	0	0	0	3	0	0	0	1	1	1.4075	1.41334
298.15	589.3	2	3	0	0	0	0	0	0	0	0	0	0	0	0	0	0	0	0	0	0	4	0	0	0	0	1	0	0	0	0	4	1	0	0	0	1	1.4516	1.4521
318.15	589.3	1	6	0	0	0	0	0	0	0	0	0	1	0	0	0	0	0	0	1	0	0	0	0	0	0	0	0	0	0	0	3	0	0	1	0	1	1.4608	1.46255
338.15	589.3	2	5	0	1	0	0	0	0	1	0	0	0	0	0	0	0	0	0	0	0	3	0	0	0	0	0	0	1	0	0	3	0	0	0	1	1	1.42905	1.4296
293.15	589.3	4	7	0	2	0	0	0	0	0	0	0	0	0	0	0	0	0	1	0	0	6	0	0	0	1	0	0	2	0	0	0	0	0	0	0	0	1.4354	1.43454
308.15	589.3	3	4	1	0	0	0	0	1	0	0	0	1	0	0	0	0	0	0	0	0	0	0	0	0	0	0	0	0	0	0	3	0	0	0	1	1	1.4891	1.4958
308.15	589.3	3	4	0	0	0	0	0	0	0	0	0	1	0	0	0	0	0	0	0	0	0	0	0	0	0	0	0	0	0	0	3	0	0	0	1	1	1.4822	1.4925
305.65	589.3	2	1	0	2	0	0	0	0	0	0	0	0	0	0	0	0	0	1	0	0	6	0	0	0	0	0	0	2	0	0	4	1	0	0	0	1	1.44578	1.4441
318.15	486.1	2	3	0	2	0	0	0	0	0	0	0	0	0	0	0	0	0	1	0	0	6	0	0	0	0	0	0	2	0	0	3	0	0	0	1	1	1.4258	1.42719
308.15	589.3	2	5	0	0	0	0	0	0	0	0	0	0	0	0	0	0	0	0	0	0	0	1	0	0	0	0	0	0	0	0	3	0	0	0	1	1	1.51411	1.50727
323.15	589.3	0	6	0	0	0	0	0	1	0	0	0	0	0	0	0	0	0	0	0	0	0	1	0	0	0	0	0	0	0	0	3	0	0	1	0	1	1.5015	1.5015
293.15	589.3	2	7	0	0	0	0	0	0	0	0	0	0	0	0	0	0	0	0	0	0	0	1	0	0	0	0	0	0	0	0	3	0	0	0	1	1	1.5077	1.50127
308.15	589.3	4	18	0	0	0	0	0	2	1	0	0	0	0	0	0	0	0	1	0	0	0	0	0	0	1	0	0	1	0	0	0	0	0	0	0	0	1.49333	1.4862
293.15	589.3	1	3	0	0	0	0	0	0	0	0	0	0	0	0	0	0	0	0	1	0	4	0	0	0	0	1	0	0	0	0	3	0	0	0	1	1	1.4367	1.4358
348.15	589.3	4	3	0	2	0	0	0	0	1	0	0	0	0	0	0	0	0	2	0	0	6	0	0	0	0	0	0	2	0	0	0	0	0	0	0	0	1.3985	1.4045
343.15	589.3	4	9	0	2	0	0	0	0	0	0	0	0	0	0	0	0	0	1	0	0	6	0	0	0	1	0	0	2	0	0	0	0	0	0	0	0	1.4228	1.4255
298.15	589.3	2	9	0	2	0	0	0	0	0	0	0	0	0	0	0	0	0	1	0	0	6	0	0	0	0	0	0	2	0	0	3	0	0	0	1	1	1.43662	1.43779
308.15	589.3	1	7	0	0	0	0	0	0	1	0	0	0	0	0	0	0	0	0	1	0	0	0	0	0	0	0	0	1	0	0	8	1	0	0	1	1	1.52499	1.52382
318.15	589.3	2	3	0	2	0	0	0	0	0	0	0	0	0	0	0	0	0	1	0	0	6	0	0	0	0	0	0	2	0	0	3	0	0	0	1	1	1.4195	1.4252
318.15	589.3	2	2	0	0	0	0	0	0	0	0	0	0	0	0	0	0	0	1	0	0	2	0	0	0	0	0	0	2	4	0	0	0	0	0	1	0	1.4371	1.43577
318.15	589.3	2	4	0	0	0	0	0	0	0	0	0	1	0	0	1	0	0	0	0	0	0	0	0	0	0	0	0	0	0	0	3	0	0	0	1	1	1.5029	1.505
308.15	589.3	2	5	0	0	0	0	0	0	0	0	0	0	0	0	0	0	0	0	0	0	6	0	0	0	1	0	0	0	0	0	3	0	0	0	1	1	1.41676	1.4175
323.15	589.3	3	4	0	0	0	0	0	0	0	0	0	1	0	0	0	0	0	0	0	0	0	0	0	0	0	0	0	0	0	0	3	0	0	0	1	1	1.4785	1.4871
293.15	589.3	5	13	3	0	0	0	0	0	4	2	0	0	0	0	0	1	0	0	0	0	0	0	0	0	0	0	0	1	0	0	0	0	0	0	0	0	1.4559	1.4555
298.15	589.3	2	3	0	0	0	0	0	0	0	0	0	0	0	0	0	0	0	0	0	0	0	0	0	1	0	0	0	0	0	0	3	0	0	0	1	1	1.581	1.5781
323.15	589.3	2	5	0	0	0	0	0	0	0	0	0	0	0	0	0	0	0	0	0	0	6	0	0	0	1	0	0	0	0	0	3	0	0	0	1	1	1.41175	1.4164
303.15	589.3	2	1	0	0	0	0	0	0	0	0	0	0	0	0	0	0	0	0	0	0	4	0	0	0	0	1	0	0	0	0	3	0	0	0	1	1	1.41117	1.41166
328.15	589.3	4	2	1	0	0	0	0	1	0	0	0	1	0	0	1	0	0	1	0	0	0	0	0	0	0	0	0	0	0	0	0	0	0	0	0	0	1.5072	1.5072
333.15	589.3	1	2	0	2	0	0	0	0	1	0	0	0	0	0	0	0	0	1	0	0	6	0	0	0	0	0	0	2	0	0	5	0	0	0	0	1	1.434	1.4349
298.15	822.7	2	3	0	1	0	0	0	0	1	0	0	0	0	0	0	0	0	0	0	0	3	0	0	0	0	0	0	1	0	0	3	0	0	0	1	1	1.4309	1.4324
298.15	589.3	2	1	0	2	0	0	0	0	0	0	0	0	0	0	0	0	0	1	0	0	6	0	0	0	0	0	0	2	0	0	3	0	0	0	1	1	1.42293	1.4315
338.15	589.3	3	5	0	0	0	0	0	0	2	0	0	0	0	0	0	0	0	0	0	0	0	0	0	0	0	0	0	1	4	0	0	0	0	0	1	0	1.46454	1.4615
298.15	589.3	2	2	0	0	0	0	0	1	0	0	0	1	0	0	1	0	0	0	0	0	0	0	0	0	0	0	0	0	0	0	0	0	0	0	0	0	1.4494	1.4472
338.15	589.3	2	3	0	0	0	0	0	0	0	0	0	0	0	0	0	0	0	0	0	0	6	0	0	0	1	0	0	0	0	0	3	0	0	0	1	1	1.3994	1.40531
313.15	589.3	2	3	0	0	0	0	0	0	0	0	0	0	0	0	0	0	0	0	0	0	4	0	0	0	0	1	0	0	0	0	3	0	0	0	1	1	1.41748	1.4175
318.15	589.3	2	7	0	0	0	0	0	0	0	0	0	0	0	0	0	0	0	0	0	0	0	1	0	0	0	0	0	0	0	0	3	0	0	0	1	1	1.50077	1.498
343.15	589.3	2	2	0	0	0	0	0	0	0	0	0	0	0	0	0	0	0	1	0	0	2	0	0	0	0	0	0	2	4	0	0	0	0	0	1	0	1.43052	1.431
308.15	589.3	2	3	0	1	0	0	0	0	1	0	0	0	0	0	0	0	0	0	0	0	3	0	0	0	0	0	0	1	4	0	0	0	0	0	1	0	1.43018	1.4336
303.1	589.3	4	4	0	0	0	8	4	0	2	0	0	0	0	0	0	0	0	0	0	0	0	0	0	0	0	0	0	2	0	0	6	0	0	0	2	2	1.55564	1.55564
313.05	589.3	2	7	0	0	0	0	0	0	0	0	0	0	0	0	0	0	0	0	0	0	6	0	0	0	1	0	0	0	0	0	3	0	0	0	1	1	1.41873	1.42043
283.15	589.3	4	28	0	0	0	0	0	0	0	0	0	0	0	0	0	0	0	0	0	0	0	0	1	0	1	0	0	0	0	0	0	0	0	0	0	0	1.49456	1.48814
308.15	589.3	2	3	0	0	0	0	0	0	0	0	0	0	0	0	0	0	0	0	0	0	4	0	0	0	0	1	0	0	0	0	3	0	0	0	1	1	1.4199	1.42
303.15	486.1	2	2	0	2	0	0	0	0	0	0	0	0	0	0	0	0	0	1	0	0	6	0	0	0	0	0	0	2	0	0	3	0	0	0	1	1	1.4288	1.4315
293.15	589.3	2	5	0	0	0	0	0	0	0	0	0	0	0	0	0	0	0	0	0	0	4	0	0	0	0	1	0	0	0	0	3	0	0	0	1	1	1.42923	1.4295
285.65	589.3	1	3	0	0	0	0	0	0	0	0	0	0	0	0	0	0	0	0	0	0	4	0	0	0	0	1	0	0	0	0	5	0	0	0	0	1	1.44919	1.4478
343.15	589.3	4	23	0	0	0	0	0	0	0	0	0	1	0	0	0	0	1	0	0	0	0	0	0	0	0	0	0	0	0	0	0	0	0	0	0	0	1.428	1.4302
308.15	589.3	3	3	0	0	0	0	0	0	0	0	0	1	0	0	0	0	0	0	0	0	0	0	0	0	0	0	0	0	0	0	3	0	0	0	1	1	1.4845	1.4925
303.15	589.3	2	3	0	0	0	0	0	0	0	0	0	0	0	0	0	0	0	0	0	0	4	0	0	0	0	1	0	0	0	0	3	0	0	0	1	1	1.42	1.42067
308.15	589.3	2	1	0	2	0	0	0	0	0	0	0	0	0	0	0	0	0	1	0	0	6	0	0	0	0	0	0	2	0	0	4	1	0	0	0	1	1.44493	1.44324
323.15	589.3	2	7	0	0	0	0	0	0	0	0	0	0	0	0	0	0	0	2	0	0	2	0	0	0	0	0	0	2	0	0	0	0	0	0	0	0	1.4376	1.4376
313.15	589.3	2	3	0	0	0	0	0	0	0	0	0	0	1	0	0	0	0	0	0	0	0	0	0	0	0	0	0	0	0	0	3	0	0	0	1	1	1.493	1.50205
338.15	589.3	1	2	0	0	0	0	0	0	0	0	0	0	0	0	0	0	0	1	2	0	0	0	0	0	0	0	0	0	0	0	5	0	0	0	0	1	1.5276	1.5276
318.15	589.3	2	3	0	0	0	0	0	0	1	0	0	0	0	0	0	0	0	1	2	0	0	0	0	0	0	0	0	0	0	0	3	0	0	0	1	1	1.5	1.50689
323.15	589.3	1	3	0	1	0	0	0	0	1	0	0	0	0	0	0	0	0	0	0	0	3	0	0	0	0	0	0	1	0	0	5	0	0	0	0	1	1.45111	1.45261
283.15	589.3	4	21	0	2	0	0	0	0	0	0	0	0	0	0	0	0	0	2	0	0	6	0	0	0	0	0	0	2	0	0	0	0	0	0	0	0	1.4413	1.43454
283.005	632.8	2	5	0	0	0	0	0	0	0	0	0	0	0	0	0	0	0	0	0	0	4	0	0	0	0	1	0	0	0	0	3	0	0	0	1	1	1.4307	1.4295
293.15	589.3	4	4	0	1	1	1	0	0	1	1	0	0	0	0	0	0	1	0	0	0	0	0	0	0	0	0	0	1	4	0	0	0	0	0	1	0	1.49382	1.49382
328.15	589.3	2	3	0	0	0	0	0	0	0	0	0	0	0	0	0	0	0	1	2	0	0	0	0	0	0	0	0	0	4	0	0	0	0	0	1	0	1.48801	1.48694
343.15	589.3	2	3	0	8	0	0	0	0	0	0	0	0	0	0	0	0	0	1	0	0	18	0	0	0	0	0	0	2	0	0	3	0	0	0	1	1	1.37496	1.37496
338.15	589.3	4	6	0	2	0	0	0	0	0	0	0	0	0	0	0	0	0	1	0	0	6	0	0	0	0	0	0	2	0	0	2	3	0	0	0	1	1.4466	1.44667
303.15	589.3	1	3	0	2	0	0	0	0	0	0	0	0	0	0	0	0	0	1	0	0	6	0	0	0	0	0	0	2	0	0	5	0	0	0	0	1	1.4415	1.44331
298.15	589.3	2	3	0	1	0	0	0	0	1	0	0	0	0	0	0	0	0	0	0	0	3	0	0	0	0	0	0	1	0	0	3	0	0	0	1	1	1.4369	1.4364
333.15	589.3	1	5	0	0	0	0	0	0	0	0	0	0	0	0	0	0	0	1	0	0	2	0	0	0	0	0	0	2	0	0	5	0	0	0	0	1	1.46063	1.46036
303.15	589.3	1	4	0	1	0	0	0	0	0	0	0	1	0	0	0	0	0	0	0	0	3	0	0	0	0	0	0	0	0	0	5	0	0	0	0	1	1.4921	1.49145
303.15	589.3	3	1	0	0	0	0	0	0	0	0	0	1	0	0	0	0	0	0	0	0	0	0	0	0	0	0	0	0	0	0	3	0	0	0	1	1	1.49717	1.4958
293.1	589.3	2	4	0	0	0	0	0	2	2	0	0	0	0	0	0	0	0	0	0	0	0	0	0	0	0	0	0	2	0	0	6	0	0	0	2	2	1.50152	1.50212
325.65	589.3	2	3	0	0	0	0	0	0	0	0	0	0	0	0	0	0	0	0	0	0	4	0	0	0	0	1	0	0	0	0	4	1	0	0	0	1	1.45042	1.4467
298.15	430.1	2	3	0	2	0	0	0	0	0	0	0	0	0	0	0	0	0	1	0	0	6	0	0	0	0	0	0	2	0	0	3	0	0	0	1	1	1.437	1.4351
303.15	589.3	2	3	0	0	0	0	0	0	1	0	0	0	0	0	0	0	0	1	2	0	0	0	0	0	0	0	0	0	0	0	3	0	0	0	1	1	1.504	1.514
323	589.3	3	3	0	0	0	0	0	0	2	0	0	0	0	0	0	0	0	0	0	0	0	0	0	0	0	0	0	1	0	0	3	0	0	0	1	1	1.4719	1.47294
328.15	589.3	2	3	0	0	0	0	0	0	0	0	0	0	0	0	0	0	0	0	0	0	6	0	0	0	1	0	0	0	0	0	3	0	0	0	1	1	1.4015	1.40591
318.15	589.3	2	5	0	0	0	0	0	0	0	0	0	0	0	0	0	0	0	0	0	0	0	0	1	0	0	0	0	0	0	0	3	0	0	0	1	1	1.50232	1.50889
328.15	589.3	4	12	2	0	0	0	0	0	3	1	0	0	0	0	0	1	0	0	0	0	0	0	0	0	0	0	0	1	0	0	0	0	0	0	0	0	1.4397	1.4437
313.15	589.3	1	3	0	2	0	0	0	0	0	0	0	0	0	0	0	0	0	1	0	0	6	0	0	0	0	0	0	2	0	0	5	0	0	0	0	1	1.4386	1.44256
333.15	589.3	2	2	0	2	0	0	0	0	0	0	0	0	0	0	0	0	0	1	0	0	6	0	0	0	0	0	0	2	0	0	4	1	0	0	0	1	1.43403	1.43592
328.15	589.3	5	28	0	0	0	0	0	0	1	0	0	0	0	0	0	0	0	0	0	0	0	0	0	0	1	0	0	1	0	0	0	0	0	0	0	0	1.4638	1.46558
298.1	589.3	0	3	0	2	0	0	0	0	0	0	0	0	0	0	0	0	0	1	1	0	6	0	0	0	0	0	0	2	0	0	5	0	0	0	0	1	1.4561	1.45181
298.15	589.3	3	2	0	0	0	0	0	0	2	0	0	0	0	0	0	0	0	0	0	0	0	0	0	0	0	0	0	1	0	0	3	0	0	0	1	1	1.4784	1.4802
298.15	589.3	1	3	0	2	0	0	0	0	0	0	0	0	0	0	0	0	0	1	0	0	6	0	0	0	0	0	0	2	0	0	5	0	0	0	0	1	1.4433	1.44566
333.15	589.3	3	1	0	0	0	0	0	0	1	0	0	0	0	0	0	0	0	0	0	0	0	0	0	0	0	0	0	1	0	0	3	0	0	0	1	1	1.48638	1.4871
335.65	589.3	2	2	0	2	0	0	0	0	0	0	0	0	0	0	0	0	0	1	0	0	6	0	0	0	0	0	0	2	0	0	4	1	0	0	0	1	1.43741	1.43524
333.15	589.3	2	9	0	2	0	0	0	0	0	0	0	0	0	0	0	0	0	1	0	0	6	0	0	0	0	0	0	2	0	0	3	0	0	0	1	1	1.42452	1.4265
298.15	589.3	4	5	0	2	0	0	0	0	0	0	0	0	0	0	0	0	0	1	0	0	6	0	0	0	0	0	0	2	0	0	2	3	0	0	0	1	1.46466	1.45806
313.15	589.3	3	3	0	0	0	0	0	0	0	0	0	1	0	0	0	0	0	0	0	0	0	0	0	0	0	0	0	0	0	0	3	0	0	0	1	1	1.4831	1.4889
288.37	589.3	2	1	0	1	0	0	0	0	1	0	0	0	0	0	0	0	0	0	0	0	3	0	0	0	0	0	0	1	0	0	3	0	0	0	1	1	1.43572	1.4375
298.15	589.3	4	14	1	0	0	0	0	1	1	0	0	0	0	0	0	0	1	0	0	0	0	0	0	0	1	0	0	1	5	1	0	0	0	0	0	0	1.49313	1.48814
348.15	589.3	3	3	0	2	0	0	0	0	0	0	0	0	0	0	0	0	0	1	0	0	6	0	0	0	0	0	1	2	0	0	0	0	0	0	0	0	1.41215	1.4134
338.15	589.3	2	1	0	0	0	0	0	0	0	0	0	0	0	0	0	0	0	0	0	0	4	0	0	0	0	1	0	0	0	0	3	0	0	0	1	1	1.4036	1.40591
323.15	589.3	2	2	0	2	0	0	0	0	0	0	0	0	0	0	0	0	0	1	0	0	6	0	0	0	0	0	0	2	4	0	0	0	0	0	1	0	1.41389	1.41837
298.15	589.3	1	7	0	0	0	0	0	0	0	0	0	0	0	0	0	0	0	0	1	0	0	1	0	0	0	0	0	0	0	0	3	0	0	0	1	1	1.51562	1.51151
293.15	589.3	2	2	0	2	0	0	0	0	1	0	0	0	0	0	0	0	0	1	0	0	6	0	0	0	0	0	0	2	0	0	3	0	0	0	1	1	1.4286	1.4319
323.15	589.3	1	7	0	0	0	0	0	0	1	0	0	0	0	0	0	0	0	0	1	0	0	0	0	0	0	0	0	1	0	0	8	1	0	0	1	1	1.52145	1.52084
293.15	589.3	2	1	0	2	0	0	0	0	0	0	0	0	0	0	0	0	0	1	0	0	6	0	0	0	0	0	0	2	0	0	4	1	0	0	0	1	1.44938	1.4469
298	589.3	2	9	0	0	0	0	0	0	1	0	0	0	0	0	0	0	0	0	0	0	0	0	0	0	0	0	0	0	0	0	8	1	0	0	1	1	1.5218	1.5228
313.15	589.3	2	2	0	2	0	0	0	0	0	0	0	0	0	0	0	0	0	1	0	0	6	0	0	0	0	0	0	2	5	0	0	0	0	0	1	0	1.4228	1.42093
333	633	4	5	0	0	0	0	0	0	1	0	0	0	0	0	0	0	0	0	0	0	0	0	0	0	0	0	0	1	0	0	6	3	0	0	1	1	1.5011	1.5065
318.15	589.3	2	1	0	0	0	0	0	0	0	0	0	0	0	0	0	0	0	0	4	0	0	0	0	0	0	1	0	0	0	0	3	0	0	0	1	1	1.4396	1.44076
318.15	589.3	5	9	0	0	0	0	0	0	2	0	0	0	0	0	0	0	0	0	0	0	0	0	0	0	1	0	0	1	0	0	0	0	0	0	0	0	1.46912	1.46557
338.15	589.3	4	28	0	0	0	0	0	0	0	0	0	0	0	0	0	0	0	1	2	0	0	0	0	0	1	0	0	0	0	0	0	0	0	0	0	0	1.4709	1.4721
348.15	589.3	3	7	1	1	0	0	0	5	1	0	0	0	0	0	0	0	1	1	0	0	0	0	0	0	0	0	0	1	0	0	0	0	0	0	0	0	1.5044	1.5044
333.15	589.3	3	3	0	0	0	0	0	0	0	0	0	1	0	0	0	0	0	0	0	0	0	0	0	0	0	0	0	0	0	0	3	0	0	0	1	1	1.4782	1.48384
318.15	589.3	2	2	0	0	0	0	0	0	0	0	0	1	0	0	1	0	0	0	0	0	0	0	0	0	0	0	0	0	0	0	3	0	0	0	1	1	1.5145	1.50689
313.15	589.3	1	2	0	2	0	0	0	1	0	0	0	0	0	0	0	0	0	1	0	0	6	0	0	0	0	0	0	2	4	0	0	0	0	0	1	0	1.4234	1.421
313.15	589.3	1	3	0	0	0	0	0	0	0	0	0	0	0	0	0	0	0	0	0	0	4	0	0	0	0	1	0	0	0	0	5	0	0	0	0	1	1.4418	1.44393
313.15	589.3	2	6	0	2	0	0	0	0	0	0	0	0	0	0	0	0	0	1	0	0	6	0	0	0	0	0	0	2	0	0	3	0	0	0	1	1	1.4298	1.4295
313.15	589.3	1	3	0	2	0	0	0	0	1	0	0	0	0	0	0	0	0	1	0	0	6	0	0	0	0	0	0	2	0	0	5	0	0	0	0	1	1.4406	1.44256
323.15	589.3	5	11	3	0	0	0	0	0	3	1	0	0	0	0	0	1	0	0	0	0	0	0	0	0	0	0	0	1	0	0	0	0	0	0	0	0	1.445	1.4465
313.15	589.3	2	3	0	8	0	0	0	0	0	0	0	0	0	0	0	0	0	1	0	0	18	0	0	0	0	0	0	2	0	0	3	0	0	0	1	1	1.38367	1.38367
338.15	589.3	3	3	0	2	0	0	0	0	0	0	0	0	0	0	0	0	0	1	0	0	6	0	0	0	0	0	1	2	0	0	0	0	0	0	0	0	1.4149	1.4149
328.15	589.3	3	4	0	0	0	0	0	0	0	0	0	1	0	0	0	0	0	0	0	0	0	0	0	0	0	0	0	0	0	0	3	0	0	0	1	1	1.4776	1.4857
293.15	589.3	3	0	0	0	0	0	0	0	2	0	0	0	0	0	0	0	0	0	0	0	0	0	0	0	0	0	0	1	0	0	4	1	0	0	0	1	1.5147	1.5147
348.15	589.3	2	1	0	4	0	0	0	0	0	0	0	1	0	0	0	0	0	0	0	0	9	0	0	0	0	0	0	0	0	0	4	1	0	0	0	1	1.40672	1.40811
323.15	822.7	2	1	0	1	0	0	0	0	1	0	0	0	0	0	0	0	0	0	0	0	3	0	0	0	0	0	0	1	0	0	3	0	0	0	1	1	1.4212	1.42719
328.15	589.3	2	2	0	0	0	0	0	0	0	0	0	0	0	0	0	0	0	0	0	0	4	0	0	0	0	1	0	0	0	0	3	0	0	0	1	1	1.4098	1.411
298.15	589.3	2	1	0	2	0	0	0	0	1	0	0	0	0	0	0	0	0	1	0	0	6	0	0	0	0	0	0	2	0	0	3	0	0	0	1	1	1.4259	1.4319
323.2	589.3	2	3	0	0	0	0	0	0	0	0	0	0	0	0	0	0	0	0	0	0	0	0	0	1	0	0	0	0	0	0	3	0	0	0	1	1	1.5608	1.5608
323.15	589.3	2	7	0	0	0	0	0	3	2	0	0	0	0	2	0	0	0	0	0	0	0	0	0	0	2	0	0	0	0	0	3	0	0	0	1	1	1.46466	1.46466
313.15	589.3	4	14	1	0	0	0	0	1	1	0	0	0	0	0	0	0	0	0	0	0	0	0	0	0	1	0	0	1	4	0	0	0	1	0	1	0	1.48836	1.4815
318.15	589.3	2	7	1	0	0	0	0	0	0	0	1	1	0	0	1	0	0	0	0	0	0	0	0	0	0	0	0	0	0	0	3	0	0	0	1	1	1.5086	1.50402
323.15	589.3	2	1	0	0	0	0	0	0	0	0	0	0	0	0	0	0	0	1	2	0	0	0	0	0	0	0	0	0	0	0	3	0	0	0	1	1	1.50293	1.50543
313.15	589.3	3	0	0	0	0	0	0	0	2	0	0	0	0	0	0	0	0	0	0	0	0	0	0	0	0	0	0	1	0	0	3	0	0	0	1	1	1.4797	1.4762
313.15	589.3	4	4	0	0	0	0	0	1	0	0	0	1	0	0	0	0	0	1	0	0	0	0	0	0	0	0	0	0	0	0	0	0	0	0	0	0	1.465	1.46547
308.15	589.3	2	3	0	1	0	0	0	0	1	0	0	0	0	0	0	0	0	0	0	0	3	0	0	0	0	0	0	1	0	0	3	0	0	0	1	1	1.43448	1.4341
308.2	589.3	2	1	0	0	0	0	0	0	0	0	0	0	0	0	0	0	0	0	0	0	4	0	0	0	0	1	0	0	0	0	3	0	0	0	1	1	1.4082	1.41108
313.15	589.3	4	2	0	2	0	0	0	0	0	0	0	0	0	0	0	0	0	2	0	0	6	0	0	0	0	0	0	2	0	0	0	0	0	0	0	0	1.4009	1.40676
323.15	589.3	4	14	1	0	0	0	0	1	1	0	0	0	0	0	0	0	1	0	0	0	0	0	0	0	1	0	0	1	5	1	0	0	0	0	0	0	1.48547	1.4835
293.15	589.3	2	3	0	0	0	0	0	0	0	0	0	0	0	0	0	0	0	0	0	0	6	0	0	0	1	0	0	0	0	0	3	0	0	0	1	1	1.41069	1.41166
323.15	589.3	3	3	0	0	0	0	0	0	0	0	0	1	0	0	0	0	0	0	0	0	0	0	0	0	0	0	0	0	4	0	0	0	0	0	1	0	1.4632	1.46583
291.193	632.8	2	5	0	0	0	0	0	0	0	0	0	0	0	0	0	0	0	0	0	0	4	0	0	0	0	1	0	0	0	0	3	0	0	0	1	1	1.4285	1.4289
333	589.3	5	0	0	0	0	0	0	0	1	0	0	0	0	0	0	0	0	0	0	0	0	0	0	0	0	0	0	1	0	0	5	4	0	0	1	1	1.5237	1.5237
348.15	589.3	12	32	2	2	0	0	0	0	1	0	0	0	0	1	0	0	0	0	0	0	0	0	0	0	2	0	0	0	0	0	0	0	0	0	0	0	1.45553	1.45755
313.15	589.3	2	1	0	0	0	0	0	0	0	0	0	0	0	0	0	0	0	0	4	0	0	0	0	0	0	1	0	0	0	0	3	0	0	0	1	1	1.4432	1.44286
293.15	589.3	4	2	1	0	0	0	0	1	0	0	0	1	0	0	1	0	0	1	0	0	0	0	0	0	0	0	0	0	0	0	0	0	0	0	0	0	1.5146	1.5127
283.15	589.3	2	5	0	2	0	0	0	0	0	0	0	0	0	0	0	0	0	1	0	0	6	0	0	0	0	0	0	2	0	0	3	0	0	0	1	1	1.4355	1.4359
303.15	589.3	4	1	1	0	0	0	0	0	0	1	0	1	0	0	0	0	1	0	0	0	0	0	0	0	0	0	0	0	4	0	0	0	1	0	1	0	1.4868	1.4868
293.1	589.3	3	3	0	2	0	0	0	0	0	0	0	0	0	0	0	0	0	1	0	0	6	0	0	0	0	0	0	2	0	0	3	2	0	0	0	1	1.4559	1.4559
333.15	589.3	2	7	0	0	0	0	0	0	0	0	0	0	0	0	0	0	0	0	0	0	0	1	0	0	0	0	0	0	0	0	3	0	0	0	1	1	1.49651	1.495
338.15	589.3	1	2	0	1	0	0	0	0	0	0	0	1	0	0	0	0	0	0	0	0	3	0	0	0	0	0	0	0	0	0	5	0	0	0	0	1	1.5209	1.5214
286.908	589.3	2	5	0	2	0	0	0	0	0	0	0	0	0	0	0	0	0	1	0	0	6	0	0	0	0	0	0	2	0	0	3	0	0	0	1	1	1.4317	1.4357
328.15	589.3	1	7	0	0	0	0	0	0	0	0	0	0	0	0	0	0	0	0	1	0	0	1	0	0	0	0	0	0	0	0	3	0	0	0	1	1	1.50864	1.50863
333.15	589.3	1	3	0	2	0	0	0	0	1	0	0	0	0	0	0	0	0	1	0	0	6	0	0	0	0	0	0	2	0	0	5	0	0	0	0	1	1.4316	1.4352
313.15	589.3	1	7	0	0	0	0	0	0	0	0	0	0	0	0	0	0	0	0	1	0	0	0	1	0	0	0	0	0	0	0	3	0	0	0	1	1	1.526	1.52479
343.15	589.3	1	5	0	0	0	0	0	0	1	0	0	0	0	0	0	0	0	1	3	0	0	0	0	0	0	0	0	0	0	0	3	0	0	0	1	1	1.512	1.50889
298.15	589.3	2	2	0	0	0	0	0	1	1	0	0	0	0	0	1	0	0	0	0	0	0	0	0	0	0	0	0	1	0	0	0	0	0	0	0	0	1.422	1.422
333.15	589.3	2	5	0	1	0	0	0	0	1	0	0	0	0	0	0	0	0	0	0	0	3	0	0	0	0	0	0	1	0	0	3	0	0	0	1	1	1.43049	1.43049
293.15	589.3	2	3	0	0	0	0	0	0	0	0	0	0	0	0	0	0	0	1	0	0	2	0	0	0	0	0	0	2	4	0	0	0	0	0	1	0	1.4503	1.44385
298.15	589.3	1	6	0	0	0	0	0	0	0	0	0	1	0	0	0	0	0	0	1	0	0	0	0	0	0	0	0	0	0	0	3	0	0	1	0	1	1.468	1.468
313.15	589.3	2	3	0	2	0	0	0	0	0	0	0	0	0	0	0	0	0	1	0	0	6	0	0	0	0	0	0	2	0	0	4	1	0	0	0	1	1.44103	1.443
328	589.3	2	9	0	0	0	0	0	0	1	0	0	0	0	0	0	0	0	0	0	0	0	0	0	0	0	0	0	0	0	0	8	1	0	0	1	1	1.5112	1.516
323.15	589.3	2	1	0	0	0	0	0	0	0	0	0	0	0	0	0	0	0	0	0	0	4	0	0	0	0	1	0	0	0	0	3	0	0	0	1	1	1.4051	1.4095
298.15	589.3	3	0	0	0	0	0	0	0	2	0	0	0	0	0	0	0	0	0	0	0	0	0	0	0	0	0	0	1	0	0	3	0	0	0	1	1	1.48276	1.4829
323.15	589.3	4	2	0	1	1	1	0	0	1	1	0	0	0	0	0	0	1	0	0	0	0	0	0	0	0	0	0	1	0	0	3	0	0	0	1	1	1.48725	1.4895
298.15	589.3	2	7	0	0	0	0	0	0	0	0	0	0	0	0	0	0	0	0	0	0	4	0	0	0	0	1	0	0	0	0	3	0	0	0	1	1	1.43422	1.4315
323.15	589.3	2	0	0	0	0	0	0	0	2	0	0	0	0	0	0	0	0	0	0	0	0	0	0	0	0	0	0	1	0	0	5	0	0	0	0	1	1.5063	1.50722
290.65	589.3	1	2	0	0	0	0	0	0	0	0	0	0	0	0	0	0	0	0	0	0	4	0	0	0	0	1	0	0	0	0	5	0	0	0	0	1	1.44655	1.44592
318.2	589.3	2	1	0	0	0	0	0	0	0	0	0	0	0	0	0	0	0	0	0	0	4	0	0	0	0	1	0	0	0	0	3	0	0	0	1	1	1.4065	1.41108
313.12	589.3	1	3	0	0	0	0	0	0	0	0	0	0	0	0	0	0	0	0	1	0	4	0	0	0	0	1	0	0	0	0	3	0	0	0	1	1	1.4307	1.4307
323.15	589.3	1	4	0	1	0	0	0	0	0	0	0	1	0	0	0	0	0	0	0	0	3	0	0	0	0	0	0	0	0	0	5	0	0	0	0	1	1.4871	1.4872
338.15	589.3	3	4	1	0	0	0	0	2	1	0	0	0	0	0	0	0	0	1	0	0	0	0	0	0	0	0	0	1	4	0	0	0	1	0	1	0	1.48995	1.4851
353.15	589.3	2	2	0	2	0	0	0	0	0	0	0	0	0	0	0	0	0	1	0	0	6	0	0	0	0	0	0	2	0	0	4	1	0	0	0	1	1.42839	1.43156
303.15	589.3	4	25	0	0	0	0	0	0	0	0	0	1	0	0	0	0	1	0	0	0	0	0	0	0	0	0	0	0	0	0	0	0	0	0	0	0	1.4451	1.44485
308.15	589.3	2	3	0	0	0	0	0	1	1	0	0	0	0	0	0	0	0	0	0	0	0	0	0	0	0	0	0	1	0	0	3	0	0	0	1	1	1.4965	1.499
332.95	589.3	2	5	0	0	0	0	0	0	0	0	0	0	0	0	0	0	0	0	0	0	4	0	0	0	0	1	0	0	0	0	3	0	0	0	1	1	1.42146	1.4176
308.15	589.3	1	3	0	2	0	0	0	0	0	0	0	0	0	0	0	0	0	1	0	0	6	0	0	0	0	0	0	2	0	0	5	0	0	0	0	1	1.44057	1.44331
298.15	589.3	3	3	0	0	0	0	0	0	2	0	0	0	0	0	0	0	0	0	0	0	0	0	0	0	0	0	0	1	0	0	3	0	0	0	1	1	1.47824	1.4802
293.15	589.3	2	5	0	0	0	0	0	0	0	0	0	0	0	0	0	0	0	0	0	0	6	0	0	0	1	0	0	0	0	0	3	0	0	0	1	1	1.41958	1.421
323.15	589.3	3	4	2	0	0	0	0	1	0	0	0	1	0	0	1	0	0	0	0	0	0	0	0	0	0	0	0	0	0	0	3	0	0	0	1	1	1.497	1.498
298.15	589.3	2	11	0	2	0	0	0	0	0	0	0	0	0	0	0	0	0	1	0	0	6	0	0	0	0	0	0	2	0	0	3	0	0	0	1	1	1.437	1.4384
308.15	589.3	4	1	0	0	0	0	0	0	0	0	1	0	0	0	0	0	0	1	0	0	0	0	0	0	0	0	0	0	0	0	0	0	0	0	0	0	1.41492	1.41655
313.15	589.3	2	1	0	2	0	0	0	0	0	0	0	0	0	0	0	0	0	1	0	0	6	0	0	0	0	0	0	2	0	0	4	1	0	0	0	1	1.43904	1.44149
333.15	589.3	2	1	0	0	0	0	0	0	2	0	0	0	0	0	0	0	0	0	0	0	0	0	0	0	0	0	0	1	0	0	8	1	0	0	1	1	1.5688	1.5671
293.15	589.3	1	5	0	0	0	0	0	0	0	0	0	0	0	0	0	0	0	0	1	0	0	1	0	0	0	0	0	0	0	0	3	0	0	0	1	1	1.52575	1.52182
323.15	589.3	2	3	0	0	0	0	0	0	0	0	0	0	0	0	0	0	0	0	0	0	4	0	0	0	0	1	0	0	0	0	3	0	0	0	1	1	1.4132	1.414
333.15	589.3	1	2	0	0	0	0	0	0	0	0	0	0	0	0	0	0	0	0	0	0	4	0	0	0	0	1	0	0	0	0	5	0	0	0	0	1	1.43528	1.43662
313.15	589.3	2	1	0	2	0	0	0	0	0	0	0	0	0	0	0	0	0	1	0	0	6	0	0	0	0	0	0	2	0	0	4	1	0	0	0	1	1.44355	1.44149
298.15	589.3	2	3	0	0	0	0	0	0	0	0	0	0	0	0	0	0	0	0	0	0	6	0	0	0	1	0	0	0	0	0	3	0	0	0	1	1	1.4089	1.411
298.15	589.3	3	3	0	0	0	0	0	0	2	0	0	0	0	0	0	0	0	0	0	0	0	0	0	0	0	0	0	1	0	0	3	0	0	0	1	1	1.4792	1.4802
308.15	589.3	3	4	2	0	0	0	0	1	0	0	0	1	0	0	1	0	0	0	0	0	0	0	0	0	0	0	0	0	0	0	3	0	0	0	1	1	1.5018	1.5029
323.15	589.3	2	2	0	2	0	0	0	0	0	0	0	0	0	0	0	0	0	1	0	0	6	0	0	0	0	0	0	2	0	0	4	1	0	0	0	1	1.44149	1.438
323.15	589.3	2	1	0	0	0	0	0	0	0	0	0	0	0	0	0	0	0	1	2	0	0	0	0	0	0	0	0	0	0	0	3	0	0	0	1	1	1.50502	1.50543
313.15	589.3	2	2	0	2	0	0	0	0	0	0	0	0	0	0	0	0	0	1	0	0	6	0	0	0	0	0	0	2	0	0	4	1	0	0	0	1	1.43983	1.44207
303.1	589.3	4	1	0	0	0	0	0	0	3	0	0	0	0	1	0	0	0	0	0	0	0	0	0	0	1	0	0	0	0	0	3	0	0	0	1	1	1.4805	1.4802
333.15	589.3	3	5	0	0	0	0	0	0	2	0	0	0	0	0	0	0	0	0	0	0	0	0	0	0	0	0	0	1	4	0	0	0	0	0	1	0	1.46581	1.46249
318.15	589.3	3	1	0	0	0	0	0	0	0	0	0	1	0	0	0	0	0	0	0	0	0	0	0	0	0	0	0	0	0	0	3	0	0	0	1	1	1.49527	1.49029
303.1	589.3	3	1	0	0	0	0	0	0	1	0	0	0	0	0	0	0	0	0	0	0	0	0	0	0	0	0	0	1	0	0	3	0	0	0	1	1	1.49399	1.4979
303.15	430.1	2	3	0	2	0	0	0	0	0	0	0	0	0	0	0	0	0	1	0	0	6	0	0	0	0	0	0	2	0	0	3	0	0	0	1	1	1.4354	1.4321
333.15	589.3	3	3	0	0	0	0	0	0	0	0	0	1	0	0	0	0	0	0	0	0	0	0	0	0	0	0	0	0	0	0	3	0	0	0	1	1	1.48377	1.48384
308.15	589.3	1	2	0	0	0	0	0	0	0	0	0	0	0	0	0	0	0	1	2	0	0	0	0	0	0	0	0	0	0	0	5	0	0	0	0	1	1.5374	1.5342
313.15	589.3	4	28	0	0	0	0	0	0	0	0	0	0	0	0	0	0	0	0	0	0	0	1	0	0	1	0	0	0	0	0	0	0	0	0	0	0	1.47639	1.47748
328.15	589.3	2	3	0	2	0	0	0	0	0	0	0	0	0	0	0	0	0	1	0	0	6	0	0	0	0	0	0	2	5	0	0	0	0	0	1	0	1.42091	1.42013
293.15	589.3	0	3	0	0	1	1	0	0	0	0	0	0	0	0	0	0	0	0	2	0	0	0	0	0	0	0	1	0	0	0	3	0	0	0	1	1	1.5578	1.554
298.15	589.3	2	1	0	2	0	0	0	0	0	0	0	0	0	0	0	0	0	1	0	0	6	0	0	0	0	0	0	2	0	0	4	1	0	0	0	1	1.44789	1.44582
333.15	589.3	2	7	0	2	0	0	0	0	0	0	0	0	0	0	0	0	0	1	0	0	6	0	0	0	0	0	0	2	0	0	3	0	0	0	1	1	1.4225	1.4251
323.15	589.3	0	3	0	0	1	1	0	0	0	0	0	0	0	0	0	0	0	0	1	0	0	1	0	0	0	0	0	0	0	0	3	0	0	0	1	1	1.53945	1.53945
298.15	589.3	3	3	0	0	0	0	0	0	2	0	0	0	0	0	0	0	0	0	0	0	0	0	0	0	0	0	0	1	0	0	3	0	0	0	1	1	1.4798	1.4802
313.15	589.3	2	0	0	0	0	0	0	0	2	0	0	0	0	0	0	0	0	0	0	0	0	0	0	0	0	0	0	1	0	0	5	0	0	0	0	1	1.50895	1.5092
288.15	589.3	3	4	0	1	1	1	0	0	1	1	0	0	0	0	0	0	1	0	0	0	0	0	0	0	0	0	0	1	0	0	5	0	0	0	0	1	1.52465	1.52134
318.15	589.3	1	4	0	1	0	0	0	0	0	0	0	1	0	0	0	0	0	0	0	0	3	0	0	0	0	0	0	0	0	0	5	0	0	0	0	1	1.4884	1.4884
298.15	589.3	5	5	2	0	0	0	0	0	0	1	0	1	0	0	0	0	1	0	0	0	0	0	0	0	0	0	0	0	4	0	0	0	1	0	1	0	1.4845	1.4868
353.15	589.3	3	3	0	0	0	0	0	0	0	0	0	1	0	0	0	0	0	0	0	0	0	0	0	0	0	0	0	0	0	0	3	0	0	0	1	1	1.4718	1.4829
308.01	589.3	3	1	0	0	0	0	0	0	1	0	0	0	0	0	0	0	0	0	0	0	0	0	0	0	0	0	0	1	0	0	3	0	0	0	1	1	1.49254	1.4958
303.15	589.3	0	3	0	0	1	1	0	0	0	0	0	0	0	0	0	0	0	0	2	0	0	0	0	0	0	0	1	0	0	0	3	0	0	0	1	1	1.5548	1.5495
298.15	589.3	4	16	0	0	0	0	0	0	0	0	0	0	0	0	0	0	0	0	0	0	0	1	0	0	1	0	0	0	0	0	0	0	0	0	0	0	1.49392	1.48794
313.15	589.3	0	3	0	0	1	1	0	0	0	0	0	0	0	0	0	0	0	0	1	0	0	1	0	0	0	0	0	0	0	0	3	0	0	0	1	1	1.54208	1.54133
298.15	589.3	2	7	0	0	0	0	0	0	0	0	0	0	0	0	0	0	0	0	0	0	6	0	0	0	1	0	0	0	0	0	3	0	0	0	1	1	1.42312	1.42302
303.15	589.3	2	3	0	0	0	0	0	0	0	0	0	0	0	0	0	0	0	0	1	0	0	0	0	0	0	0	1	0	0	0	3	0	0	0	1	1	1.5375	1.54119
310.65	589.3	2	3	0	0	0	0	0	0	0	0	0	0	0	0	0	0	0	1	2	0	0	0	0	0	0	0	0	0	0	0	4	1	0	0	0	1	1.52975	1.5277
308.15	589.3	2	3	0	0	0	0	0	0	0	0	0	0	0	0	0	0	0	0	0	0	4	0	0	0	0	1	0	0	0	0	3	0	0	0	1	1	1.4166	1.42
298.15	589.3	3	3	0	0	0	0	0	0	0	0	0	1	0	0	0	0	0	0	0	0	0	0	0	0	0	0	0	0	0	0	3	0	0	0	1	1	1.4889	1.49527
308.15	589.3	0	4	0	0	0	0	0	1	0	0	0	0	0	0	0	0	0	0	1	0	0	1	0	0	0	0	0	0	0	0	3	0	0	0	1	1	1.54554	1.54208
288.15	589.3	1	2	0	4	0	0	0	1	0	0	0	1	0	0	0	0	0	0	0	0	9	0	0	0	0	0	0	0	0	0	3	0	0	0	1	1	1.40948	1.40814
310.65	589.3	2	3	0	0	0	0	0	0	0	0	0	0	0	0	0	0	0	0	0	0	4	0	0	0	0	1	0	0	0	0	4	1	0	0	0	1	1.4491	1.45172
323.15	430.1	2	5	0	2	0	0	0	0	0	0	0	0	0	0	0	0	0	1	0	0	6	0	0	0	0	0	0	2	0	0	3	0	0	0	1	1	1.4321	1.4295
333.15	589.3	2	1	0	0	0	0	0	0	0	0	0	0	0	0	0	0	0	0	0	0	4	0	0	0	0	1	0	0	0	0	3	0	0	0	1	1	1.40517	1.40745
333.15	589.3	4	12	2	0	0	0	0	0	3	1	0	0	0	0	0	1	0	0	0	0	0	0	0	0	0	0	0	1	0	0	0	0	0	0	0	0	1.4377	1.4433
313.15	589.3	2	7	0	2	0	0	0	0	0	0	0	0	0	0	0	0	0	2	0	0	6	0	0	0	0	0	0	2	0	0	0	0	0	0	0	0	1.416	1.421
338.15	589.3	4	2	1	0	0	0	0	1	0	0	0	1	0	0	1	0	0	1	0	0	0	0	0	0	0	0	0	0	0	0	0	0	0	0	0	0	1.5052	1.5072
305.65	589.3	1	1	0	2	0	0	0	0	0	0	0	0	0	0	0	0	0	1	0	0	6	0	0	0	0	0	0	2	0	0	5	0	0	0	0	1	1.43885	1.44228
293.15	589.3	2	1	0	2	0	0	0	0	0	0	0	0	0	0	0	0	0	1	0	0	6	0	0	0	0	0	0	2	0	0	3	0	0	0	1	1	1.42351	1.43122
313.15	589.3	2	2	0	2	0	0	0	0	0	0	0	0	0	0	0	0	0	1	0	0	6	0	0	0	0	0	0	2	0	0	3	0	0	0	1	1	1.42076	1.4249
335.65	589.3	2	3	0	0	0	0	0	0	0	0	0	0	0	0	0	0	0	0	0	0	4	0	0	0	0	1	0	0	0	0	4	1	0	0	0	1	1.44782	1.4467
323.15	589.3	2	1	0	0	0	0	0	0	0	0	0	0	0	0	0	0	0	0	0	0	4	0	0	0	0	1	0	0	0	0	3	0	0	0	1	1	1.4069	1.4095
293.15	589.3	1	1	0	2	0	0	0	0	0	0	0	0	0	0	0	0	0	1	0	0	6	0	0	0	0	0	0	2	0	0	5	0	0	0	0	1	1.44256	1.44422
323.15	589.3	2	1	0	2	0	0	0	0	0	0	0	0	0	0	0	0	0	1	0	0	6	0	0	0	0	0	0	2	0	0	3	0	0	0	1	1	1.416	1.4221
288.15	589.3	2	5	0	0	0	0	0	0	1	0	0	0	0	0	1	0	0	0	0	0	0	0	0	0	0	0	0	1	0	0	3	0	0	0	1	1	1.507	1.50628
303.15	589.3	2	3	0	0	0	0	0	0	0	0	0	0	0	0	0	0	0	0	0	0	4	0	0	0	0	1	0	0	0	0	4	1	0	0	0	1	1.4502	1.45254
323.15	822.7	2	2	0	2	0	0	0	0	0	0	0	0	0	0	0	0	0	1	0	0	6	0	0	0	0	0	0	2	0	0	3	0	0	0	1	1	1.4117	1.42027
333.15	589.3	3	3	0	0	0	0	0	0	2	0	0	0	0	0	0	0	0	0	0	0	0	0	0	0	0	0	0	1	0	0	4	1	0	0	0	1	1.50376	1.50252
298.15	589.3	2	4	0	0	0	0	0	0	1	0	0	0	0	0	1	0	0	0	0	0	0	0	0	0	0	0	0	1	0	0	3	0	0	0	1	1	1.5073	1.5054
328.05	589.3	2	5	0	2	0	0	0	0	0	0	0	0	0	0	0	0	0	1	0	0	6	0	0	0	0	0	0	2	0	0	3	0	0	0	1	1	1.42484	1.4251
308.15	589.3	2	3	0	1	0	0	0	0	1	0	0	0	0	0	0	0	0	0	0	0	3	0	0	0	0	0	0	1	4	0	0	0	0	0	1	0	1.43	1.4336
313.15	589.3	3	22	0	0	0	0	0	2	5	0	0	0	0	0	0	0	0	1	0	0	0	0	0	0	0	0	0	1	0	0	0	0	0	0	0	0	1.46818	1.46818
316.746	632.8	2	1	0	2	0	0	0	0	0	0	0	0	0	0	0	0	0	1	0	0	6	0	0	0	0	0	0	2	0	0	3	0	0	0	1	1	1.4163	1.4218
295.65	589.3	1	1	0	1	0	0	0	0	1	0	0	0	0	0	0	0	0	0	0	0	3	0	0	0	0	0	0	1	0	0	5	0	0	0	0	1	1.45969	1.45969
303.15	589.3	2	3	0	0	0	0	0	0	0	0	0	0	0	0	0	0	0	0	1	0	0	0	0	0	0	0	1	0	0	0	3	0	0	0	1	1	1.53768	1.54119
333.15	589.3	2	5	0	0	0	0	0	0	0	0	0	0	0	0	0	0	0	0	0	0	0	1	0	0	0	0	0	0	0	0	3	0	0	0	1	1	1.50492	1.498
326.237	632.8	2	3	0	0	0	0	0	0	0	0	0	0	0	0	0	0	0	0	0	0	4	0	0	0	0	1	0	0	0	0	3	0	0	0	1	1	1.4139	1.41314
298.15	589.3	4	4	0	1	1	1	0	0	1	1	0	0	0	0	0	0	1	0	0	0	0	0	0	0	0	0	0	1	0	0	3	0	0	0	1	1	1.50401	1.4979
300.78	632.8	2	7	0	0	0	0	0	0	0	0	0	0	0	0	0	0	0	0	0	0	4	0	0	0	0	1	0	0	0	0	3	0	0	0	1	1	1.4312	1.4295
293.15	589.3	1	4	0	2	0	0	0	0	1	0	0	0	0	0	0	0	0	1	0	0	6	0	0	0	0	0	0	2	0	0	5	0	0	0	0	1	1.4433	1.44545
303.15	589.3	5	9	0	0	0	0	0	0	2	0	0	0	0	0	0	0	0	0	0	0	0	0	0	0	1	0	0	1	0	0	0	0	0	0	0	0	1.4728	1.46996
333.15	589.3	2	3	0	0	0	0	0	0	0	0	0	0	0	0	0	0	0	1	0	0	2	0	0	0	0	0	0	2	4	0	0	0	0	0	1	0	1.4396	1.43463
298.15	589.3	5	13	3	0	0	0	0	0	4	2	0	0	0	0	0	1	0	0	0	0	0	0	0	0	0	0	0	1	0	0	0	0	0	0	0	0	1.4542	1.4555
333.15	589.3	2	9	0	0	0	0	0	0	0	0	0	0	0	0	0	0	0	0	0	0	0	1	0	0	0	0	0	0	0	0	3	0	0	0	1	1	1.4864	1.4905
293.15	589.3	2	3	0	0	0	0	0	0	0	0	0	0	0	0	0	0	0	1	2	0	0	0	0	0	0	0	0	0	0	0	3	0	0	0	1	1	1.50996	1.51731
343.15	589.3	2	2	0	2	0	0	0	0	0	0	0	0	0	0	0	0	0	1	0	0	6	0	0	0	0	0	0	2	4	0	0	0	0	0	1	0	1.4083	1.4136
303.15	656.3	2	5	0	0	0	0	0	0	0	0	0	0	0	0	0	0	0	0	0	0	4	0	0	0	0	1	0	0	0	0	3	0	0	0	1	1	1.424	1.427
298.15	430.1	2	2	0	2	0	0	0	0	0	0	0	0	0	0	0	0	0	1	0	0	6	0	0	0	0	0	0	2	0	0	3	0	0	0	1	1	1.4354	1.4338
290.281	632.8	2	1	0	2	0	0	0	0	0	0	0	0	0	0	0	0	0	1	0	0	6	0	0	0	0	0	0	2	0	0	3	0	0	0	1	1	1.4238	1.4278
293.15	589.3	1	5	0	1	0	0	0	0	1	0	0	1	0	0	0	0	0	0	1	0	3	0	0	0	0	0	0	0	0	0	3	0	0	0	1	1	1.485	1.485
290.923	632.8	2	3	0	0	0	0	0	0	0	0	0	0	0	0	0	0	0	0	0	0	4	0	0	0	0	1	0	0	0	0	3	0	0	0	1	1	1.4218	1.42178
283.15	589.3	3	1	0	0	0	0	0	0	1	0	0	0	0	0	0	0	0	0	0	0	0	0	0	0	0	0	0	1	0	0	3	0	0	0	1	1	1.5018	1.49869
325.65	589.3	1	3	0	1	0	0	0	0	1	0	0	0	0	0	0	0	0	0	0	0	3	0	0	0	0	0	0	1	0	0	5	0	0	0	0	1	1.45045	1.45206
323.15	589.3	2	18	0	0	0	0	0	0	2	0	0	0	0	0	0	0	0	0	1	0	0	0	0	0	0	0	0	1	0	0	3	0	0	0	1	1	1.47702	1.4725
298.15	589.3	3	3	0	2	0	0	0	0	0	0	0	0	0	0	0	0	0	1	0	0	6	0	0	0	0	0	1	2	0	0	0	0	0	0	0	0	1.4264	1.42591
293.1	589.3	2	3	0	0	0	0	0	0	0	0	0	0	0	0	0	0	0	0	0	0	6	0	0	0	1	0	0	0	0	0	3	0	0	0	1	1	1.4101	1.41217
318.15	589.3	1	5	0	1	0	0	0	0	1	0	0	0	0	0	0	0	0	0	1	0	3	0	0	0	0	0	0	1	0	0	3	0	0	0	1	1	1.52925	1.52925
298.15	589.3	2	1	0	1	0	0	0	0	0	0	0	0	0	0	0	0	0	0	3	0	0	0	0	0	0	0	0	0	0	0	3	0	0	0	1	1	1.51236	1.51523
318.15	589.3	2	5	0	0	0	0	0	0	0	0	0	0	0	0	0	0	0	0	0	0	0	1	0	0	0	0	0	0	0	0	3	0	0	0	1	1	1.51151	1.50402
300.2	589.3	3	2	0	0	0	0	0	0	2	0	0	0	0	0	0	0	0	0	0	0	0	0	0	0	0	0	0	1	0	0	3	0	0	0	1	1	1.4784	1.4802
303.15	589.3	2	5	0	1	0	0	0	0	1	0	0	0	0	0	0	0	0	0	0	0	3	0	0	0	0	0	0	1	0	0	3	0	0	0	1	1	1.43926	1.43615
293.15	589.3	1	5	0	2	0	0	0	0	1	0	0	0	0	0	0	0	0	1	1	0	6	0	0	0	0	0	0	2	0	0	3	0	0	0	1	1	1.442	1.43978
308.15	589.3	1	2	0	2	0	0	0	1	0	0	0	0	0	0	0	0	0	1	0	0	6	0	0	0	0	0	0	2	4	0	0	0	0	0	1	0	1.4249	1.4224
303.15	589.3	1	7	0	0	0	0	0	0	1	0	0	0	0	0	0	0	0	0	1	0	0	0	0	0	0	0	0	1	0	0	8	1	0	0	1	1	1.5261	1.52649
323.15	589.3	1	9	0	2	0	0	0	0	0	0	0	0	0	0	0	0	0	1	0	0	6	0	0	0	0	0	0	2	0	0	5	0	0	0	0	1	1.44091	1.44091
313.15	589.3	2	3	0	2	0	0	0	0	1	0	0	0	0	0	0	0	0	1	0	0	6	0	0	0	0	0	0	2	4	0	0	0	0	0	1	0	1.4211	1.42169
303.15	589.3	1	3	0	0	0	0	0	1	0	0	0	1	0	0	1	0	0	0	0	0	0	0	0	0	0	0	0	0	0	0	5	1	0	0	0	0	1.5358	1.5358
293.15	589.3	3	3	0	0	0	0	0	0	2	0	0	0	0	0	0	0	0	0	0	0	0	0	0	0	0	0	0	1	0	0	3	0	0	0	1	1	1.47876	1.4802
318.15	589.3	1	9	0	2	0	0	0	0	0	0	0	0	0	0	0	0	0	1	0	0	6	0	0	0	0	0	0	2	0	0	5	0	0	0	0	1	1.44239	1.44262
313.15	589.3	2	2	0	2	0	0	0	0	0	0	0	0	0	0	0	0	0	1	0	0	6	0	0	0	0	0	0	2	0	0	3	0	0	0	1	1	1.42016	1.4249
318.15	486.1	2	5	0	2	0	0	0	0	0	0	0	0	0	0	0	0	0	1	0	0	6	0	0	0	0	0	0	2	0	0	3	0	0	0	1	1	1.4289	1.4297
308.15	589.6	2	5	0	0	0	0	0	0	0	0	0	0	0	0	0	0	0	0	0	0	4	0	0	0	0	1	0	0	0	0	3	0	0	0	1	1	1.4249	1.4249
293.1	589.3	3	7	0	2	0	0	0	0	0	0	0	0	0	0	0	0	0	1	0	0	6	0	0	0	0	0	0	2	0	0	3	2	0	0	0	1	1.4526	1.45514
303.15	589.3	2	3	0	0	0	0	0	0	0	0	0	0	0	0	0	0	0	1	2	0	0	0	0	0	0	0	0	0	0	0	3	0	0	0	1	1	1.50732	1.513
308.15	589.3	2	1	0	2	0	0	0	0	0	0	0	0	0	0	0	0	0	1	0	0	6	0	0	0	0	0	0	2	0	0	3	0	0	0	1	1	1.42022	1.4262
323.15	589.3	2	3	0	2	0	0	0	0	1	0	0	0	0	0	0	0	0	1	0	0	6	0	0	0	0	0	0	2	0	0	3	0	0	0	1	1	1.4226	1.4244
298.15	589.3	2	3	0	0	0	0	0	0	0	0	0	0	0	0	0	0	0	0	0	0	4	0	0	0	0	1	0	0	0	0	3	0	0	0	1	1	1.42475	1.4215
288.15	589.3	2	3	0	0	0	0	0	1	0	0	0	1	0	0	1	0	0	0	0	0	0	0	0	0	0	0	0	0	0	0	0	0	0	0	0	0	1.4561	1.4555
323.15	589.3	3	1	0	0	0	0	0	0	0	0	0	1	0	0	0	0	0	0	0	0	0	0	0	0	0	0	0	0	0	0	3	0	0	0	1	1	1.49277	1.4895
298.15	589.3	4	5	0	2	0	0	0	0	0	0	0	0	0	0	0	0	0	1	0	0	6	0	0	0	0	0	0	2	0	0	2	3	0	0	0	1	1.46108	1.45806
303.15	589.3	2	3	0	0	0	0	0	0	0	0	0	0	0	0	0	0	0	1	2	0	0	0	0	0	0	0	0	0	0	0	3	0	0	0	1	1	1.50588	1.513
289.625	632.8	2	5	0	0	0	0	0	0	0	0	0	0	0	0	0	0	0	0	0	0	4	0	0	0	0	1	0	0	0	0	3	0	0	0	1	1	1.4289	1.42915
308.15	589.3	2	1	0	0	0	0	0	0	0	0	0	1	0	0	0	0	0	0	0	0	0	0	0	0	0	0	0	0	3	1	3	0	0	1	1	1	1.51073	1.50924
298.15	589.3	0	3	0	0	0	0	0	0	0	0	0	0	0	0	0	0	0	0	2	0	0	0	0	0	0	0	1	0	0	0	8	1	0	0	1	1	1.5666	1.55685
288.15	589.3	3	3	0	0	0	0	0	0	2	0	0	0	0	0	0	0	0	0	0	0	0	0	0	0	0	0	0	1	0	0	3	0	0	0	1	1	1.48213	1.4804
313.15	589.3	3	1	1	2	0	0	0	0	0	0	0	0	0	0	0	0	0	1	0	0	6	0	0	0	0	0	0	2	4	0	0	0	0	0	1	0	1.41982	1.4212
343.15	589.3	2	5	0	0	0	0	0	0	0	0	0	0	0	0	0	0	0	0	0	0	4	0	0	0	0	1	0	0	0	0	3	0	0	0	1	1	1.41621	1.4154
328.15	589.3	3	5	0	0	0	0	0	0	0	0	0	1	0	0	0	0	0	0	0	0	0	0	0	0	0	0	0	0	0	0	3	0	0	0	1	1	1.475	1.4851
308.15	589.3	2	4	0	0	0	0	0	0	0	0	0	1	0	0	1	0	0	0	0	0	0	0	0	0	0	0	0	0	0	0	3	0	0	0	1	1	1.5049	1.5073
313	633	4	5	0	0	0	0	0	0	1	0	0	0	0	0	0	0	0	0	0	0	0	0	0	0	0	0	0	1	0	0	6	3	0	0	1	1	1.5075	1.51294
323.15	589.3	1	3	0	2	0	0	0	0	0	0	0	0	0	0	0	0	0	1	0	0	6	0	0	0	0	0	0	2	0	0	5	0	0	0	0	1	1.43631	1.43904
313.15	656.3	2	2	0	2	0	0	0	0	0	0	0	0	0	0	0	0	0	1	0	0	6	0	0	0	0	0	0	2	0	0	3	0	0	0	1	1	1.418	1.4231
293.15	589.3	2	3	0	0	0	0	0	0	0	0	0	0	0	0	0	0	0	0	0	0	4	0	0	0	0	1	0	0	0	0	3	0	0	0	1	1	1.42295	1.4219
303.15	589.3	5	6	2	0	0	0	0	0	0	1	0	1	0	0	0	0	1	0	0	0	0	0	0	0	0	0	0	0	4	0	0	0	1	0	1	0	1.4805	1.485
303.15	589.3	2	7	0	0	0	0	0	0	0	0	0	0	0	0	0	0	0	0	0	0	4	0	0	0	0	1	0	0	0	0	3	0	0	0	1	1	1.4305	1.4305
303.15	589.3	4	9	0	2	0	0	0	0	0	0	0	0	0	0	0	0	0	2	0	0	6	0	0	0	0	0	0	2	0	0	0	0	0	0	0	0	1.42491	1.42617
298.2	589.3	3	7	0	0	0	0	0	0	4	0	0	0	0	0	0	0	0	0	0	0	0	0	0	0	0	0	0	1	0	0	3	0	0	0	1	1	1.48	1.4768
298.15	589.3	3	4	0	0	0	0	0	1	0	0	0	1	0	0	1	0	0	1	0	0	0	0	0	0	0	0	0	0	0	0	0	0	0	0	0	0	1.5313	1.5285
288.15	589.3	2	1	0	1	0	0	0	0	1	0	0	0	0	0	0	0	0	0	0	0	3	0	0	0	0	0	0	1	0	0	3	0	0	0	1	1	1.43599	1.4375
353.15	589.3	2	7	0	0	0	0	0	0	0	0	0	0	0	0	0	0	0	0	0	0	0	1	0	0	0	0	0	0	0	0	3	0	0	0	1	1	1.49343	1.48953
313.15	589.3	3	4	0	2	0	0	0	1	0	0	0	0	0	0	0	0	0	2	0	0	6	0	0	0	0	0	0	2	0	0	0	0	0	0	0	0	1.4176	1.4164
323.15	589.3	2	2	0	2	0	0	0	0	0	0	0	0	0	0	0	0	0	1	0	0	6	0	0	0	0	0	0	2	4	0	0	0	0	0	1	0	1.4137	1.41837
333.15	589.3	2	9	0	0	0	0	0	0	0	0	0	0	0	0	0	0	0	0	0	0	0	1	0	0	0	0	0	0	0	0	3	0	0	0	1	1	1.48646	1.4905
353.15	589.3	3	1	1	0	0	0	0	0	0	0	0	1	0	0	1	0	0	0	0	0	0	0	0	0	0	0	0	0	0	0	3	0	0	0	1	1	1.49656	1.498
313.15	589.3	1	3	0	0	0	0	0	0	0	0	0	0	0	0	0	0	0	1	0	0	2	0	0	0	0	0	0	2	0	0	5	0	0	0	0	1	1.46683	1.46669
323.15	589.3	3	1	0	0	0	0	0	0	2	0	0	0	0	0	0	0	0	0	0	0	0	0	0	0	0	0	0	1	0	0	4	1	0	0	0	1	1.51245	1.50852
323.15	589.3	1	5	0	1	0	0	0	0	1	0	0	1	0	0	0	0	0	0	1	0	3	0	0	0	0	0	0	0	0	0	3	0	0	0	1	1	1.479	1.479
283.15	589.3	2	7	0	0	0	0	0	0	0	0	0	0	0	0	0	0	0	2	0	0	2	0	0	0	0	0	0	2	0	0	0	0	0	0	0	0	1.4488	1.44667
328.2	589.3	4	4	0	0	0	0	0	0	2	0	0	0	0	0	0	0	0	0	0	0	0	0	0	0	0	0	0	2	0	0	6	0	0	0	2	2	1.50082	1.5009
323.15	589.3	3	1	0	0	0	0	0	0	1	0	0	0	0	0	0	0	0	0	0	0	0	0	0	0	0	0	0	1	0	0	3	0	0	0	1	1	1.48905	1.48816
343.15	589.3	2	5	0	0	0	0	0	0	0	0	0	0	0	0	0	0	0	0	0	0	6	0	0	0	1	0	0	0	0	0	3	0	0	0	1	1	1.406	1.41235
318.15	589.3	5	28	0	0	0	0	0	0	1	0	0	0	0	0	0	0	0	0	0	0	0	0	0	0	1	0	0	1	0	0	0	0	0	0	0	0	1.46702	1.46603
303.15	589.3	2	7	0	0	0	0	0	0	0	0	0	0	0	0	0	0	0	0	0	0	0	1	0	0	0	0	0	0	0	0	3	0	0	0	1	1	1.50501	1.498
338.15	589.3	4	9	0	2	0	0	0	0	0	0	0	0	0	0	0	0	0	2	0	0	6	0	0	0	0	0	0	2	0	0	0	0	0	0	0	0	1.41468	1.4182
368.1	589.3	2	1	0	2	0	0	0	0	0	0	0	0	0	0	0	0	0	1	0	0	6	0	0	0	0	0	0	2	0	0	3	0	0	0	1	1	1.4033	1.4136
298.15	589.3	2	2	0	0	0	0	0	0	2	0	0	0	0	0	0	0	0	0	0	0	0	0	0	0	0	0	0	1	0	0	5	0	0	0	0	1	1.50252	1.50793
303.15	822.7	2	5	0	2	0	0	0	0	0	0	0	0	0	0	0	0	0	1	0	0	6	0	0	0	0	0	0	2	0	0	3	0	0	0	1	1	1.4221	1.4297
298.15	822.7	2	1	0	0	0	0	0	0	0	0	0	0	0	0	0	0	0	0	0	0	4	0	0	0	0	1	0	0	0	0	3	0	0	0	1	1	1.4059	1.41108
306.222	632.8	2	7	0	0	0	0	0	0	0	0	0	0	0	0	0	0	0	0	0	0	6	0	0	0	1	0	0	0	0	0	3	0	0	0	1	1	1.4193	1.421
318.15	589.3	2	3	0	0	0	0	0	0	0	0	0	0	0	0	0	0	0	0	0	0	0	0	1	0	0	0	0	0	0	0	3	0	0	0	1	1	1.54052	1.5399
348.15	589.3	3	2	0	0	0	0	0	0	2	0	0	0	0	0	0	0	0	0	0	0	0	0	0	0	0	0	0	1	0	0	3	0	0	0	1	1	1.46596	1.4718
293.15	589.3	12	32	2	2	0	0	0	0	1	0	0	0	0	1	0	0	0	0	0	0	0	0	0	0	2	0	0	0	0	0	0	0	0	0	0	0	1.47374	1.47476
308.15	486.1	2	2	0	0	0	0	0	0	0	0	0	0	0	0	0	0	0	0	0	0	4	0	0	0	0	1	0	0	0	0	3	0	0	0	1	1	1.4206	1.42067
298.15	589.3	5	28	0	0	0	0	0	0	1	0	0	0	0	0	0	0	0	0	0	0	0	0	0	0	1	0	0	1	0	0	0	0	0	0	0	0	1.47346	1.47609
333.15	589.3	2	3	0	2	0	0	0	0	0	0	0	0	0	0	0	0	0	1	0	0	6	0	0	0	0	0	0	2	0	0	4	1	0	0	0	1	1.4358	1.4369
303.15	430.1	2	5	0	2	0	0	0	0	0	0	0	0	0	0	0	0	0	1	0	0	6	0	0	0	0	0	0	2	0	0	3	0	0	0	1	1	1.4386	1.43481
323.15	589.3	2	1	0	0	0	0	0	0	0	0	0	1	0	0	0	0	0	0	0	0	0	0	0	0	0	0	0	0	0	0	3	0	0	1	0	1	1.44791	1.44985
308.15	589.3	5	2	2	0	0	0	0	0	0	1	0	1	0	0	0	0	1	0	0	0	0	0	0	0	0	0	0	0	4	0	0	0	1	0	1	0	1.4846	1.48385
293	589.3	2	4	0	0	0	0	0	0	1	1	0	0	0	0	0	0	0	1	2	0	0	0	0	0	0	0	0	0	0	0	3	0	0	0	1	1	1.522	1.52022
313.15	589.3	1	7	0	0	0	0	0	0	0	0	0	0	0	0	0	0	0	0	1	0	0	0	1	0	0	0	0	0	0	0	3	0	0	0	1	1	1.52607	1.52479
303.15	589.3	2	1	0	4	0	0	0	0	0	0	0	1	0	0	0	0	0	0	0	0	9	0	0	0	0	0	0	0	0	0	4	1	0	0	0	1	1.4199	1.42137
298.15	589.3	2	1	0	0	0	0	0	0	0	0	0	1	0	0	0	0	0	0	0	0	0	0	0	0	0	0	0	0	0	0	3	0	0	1	0	1	1.45769	1.45769
313.15	589.6	2	1	0	0	0	0	0	0	0	0	0	0	0	0	0	0	0	0	0	0	4	0	0	0	0	1	0	0	0	0	3	0	0	0	1	1	1.4077	1.41083
343.15	589.3	1	4	0	1	0	0	0	0	0	0	0	1	0	0	0	0	0	0	0	0	3	0	0	0	0	0	0	0	0	0	5	0	0	0	0	1	1.4821	1.486
313.15	589.3	4	18	0	0	0	0	0	2	1	0	0	0	0	0	0	0	0	1	0	0	0	0	0	0	1	0	0	1	0	0	0	0	0	0	0	0	1.49198	1.48489
338.15	589.3	0	6	0	4	0	0	0	0	0	2	0	0	0	0	2	0	0	2	0	0	12	0	0	0	0	0	0	4	0	0	6	0	0	0	2	2	1.4439	1.44365
338.15	589.3	4	14	1	0	0	0	0	1	1	0	0	0	0	0	0	0	0	1	0	0	0	0	0	0	0	0	0	1	4	0	0	0	1	0	1	0	1.47377	1.47902
318.15	589.6	2	1	0	1	0	0	0	0	1	0	0	0	0	0	0	0	0	0	0	0	3	0	0	0	0	0	0	1	0	0	3	0	0	0	1	1	1.4283	1.4311
308.15	589.3	3	2	0	0	0	0	0	0	2	0	0	0	0	0	0	0	0	0	0	0	0	0	0	0	0	0	0	1	0	0	4	1	0	0	0	1	1.50386	1.50591
293.15	589.3	4	2	1	0	0	0	0	2	0	0	0	1	0	0	0	0	0	1	0	0	0	0	0	0	0	0	0	0	0	0	0	0	0	0	0	0	1.48146	1.48101
308.15	589.3	2	3	0	0	0	0	0	0	0	0	0	0	0	0	0	0	0	1	2	0	0	0	0	0	0	0	0	0	4	0	0	0	0	0	1	0	1.49392	1.49198
313.15	589.3	2	7	0	1	0	0	0	0	0	0	0	0	0	0	0	0	0	0	3	0	0	0	0	0	0	0	0	0	0	0	3	0	0	0	1	1	1.4964	1.5026
318.15	589.3	2	5	0	2	0	0	0	0	0	0	0	0	0	0	0	0	0	1	0	0	6	0	0	0	0	0	0	2	0	0	3	0	0	0	1	1	1.4265	1.42719
323.15	589.3	2	7	0	0	0	0	0	0	0	0	0	0	0	0	0	0	0	0	0	0	4	0	0	0	0	1	0	0	0	0	3	0	0	0	1	1	1.4255	1.4235
333	589.3	3	3	0	0	0	0	0	0	2	0	0	0	0	0	0	0	0	0	0	0	0	0	0	0	0	0	0	1	0	0	3	0	0	0	1	1	1.4694	1.4721
308.15	589.3	5	13	3	0	0	0	0	0	4	2	0	0	0	0	0	1	0	0	0	0	0	0	0	0	0	0	0	1	0	0	0	0	0	0	0	0	1.4509	1.452
308.15	589.3	3	20	1	0	0	0	0	0	3	2	0	0	0	0	0	0	0	0	1	0	0	0	0	0	0	0	0	1	0	0	3	0	0	0	1	1	1.47792	1.47498
308.15	589.3	3	2	0	0	0	0	0	0	2	0	0	0	0	0	0	0	0	0	0	0	0	0	0	0	0	0	0	1	0	0	3	0	0	0	1	1	1.47498	1.4771
298.15	589.3	2	7	0	0	0	0	0	0	0	0	0	0	0	0	0	0	0	0	0	0	6	0	0	0	1	0	0	0	0	0	3	0	0	0	1	1	1.42351	1.42302
313.15	589.3	2	3	0	6	0	0	0	0	0	0	0	0	0	0	0	0	0	0	0	0	18	0	0	0	1	0	0	0	0	0	3	0	0	0	1	1	1.37093	1.37093
313.2	589.3	2	3	0	0	0	0	0	0	0	0	0	0	0	0	0	0	0	0	0	0	0	0	0	1	0	0	0	0	0	0	3	0	0	0	1	1	1.5662	1.5662
328.15	589.3	12	32	2	2	0	0	0	0	1	0	0	0	0	1	0	0	0	0	0	0	0	0	0	0	2	0	0	0	0	0	0	0	0	0	0	0	1.46216	1.46349
308.15	589.3	3	2	0	0	0	0	0	1	0	0	0	1	0	0	0	0	0	1	0	0	0	0	0	0	0	0	0	0	3	1	0	0	0	1	0	0	1.539	1.539
288.15	589.3	5	9	0	0	0	0	0	0	2	0	0	0	0	0	0	0	0	0	0	0	0	0	0	0	1	0	0	1	0	0	0	0	0	0	0	0	1.47891	1.47489
298.15	589.3	2	3	0	8	0	0	0	0	0	0	0	0	0	0	0	0	0	1	0	0	18	0	0	0	0	0	0	2	0	0	3	0	0	0	1	1	1.38807	1.38807
328.15	589.3	1	3	0	0	0	0	0	0	0	0	0	0	0	0	0	0	0	0	0	0	4	0	0	0	0	1	0	0	0	0	5	0	0	0	0	1	1.4375	1.43991
293.23	589.3	2	2	0	0	0	0	0	1	0	0	0	1	0	0	1	0	0	0	0	0	0	0	0	0	0	0	0	0	0	0	0	0	0	0	0	0	1.4506	1.4511
313.15	589.3	4	9	0	2	0	0	0	0	0	0	0	0	0	0	0	0	0	1	0	0	6	0	0	0	1	0	0	2	0	0	0	0	0	0	0	0	1.4314	1.4311
323.15	589.3	4	5	0	2	0	0	0	0	0	0	0	0	0	0	0	0	0	1	0	0	6	0	0	0	0	0	0	2	0	0	2	3	0	0	0	1	1.45304	1.452
288.15	589.3	3	3	0	0	0	0	0	0	2	0	0	0	0	0	0	0	0	0	0	0	0	0	0	0	0	0	0	1	0	0	4	1	0	0	0	1	1.51631	1.51621
303.15	589.3	2	8	0	0	0	0	0	0	0	0	0	0	0	0	0	0	0	0	0	0	6	0	0	0	1	0	0	0	0	0	3	0	0	0	1	1	1.42394	1.42255
283.15	589.3	2	3	0	0	0	0	0	0	0	0	0	0	0	0	0	0	0	0	0	0	4	0	0	0	0	1	0	0	0	0	4	1	0	0	0	1	1.45518	1.45452
303.15	589.3	2	7	0	2	0	0	0	0	0	0	0	0	0	0	0	0	0	1	0	0	6	0	0	0	0	0	0	2	0	0	3	0	0	0	1	1	1.4305	1.433
303.15	589.3	3	2	0	1	1	1	0	0	1	1	0	0	0	0	0	0	1	0	0	0	0	0	0	0	0	0	0	1	0	0	8	1	0	0	1	1	1.54007	1.543
328.15	589.3	3	2	0	0	0	0	0	0	0	0	0	1	0	0	0	0	0	0	0	0	0	0	0	0	0	0	0	0	0	0	3	0	0	0	1	1	1.4835	1.48816
308.15	589.3	2	5	0	0	0	0	0	0	0	0	0	0	0	0	0	0	0	0	0	0	6	0	0	0	1	0	0	0	0	0	3	0	0	0	1	1	1.41501	1.4175
293.12	589.3	2	5	0	0	0	0	0	1	0	0	0	1	0	0	1	0	0	0	0	0	0	0	0	0	0	0	0	0	0	0	0	0	0	0	0	0	1.4554	1.45576
303.2	589.3	2	15	0	2	0	2	0	0	0	0	0	0	0	0	0	0	0	1	0	0	6	0	0	0	0	0	0	2	0	0	3	0	0	0	1	1	1.4476	1.44605
288.15	589.3	2	3	0	0	0	0	0	0	0	0	0	0	0	0	0	0	0	1	2	0	0	0	0	0	0	0	0	0	4	0	0	0	0	0	1	0	1.4862	1.49393
333.15	589.3	1	3	0	2	0	0	0	0	1	0	0	0	0	0	0	0	0	1	0	0	6	0	0	0	0	0	0	2	0	0	5	0	0	0	0	1	1.4353	1.4352
343.15	589.3	2	3	0	2	0	0	0	0	1	0	0	0	0	0	0	0	0	1	0	0	6	0	0	0	0	0	0	2	4	0	0	0	0	0	1	0	1.4138	1.4154
308	633	4	5	0	0	0	0	0	0	1	0	0	0	0	0	0	0	0	0	0	0	0	0	0	0	0	0	0	1	0	0	6	3	0	0	1	1	1.5092	1.5151
328.15	589.3	4	23	0	0	0	0	0	0	0	0	0	1	0	0	0	0	1	0	0	0	0	0	0	0	0	0	0	0	0	0	0	0	0	0	0	0	1.4339	1.4356
298.15	589.3	2	16	0	0	0	0	0	0	2	0	0	0	0	0	0	0	0	0	1	0	0	0	0	0	0	0	0	1	0	0	3	0	0	0	1	1	1.48791	1.48
333.15	589.3	2	1	0	0	0	0	0	0	0	0	0	0	0	0	0	0	0	0	0	0	4	0	0	0	0	1	0	0	0	0	3	0	0	0	1	1	1.3989	1.40745
333.15	589.3	1	2	0	4	0	0	0	1	1	0	0	0	0	0	0	0	0	0	0	0	9	0	0	0	0	0	0	1	0	0	3	0	0	0	1	1	1.38727	1.3891
318.15	589.3	3	10	0	0	0	0	0	0	2	0	0	0	0	0	0	0	0	0	0	0	0	0	0	0	0	0	0	1	0	0	3	0	0	0	1	1	1.4645	1.46873
298.15	589.3	1	4	0	0	0	0	0	0	0	0	0	0	0	0	0	0	0	1	2	0	0	0	0	0	0	0	0	0	0	0	5	0	0	0	0	1	1.53	1.528
338.15	589.3	2	3	0	0	0	0	0	0	0	0	0	0	0	0	0	0	0	0	1	0	0	0	0	0	0	0	1	0	0	0	3	0	0	0	1	1	1.52707	1.52595
343.15	589.3	1	3	0	0	0	0	0	0	0	0	0	0	0	0	0	0	0	0	0	0	4	0	0	0	0	1	0	0	0	0	5	0	0	0	0	1	1.4341	1.43528
298.15	589.3	2	7	0	0	0	0	0	0	0	0	0	0	0	0	0	0	0	0	0	0	0	1	0	0	0	0	0	0	0	0	3	0	0	0	1	1	1.50987	1.4989
303.15	656.3	2	2	0	2	0	0	0	0	0	0	0	0	0	0	0	0	0	1	0	0	6	0	0	0	0	0	0	2	0	0	3	0	0	0	1	1	1.421	1.4262
308.15	589.3	1	11	0	0	0	0	0	0	0	0	0	0	0	0	0	0	0	0	1	0	0	0	1	0	0	0	0	0	0	0	3	0	0	0	1	1	1.50786	1.5126
333.15	589.3	1	3	0	0	0	0	0	0	0	0	0	0	0	0	0	0	0	0	0	0	4	0	0	0	0	1	0	0	0	0	5	0	0	0	0	1	1.4366	1.43937
308.15	589.3	1	9	0	0	0	0	0	1	0	0	0	0	0	0	0	0	0	0	0	0	0	1	0	0	0	0	0	0	0	0	3	0	0	0	1	1	1.5093	1.505
318.15	589.3	2	5	0	2	0	0	0	0	0	0	0	0	0	0	0	0	0	1	0	0	6	0	0	0	0	0	0	2	0	0	3	0	0	0	1	1	1.42414	1.42719
308.15	589.3	3	2	0	2	0	0	0	0	0	0	0	0	0	0	0	0	0	1	0	0	6	0	0	0	0	0	1	2	0	0	0	0	0	0	0	0	1.42026	1.42026
313.15	589.3	2	5	0	1	0	0	0	0	1	0	0	0	0	0	0	0	0	0	0	0	3	0	0	0	0	0	0	1	0	0	3	0	0	0	1	1	1.43633	1.4346
308.15	589.3	5	28	0	0	0	0	0	0	1	0	0	0	0	0	0	0	0	0	0	0	0	0	0	0	1	0	0	1	0	0	0	0	0	0	0	0	1.47025	1.47072
323.15	589.3	1	7	0	0	0	0	0	1	0	0	0	0	0	0	0	0	0	0	0	0	0	1	0	0	0	0	0	0	0	0	3	0	0	0	1	1	1.5037	1.5026
335.65	589.3	2	1	0	2	0	0	0	0	0	0	0	0	0	0	0	0	0	1	0	0	6	0	0	0	0	0	0	2	0	0	4	1	0	0	0	1	1.43691	1.4358
333.15	589.3	1	1	0	0	0	0	0	0	0	0	0	0	0	0	0	0	0	1	0	0	2	0	0	0	0	0	0	2	0	0	5	0	0	0	1	0	1.46032	1.46174
303.15	589.3	2	7	0	0	0	0	0	0	0	0	0	0	0	0	0	0	0	0	0	0	4	0	0	0	0	1	0	0	0	0	3	0	0	0	1	1	1.4302	1.4305
323.15	589.3	3	3	0	0	0	0	0	0	0	0	0	1	0	0	0	0	0	0	0	0	0	0	0	0	0	0	0	0	0	0	3	0	0	0	1	1	1.4807	1.4871
343.15	589.3	2	5	0	0	0	0	0	0	0	0	0	0	0	0	0	0	0	0	0	0	4	0	0	0	0	1	0	0	0	0	3	0	0	0	1	1	1.417	1.4154
297	589.3	2	3	0	0	0	0	0	0	0	0	0	0	0	0	0	0	0	0	0	0	0	0	0	0	0	0	0	0	0	0	5	0	0	0	2	3	1.521	1.52121
338.15	589.3	4	23	0	0	0	0	0	0	0	0	0	1	0	0	0	0	1	0	0	0	0	0	0	0	0	0	0	0	0	0	0	0	0	0	0	0	1.43	1.4336
343.15	589.3	2	7	0	2	0	0	0	0	0	0	0	0	0	0	0	0	0	2	0	0	6	0	0	0	0	0	0	2	0	0	0	0	0	0	0	0	1.4085	1.41736
333.15	589.3	3	4	0	0	0	0	0	0	0	0	0	1	0	0	0	0	0	0	0	0	0	0	0	0	0	0	0	0	0	0	3	0	0	0	1	1	1.4764	1.48384
300.65	589.3	1	2	0	0	0	0	0	0	0	0	0	0	0	0	0	0	0	0	0	0	4	0	0	0	0	1	0	0	0	0	5	0	0	0	0	1	1.44389	1.44443
303.15	589.3	2	5	0	0	0	0	0	0	0	0	0	0	0	0	0	0	0	0	0	0	4	0	0	0	0	1	0	0	0	0	3	0	0	0	1	1	1.4255	1.4284
293.2	589.3	2	1	0	1	0	0	0	0	1	0	0	0	0	0	0	0	0	0	0	0	3	0	0	0	0	0	0	1	0	0	3	0	0	0	1	1	1.4338	1.43668
298.15	589.3	3	1	1	0	0	0	0	0	0	0	0	1	0	0	1	0	0	0	0	0	0	0	0	0	0	0	0	0	0	0	3	0	0	0	1	1	1.51223	1.51223
293.15	589.3	4	4	0	2	0	0	0	0	0	0	0	0	0	0	0	0	0	2	0	0	6	0	0	0	0	0	0	2	0	0	0	0	0	0	0	0	1.4147	1.41704
298.15	589.3	4	28	0	0	0	0	0	0	0	0	0	0	0	0	0	0	0	0	0	0	0	1	0	0	1	0	0	0	0	0	0	0	0	0	0	0	1.48309	1.48265
298.15	589.3	3	1	0	0	0	0	0	0	2	0	0	0	0	0	0	0	0	0	0	0	0	0	0	0	0	0	0	1	0	0	3	0	0	0	1	1	1.48125	1.4802
303.15	589.3	2	3	0	0	0	0	0	0	0	0	0	0	0	0	0	0	0	0	0	0	0	0	1	0	0	0	0	0	0	0	3	0	0	0	1	1	1.54445	1.5403
363.15	589.3	2	7	0	0	0	0	0	0	0	0	0	0	0	0	0	0	0	0	0	0	4	0	0	0	0	1	0	0	0	0	3	0	0	0	1	1	1.4142	1.41673
333.15	589.3	4	9	0	2	0	0	0	0	0	0	0	0	0	0	0	0	0	1	0	0	6	0	0	0	1	0	0	2	0	0	0	0	0	0	0	0	1.4255	1.42748
323.15	589.3	3	3	1	0	0	0	0	2	0	0	0	1	0	0	1	0	0	1	0	0	0	0	0	0	0	0	0	0	0	0	0	0	0	0	0	0	1.5382	1.5349
333.15	589.3	5	28	0	0	0	0	0	0	1	0	0	0	0	0	0	0	0	0	0	0	0	0	0	0	1	0	0	1	0	0	0	0	0	0	0	0	1.46217	1.46446
293.15	589.3	3	3	0	0	0	0	0	1	0	0	0	1	0	0	1	0	0	1	0	0	0	0	0	0	0	0	0	0	0	0	0	0	0	0	0	0	1.5238	1.5238
313.15	589.3	3	10	0	0	0	0	0	0	2	0	0	0	0	0	0	0	0	0	0	0	0	0	0	0	0	0	0	1	0	0	3	0	0	0	1	1	1.4621	1.46873
313.15	589.3	2	5	0	0	0	0	0	0	0	0	0	0	0	0	0	0	0	0	0	0	6	0	0	0	1	0	0	0	0	0	3	0	0	0	1	1	1.41364	1.41704
338.15	589.3	3	2	0	0	0	0	0	0	2	0	0	0	0	0	0	0	0	0	0	0	0	0	0	0	0	0	0	1	0	0	3	0	0	0	1	1	1.4685	1.4718
308.15	589.3	2	3	0	0	0	0	0	0	0	0	0	0	0	0	0	0	0	0	0	0	4	0	0	0	0	1	0	0	0	0	3	0	0	0	1	1	1.41764	1.42
288.15	589.3	4	28	0	0	0	0	0	0	0	0	0	0	0	0	0	0	0	0	0	0	0	1	0	0	1	0	0	0	0	0	0	0	0	0	0	0	1.48501	1.48377
333.15	589.3	3	3	0	2	0	0	0	0	0	0	0	0	0	0	0	0	0	1	0	0	6	0	0	0	0	0	1	2	0	0	0	0	0	0	0	0	1.4161	1.4175
318.15	589.3	5	18	3	0	0	0	0	0	3	2	0	0	0	0	0	0	0	0	1	0	0	0	0	0	0	0	0	1	0	0	3	0	0	0	1	1	1.47447	1.47296
328.15	589.3	2	4	0	0	0	0	0	0	0	0	0	0	0	0	0	0	0	0	0	0	4	0	0	0	0	1	0	0	0	0	3	0	0	0	1	1	1.4175	1.41501
333.15	589.3	2	5	0	2	0	0	0	0	0	0	0	0	0	0	0	0	0	1	0	0	6	0	0	0	0	0	0	2	0	0	3	0	0	0	1	1	1.41946	1.4235
328.15	589.3	3	7	1	1	0	0	0	5	1	0	0	0	0	0	0	0	1	1	0	0	0	0	0	0	0	0	0	1	0	0	0	0	0	0	0	0	1.50884	1.50552
318.15	589.3	4	2	0	2	0	0	0	0	0	0	0	0	0	0	0	0	0	2	0	0	6	0	0	0	0	0	0	2	0	0	0	0	0	0	0	0	1.3996	1.4062
313.15	589.3	2	1	0	1	0	0	0	0	0	0	0	0	0	0	0	0	0	0	3	0	0	0	0	0	0	0	0	0	0	0	3	0	0	0	1	1	1.50765	1.50727
298.15	589.3	2	5	0	0	0	0	0	0	0	0	0	0	0	0	0	0	0	0	0	0	4	0	0	0	0	1	0	0	0	0	3	0	0	0	1	1	1.427	1.4295
318.15	589.3	5	2	2	0	0	0	0	0	0	1	0	1	0	0	0	0	1	0	0	0	0	0	0	0	0	0	0	0	4	0	0	0	1	0	1	0	1.4814	1.48261
313.15	589.3	2	3	0	0	0	0	0	0	0	0	0	0	0	0	0	0	0	0	1	0	0	0	0	0	0	0	1	0	0	0	3	0	0	0	1	1	1.53472	1.53472
288.15	589.3	3	1	1	0	0	0	0	1	0	0	0	1	0	0	0	0	0	0	0	0	0	0	0	0	0	0	0	0	0	0	3	0	0	0	1	1	1.5026	1.50091
298.15	589.3	2	1	0	2	0	0	0	0	0	0	0	0	0	0	0	0	0	1	0	0	6	0	0	0	0	0	0	2	0	0	3	0	0	0	1	1	1.42286	1.4315
297.743	632.8	2	7	0	0	0	0	0	0	0	0	0	0	0	0	0	0	0	0	0	0	4	0	0	0	0	1	0	0	0	0	3	0	0	0	1	1	1.4319	1.43058
348.15	589.3	4	18	0	0	0	0	0	2	1	0	0	0	0	0	0	0	0	1	0	0	0	0	0	0	1	0	0	1	0	0	0	0	0	0	0	0	1.48142	1.4806
313.15	589.3	2	7	0	0	0	0	0	0	0	0	0	0	0	0	0	0	0	0	0	0	4	0	0	0	0	1	0	0	0	0	3	0	0	0	1	1	1.42772	1.4258
313.15	589.3	1	0	0	0	0	0	0	1	1	0	0	0	0	0	0	0	0	0	0	0	0	0	0	0	0	0	0	1	0	0	3	0	0	1	0	1	1.49174	1.49019
283.15	589.3	2	3	0	0	0	0	0	0	0	0	0	0	0	0	0	0	0	0	0	0	6	0	0	0	1	0	0	0	0	0	3	0	0	0	1	1	1.41332	1.4143
303.15	822.7	2	5	0	0	0	0	0	0	0	0	0	0	0	0	0	0	0	0	0	0	4	0	0	0	0	1	0	0	0	0	3	0	0	0	1	1	1.4203	1.42622
323.15	589.3	4	19	0	0	0	0	0	0	0	0	0	1	0	0	0	0	1	0	0	0	0	0	0	0	0	0	0	0	0	0	0	0	0	0	0	0	1.4315	1.4356
313.13	589.3	2	3	0	2	0	0	0	0	0	0	0	0	0	0	0	0	0	1	0	0	6	0	0	0	0	0	0	2	0	0	3	0	0	0	1	1	1.4215	1.4258
299.314	632.8	2	7	0	0	0	0	0	0	0	0	0	0	0	0	0	0	0	0	0	0	4	0	0	0	0	1	0	0	0	0	3	0	0	0	1	1	1.4315	1.42955
298.15	589.3	2	5	0	0	0	0	0	0	0	0	0	0	0	0	0	0	0	1	2	0	0	0	0	0	0	0	0	0	0	0	3	0	0	0	1	1	1.50419	1.513
298.15	589.3	1	1	0	0	0	0	0	0	0	0	0	0	0	0	0	0	0	1	2	0	0	0	0	0	0	0	0	0	0	0	5	0	0	0	0	1	1.5463	1.543
293.15	589.3	1	2	1	0	0	0	0	2	0	0	0	1	0	0	0	1	0	0	0	0	0	0	0	0	0	0	0	0	0	0	0	0	0	0	0	0	1.4386	1.4525
313.15	656.3	2	2	0	0	0	0	0	0	0	0	0	0	0	0	0	0	0	0	0	0	4	0	0	0	0	1	0	0	0	0	3	0	0	0	1	1	1.4113	1.41355
313.15	430.1	2	2	0	0	0	0	0	0	0	0	0	0	0	0	0	0	0	0	0	0	4	0	0	0	0	1	0	0	0	0	3	0	0	0	1	1	1.4242	1.4213
343.15	589.3	1	2	0	2	0	0	0	0	1	0	0	0	0	0	0	0	0	1	0	0	6	0	0	0	0	0	0	2	0	0	5	0	0	0	0	1	1.4314	1.4326
303.15	589.3	1	5	0	2	0	0	0	0	1	0	0	0	0	0	0	0	0	1	1	0	6	0	0	0	0	0	0	2	0	0	3	0	0	0	1	1	1.441	1.436
313.15	589.3	2	1	0	0	0	0	0	0	0	0	0	0	0	0	0	0	0	0	4	0	0	0	0	0	0	1	0	0	0	0	3	0	0	0	1	1	1.44252	1.44286
288.15	589.3	1	3	0	0	0	0	0	0	0	0	0	0	0	0	0	0	0	0	0	0	4	0	0	0	0	1	0	0	0	0	5	0	0	0	0	1	1.4483	1.44776
313.15	589.3	4	7	0	2	0	0	0	0	0	0	0	0	0	0	0	0	0	2	0	0	6	0	0	0	0	0	0	2	0	0	0	0	0	0	0	0	1.4203	1.421
298.15	589.3	3	1	1	0	0	0	0	0	0	0	0	1	0	0	1	0	0	0	0	0	0	0	0	0	0	0	0	0	0	0	3	0	0	0	1	1	1.5041	1.51223
323.15	589.3	2	3	0	0	0	0	0	1	0	0	0	1	0	0	1	0	0	0	0	0	0	0	0	0	0	0	0	0	0	0	0	0	0	0	0	0	1.4464	1.4478
313.15	589.6	2	3	0	2	0	0	0	0	0	0	0	0	0	0	0	0	0	1	0	0	6	0	0	0	0	0	0	2	0	0	3	0	0	0	1	1	1.4219	1.4249
338.15	589.3	2	3	0	0	0	0	0	0	0	0	0	0	0	0	0	0	0	1	2	0	0	0	0	0	0	0	0	0	4	0	0	0	0	0	1	0	1.479	1.4853
308.15	486.1	2	5	0	0	0	0	0	0	0	0	0	0	0	0	0	0	0	0	0	0	4	0	0	0	0	1	0	0	0	0	3	0	0	0	1	1	1.4307	1.43029
308.15	589.3	1	2	0	0	0	0	0	0	0	0	0	0	0	0	0	0	0	0	0	0	4	0	0	0	0	1	0	0	0	0	5	0	0	0	0	1	1.4419	1.44322
308.15	589.3	2	1	0	0	0	0	0	0	0	0	0	0	0	0	0	0	0	0	0	0	4	0	0	0	0	1	0	0	0	0	3	0	0	0	1	1	1.4077	1.4111
288.37	589.3	2	1	0	0	0	0	0	0	0	0	0	0	0	0	0	0	0	1	2	0	0	0	0	0	0	0	0	0	0	0	3	0	0	0	1	1	1.51745	1.51731
318.15	589.3	1	2	0	2	0	0	0	1	0	0	0	0	0	0	0	0	0	1	0	0	6	0	0	0	0	0	0	2	0	0	3	0	0	0	1	1	1.4276	1.4227
298.15	589.3	3	3	0	0	0	0	0	0	0	0	0	1	0	0	0	0	0	0	0	0	0	0	0	0	0	0	0	0	4	0	0	0	0	0	1	0	1.46998	1.47144
303.15	589.3	2	7	0	0	0	0	0	0	0	0	0	0	0	0	0	0	0	0	0	0	0	1	0	0	0	0	0	0	0	0	3	0	0	0	1	1	1.50721	1.498
303.15	589.3	4	5	1	0	0	0	0	0	0	1	0	1	0	0	0	0	1	0	0	0	0	0	0	0	0	0	0	0	4	0	0	0	1	0	1	0	1.483	1.4848
318.15	589.3	2	3	0	0	0	0	0	0	0	0	0	0	0	0	0	0	0	0	0	0	4	0	0	0	0	1	0	0	0	0	4	1	0	0	0	1	1.4422	1.4475
318.15	589.3	0	6	0	0	0	0	0	1	0	0	0	0	0	0	0	0	0	0	0	0	0	1	0	0	0	0	0	0	0	0	3	0	0	1	0	1	1.5028	1.5015
293.15	589.3	2	7	0	0	0	0	0	0	0	0	0	0	0	0	0	0	0	0	0	0	4	0	0	0	0	1	0	0	0	0	3	0	0	0	1	1	1.4325	1.4311
298.15	589.3	4	11	2	0	0	0	0	0	2	0	0	1	0	0	0	1	0	0	0	0	0	0	0	0	0	0	0	1	0	0	0	0	0	0	0	0	1.4512	1.4552
338.15	589.3	8	3	3	0	0	0	0	0	1	0	0	0	0	0	0	0	0	0	0	0	0	0	0	0	1	0	0	1	0	0	4	2	0	0	0	0	1.50537	1.50537
283	589.3	3	3	0	0	0	0	0	0	2	0	0	0	0	0	0	0	0	0	0	0	0	0	0	0	0	0	0	1	0	0	3	0	0	0	1	1	1.4831	1.48197
338.15	589.3	2	2	0	0	0	0	0	0	0	0	0	0	0	0	0	0	0	0	0	0	4	0	0	0	0	1	0	0	0	0	3	0	0	0	1	1	1.4075	1.41037
323.15	589.3	3	0	0	0	0	0	0	0	2	0	0	0	0	0	0	0	0	0	0	0	0	0	0	0	0	0	0	1	0	0	4	1	0	0	0	1	1.5062	1.50775
298.15	589.3	3	3	0	0	0	0	0	0	2	0	0	0	0	0	0	0	0	0	0	0	0	0	0	0	0	0	0	1	0	0	3	0	0	0	1	1	1.4782	1.4802
333.15	589.3	4	28	0	0	0	0	0	0	0	0	0	0	0	0	0	0	0	0	0	0	0	1	0	0	1	0	0	0	0	0	0	0	0	0	0	0	1.47029	1.47112
353.15	589.3	4	14	1	0	0	0	0	1	1	0	0	0	0	0	0	0	0	1	0	0	0	0	0	0	0	0	0	1	4	0	0	0	1	0	1	0	1.46984	1.4788
298.15	589.3	4	3	0	0	0	0	0	0	3	0	0	0	0	1	0	0	0	0	0	0	0	0	0	0	1	0	0	0	0	0	3	0	0	0	1	1	1.47304	1.4802
323.2	589.3	2	4	0	2	0	0	0	0	2	0	0	0	0	0	0	0	0	0	0	0	6	0	0	0	0	0	0	2	0	0	6	0	0	0	2	2	1.4363	1.43649
308.15	822.7	2	2	0	0	0	0	0	0	0	0	0	0	0	0	0	0	0	0	0	0	4	0	0	0	0	1	0	0	0	0	3	0	0	0	1	1	1.409	1.4136
335.65	589.3	1	1	0	1	0	0	0	0	1	0	0	0	0	0	0	0	0	0	0	0	3	0	0	0	0	0	0	1	0	0	5	0	0	0	0	1	1.44859	1.45111
313.15	589.3	2	3	0	0	0	0	0	0	0	0	0	0	0	0	0	0	0	1	2	0	0	0	0	0	0	0	0	0	0	0	3	0	0	0	1	1	1.50411	1.50727
343.15	589.3	2	2	0	2	0	0	0	0	1	0	0	0	0	0	0	0	0	1	0	0	6	0	0	0	0	0	0	2	0	0	3	0	0	0	1	1	1.4154	1.41769
313	589.3	2	7	0	0	0	0	0	0	1	1	0	0	0	0	0	0	0	1	2	0	0	0	0	0	0	0	0	0	0	0	3	0	0	0	1	1	1.501	1.50458
296	589.3	2	3	0	0	0	0	0	0	0	0	0	0	0	0	0	0	0	0	0	0	0	0	0	0	0	0	0	0	0	0	5	0	0	0	2	3	1.521	1.52121
318.15	589.3	3	2	0	2	0	0	0	0	0	0	0	0	0	0	0	0	0	1	0	0	6	0	0	0	0	0	1	2	0	0	0	0	0	0	0	0	1.4175	1.41779
335.65	589.3	1	2	0	0	0	0	0	0	0	0	0	0	0	0	0	0	0	0	0	0	4	0	0	0	0	1	0	0	0	0	5	0	0	0	0	1	1.43463	1.43659
333.15	589.3	1	2	0	2	0	0	0	0	1	0	0	0	0	0	0	0	0	1	0	0	6	0	0	0	0	0	0	2	0	0	5	0	0	0	0	1	1.4317	1.4349
283.15	589.3	2	3	0	1	0	0	0	0	0	0	0	0	0	0	0	0	0	0	3	0	0	0	0	0	0	0	0	0	0	0	3	0	0	0	1	1	1.51343	1.51626
313.15	589.3	2	7	0	2	0	0	0	0	0	0	0	0	0	0	0	0	0	2	0	0	6	0	0	0	0	0	0	2	0	0	0	0	0	0	0	0	1.41878	1.421
300.1	589.3	1	1	0	0	0	0	0	1	1	0	0	0	0	0	0	1	0	0	0	0	0	0	0	0	0	0	0	1	0	0	0	0	0	0	0	0	1.4489	1.4489
293.15	589.3	2	3	0	2	0	0	0	0	0	0	0	0	0	0	0	0	0	1	0	0	6	0	0	0	0	0	0	2	5	0	0	0	0	0	1	0	1.43105	1.42765
308.15	589.3	4	5	0	2	0	0	0	0	0	0	0	0	0	0	0	0	0	1	0	0	6	0	0	0	0	0	0	2	0	0	2	3	0	0	0	1	1.45787	1.4559
318.15	589.3	3	3	0	0	0	0	0	0	2	0	0	0	0	0	0	0	0	0	0	0	0	0	0	0	0	0	0	1	0	0	3	0	0	0	1	1	1.474	1.4741
308.15	589.3	2	5	0	0	0	0	0	0	0	0	0	0	0	0	0	0	0	0	0	0	6	0	0	0	1	0	0	0	0	0	3	0	0	0	1	1	1.4148	1.4175
303.15	589.3	3	6	0	0	0	0	0	0	0	0	0	1	0	0	0	0	0	0	0	0	0	0	0	0	0	0	0	0	0	0	3	0	0	0	1	1	1.481	1.488
318.15	486.1	2	1	0	0	0	0	0	0	0	0	0	0	0	0	0	0	0	0	0	0	4	0	0	0	0	1	0	0	0	0	3	0	0	0	1	1	1.412	1.417
323.15	589.3	2	7	1	0	0	0	0	0	0	0	1	1	0	0	1	0	0	0	0	0	0	0	0	0	0	0	0	0	0	0	3	0	0	0	1	1	1.5077	1.5014
293	589.3	2	1	0	2	0	0	0	0	0	0	0	0	0	0	0	0	0	1	0	0	6	0	0	0	0	0	0	2	0	0	3	0	0	0	1	1	1.4232	1.4315
308.15	589.3	2	5	0	0	0	0	0	0	0	0	0	0	0	0	0	0	0	0	0	0	4	0	0	0	0	1	0	0	0	0	3	0	0	0	1	1	1.42791	1.4249
318.15	589.3	1	7	0	0	0	0	0	0	0	0	0	0	0	0	0	0	0	0	1	0	0	0	1	0	0	0	0	0	0	0	3	0	0	0	1	1	1.52822	1.52425
287.911	632.8	2	5	0	0	0	0	0	0	0	0	0	0	0	0	0	0	0	0	0	0	4	0	0	0	0	1	0	0	0	0	3	0	0	0	1	1	1.4294	1.4295
343.15	589.3	1	3	0	2	0	0	0	0	0	0	0	0	0	0	0	0	0	1	0	0	6	0	0	0	0	0	0	2	0	0	5	0	0	0	0	1	1.4294	1.4328
323.15	589.3	2	1	0	2	0	0	0	0	0	0	0	0	0	0	0	0	0	1	0	0	6	0	0	0	0	0	0	2	0	0	3	0	0	0	1	1	1.41555	1.4221
293.15	589.3	2	1	0	2	0	0	0	0	0	0	0	0	0	0	0	0	0	1	0	0	6	0	0	0	0	0	0	2	0	0	4	1	0	0	0	1	1.44529	1.4469
323.15	589.3	3	26	1	0	0	0	0	0	3	2	0	0	0	0	0	0	0	0	1	0	0	0	0	0	0	0	0	1	0	0	3	0	0	0	1	1	1.46909	1.4725
328.05	589.3	2	5	0	0	0	0	0	0	0	0	0	0	0	0	0	0	0	0	0	0	4	0	0	0	0	1	0	0	0	0	3	0	0	0	1	1	1.42232	1.41833
323.15	589.3	0	6	0	4	0	0	0	0	0	2	0	0	0	0	2	0	0	2	0	0	12	0	0	0	0	0	0	4	0	0	6	0	0	0	2	2	1.4477	1.4439
333.15	589.3	2	1	0	1	0	0	0	0	0	0	0	0	0	0	0	0	0	0	3	0	0	0	0	0	0	0	0	0	0	0	3	0	0	0	1	1	1.49949	1.50127
328.15	589.3	2	7	0	0	0	0	0	0	0	0	0	0	0	0	0	0	0	0	0	0	0	1	0	0	0	0	0	0	0	0	3	0	0	0	1	1	1.49816	1.4958
313.15	589.3	1	4	0	1	0	0	0	0	0	0	0	1	0	0	0	0	0	0	0	0	3	0	0	0	0	0	0	0	0	0	5	0	0	0	0	1	1.4895	1.4895
353.15	589.3	2	3	0	1	0	0	0	0	0	0	0	0	0	0	0	0	0	0	3	0	0	0	0	0	0	0	0	0	0	0	3	0	0	0	1	1	1.48809	1.49429
308.15	589.3	2	5	0	2	0	0	0	0	0	0	0	0	0	0	0	0	0	1	0	0	6	0	0	0	0	0	0	2	0	0	3	0	0	0	1	1	1.4294	1.4306
313	589.3	3	2	0	0	0	0	0	0	2	0	0	0	0	0	0	0	0	0	0	0	0	0	0	0	0	0	0	1	0	0	3	0	0	0	1	1	1.4745	1.4768
293.15	589.3	2	6	0	0	0	0	0	0	0	0	0	0	0	0	0	0	0	0	0	0	6	0	0	0	1	0	0	0	0	0	3	0	0	0	1	1	1.42172	1.4215
298.1	589.3	2	4	0	2	0	0	0	0	2	0	0	0	0	0	0	0	0	0	0	0	6	0	0	0	0	0	0	2	0	0	6	0	0	0	2	2	1.44245	1.44276
283.15	589.3	2	3	0	2	0	0	0	0	1	0	0	0	0	0	0	0	0	1	0	0	6	0	0	0	0	0	0	2	0	0	3	0	0	0	1	1	1.4331	1.43355
323.15	656.3	2	5	0	0	0	0	0	0	0	0	0	0	0	0	0	0	0	0	0	0	4	0	0	0	0	1	0	0	0	0	3	0	0	0	1	1	1.4184	1.4201
283.15	589.3	4	1	0	0	0	0	0	0	0	0	1	0	0	0	0	0	0	1	0	0	0	0	0	0	0	0	0	0	0	0	0	0	0	0	0	0	1.42303	1.42303
303.15	589.3	2	3	0	0	0	0	0	0	0	0	0	0	0	0	0	0	0	0	0	0	6	0	0	0	1	0	0	0	0	0	3	0	0	0	1	1	1.4085	1.4101
283.15	589.3	5	9	0	0	0	0	0	0	2	0	0	0	0	0	0	0	0	0	0	0	0	0	0	0	1	0	0	1	0	0	0	0	0	0	0	0	1.4782	1.47489
318.15	589.3	4	2	1	0	0	0	0	0	0	1	0	1	0	0	0	0	1	0	0	0	0	0	0	0	0	0	0	0	4	0	0	0	1	0	1	0	1.4815	1.48261
338.15	589.3	2	3	0	0	0	0	0	0	0	0	0	0	0	0	0	0	0	0	0	0	4	0	0	0	0	1	0	0	0	0	3	0	0	0	1	1	1.4098	1.41119
313.2	589.3	4	3	0	0	0	0	0	0	3	0	0	0	0	1	0	0	0	0	0	0	0	0	0	0	1	0	0	0	0	0	3	0	0	0	1	1	1.4691	1.47384
288.15	589.3	4	14	1	0	0	0	0	1	1	0	0	0	0	0	0	0	1	0	0	0	0	0	0	0	1	0	0	1	5	1	0	0	0	0	0	0	1.49654	1.49313
293	589.3	2	6	0	0	0	0	0	0	1	1	0	0	0	0	0	0	0	1	2	0	0	0	0	0	0	0	0	0	0	0	3	0	0	0	1	1	1.514	1.51162
303.15	589.3	4	5	0	2	0	0	0	0	0	0	0	0	0	0	0	0	0	1	0	0	6	0	0	0	0	0	0	2	0	0	2	3	0	0	0	1	1.45947	1.4571
308.15	589.3	3	1	0	0	0	0	0	0	0	0	0	1	0	0	0	0	0	0	0	0	0	0	0	0	0	0	0	0	0	0	3	0	0	0	1	1	1.49693	1.49539
323.15	589.3	3	2	0	0	0	0	0	0	2	0	0	0	0	0	0	0	0	0	0	0	0	0	0	0	0	0	0	1	0	0	4	1	0	0	0	1	1.49965	1.50246
298.15	589.3	6	12	0	0	0	0	0	0	3	0	0	0	0	1	0	0	0	0	0	0	0	0	0	0	2	0	0	0	0	0	0	0	0	0	0	0	1.46618	1.46996
298.15	589.3	3	3	0	0	0	0	0	0	2	0	0	0	0	0	0	0	0	0	0	0	0	0	0	0	0	0	0	1	0	0	3	0	0	0	1	1	1.47948	1.4802
298.15	589.3	3	1	1	2	0	0	0	0	0	0	0	0	0	0	0	0	0	1	0	0	6	0	0	0	0	0	0	2	0	0	3	0	0	0	1	1	1.42699	1.43355
293.15	589.3	2	3	0	2	0	0	0	0	0	0	0	0	0	0	0	0	0	1	0	0	6	0	0	0	0	0	0	2	0	0	3	0	0	0	1	1	1.42853	1.43299
318.15	589.3	2	2	0	2	0	0	0	0	0	0	0	0	0	0	0	0	0	1	0	0	6	0	0	0	0	0	0	2	0	0	4	1	0	0	0	1	1.43862	1.4409
338.15	589.3	4	16	0	0	0	0	0	0	0	0	0	0	0	0	0	0	0	0	0	0	0	1	0	0	1	0	0	0	0	0	0	0	0	0	0	0	1.48104	1.47796
353.15	589.3	2	5	0	0	0	0	0	0	0	0	0	0	0	0	0	0	0	0	4	0	0	0	0	0	0	1	0	0	0	0	3	0	0	0	1	1	1.43437	1.43437
343.2	589.3	2	13	0	2	0	4	0	0	0	0	0	0	0	0	0	0	0	1	0	0	6	0	0	0	0	0	0	2	0	0	3	0	0	0	1	1	1.4517	1.4517
328.15	589.3	3	5	0	0	0	0	0	0	0	0	0	1	0	0	0	0	0	0	0	0	0	0	0	0	0	0	0	0	0	0	3	0	0	0	1	1	1.4774	1.4851
298.15	589.3	2	3	0	0	0	0	0	0	0	0	0	0	0	0	0	0	0	0	0	0	4	0	0	0	0	1	0	0	0	0	4	1	0	0	0	1	1.452	1.4521
323.15	589.3	3	4	1	0	0	0	0	1	0	0	0	1	0	0	0	0	0	0	0	0	0	0	0	0	0	0	0	0	0	0	3	0	0	0	1	1	1.485	1.49029
293.1	589.3	2	5	0	0	0	0	0	0	0	0	0	0	0	0	0	0	0	0	0	0	6	0	0	0	1	0	0	0	0	0	3	0	0	0	1	1	1.4176	1.42067
318.15	589.6	2	2	0	0	0	0	0	0	0	0	0	0	0	0	0	0	0	0	0	0	4	0	0	0	0	1	0	0	0	0	3	0	0	0	1	1	1.4122	1.41355
300.1	589.3	2	1	1	0	0	0	0	1	0	0	0	1	0	0	0	1	0	0	0	0	0	0	0	0	0	0	0	0	0	0	0	0	0	0	0	0	1.4581	1.45576
293.15	589.3	2	0	0	0	0	0	0	0	2	0	0	0	0	0	0	0	0	0	0	0	0	0	0	0	0	0	0	1	0	0	5	0	0	0	0	1	1.51431	1.51405
313.15	589.3	5	11	3	0	0	0	0	0	3	1	0	0	0	0	0	1	0	0	0	0	0	0	0	0	0	0	0	1	0	0	0	0	0	0	0	0	1.4483	1.44865
338.44	589.3	3	1	0	0	0	0	0	0	1	0	0	0	0	0	0	0	0	0	0	0	0	0	0	0	0	0	0	1	0	0	7	2	0	0	1	1	1.53409	1.53461
293.15	589.3	1	2	0	0	0	0	0	0	0	0	0	0	0	0	0	0	0	0	0	0	4	0	0	0	0	1	0	0	0	0	5	0	0	0	0	1	1.44588	1.4458
308.15	589.3	3	1	1	2	0	0	0	0	0	0	0	0	0	0	0	0	0	1	0	0	6	0	0	0	0	0	0	2	0	0	3	0	0	0	1	1	1.42387	1.42858
313.15	656.3	2	7	0	0	0	0	0	0	0	0	0	0	0	0	0	0	0	0	0	0	4	0	0	0	0	1	0	0	0	0	3	0	0	0	1	1	1.4262	1.4249
298.15	589.3	2	3	0	0	0	0	0	0	0	0	0	1	0	0	0	1	0	0	0	0	0	0	0	0	0	0	0	0	0	0	0	0	0	0	0	0	1.4426	1.44985
318.15	589.3	2	3	0	0	0	0	0	0	0	0	0	0	0	0	0	0	0	1	2	0	0	0	0	0	0	0	0	0	4	0	0	0	0	0	1	0	1.49099	1.48784
333.15	589.3	2	4	0	2	0	0	0	0	1	0	0	0	0	0	0	0	0	1	0	0	6	0	0	0	0	0	0	2	0	0	3	0	0	0	1	1	1.4177	1.42165
293.15	589.3	4	11	2	0	0	0	0	0	2	0	0	1	0	0	0	1	0	0	0	0	0	0	0	0	0	0	0	1	0	0	0	0	0	0	0	0	1.4525	1.4555
313.15	589.3	5	18	3	0	0	0	0	0	3	2	0	0	0	0	0	0	0	0	1	0	0	0	0	0	0	0	0	1	0	0	3	0	0	0	1	1	1.4758	1.47296
318.15	822.7	2	3	0	2	0	0	0	0	0	0	0	0	0	0	0	0	0	1	0	0	6	0	0	0	0	0	0	2	0	0	3	0	0	0	1	1	1.4149	1.4212
283.15	589.3	1	1	0	2	0	0	0	0	1	0	0	0	0	0	0	0	0	1	0	0	6	0	0	0	0	0	0	2	0	0	5	0	0	0	0	1	1.4454	1.44522
315.65	589.3	1	1	0	1	0	0	0	0	1	0	0	0	0	0	0	0	0	0	0	0	3	0	0	0	0	0	0	1	0	0	5	0	0	0	0	1	1.45415	1.45412
283.15	589.3	2	2	0	2	0	0	0	0	1	0	0	0	0	0	0	0	0	1	0	0	6	0	0	0	0	0	0	2	4	0	0	0	0	0	1	0	1.421	1.4259
298.15	589.3	2	0	0	0	0	0	0	0	2	0	0	0	0	0	0	0	0	0	0	0	0	0	0	0	0	0	0	1	0	0	5	0	0	0	0	1	1.51296	1.51318
323.15	589.3	1	7	0	0	0	0	0	0	0	0	0	0	0	0	0	0	0	0	1	0	0	0	1	0	0	0	0	0	0	0	3	0	0	0	1	1	1.52354	1.52182
288.15	589.3	2	3	0	0	0	0	0	0	0	0	0	0	0	0	0	0	0	1	2	0	0	0	0	0	0	0	0	0	4	0	0	0	0	0	1	0	1.49968	1.49393
293.15	589.3	2	5	0	0	0	0	0	0	0	0	0	0	0	0	0	0	0	0	0	0	0	0	1	0	0	0	0	0	0	0	3	0	0	0	1	1	1.5268	1.5217
303.15	589.3	5	3	2	0	0	0	0	0	0	1	0	1	0	0	0	0	1	0	0	0	0	0	0	0	0	0	0	0	4	0	0	0	1	0	1	0	1.4847	1.4864
313.15	822.7	2	3	0	1	0	0	0	0	1	0	0	0	0	0	0	0	0	0	0	0	3	0	0	0	0	0	0	1	0	0	3	0	0	0	1	1	1.4268	1.42905
303.15	589.3	3	2	0	0	0	0	0	0	2	0	0	0	0	0	0	0	0	0	0	0	0	0	0	0	0	0	0	1	0	0	3	0	0	0	1	1	1.4733	1.4791
353	589.3	3	3	0	0	0	0	0	0	2	0	0	0	0	0	0	0	0	0	0	0	0	0	0	0	0	0	0	1	0	0	3	0	0	0	1	1	1.465	1.4712
298.15	589.3	2	3	0	0	0	0	0	0	0	0	0	0	0	0	0	0	0	0	0	0	4	0	0	0	0	1	0	0	0	0	4	1	0	0	0	1	1.4474	1.4521
318.15	589.3	2	3	0	8	0	0	0	0	0	0	0	0	0	0	0	0	0	1	0	0	18	0	0	0	0	0	0	2	0	0	3	0	0	0	1	1	1.38222	1.38222
283.15	589.3	1	2	0	2	0	0	0	0	1	0	0	0	0	0	0	0	0	1	0	0	6	0	0	0	0	0	0	2	0	0	5	0	0	0	0	1	1.445	1.4454
343.15	589.3	2	1	0	4	0	0	0	0	0	0	0	1	0	0	0	0	0	0	0	0	9	0	0	0	0	0	0	0	0	0	4	1	0	0	0	1	1.40811	1.40955
338.15	589.3	2	7	0	2	0	0	0	0	0	0	0	0	0	0	0	0	0	2	0	0	6	0	0	0	0	0	0	2	0	0	0	0	0	0	0	0	1.41169	1.41704
328.15	589.3	2	5	0	0	0	0	0	0	0	0	0	0	0	0	0	0	0	0	0	0	0	1	0	0	0	0	0	0	0	0	3	0	0	0	1	1	1.50829	1.49962
313.15	589.3	4	2	0	1	1	1	0	0	1	1	0	0	0	0	0	0	1	0	0	0	0	0	0	0	0	0	0	1	0	0	3	0	0	0	1	1	1.49017	1.4927
328.15	589.3	2	3	0	0	0	0	0	0	0	0	0	0	0	0	0	0	0	0	0	0	6	0	0	0	1	0	0	0	0	0	3	0	0	0	1	1	1.40151	1.40591
328.15	589.3	2	7	0	0	0	0	0	0	0	0	0	0	0	0	0	0	0	0	0	0	4	0	0	0	0	1	0	0	0	0	4	1	0	0	0	1	1.4469	1.44725
298.15	589.3	2	3	0	0	0	0	0	1	1	0	0	0	0	0	0	0	0	0	0	0	0	0	0	0	0	0	0	1	0	0	3	0	0	0	1	1	1.5043	1.50205
308.15	589.3	2	7	0	0	0	0	0	0	0	0	0	0	0	0	0	0	0	0	0	0	0	1	0	0	0	0	0	0	0	0	3	0	0	0	1	1	1.50689	1.4989
298.1	589.3	2	5	0	2	0	0	0	0	0	0	0	0	0	0	0	0	0	1	0	0	6	0	0	0	0	0	0	2	4	0	0	0	0	0	1	0	1.425	1.4307
328.15	589.3	3	1	0	0	0	0	0	0	0	0	0	1	0	0	0	0	0	0	0	0	0	0	0	0	0	0	0	0	0	0	3	0	0	0	1	1	1.49266	1.4895
298.15	589.3	2	0	0	0	0	0	0	0	2	0	0	0	0	0	0	0	0	0	0	0	0	0	0	0	0	0	0	1	0	0	5	0	0	0	0	1	1.5134	1.51318
323.15	589.3	1	9	0	0	0	0	0	0	0	0	0	0	0	0	0	0	0	0	1	0	0	1	0	0	0	0	0	0	0	0	3	0	0	0	1	1	1.50317	1.50727
323	589.3	1	5	0	2	0	0	0	0	2	0	0	0	0	0	0	0	0	1	1	0	6	0	0	0	0	0	0	2	0	0	3	0	0	0	1	1	1.433	1.4316
328.15	589.3	2	3	0	1	0	0	0	0	1	0	0	0	0	0	0	0	0	0	0	0	3	0	0	0	0	0	0	1	0	0	3	0	0	0	1	1	1.42915	1.4297
323.15	589.3	4	25	0	0	0	0	0	0	0	0	0	1	0	0	0	0	1	0	0	0	0	0	0	0	0	0	0	0	0	0	0	0	0	0	0	0	1.4375	1.4375
338.15	589.3	3	10	0	0	0	0	0	0	2	0	0	0	0	0	0	0	0	0	0	0	0	0	0	0	0	0	0	1	0	0	3	0	0	0	1	1	1.45625	1.4615
343.15	589.3	3	2	0	0	0	0	0	1	0	0	0	1	0	0	0	0	0	1	0	0	0	0	0	0	0	0	0	0	3	1	0	0	0	1	0	0	1.5306	1.5317
288.15	589.3	2	0	0	0	0	0	0	0	2	0	0	0	0	0	0	0	0	0	0	0	0	0	0	0	0	0	0	1	0	0	5	0	0	0	0	1	1.51603	1.51517
323.15	589.3	4	18	0	0	0	0	0	2	1	0	0	0	0	0	0	0	0	2	0	0	0	0	0	0	0	0	0	1	0	0	0	0	0	0	0	0	1.48185	1.4818
318.15	589.3	2	1	0	2	0	0	0	0	0	0	0	0	0	0	0	0	0	1	0	0	6	0	0	0	0	0	0	2	0	0	3	0	0	0	1	1	1.4174	1.42382
328.15	589.3	2	1	0	2	0	0	0	0	0	0	0	0	0	0	0	0	0	1	0	0	6	0	0	0	0	0	0	2	0	0	4	1	0	0	0	1	1.43451	1.43649
328.15	589.3	2	7	0	2	0	0	0	0	0	0	0	0	0	0	0	0	0	2	0	0	6	0	0	0	0	0	0	2	0	0	0	0	0	0	0	0	1.41447	1.4182
318.15	589.3	1	7	0	0	0	0	0	1	0	0	0	1	0	0	0	0	0	0	1	0	0	0	0	0	0	0	0	1	0	0	7	2	0	0	1	1	1.51936	1.51936
298.15	589.3	5	4	2	0	0	0	0	0	0	1	0	1	0	0	0	0	1	0	0	0	0	0	0	0	0	0	0	0	4	0	0	0	1	0	1	0	1.4839	1.4878
298.15	589.3	2	5	0	1	0	0	0	0	1	0	0	0	0	0	0	0	0	0	0	0	3	0	0	0	0	0	0	1	0	0	3	0	0	0	1	1	1.4392	1.43779
328.15	589.3	2	5	0	0	0	0	0	0	0	0	0	0	0	0	0	0	0	1	2	0	0	0	0	0	0	0	0	0	0	0	3	0	0	0	1	1	1.4935	1.50136
288.15	589.3	4	4	0	2	0	0	0	0	0	0	0	0	0	0	0	0	0	2	0	0	6	0	0	0	0	0	0	2	0	0	0	0	0	0	0	0	1.416	1.4174
323.15	589.3	3	3	0	0	0	0	0	0	2	0	0	0	0	0	0	0	0	0	0	0	0	0	0	0	0	0	0	1	4	0	0	0	0	0	1	0	1.46661	1.46558
318.15	589.3	3	1	1	2	0	0	0	0	0	0	0	0	0	0	0	0	0	1	0	0	6	0	0	0	0	0	0	2	0	0	4	1	0	0	0	1	1.43951	1.44103
313.15	589.3	2	2	0	2	0	0	0	0	1	0	0	0	0	0	0	0	0	1	0	0	6	0	0	0	0	0	0	2	4	0	0	0	0	0	1	0	1.418	1.42018
298.14	633	2	3	0	0	0	0	0	0	0	0	0	0	0	0	0	0	0	0	0	0	4	0	0	0	0	1	0	0	0	0	3	0	0	0	1	1	1.4194	1.4215
338.15	589.3	1	2	0	4	0	0	0	1	1	0	0	0	0	0	0	0	0	0	0	0	9	0	0	0	0	0	0	1	0	0	3	0	0	0	1	1	1.386	1.38793
323.15	486.1	2	7	0	0	0	0	0	0	0	0	0	0	0	0	0	0	0	0	0	0	4	0	0	0	0	1	0	0	0	0	3	0	0	0	1	1	1.4314	1.42731
293.15	589.3	4	3	0	2	0	0	0	0	1	0	0	0	0	0	0	0	0	2	0	0	6	0	0	0	0	0	0	2	0	0	0	0	0	0	0	0	1.4136	1.4136
313.15	589.3	3	4	1	0	0	0	0	2	1	0	0	0	0	0	0	0	0	1	0	0	0	0	0	0	0	0	0	1	4	0	0	0	1	0	1	0	1.49658	1.49185
303.2	589.3	2	1	0	0	0	0	0	0	0	0	0	0	0	0	0	0	0	0	0	0	4	0	0	0	0	1	0	0	0	0	3	0	0	0	1	1	1.4098	1.41117
298.15	589.3	3	2	0	0	0	0	0	0	2	0	0	0	0	0	0	0	0	0	0	0	0	0	0	0	0	0	0	1	0	0	3	0	0	0	1	1	1.4791	1.4802
328.15	589.3	2	3	0	0	0	0	0	0	0	0	0	0	0	0	0	0	0	1	2	0	0	0	0	0	0	0	0	0	0	0	3	0	0	0	1	1	1.49915	1.5014
328.15	589.3	3	1	0	0	0	0	0	0	2	0	0	0	0	0	0	0	0	0	0	0	0	0	0	0	0	0	0	1	0	0	3	0	0	0	1	1	1.4702	1.4732
315.206	632.8	2	3	0	0	0	0	0	0	0	0	0	0	0	0	0	0	0	0	0	0	6	0	0	0	1	0	0	0	0	0	3	0	0	0	1	1	1.4038	1.4081
328.15	589.3	5	12	3	0	0	0	0	1	1	0	0	1	0	0	1	0	0	0	0	0	0	0	0	0	0	0	0	1	0	0	0	0	0	0	0	0	1.4438	1.4462
313.15	589.3	3	10	0	0	0	0	0	0	2	0	0	0	0	0	0	0	0	0	0	0	0	0	0	0	0	0	0	1	0	0	3	0	0	0	1	1	1.466	1.46873
308.15	589.3	2	3	0	1	0	0	0	0	1	0	0	0	0	0	0	0	0	0	0	0	3	0	0	0	0	0	0	1	0	0	3	0	0	0	1	1	1.4344	1.4341
308.15	589.3	3	2	0	0	0	0	0	0	2	0	0	0	0	0	0	0	0	0	0	0	0	0	0	0	0	0	0	1	0	0	3	0	0	0	1	1	1.4727	1.4771
323.15	589.3	2	3	0	2	0	0	0	0	0	0	0	0	0	0	0	0	0	1	0	0	6	0	0	0	0	0	0	2	0	0	4	1	0	0	0	1	1.4381	1.4398
288.15	589.3	2	7	0	0	0	0	0	0	0	0	0	0	0	0	0	0	0	0	0	0	0	1	0	0	0	0	0	0	0	0	3	0	0	0	1	1	1.5089	1.50127
353.15	589.3	3	3	0	2	0	0	0	0	0	0	0	0	0	0	0	0	0	1	0	0	6	0	0	0	0	0	1	2	0	0	0	0	0	0	0	0	1.41077	1.4134
333.15	589.3	2	3	0	0	0	0	0	0	0	0	0	0	0	0	0	0	0	0	0	0	4	0	0	0	0	1	0	0	0	0	3	0	0	0	1	1	1.414	1.41195
303.15	589.3	1	5	0	0	0	0	0	0	0	0	0	0	0	0	0	0	0	1	0	0	2	0	0	0	0	0	0	2	0	0	5	0	0	0	0	1	1.46948	1.4683
283.15	589.3	2	5	0	0	0	0	0	0	0	0	0	0	0	0	0	0	0	0	4	0	0	0	0	0	0	1	0	0	0	0	3	0	0	0	1	1	1.45779	1.4573
323.15	589.3	2	7	0	0	0	0	0	0	0	0	0	0	0	0	0	0	0	0	0	0	0	0	1	0	0	0	0	0	0	0	3	0	0	0	1	1	1.48842	1.498
343.15	589.3	4	28	0	0	0	0	0	0	0	0	0	0	0	0	0	0	0	1	2	0	0	0	0	0	1	0	0	0	0	0	0	0	0	0	0	0	1.46848	1.47174
328.15	589.3	4	25	0	0	0	0	0	0	0	0	0	1	0	0	0	0	1	0	0	0	0	0	0	0	0	0	0	0	0	0	0	0	0	0	0	0	1.4353	1.4356
298.15	430.1	2	5	0	0	0	0	0	0	0	0	0	0	0	0	0	0	0	0	0	0	4	0	0	0	0	1	0	0	0	0	3	0	0	0	1	1	1.4386	1.43225
293.15	589.3	2	5	0	2	0	0	0	0	0	0	0	0	0	0	0	0	0	1	0	0	6	0	0	0	0	0	0	2	0	0	3	0	0	0	1	1	1.43169	1.4355
293.04	632.8	2	3	0	0	0	0	0	0	0	0	0	0	0	0	0	0	0	0	0	0	4	0	0	0	0	1	0	0	0	0	3	0	0	0	1	1	1.4212	1.42178
323.15	589.3	3	3	0	0	0	0	0	1	0	0	0	1	0	0	1	0	0	1	0	0	0	0	0	0	0	0	0	0	0	0	0	0	0	0	0	0	1.5171	1.5171
303.15	589.3	2	1	0	0	0	0	0	0	2	0	0	0	0	0	0	0	0	0	0	0	0	0	0	0	0	0	0	1	0	0	8	1	0	0	1	1	1.57672	1.57672
303.15	589.3	3	3	0	0	0	0	0	1	0	0	0	1	0	0	1	0	0	1	0	0	0	0	0	0	0	0	0	0	0	0	0	0	0	0	0	0	1.5213	1.5213
298.15	589.3	5	12	3	0	0	0	0	1	1	0	0	1	0	0	1	0	0	0	0	0	0	0	0	0	0	0	0	1	0	0	0	0	0	0	0	0	1.4538	1.4548
303.15	589.3	2	3	0	0	0	0	0	0	0	0	0	0	0	0	0	0	0	0	0	0	6	0	0	0	1	0	0	0	0	0	3	0	0	0	1	1	1.4073	1.4101
298.15	589.3	3	10	0	0	0	0	0	0	2	0	0	0	0	0	0	0	0	0	0	0	0	0	0	0	0	0	0	1	0	0	3	0	0	0	1	1	1.4699	1.4771
333.15	589.3	3	4	0	1	1	1	0	0	1	1	0	0	0	0	0	0	1	0	0	0	0	0	0	0	0	0	0	1	0	0	5	0	0	0	0	1	1.51068	1.51038
313.15	589.3	5	28	0	0	0	0	0	0	0	0	0	1	0	0	0	0	0	0	0	0	0	0	0	0	1	0	0	0	0	0	0	0	0	0	0	0	1.47674	1.46815
353.15	589.3	4	3	0	2	0	0	0	0	1	0	0	0	0	0	0	0	0	2	0	0	6	0	0	0	0	0	0	2	0	0	0	0	0	0	0	0	1.3972	1.4036
298.15	589.3	3	3	1	0	0	0	0	2	0	0	0	1	0	0	1	0	0	1	0	0	0	0	0	0	0	0	0	0	0	0	0	0	0	0	0	0	1.5429	1.54185
288.15	589.3	2	3	0	1	0	0	0	0	1	0	0	0	0	0	0	0	0	0	0	0	3	0	0	0	0	0	0	1	4	0	0	0	0	0	1	0	1.4353	1.43612
298.15	589.3	2	3	0	1	0	0	0	0	1	0	0	0	0	0	0	0	0	0	0	0	3	0	0	0	0	0	0	1	4	0	0	0	0	0	1	0	1.43287	1.43572
293.15	589.3	1	3	0	2	0	0	0	0	0	0	0	0	0	0	0	0	0	1	0	0	6	0	0	0	0	0	0	2	0	0	5	0	0	0	0	1	1.4444	1.4469
298.15	486.1	2	3	0	2	0	0	0	0	0	0	0	0	0	0	0	0	0	1	0	0	6	0	0	0	0	0	0	2	0	0	3	0	0	0	1	1	1.432	1.43355
293.15	589.3	2	9	0	0	0	0	0	0	0	0	0	0	0	0	0	0	0	0	4	0	0	0	0	0	0	1	0	0	0	0	3	0	0	0	1	1	1.4584	1.4584
323.15	589.3	4	28	0	0	0	0	0	0	0	0	0	0	0	0	0	0	0	0	0	0	0	0	1	0	1	0	0	0	0	0	0	0	0	0	0	0	1.48167	1.47677
305.65	589.3	3	10	0	0	0	0	0	0	2	0	0	0	0	0	0	0	0	0	0	0	0	0	0	0	0	0	0	1	0	0	3	0	0	0	1	1	1.46378	1.4741
320.65	589.3	1	3	0	1	0	0	0	0	1	0	0	0	0	0	0	0	0	0	0	0	3	0	0	0	0	0	0	1	0	0	5	0	0	0	0	1	1.45181	1.45341
298.15	589.3	1	2	0	2	0	0	0	0	1	0	0	0	0	0	0	0	0	1	0	0	6	0	0	0	0	0	0	2	0	0	5	0	0	0	0	1	1.4436	1.44407
303.15	589.3	2	3	0	0	0	0	0	0	0	0	0	0	0	0	0	0	0	0	0	0	0	0	0	1	0	0	0	0	0	0	3	0	0	0	1	1	1.568	1.568
308.18	589.3	2	5	0	0	0	0	0	1	0	0	0	1	0	0	1	0	0	0	0	0	0	0	0	0	0	0	0	0	0	0	0	0	0	0	0	0	1.4508	1.4534
318.15	589.3	2	3	0	0	0	0	0	0	0	0	0	0	0	0	0	0	0	0	0	0	4	0	0	0	0	1	0	0	0	0	4	1	0	0	0	1	1.4464	1.4475
318.15	589.3	4	28	0	0	0	0	0	0	0	0	0	0	0	0	0	0	0	0	0	0	0	1	0	0	1	0	0	0	0	0	0	0	0	0	0	0	1.47467	1.47674
318.15	430.1	2	1	0	1	0	0	0	0	1	0	0	0	0	0	0	0	0	0	0	0	3	0	0	0	0	0	0	1	0	0	3	0	0	0	1	1	1.4393	1.4389
303.15	589.3	1	9	0	2	0	0	0	0	0	0	0	0	0	0	0	0	0	1	0	0	6	0	0	0	0	0	0	2	0	0	5	0	0	0	0	1	1.44703	1.44545
353.15	589.3	4	28	0	0	0	0	0	0	0	0	0	0	0	0	0	0	0	0	0	0	0	0	1	0	1	0	0	0	0	0	0	0	0	0	0	0	1.47035	1.47035
318.15	589.3	3	3	0	0	0	0	0	0	0	0	0	1	0	0	0	0	0	0	0	0	0	0	0	0	0	0	0	0	0	0	3	0	0	0	1	1	1.48297	1.48816
323.15	589.3	2	1	0	2	0	0	0	0	1	0	0	0	0	0	0	0	0	1	0	0	6	0	0	0	0	0	0	2	0	0	3	0	0	0	1	1	1.4193	1.4222
288.15	589.3	2	7	0	0	0	0	0	0	0	0	0	0	0	0	0	0	0	0	0	0	4	0	0	0	0	1	0	0	0	0	3	0	0	0	1	1	1.435	1.4311
288.15	589.3	2	3	0	2	0	0	0	0	0	0	0	0	0	0	0	0	0	1	0	0	6	0	0	0	0	0	0	2	5	0	0	0	0	0	1	0	1.43208	1.4293
283.15	589.3	2	3	0	8	0	0	0	0	0	0	0	0	0	0	0	0	0	1	0	0	18	0	0	0	0	0	0	2	0	0	3	0	0	0	1	1	1.39249	1.38955
298.15	589.3	2	7	0	0	0	0	0	0	0	0	0	0	0	0	0	0	0	0	0	0	4	0	0	0	0	1	0	0	0	0	4	1	0	0	0	1	1.45547	1.45355
313.15	589.3	2	1	0	2	0	0	0	0	0	0	0	0	0	0	0	0	0	1	0	0	6	0	0	0	0	0	0	2	0	0	4	1	0	0	0	1	1.43954	1.44149
308.23	589.3	1	2	0	0	0	0	0	1	0	0	0	0	1	0	1	0	0	0	0	0	0	0	0	0	0	0	0	0	0	0	0	0	0	0	0	0	1.4429	1.4433
321.472	632.8	2	3	0	0	0	0	0	0	0	0	0	0	0	0	0	0	0	0	0	0	6	0	0	0	1	0	0	0	0	0	3	0	0	0	1	1	1.4021	1.4076
298.15	589.3	2	5	0	2	0	0	0	0	0	0	0	0	0	0	0	0	0	1	0	0	6	0	0	0	0	0	0	2	0	0	3	0	0	0	1	1	1.43016	1.4346
328.15	589.3	2	4	1	0	0	0	0	1	0	0	0	1	0	0	1	0	0	0	0	0	0	0	0	0	0	0	0	0	0	0	3	0	0	0	1	1	1.5091	1.506
298.15	589.3	3	1	0	0	0	0	0	0	2	0	0	0	0	0	0	0	0	0	0	0	0	0	0	0	0	0	0	1	0	0	3	0	0	0	1	1	1.479	1.4802
333	589.3	2	5	0	0	0	0	0	0	0	0	0	0	0	0	0	0	0	0	0	0	4	0	0	0	0	1	0	0	0	0	3	0	0	0	1	1	1.4137	1.4176
313.15	589.3	3	1	0	0	0	0	0	0	0	0	0	1	0	0	0	0	0	0	0	0	0	0	0	0	0	0	0	0	0	0	3	0	0	0	1	1	1.49551	1.4905
308.15	589.3	2	5	1	0	0	0	0	0	0	0	1	1	0	0	1	0	0	0	0	0	0	0	0	0	0	0	0	0	0	0	3	0	0	0	1	1	1.5182	1.5093
288.15	589.3	2	3	0	0	0	0	0	0	0	0	0	0	0	0	0	0	0	0	0	0	4	0	0	0	0	1	0	0	0	0	4	1	0	0	0	1	1.45384	1.45451
328.15	589.3	3	2	0	0	0	0	0	0	2	0	0	0	0	0	0	0	0	0	0	0	0	0	0	0	0	0	0	1	0	0	4	1	0	0	0	1	1.49825	1.50212
318.15	589.3	1	0	0	0	0	0	0	1	1	0	0	0	0	0	0	0	0	0	0	0	0	0	0	0	0	0	0	1	0	0	3	0	0	1	0	1	1.49071	1.48751
308.15	589.3	4	6	0	0	0	0	0	1	0	0	0	1	0	0	0	0	0	1	0	0	0	0	0	0	0	0	0	0	0	0	0	0	0	0	0	0	1.4675	1.46685
298.15	589.3	4	21	0	0	0	0	0	0	0	0	0	1	0	0	0	0	1	0	0	0	0	0	0	0	0	0	0	0	0	0	0	0	0	0	0	0	1.4441	1.44485
323.15	589.3	2	5	0	0	0	0	0	0	0	0	0	0	0	0	0	0	0	0	0	0	6	0	0	0	1	0	0	0	0	0	3	0	0	0	1	1	1.4105	1.4164
318.15	589.3	1	5	0	0	0	0	0	0	0	0	0	0	0	0	0	0	0	0	1	0	0	1	0	0	0	0	0	0	0	0	3	0	0	0	1	1	1.515	1.5155
313.15	589.3	1	7	0	0	0	0	0	1	0	0	0	0	0	0	0	0	0	0	0	0	0	1	0	0	0	0	0	0	0	0	3	0	0	0	1	1	1.5063	1.505
318.15	589.3	1	7	0	0	0	0	0	0	0	0	0	0	0	0	0	0	0	0	1	0	0	1	0	0	0	0	0	0	0	0	3	0	0	0	1	1	1.51067	1.5102
298.35	589.3	2	3	0	0	0	0	0	0	0	0	0	0	0	0	0	0	0	0	0	0	0	0	0	3	0	0	0	0	0	0	3	0	0	0	1	1	1.7	1.7
328.15	589.3	2	3	0	2	0	0	0	0	0	0	0	0	0	0	0	0	0	1	0	0	6	0	0	0	0	0	0	2	0	0	4	1	0	0	0	1	1.43668	1.438
308.15	589.3	2	3	0	0	0	0	0	1	0	0	0	1	0	0	0	0	0	0	0	0	0	0	0	0	0	0	0	0	0	0	7	2	0	0	1	1	1.6442	1.6442
338.15	589.3	2	3	0	1	0	0	0	0	1	0	0	0	0	0	0	0	0	0	0	0	3	0	0	0	0	0	0	1	0	0	3	0	0	0	1	1	1.42633	1.42731
308.15	589.3	3	0	0	0	0	0	0	0	2	0	0	0	0	0	0	0	0	0	0	0	0	0	0	0	0	0	0	1	0	0	3	0	0	0	1	1	1.4782	1.4797
343.15	589.3	2	5	0	0	0	0	0	0	0	0	0	0	0	0	0	0	0	0	0	0	0	1	0	0	0	0	0	0	0	0	3	0	0	0	1	1	1.50445	1.49392
318.15	589.3	2	7	0	2	0	0	0	0	0	0	0	0	0	0	0	0	0	2	0	0	6	0	0	0	0	0	0	2	0	0	0	0	0	0	0	0	1.41734	1.42
323.15	589.3	2	5	0	0	0	0	0	0	0	0	0	0	0	0	0	0	0	0	0	0	6	0	0	0	1	0	0	0	0	0	3	0	0	0	1	1	1.4104	1.4164
338.15	589.3	4	7	0	2	0	0	0	0	0	0	0	0	0	0	0	0	0	2	0	0	6	0	0	0	0	0	0	2	0	0	0	0	0	0	0	0	1.4134	1.41606
293.15	589.3	3	3	0	0	0	0	0	0	2	0	0	0	0	0	0	0	0	0	0	0	0	0	0	0	0	0	0	1	0	0	3	0	0	0	1	1	1.48076	1.4802
303.15	589.3	1	3	0	0	0	0	0	1	1	0	0	0	0	0	0	0	0	0	0	0	0	0	0	0	0	0	0	1	0	0	3	0	0	1	0	1	1.49064	1.49058
318.15	589.3	2	3	0	0	0	0	0	1	0	0	0	1	0	0	1	0	0	0	0	0	0	0	0	0	0	0	0	0	0	0	0	0	0	0	0	0	1.4478	1.4488
318.383	632.8	2	1	0	2	0	0	0	0	0	0	0	0	0	0	0	0	0	1	0	0	6	0	0	0	0	0	0	2	0	0	3	0	0	0	1	1	1.4158	1.4218
333.15	589.3	1	3	0	1	0	0	0	0	1	0	0	0	0	0	0	0	0	0	0	0	3	0	0	0	0	0	0	1	0	0	5	0	0	0	0	1	1.44839	1.45181
303.15	589.3	2	3	0	0	0	0	0	0	0	0	0	0	0	0	0	0	0	0	0	0	6	0	0	0	1	0	0	0	0	0	3	0	0	0	1	1	1.40808	1.4101
298.2	589.3	2	3	0	0	0	0	0	1	0	0	0	1	0	0	1	0	0	0	0	0	0	0	0	0	0	0	0	0	0	0	0	0	0	0	0	0	1.4534	1.4549
338.44	589.3	2	1	0	0	0	0	0	0	0	0	0	0	0	0	0	0	0	0	1	0	0	0	0	0	0	0	1	0	0	0	3	0	0	0	1	1	1.53739	1.53739
298.15	589.3	1	3	0	0	0	0	0	0	1	0	0	0	0	0	0	1	0	0	0	1	0	0	0	0	0	0	0	0	0	0	0	0	0	0	0	0	1.45388	1.45181
288.15	589.3	2	7	0	0	0	0	0	0	0	0	0	0	0	0	0	0	0	0	0	0	0	0	1	0	0	0	0	0	0	0	3	0	0	0	1	1	1.525	1.5184
283.15	589.3	4	28	0	0	0	0	0	0	0	0	0	0	0	0	0	0	0	0	0	0	0	1	0	0	1	0	0	0	0	0	0	0	0	0	0	0	1.48794	1.48377
348.15	589.3	2	7	0	0	0	0	0	0	0	0	0	0	0	0	0	0	0	0	0	0	4	0	0	0	0	1	0	0	0	0	3	0	0	0	1	1	1.418	1.419
298.15	589.3	2	2	0	0	0	0	0	0	0	0	0	1	0	0	1	0	0	0	0	0	0	0	0	0	0	0	0	0	0	0	3	0	0	0	1	1	1.50473	1.51294
293	589.3	2	3	0	0	0	0	0	0	1	1	0	0	0	0	0	0	0	1	2	0	0	0	0	0	0	0	0	0	0	0	3	0	0	0	1	1	1.528	1.52022
293.15	589.3	2	5	0	0	0	0	0	0	0	0	0	0	0	0	0	0	0	0	0	0	4	0	0	0	0	1	0	0	0	0	3	0	0	0	1	1	1.42922	1.4295
298.1	589.3	2	7	0	2	0	0	0	0	0	0	0	0	0	0	0	0	0	1	0	0	6	0	0	0	0	0	0	2	0	0	3	0	0	0	1	1	1.4327	1.436
313.15	589.3	4	9	0	2	0	0	0	0	0	0	0	0	0	0	0	0	0	1	0	0	6	0	0	0	0	0	0	2	0	0	2	3	0	0	0	1	1.45583	1.45345
303.15	589.3	2	7	0	0	0	0	0	0	0	0	0	0	0	0	0	0	0	0	0	0	6	0	0	0	1	0	0	0	0	0	3	0	0	0	1	1	1.42376	1.4224
308.15	589.3	2	2	1	0	0	0	0	1	0	0	0	1	0	0	1	0	0	0	0	0	0	0	0	0	0	0	0	0	0	0	3	0	0	0	1	1	1.52294	1.51294
298.3	589.3	2	3	0	0	0	0	0	0	0	0	0	0	0	0	0	0	0	0	0	0	4	0	0	0	0	1	0	0	0	0	3	0	0	0	1	1	1.42	1.42146
333.2	589.3	4	4	0	0	0	8	4	0	2	0	0	0	0	0	0	0	0	0	0	0	0	0	0	0	0	0	0	2	0	0	6	0	0	0	2	2	1.54924	1.54924
303.15	589.3	1	2	0	2	0	0	0	1	0	0	0	0	0	0	0	0	0	1	0	0	6	0	0	0	0	0	0	2	4	0	0	0	0	0	1	0	1.4263	1.42535
298.2	589.3	2	3	0	0	0	0	0	0	0	0	0	0	0	0	0	0	0	0	0	0	6	0	0	0	1	0	0	0	0	0	3	0	0	0	1	1	1.41	1.41083
303.15	589.3	4	1	0	0	0	0	0	0	0	0	1	0	0	0	0	0	0	1	0	0	0	0	0	0	0	0	0	0	0	0	0	0	0	0	0	0	1.41655	1.41655
338.15	589.3	2	3	0	2	0	0	0	0	0	0	0	0	0	0	0	0	0	1	0	0	6	0	0	0	0	0	0	2	0	0	4	1	0	0	0	1	1.43382	1.43524
308.15	589.3	2	5	0	0	0	0	0	0	0	0	0	0	0	0	0	0	0	0	0	0	6	0	0	0	1	0	0	0	0	0	3	0	0	0	1	1	1.41437	1.4175
293.15	589.3	2	7	0	0	0	0	0	0	0	0	0	0	0	0	0	0	0	0	0	0	4	0	0	0	0	1	0	0	0	0	3	0	0	0	1	1	1.4336	1.4311
338.15	589.3	2	3	0	1	0	0	0	0	1	0	0	0	0	0	0	0	0	0	0	0	3	0	0	0	0	0	0	1	4	0	0	0	0	0	1	0	1.4221	1.42739
298	589.3	5	0	0	0	0	0	0	0	2	0	0	0	0	0	0	0	0	0	0	0	0	0	0	0	0	0	0	1	0	0	5	4	0	0	1	1	1.5359	1.532
303.15	589.3	2	5	0	0	0	0	0	0	0	0	0	0	0	0	0	0	0	0	0	0	0	0	1	0	0	0	0	0	0	0	3	0	0	0	1	1	1.5237	1.5194
288.237	632.8	1	3	0	0	0	0	0	0	0	0	0	0	0	0	0	0	0	0	0	0	4	0	0	0	0	1	0	0	0	0	5	0	0	0	0	1	1.4464	1.4475
293.15	589.3	4	14	1	0	0	0	0	1	1	0	0	0	0	0	0	0	0	0	0	0	0	0	0	0	1	0	0	1	4	0	0	0	1	0	1	0	1.49447	1.48814
298.15	589.3	1	4	0	1	0	0	0	1	0	0	0	1	0	0	0	0	0	0	0	0	3	0	0	0	0	0	0	1	0	0	5	2	0	0	1	1	1.4876	1.4884
293.15	589.3	2	7	0	0	0	0	0	0	0	0	0	0	0	0	0	0	0	0	0	0	6	0	0	0	1	0	0	0	0	0	3	0	0	0	1	1	1.42452	1.4234
328.15	589.3	3	20	1	0	0	0	0	0	3	2	0	0	0	0	0	0	0	0	1	0	0	0	0	0	0	0	0	1	0	0	3	0	0	0	1	1	1.47216	1.47142
298.15	589.3	3	1	0	0	0	0	0	0	0	0	0	1	0	0	0	0	0	0	0	0	0	0	0	0	0	0	0	0	0	0	3	0	0	0	1	1	1.50001	1.4979
338.15	589.3	4	28	0	0	0	0	0	0	0	0	0	0	0	0	0	0	0	0	0	0	0	1	0	0	1	0	0	0	0	0	0	0	0	0	0	0	1.46854	1.47032
298.15	589.3	3	3	0	2	0	0	0	0	0	0	0	0	0	0	0	0	0	1	0	0	6	0	0	0	0	0	1	2	0	0	0	0	0	0	0	0	1.4255	1.42591
313.15	589.3	2	1	0	2	0	0	0	0	0	0	0	0	0	0	0	0	0	1	0	0	6	0	0	0	0	0	0	2	0	0	3	0	0	0	1	1	1.4185	1.4244
338.15	589.3	1	2	0	2	0	0	0	1	0	0	0	0	0	0	0	0	0	1	0	0	6	0	0	0	0	0	0	2	0	0	3	0	0	0	1	1	1.4222	1.42013
308.15	589.3	2	7	0	0	0	0	0	0	0	0	0	0	0	0	0	0	0	0	0	0	4	0	0	0	0	1	0	0	0	0	4	1	0	0	0	1	1.45261	1.45272
308.15	589.3	1	9	0	0	0	0	0	0	1	0	0	0	0	0	0	0	0	0	1	0	0	0	0	0	0	0	0	1	0	0	8	1	0	0	1	1	1.51973	1.52145
313.15	589.3	2	3	0	0	0	0	0	0	0	0	0	0	0	0	0	0	0	0	0	0	4	0	0	0	0	1	0	0	0	0	3	0	0	0	1	1	1.41814	1.4175
298.15	589.3	2	1	0	0	0	0	0	0	2	0	0	0	0	0	0	0	0	0	0	0	0	0	0	0	0	0	0	1	0	0	8	1	0	0	1	1	1.5778	1.57672
323	589.3	2	1	0	0	0	0	0	0	1	0	0	0	0	0	0	0	0	0	0	0	0	0	0	0	0	0	0	0	0	0	8	1	0	0	1	1	1.5553	1.546
313.15	589.3	2	2	0	2	0	0	0	0	0	0	0	0	0	0	0	0	0	1	0	0	6	0	0	0	0	0	0	2	4	0	0	0	0	0	1	0	1.41644	1.42093
348.15	589.3	3	1	0	0	0	0	0	0	0	0	0	1	0	0	0	0	0	0	0	0	0	0	0	0	0	0	0	0	0	0	3	0	0	0	1	1	1.48613	1.48734
338.15	589.3	2	3	1	0	0	0	0	1	0	0	0	1	0	0	1	0	0	0	0	0	0	0	0	0	0	0	0	0	0	0	3	0	0	0	1	1	1.5086	1.50287
333.15	589.3	4	5	0	2	0	0	0	0	0	0	0	0	0	0	0	0	0	1	0	0	6	0	0	0	0	0	0	2	0	0	2	3	0	0	0	1	1.45357	1.44985
293.15	589.3	2	7	0	1	0	0	0	0	0	0	0	0	0	0	0	0	0	0	3	0	0	0	0	0	0	0	0	0	0	0	3	0	0	0	1	1	1.5021	1.5054
283.15	589.3	3	1	0	0	0	0	0	0	1	0	0	0	0	0	0	0	0	0	0	0	0	0	0	0	0	0	0	1	0	0	3	0	0	0	1	1	1.49994	1.49869
333.15	589.3	1	1	0	1	0	0	0	0	0	0	0	1	0	0	0	0	0	0	0	0	3	0	0	0	0	0	0	0	0	0	5	0	0	0	0	1	1.5586	1.5586
298.15	589.3	1	2	0	2	0	0	0	0	0	0	0	0	0	0	0	0	0	1	0	0	6	0	0	0	0	0	0	2	0	0	5	0	0	0	0	1	1.4421	1.44405
333.15	589.3	2	3	0	0	0	0	0	0	0	0	0	0	0	0	0	0	0	0	0	0	6	0	0	0	1	0	0	0	0	0	3	0	0	0	1	1	1.401	1.40591
318.15	589.3	2	18	0	0	0	0	0	0	2	0	0	0	0	0	0	0	0	0	1	0	0	0	0	0	0	0	0	1	0	0	3	0	0	0	1	1	1.47274	1.47261
338.15	589.3	2	5	0	0	0	0	0	0	0	0	0	0	0	0	0	0	0	0	0	0	0	1	0	0	0	0	0	0	0	0	3	0	0	0	1	1	1.50586	1.498
328.15	589.3	4	9	0	2	0	0	0	0	0	0	0	0	0	0	0	0	0	2	0	0	6	0	0	0	0	0	0	2	0	0	0	0	0	0	0	0	1.41758	1.42
308.05	589.3	2	7	0	0	0	0	0	0	0	0	0	0	0	0	0	0	0	0	0	0	6	0	0	0	1	0	0	0	0	0	3	0	0	0	1	1	1.42013	1.42103
333.15	589.3	4	4	0	0	0	0	0	1	0	0	0	1	0	0	0	0	0	1	0	0	0	0	0	0	0	0	0	0	0	0	0	0	0	0	0	0	1.4585	1.46
288.15	589.3	2	7	0	2	0	0	0	0	0	0	0	0	0	0	0	0	0	2	0	0	6	0	0	0	0	0	0	2	0	0	0	0	0	0	0	0	1.42573	1.426
298.15	589.3	2	7	0	1	0	0	0	0	1	0	0	0	0	0	0	0	0	0	0	0	3	0	0	0	0	0	0	1	0	0	3	0	0	0	1	1	1.4419	1.43923
293	589.3	3	8	1	0	0	0	0	0	1	0	0	1	0	0	0	0	0	0	0	0	0	2	0	0	0	0	0	0	5	0	3	3	0	0	1	0	1.525	1.52121
323.15	589.6	2	2	0	0	0	0	0	0	0	0	0	0	0	0	0	0	0	0	0	0	4	0	0	0	0	1	0	0	0	0	3	0	0	0	1	1	1.4109	1.41235
323.15	822.7	2	1	0	2	0	0	0	0	0	0	0	0	0	0	0	0	0	1	0	0	6	0	0	0	0	0	0	2	0	0	3	0	0	0	1	1	1.4095	1.42016
283.15	589.3	1	3	0	0	0	0	0	0	0	0	0	0	0	0	0	0	0	1	0	0	2	0	0	0	0	0	0	2	0	0	5	0	0	0	0	1	1.4757	1.47331
318.15	589.3	0	3	0	0	0	0	0	0	0	0	0	0	0	0	0	0	0	0	2	0	0	0	0	0	0	0	1	0	0	0	8	1	0	0	1	1	1.5602	1.5517
343.15	589.3	2	1	0	0	0	0	0	0	0	0	0	0	0	0	0	0	0	0	1	0	0	0	0	0	0	0	1	0	0	0	3	0	0	0	1	1	1.53831	1.53669
283.15	589.3	3	4	0	2	0	0	0	1	0	0	0	0	0	0	0	0	0	2	0	0	6	0	0	0	0	0	0	2	0	0	0	0	0	0	0	0	1.4253	1.4228
353.15	589.3	4	14	1	0	0	0	0	1	1	0	0	0	0	0	0	0	1	1	0	0	0	0	0	0	0	0	0	1	5	1	0	0	0	0	0	0	1.46985	1.47676
328.15	589.3	2	1	0	0	0	0	0	0	0	0	0	0	0	0	0	0	0	0	0	0	4	0	0	0	0	1	0	0	0	0	3	0	0	0	1	1	1.40644	1.40815
303.15	589.3	3	2	0	0	0	0	0	0	2	0	0	0	0	0	0	0	0	0	0	0	0	0	0	0	0	0	0	1	0	0	4	1	0	0	0	1	1.50525	1.50591
305.65	589.3	1	1	0	1	0	0	0	0	1	0	0	0	0	0	0	0	0	0	0	0	3	0	0	0	0	0	0	1	0	0	5	0	0	0	0	1	1.45689	1.45687
303.15	589.3	2	1	0	2	0	0	0	0	0	0	0	0	0	0	0	0	0	1	0	0	6	0	0	0	0	0	0	2	0	0	4	1	0	0	0	1	1.44204	1.44447
323.15	589.3	4	27	0	0	0	0	0	0	0	0	0	1	0	0	0	0	1	0	0	0	0	0	0	0	0	0	0	0	0	0	0	0	0	0	0	0	1.4389	1.4376
323.15	589.3	3	2	0	8	0	0	0	1	0	0	0	0	0	0	0	0	0	2	0	0	18	0	0	0	0	0	0	2	0	0	0	0	0	0	0	0	1.36975	1.36975
343.15	589.3	2	7	0	2	0	0	0	0	0	0	0	0	0	0	0	0	0	2	0	0	6	0	0	0	0	0	0	2	0	0	0	0	0	0	0	0	1.4103	1.41736
343.15	589.3	4	9	0	2	0	0	0	0	0	0	0	0	0	0	0	0	0	1	0	0	6	0	0	0	0	0	0	2	0	0	2	3	0	0	0	1	1.44607	1.44667
333.15	589.3	12	32	2	2	0	0	0	0	1	0	0	0	0	1	0	0	0	0	0	0	0	0	0	0	2	0	0	0	0	0	0	0	0	0	0	0	1.46056	1.46216
323.15	589.3	1	2	0	2	0	0	0	0	1	0	0	0	0	0	0	0	0	1	0	0	6	0	0	0	0	0	0	2	0	0	5	0	0	0	0	1	1.4366	1.43737
293.1	589.3	3	7	0	0	0	0	0	0	0	0	0	0	0	0	0	0	0	1	2	0	0	0	0	0	0	0	0	0	0	0	3	2	0	0	0	1	1.5196	1.5196
333	633	3	5	0	0	0	0	0	0	0	0	0	0	0	0	0	0	0	0	0	0	4	0	0	0	0	1	0	0	0	0	6	3	0	0	1	1	1.4671	1.4671
348.15	589.3	2	2	1	0	0	0	0	1	0	0	0	1	0	0	1	0	0	0	0	0	0	0	0	0	0	0	0	0	0	0	3	0	0	0	1	1	1.5122	1.5062
323.15	589.3	2	3	0	0	0	0	0	0	0	0	0	0	0	0	0	0	0	0	0	0	4	0	0	0	0	1	0	0	0	0	3	0	0	0	1	1	1.4149	1.414
323.15	589.3	2	2	0	2	0	0	0	0	0	0	0	0	0	0	0	0	0	1	0	0	6	0	0	0	0	0	0	2	5	0	0	0	0	0	1	0	1.42	1.41837
298.15	589.3	1	3	0	0	0	0	0	0	0	0	0	0	0	0	0	0	0	0	0	0	4	0	0	0	0	1	0	0	0	0	5	0	0	0	0	1	1.4451	1.4467
298.1	589.3	2	7	0	0	0	0	0	0	0	0	0	0	0	0	0	0	0	0	0	0	4	0	0	0	0	1	0	0	0	0	3	0	0	0	1	1	1.432	1.4315
353.15	589.3	2	1	1	1	0	0	0	0	1	0	0	0	0	0	0	0	0	0	0	0	4	0	0	0	0	0	0	1	0	0	3	0	0	0	1	1	1.42514	1.42067
303.15	589.3	1	2	0	4	0	0	0	1	0	0	0	1	0	0	0	0	0	0	0	0	9	0	0	0	0	0	0	0	0	0	3	0	0	0	1	1	1.40548	1.40548
338.15	589.3	2	0	0	0	0	0	0	0	2	0	0	0	0	0	0	0	0	0	0	0	0	0	0	0	0	0	0	1	0	0	5	0	0	0	0	1	1.50226	1.5039
353.15	589.3	2	1	0	0	0	0	0	0	0	0	0	1	0	0	0	0	0	0	0	0	0	0	0	0	0	0	0	0	3	1	3	0	0	1	1	1	1.5062	1.5014
303.15	589.3	2	3	0	0	0	0	0	0	1	0	0	0	0	0	1	0	0	0	0	0	0	0	0	0	0	0	0	1	0	0	3	0	0	0	1	1	1.51084	1.505
333.15	589.3	3	5	0	0	0	0	0	0	0	0	0	1	0	0	0	0	0	0	0	0	0	0	0	0	0	0	0	0	0	0	3	0	0	0	1	1	1.4737	1.48384
318.15	589.3	1	2	0	1	0	0	0	0	0	0	0	1	0	0	0	0	0	0	0	0	3	0	0	0	0	0	0	0	0	0	5	0	0	0	0	1	1.5253	1.5253
305.2	589.3	2	3	0	0	0	0	0	0	0	0	0	0	0	0	0	0	0	0	0	0	4	0	0	0	0	1	0	0	0	0	3	0	0	0	1	1	1.4201	1.42
298.15	589.3	2	5	0	0	0	0	0	0	0	0	0	0	0	0	0	0	0	0	0	0	4	0	0	0	0	1	0	0	0	0	3	0	0	0	1	1	1.43167	1.4295
303.15	589.3	2	2	0	2	0	0	0	0	0	0	0	0	0	0	0	0	0	1	0	0	6	0	0	0	0	0	0	2	0	0	3	0	0	0	1	1	1.42378	1.4283
338.15	589.3	2	7	0	2	0	0	0	0	0	0	0	0	0	0	0	0	0	2	0	0	6	0	0	0	0	0	0	2	0	0	0	0	0	0	0	0	1.4116	1.41704
343.15	589.3	2	2	0	2	0	0	0	0	1	0	0	0	0	0	0	0	0	1	0	0	6	0	0	0	0	0	0	2	4	0	0	0	0	0	1	0	1.4055	1.41335
308.15	589.3	4	19	0	0	0	0	0	0	0	0	0	1	0	0	0	0	1	0	0	0	0	0	0	0	0	0	0	0	0	0	0	0	0	0	0	0	1.4375	1.44
308.15	589.3	1	1	0	2	0	0	0	0	0	0	0	0	0	0	0	0	0	1	0	0	6	0	0	0	0	0	0	2	0	0	5	0	0	0	0	1	1.43788	1.44183
299.2	589.3	2	3	0	0	0	0	0	0	0	0	0	0	0	0	0	0	0	0	0	0	6	0	0	0	1	0	0	0	0	0	3	0	0	0	1	1	1.4093	1.41083
303	589.3	2	1	0	2	0	0	0	0	0	0	0	0	0	0	0	0	0	1	0	0	6	0	0	0	0	0	0	2	0	0	3	0	0	0	1	1	1.4206	1.4284
343.15	589.3	2	7	0	0	0	0	0	0	0	0	0	0	0	0	0	0	0	0	0	0	0	1	0	0	0	0	0	0	0	0	3	0	0	0	1	1	1.49664	1.49029
313.15	589.3	2	2	0	2	0	0	0	0	0	0	0	0	0	0	0	0	0	1	0	0	6	0	0	0	0	0	0	2	4	0	0	0	0	0	1	0	1.41656	1.42093
298.15	589.3	1	1	0	2	0	0	0	0	0	0	0	0	0	0	0	0	0	1	0	0	6	0	0	0	0	0	0	2	0	0	5	0	0	0	0	1	1.441	1.44379
313.15	589.3	2	2	0	2	0	0	0	0	0	0	0	0	0	0	0	0	0	1	0	0	6	0	0	0	0	0	0	2	0	0	3	0	0	0	1	1	1.42072	1.4249
298.1	589.3	1	2	1	2	0	0	0	2	0	0	0	0	0	0	0	0	0	1	0	0	6	0	0	0	0	0	0	2	4	0	0	0	0	0	1	0	1.434	1.42708
323.15	589.3	4	34	0	0	0	0	0	0	0	0	0	0	0	0	0	0	0	0	0	0	0	1	0	0	1	0	0	0	0	0	0	0	0	0	0	0	1.47	1.47511
328.15	589.3	2	2	0	2	0	0	0	0	0	0	0	0	0	0	0	0	0	1	0	0	6	0	0	0	0	0	0	2	5	0	0	0	0	0	1	0	1.4187	1.4176
338.15	589.3	4	19	0	0	0	0	0	0	0	0	0	1	0	0	0	0	1	0	0	0	0	0	0	0	0	0	0	0	0	0	0	0	0	0	0	0	1.4258	1.4302
323.15	589.3	1	5	0	1	0	0	0	0	0	0	0	1	0	0	0	0	0	0	0	0	3	0	0	0	0	0	0	0	0	0	5	0	0	0	0	1	1.4697	1.4711
320.65	589.3	1	2	0	0	0	0	0	0	0	0	0	0	0	0	0	0	0	0	0	0	4	0	0	0	0	1	0	0	0	0	5	0	0	0	0	1	1.43859	1.43937
308.15	589.3	4	17	0	0	0	0	0	0	0	0	0	1	0	0	0	0	1	0	0	0	0	0	0	0	0	0	0	0	0	0	0	0	0	0	0	0	1.4361	1.44
283.15	589.3	4	3	0	2	0	0	0	0	1	0	0	0	0	0	0	0	0	2	0	0	6	0	0	0	0	0	0	2	0	0	0	0	0	0	0	0	1.4164	1.415
298.15	589.3	2	1	0	0	0	0	0	0	0	0	0	0	0	0	0	0	0	0	0	0	4	0	0	0	0	1	0	0	0	0	3	0	0	0	1	1	1.41177	1.4117
328.15	589.3	2	1	0	0	0	0	0	0	0	0	0	0	0	0	0	0	0	0	0	0	4	0	0	0	0	1	0	0	0	0	3	0	0	0	1	1	1.4057	1.40815
313.15	589.3	4	7	1	0	0	0	0	0	0	1	0	1	0	0	0	0	1	0	0	0	0	0	0	0	0	0	0	0	4	0	0	0	1	0	1	0	1.4784	1.4828
313.15	589.3	4	19	0	0	0	0	0	0	0	0	0	1	0	0	0	0	1	0	0	0	0	0	0	0	0	0	0	0	0	0	0	0	0	0	0	0	1.4355	1.4395
343.15	589.3	5	9	0	0	0	0	0	0	2	0	0	0	0	0	0	0	0	0	0	0	0	0	0	0	1	0	0	1	0	0	0	0	0	0	0	0	1.46185	1.459
343.15	589.3	2	3	0	2	0	0	0	0	0	0	0	0	0	0	0	0	0	1	0	0	6	0	0	0	0	0	0	2	0	0	3	0	0	0	1	1	1.413	1.41704
298.15	486.1	2	1	0	2	0	0	0	0	0	0	0	0	0	0	0	0	0	1	0	0	6	0	0	0	0	0	0	2	0	0	3	0	0	0	1	1	1.4284	1.43299
321.733	632.8	2	3	0	0	0	0	0	0	0	0	0	0	0	0	0	0	0	0	0	0	4	0	0	0	0	1	0	0	0	0	3	0	0	0	1	1	1.415	1.4141
313.15	589.3	1	7	0	2	0	0	0	0	0	0	0	0	0	0	0	0	0	1	0	0	6	0	0	0	0	0	0	2	0	0	5	0	0	0	0	1	1.44262	1.44322
283.1	589.3	2	7	0	2	0	0	0	0	0	0	0	0	0	0	0	0	0	2	0	0	6	0	0	0	0	0	0	2	0	0	0	0	0	0	0	0	1.4241	1.426
308.15	589.3	1	2	1	0	0	0	0	2	0	0	0	1	0	0	0	1	0	0	0	0	0	0	0	0	0	0	0	0	0	0	0	0	0	0	0	0	1.46558	1.44985
317.26	632.8	2	3	0	0	0	0	0	0	0	0	0	0	0	0	0	0	0	0	0	0	6	0	0	0	1	0	0	0	0	0	3	0	0	0	1	1	1.4032	1.4077
303.15	589.3	4	28	0	0	0	0	0	0	0	0	0	0	0	0	0	0	0	1	2	0	0	0	0	0	1	0	0	0	0	0	0	0	0	0	0	0	1.4808	1.48273
298.15	589.3	4	1	1	2	0	0	0	0	1	0	0	0	0	0	0	0	0	1	0	0	6	0	0	0	0	0	0	2	3	3	3	0	0	0	1	1	1.4483	1.43966
328.15	589.3	2	5	0	0	0	0	0	0	0	0	0	0	0	0	0	0	0	0	0	0	6	0	0	0	1	0	0	0	0	0	3	0	0	0	1	1	1.40976	1.41364
343.15	589.3	2	1	0	2	0	0	0	0	1	0	0	0	0	0	0	0	0	1	0	0	6	0	0	0	0	0	0	2	0	0	3	0	0	0	1	1	1.414	1.4165
308.15	589.3	2	3	0	0	0	0	0	0	0	0	0	0	0	0	0	0	0	0	0	0	4	0	0	0	0	1	0	0	0	0	3	0	0	0	1	1	1.4192	1.42
293.15	589.3	1	3	0	0	0	0	0	0	0	0	0	0	0	0	0	0	0	0	0	0	4	0	0	0	0	1	0	0	0	0	5	0	0	0	0	1	1.4469	1.447
308.15	822.7	2	3	0	0	0	0	0	0	0	0	0	0	0	0	0	0	0	0	0	0	4	0	0	0	0	1	0	0	0	0	3	0	0	0	1	1	1.4129	1.41749
323.15	589.3	4	3	0	2	0	0	0	0	1	0	0	0	0	0	0	0	0	2	0	0	6	0	0	0	0	0	0	2	0	0	0	0	0	0	0	0	1.4051	1.40806
293.15	589.3	4	28	0	2	0	0	0	0	0	0	0	0	0	0	0	0	0	1	0	0	6	0	0	0	1	0	0	2	0	0	0	0	0	0	0	0	1.45164	1.44331
296.237	632.8	2	3	0	0	0	0	0	0	0	0	0	0	0	0	0	0	0	0	0	0	4	0	0	0	0	1	0	0	0	0	3	0	0	0	1	1	1.4209	1.4215
343.15	589.3	3	1	0	0	0	0	0	0	2	0	0	0	0	0	0	0	0	0	0	0	0	0	0	0	0	0	0	1	0	0	4	1	0	0	0	1	1.50722	1.5063
298.2	589.3	2	0	0	0	0	0	0	0	0	0	0	0	0	0	0	0	0	0	0	0	4	0	0	0	0	1	0	0	0	0	3	0	0	0	1	1	1.4023	1.41083
338.15	589.3	1	3	0	0	0	0	0	0	0	0	0	0	0	0	0	0	0	1	0	0	2	0	0	0	0	0	0	2	0	0	5	0	0	0	0	1	1.45963	1.4591
318.15	589.3	4	14	1	0	0	0	0	1	1	0	0	0	0	0	0	0	0	1	0	0	0	0	0	0	0	0	0	1	4	0	0	0	1	0	1	0	1.48038	1.48104
298.15	589.3	2	9	0	2	0	0	0	0	0	0	0	0	0	0	0	0	0	1	0	0	6	0	0	0	0	0	0	2	0	0	3	0	0	0	1	1	1.43584	1.43779
303.15	589.3	4	18	0	0	0	0	0	2	1	0	0	0	0	0	0	0	0	1	0	0	0	0	0	0	1	0	0	1	0	0	0	0	0	0	0	0	1.49365	1.4862
318.15	589.3	3	4	0	0	0	0	0	0	0	0	0	1	0	0	0	0	0	0	0	0	0	0	0	0	0	0	0	0	0	0	3	0	0	0	1	1	1.4797	1.48816
303.15	589.3	3	26	1	0	0	0	0	0	3	2	0	0	0	0	0	0	0	0	1	0	0	0	0	0	0	0	0	1	0	0	3	0	0	0	1	1	1.47476	1.4783
308.15	589.3	3	2	0	0	0	0	0	0	2	0	0	0	0	0	0	0	0	0	0	0	0	0	0	0	0	0	0	1	0	0	3	0	0	0	1	1	1.47645	1.4771
283.15	589.3	3	3	0	0	0	0	0	0	0	0	0	1	0	0	0	0	0	0	0	0	0	0	0	0	0	0	0	0	0	0	3	0	0	0	1	1	1.49269	1.4958
318.15	589.3	2	4	0	1	0	0	0	0	1	0	0	0	0	0	0	0	0	0	0	0	3	0	0	0	0	0	0	1	0	0	3	0	0	0	1	1	1.43358	1.43298
353.15	589.3	4	28	0	0	0	0	0	0	0	0	0	0	0	0	0	0	0	1	2	0	0	0	0	0	1	0	0	0	0	0	0	0	0	0	0	0	1.46599	1.47145
323.15	589.3	3	8	0	0	0	0	0	3	1	0	0	0	0	0	0	0	0	2	0	0	0	0	0	0	0	0	0	1	0	0	0	0	0	0	0	0	1.49476	1.49061
333.15	589.3	2	1	0	0	0	0	0	0	0	0	0	1	0	0	0	0	0	0	0	0	0	0	0	0	0	0	0	0	0	0	3	0	0	1	0	1	1.44395	1.44985
333.15	589.3	2	7	0	0	0	0	0	0	0	0	0	0	0	0	0	0	0	0	0	0	0	1	0	0	0	0	0	0	0	0	3	0	0	0	1	1	1.49956	1.495
333.15	589.3	2	3	0	1	0	0	0	0	0	0	0	0	0	0	0	0	0	0	3	0	0	0	0	0	0	0	0	0	0	0	3	0	0	0	1	1	1.49417	1.4994
313.15	589.3	4	28	0	1	0	0	0	0	1	0	0	0	0	0	0	0	0	0	0	0	3	0	0	0	1	0	0	1	0	0	0	0	0	0	0	0	1.45365	1.45365
298.15	589.3	2	7	0	0	0	0	0	0	0	0	0	0	0	0	0	0	0	0	0	0	0	0	1	0	0	0	0	0	0	0	3	0	0	0	1	1	1.5221	1.50982
283.15	589.3	1	3	0	0	0	0	0	0	0	0	0	0	0	0	0	0	0	1	0	0	2	0	0	0	0	0	0	2	0	0	5	0	0	0	0	1	1.47569	1.47331
313.15	589.3	2	5	0	0	0	0	0	0	0	0	0	0	0	0	0	0	0	0	0	0	4	0	0	0	0	1	0	0	0	0	3	0	0	0	1	1	1.42752	1.42315
308.15	589.3	3	3	0	0	0	0	0	0	0	0	0	1	0	0	0	0	0	0	0	0	0	0	0	0	0	0	0	0	0	0	3	0	0	0	1	1	1.4858	1.4925
313.15	589.3	4	2	1	0	0	0	0	1	0	0	0	1	0	0	1	0	0	1	0	0	0	0	0	0	0	0	0	0	0	0	0	0	0	0	0	0	1.5105	1.5094
333.15	589.3	2	3	0	0	0	0	0	0	0	0	0	0	0	0	0	0	0	1	2	0	0	0	0	0	0	0	0	0	0	0	3	0	0	0	1	1	1.49478	1.5
318.15	656.3	2	3	0	2	0	0	0	0	0	0	0	0	0	0	0	0	0	1	0	0	6	0	0	0	0	0	0	2	0	0	3	0	0	0	1	1	1.4182	1.42315
323.15	589.3	3	2	0	0	0	0	0	0	2	0	0	0	0	0	0	0	0	0	0	0	0	0	0	0	0	0	0	1	0	0	3	0	0	0	1	1	1.47158	1.47392
[truncated: 2,880 more rows]

## Sheet: Test
Table S3. Ada-DT test dataset
T(K)	Wave Length(nm)	-CH3	-CH2-	>CH-	>C<	=CH2	=CH-	=C<	-OH	-O-	>C=O	-COOH	-COO-	HCOO-	=O(other)	-NH2	-NH3	-NH-	>N-	-CN	-NO2	-F	-Cl	-Br	-I	-P	-B	-S-	-SO2	-CH2-	>CH-	=CH-	=C<	-O-	-NH-	>N-	=N-	y	ypred
323.15	589.3	2	1	0	0	0	0	0	0	0	0	0	0	0	0	0	0	0	0	1	0	0	0	0	0	0	0	1	0	0	0	3	0	0	0	1	1	1.54221	1.53945
308.2	589.3	2	3	0	0	0	0	0	0	0	0	0	0	0	0	0	0	0	0	0	0	4	0	0	0	0	1	0	0	0	0	3	0	0	0	1	1	1.4163	1.41932
323.15	589.3	2	3	0	0	0	0	0	0	0	0	0	0	0	0	0	0	0	0	0	0	6	0	0	0	1	0	0	0	0	0	3	0	0	0	1	1	1.4025	1.40745
303.15	589.3	3	3	1	0	0	0	0	2	0	0	0	1	0	0	1	0	0	1	0	0	0	0	0	0	0	0	0	0	0	0	0	0	0	0	0	0	1.5416	1.5397
323.15	589.3	4	2	1	0	0	0	0	2	0	0	0	1	0	0	0	0	0	1	0	0	0	0	0	0	0	0	0	0	0	0	0	0	0	0	0	0	1.47418	1.47676
333.15	589.3	3	2	0	0	0	0	0	0	2	0	0	0	0	0	0	0	0	0	0	0	0	0	0	0	0	0	0	1	0	0	3	0	0	0	1	1	1.469	1.4721
338.15	589.3	5	3	0	0	0	0	0	0	2	0	0	0	0	0	0	0	0	1	0	0	0	0	0	0	0	0	0	1	0	0	0	0	0	0	0	0	1.45402	1.45985
288.15	589.3	1	3	0	0	0	0	0	0	0	0	0	0	0	0	0	0	0	0	0	0	4	0	0	0	0	1	0	0	0	0	5	0	0	0	0	1	1.44851	1.44776
293.15	589.3	2	4	0	2	0	0	0	0	1	0	0	0	0	0	0	0	0	1	0	0	6	0	0	0	0	0	0	2	0	0	3	0	0	0	1	1	1.4287	1.4355
308.15	589.3	1	5	0	0	0	0	0	0	0	0	0	0	0	0	0	0	0	0	1	0	0	0	1	0	0	0	0	0	0	0	3	0	0	0	1	1	1.54346	1.53869
306.2	589.3	2	1	0	1	0	0	0	0	1	0	0	0	0	0	0	0	0	0	0	0	3	0	0	0	0	0	0	1	0	0	3	0	0	0	1	1	1.4303	1.43445
343.15	589.3	4	5	0	2	0	0	0	0	0	0	0	0	0	0	0	0	0	1	0	0	6	0	0	0	0	0	0	2	0	0	2	3	0	0	0	1	1.45044	1.44667
293.15	589.3	1	3	0	2	0	0	0	0	1	0	0	0	0	0	0	0	0	1	0	0	6	0	0	0	0	0	0	2	0	0	5	0	0	0	0	1	1.4426	1.44566
313.15	589.3	2	22	0	0	0	0	0	0	2	0	0	0	0	0	0	0	0	0	1	0	0	0	0	0	0	0	0	1	0	0	3	0	0	0	1	1	1.46972	1.4725
303.15	589.3	2	1	0	0	0	0	0	0	0	0	0	1	0	0	0	0	0	0	0	0	0	0	0	0	0	0	0	0	3	1	3	0	0	1	1	1	1.51229	1.51294
283.15	589.3	1	2	0	4	0	0	0	1	1	0	0	0	0	0	0	0	0	0	0	0	9	0	0	0	0	0	0	1	0	0	3	0	0	0	1	1	1.4004	1.39909
298.2	589.3	2	5	0	0	0	0	0	0	0	0	0	0	0	0	0	0	0	0	0	0	6	0	0	0	1	0	0	0	0	0	3	0	0	0	1	1	1.4164	1.41938
308.15	589.3	1	7	0	0	0	0	0	0	0	0	0	0	0	0	0	0	0	0	1	0	0	0	1	0	0	0	0	0	0	0	3	0	0	0	1	1	1.52719	1.52607
308.15	589.3	5	9	0	0	0	0	0	0	2	0	0	0	0	0	0	0	0	0	0	0	0	0	0	0	1	0	0	1	0	0	0	0	0	0	0	0	1.47054	1.46702
353.15	589.3	2	3	0	8	0	0	0	0	0	0	0	0	0	0	0	0	0	1	0	0	18	0	0	0	0	0	0	2	0	0	3	0	0	0	1	1	1.37206	1.37496
298.1	589.3	2	5	0	0	0	0	0	0	0	0	0	0	0	0	0	0	0	0	0	0	6	0	0	0	1	0	0	0	0	0	3	0	0	0	1	1	1.417	1.42067
303.15	589.3	1	0	0	0	0	0	0	1	1	0	0	0	0	0	0	0	0	0	0	0	0	0	0	0	0	0	0	1	0	0	3	0	0	1	0	1	1.48761	1.49071
338.15	589.3	2	1	0	1	0	0	0	0	0	0	0	0	0	0	0	0	0	0	3	0	0	0	0	0	0	0	0	0	0	0	3	0	0	0	1	1	1.49921	1.50127
298.15	589.3	2	3	0	0	0	0	0	0	0	0	0	0	0	0	0	0	0	1	2	0	0	0	0	0	0	0	0	0	4	0	0	0	0	0	1	0	1.49681	1.49099
303.15	589.3	2	7	0	0	0	0	0	0	0	0	0	0	0	0	0	0	0	0	0	0	0	0	1	0	0	0	0	0	0	0	3	0	0	0	1	1	1.49502	1.50889
323.15	589.3	2	3	0	0	0	0	0	0	0	0	0	0	0	0	0	0	0	0	0	0	4	0	0	0	0	1	0	0	0	0	3	0	0	0	1	1	1.4155	1.414
293.15	589.3	2	1	0	1	0	0	0	0	0	0	0	0	0	0	0	0	0	0	3	0	0	0	0	0	0	0	0	0	0	0	3	0	0	0	1	1	1.51454	1.5155
303.2	589.3	2	13	0	2	0	4	0	0	0	0	0	0	0	0	0	0	0	1	0	0	6	0	0	0	0	0	0	2	0	0	3	0	0	0	1	1	1.4645	1.45225
303.15	589.3	3	10	0	0	0	0	0	0	2	0	0	0	0	0	0	0	0	0	0	0	0	0	0	0	0	0	0	1	0	0	3	0	0	0	1	1	1.4684	1.4762
308.15	589.3	3	4	0	0	0	0	0	1	0	0	0	1	0	0	1	0	0	1	0	0	0	0	0	0	0	0	0	0	0	0	0	0	0	0	0	0	1.5294	1.5285
333.15	589.3	2	2	0	2	0	0	0	0	0	0	0	0	0	0	0	0	0	1	0	0	6	0	0	0	0	0	0	2	5	0	0	0	0	0	1	0	1.4173	1.41622
293.15	589.3	0	3	0	0	1	1	0	0	0	0	0	0	0	0	0	0	0	0	1	0	0	1	0	0	0	0	0	0	0	0	3	0	0	0	1	1	1.54731	1.54208
353.15	589.3	2	2	0	2	0	0	0	0	0	0	0	0	0	0	0	0	0	1	0	0	6	0	0	0	0	0	0	2	4	0	0	0	0	0	1	0	1.40589	1.4123
323.15	486.1	2	1	0	2	0	0	0	0	0	0	0	0	0	0	0	0	0	1	0	0	6	0	0	0	0	0	0	2	0	0	3	0	0	0	1	1	1.4207	1.4254
298.15	589.3	3	1	0	0	0	0	0	0	0	0	0	1	0	0	0	0	0	0	0	0	0	0	0	0	0	0	0	0	0	0	3	0	0	0	1	1	1.50007	1.4979
328.15	589.3	2	2	0	2	0	0	0	0	0	0	0	0	0	0	0	0	0	1	0	0	6	0	0	0	0	0	0	2	4	0	0	0	0	0	1	0	1.41212	1.4176
313.15	589.3	3	2	0	0	0	0	0	0	2	0	0	0	0	0	0	0	0	0	0	0	0	0	0	0	0	0	0	1	0	0	3	0	0	0	1	1	1.47535	1.47474
313.15	656.3	2	3	0	0	0	0	0	0	0	0	0	0	0	0	0	0	0	0	0	0	4	0	0	0	0	1	0	0	0	0	3	0	0	0	1	1	1.4151	1.4174
313.15	589.3	2	2	0	2	0	0	0	0	0	0	0	0	0	0	0	0	0	1	0	0	6	0	0	0	0	0	0	2	5	0	0	0	0	0	1	0	1.42304	1.42093
328.15	589.3	2	1	0	1	0	0	0	0	1	0	0	0	0	0	0	0	0	0	0	0	3	0	0	0	0	0	0	1	0	0	3	0	0	0	1	1	1.42494	1.4296
303.15	589.3	3	8	0	0	0	0	0	3	1	0	0	0	0	0	0	0	0	2	0	0	0	0	0	0	0	0	0	1	0	0	0	0	0	0	0	0	1.49937	1.49392
298.15	589.3	2	3	0	1	0	0	0	0	1	0	0	0	0	0	0	0	0	0	0	0	3	0	0	0	0	0	0	1	0	0	3	0	0	0	1	1	1.43756	1.4364
328.15	589.3	4	14	1	0	0	0	0	1	1	0	0	0	0	0	0	0	0	1	0	0	0	0	0	0	0	0	0	1	4	0	0	0	1	0	1	0	1.47693	1.4802
333.15	589.3	3	2	0	0	0	0	0	0	2	0	0	0	0	0	0	0	0	0	0	0	0	0	0	0	0	0	0	1	0	0	3	0	0	0	1	1	1.47023	1.4721
318.15	589.3	2	3	0	0	0	0	0	0	0	0	0	0	0	0	0	0	0	0	1	0	0	0	0	0	0	0	1	0	0	0	3	0	0	0	1	1	1.53348	1.53357
323.15	589.3	1	2	0	4	0	0	0	1	1	0	0	0	0	0	0	0	0	0	0	0	9	0	0	0	0	0	0	1	0	0	3	0	0	0	1	1	1.38989	1.39249
293.15	589.3	3	1	1	2	0	0	0	0	0	0	0	0	0	0	0	0	0	1	0	0	6	0	0	0	0	0	0	2	4	0	0	0	0	0	1	0	1.42563	1.4276
323.15	589.3	2	1	0	0	0	0	0	0	0	0	0	1	0	0	0	0	0	0	0	0	0	0	0	0	0	0	0	0	3	1	3	0	0	1	1	1	1.50621	1.50543
308.1	589.3	4	4	0	0	0	0	0	0	2	0	0	0	0	0	0	0	0	0	0	0	0	0	0	0	0	0	0	2	0	0	6	0	0	0	2	2	1.50602	1.50697
318.15	589.3	4	6	0	2	0	0	0	0	0	0	0	0	0	0	0	0	0	1	0	0	6	0	0	0	0	0	0	2	0	0	2	3	0	0	0	1	1.45298	1.45248
313.15	486.1	2	5	0	0	0	0	0	0	0	0	0	0	0	0	0	0	0	0	0	0	4	0	0	0	0	1	0	0	0	0	3	0	0	0	1	1	1.4292	1.4289
333.15	589.3	5	12	3	0	0	0	0	1	1	0	0	1	0	0	1	0	0	0	0	0	0	0	0	0	0	0	0	1	0	0	0	0	0	0	0	0	1.4422	1.4455
288.15	589.3	2	3	0	2	0	0	0	0	0	0	0	0	0	0	0	0	0	1	0	0	6	0	0	0	0	0	0	2	5	0	0	0	0	0	1	0	1.43251	1.4293
305.65	589.3	2	3	0	0	0	0	0	0	0	0	0	0	0	0	0	0	0	0	0	0	4	0	0	0	0	1	0	0	0	0	4	1	0	0	0	1	1.44909	1.4521
298.15	589.3	2	1	0	2	0	0	0	0	0	0	0	0	0	0	0	0	0	1	0	0	6	0	0	0	0	0	0	2	0	0	3	0	0	0	1	1	1.4229	1.4315
308.15	589.3	2	3	0	0	0	0	0	0	0	0	0	0	0	0	0	0	0	0	0	0	6	0	0	0	1	0	0	0	0	0	3	0	0	0	1	1	1.4057	1.41037
303.15	589.3	4	21	0	2	0	0	0	0	0	0	0	0	0	0	0	0	0	2	0	0	6	0	0	0	0	0	0	2	0	0	0	0	0	0	0	0	1.4359	1.4328
323.18	589.3	2	5	0	0	0	0	0	1	0	0	0	1	0	0	1	0	0	0	0	0	0	0	0	0	0	0	0	0	0	0	0	0	0	0	0	0	1.4461	1.44795
338.15	589.3	2	1	0	0	0	0	0	0	0	0	0	0	0	0	0	0	0	1	2	0	0	0	0	0	0	0	0	0	0	0	3	0	0	0	1	1	1.49809	1.5014
342.37	589.3	3	1	0	0	0	0	0	0	1	0	0	0	0	0	0	0	0	0	0	0	0	0	0	0	0	0	0	1	0	0	7	2	0	0	1	1	1.53304	1.53461
303.15	589.3	2	2	0	0	0	0	0	0	0	0	0	0	0	0	0	0	0	0	0	0	4	0	0	0	0	1	0	0	0	0	3	0	0	0	1	1	1.4153	1.41704
308.15	589.3	2	7	0	0	0	0	0	0	0	0	0	0	0	0	0	0	0	0	0	0	4	0	0	0	0	1	0	0	0	0	3	0	0	0	1	1	1.42984	1.42939
298.15	589.3	5	9	0	0	0	0	0	0	2	0	0	0	0	0	0	0	0	0	0	0	0	0	0	0	1	0	0	1	0	0	0	0	0	0	0	0	1.47344	1.47401
308.15	589.3	2	5	0	0	0	0	0	0	0	0	0	0	0	0	0	0	0	0	0	0	0	1	0	0	0	0	0	0	0	0	3	0	0	0	1	1	1.51437	1.50727
313.15	589.3	1	5	0	0	0	0	0	0	0	0	0	0	0	0	0	0	0	0	1	0	0	1	0	0	0	0	0	0	0	0	3	0	0	0	1	1	1.51992	1.5155
298.15	589.3	3	1	0	0	0	0	0	0	0	0	0	1	0	0	0	0	0	0	0	0	0	0	0	0	0	0	0	0	0	0	3	0	0	0	1	1	1.50069	1.4979
318.15	589.3	2	1	0	0	0	0	0	0	0	0	0	1	0	0	0	0	0	0	0	0	0	0	0	0	0	0	0	0	3	1	3	0	0	1	1	1	1.50774	1.50796
289.379	632.8	1	3	0	0	0	0	0	0	0	0	0	0	0	0	0	0	0	0	0	0	4	0	0	0	0	1	0	0	0	0	5	0	0	0	0	1	1.4461	1.44723
328.15	589.3	2	1	0	0	0	0	0	1	1	0	0	0	0	0	0	0	0	0	0	0	0	0	0	0	0	0	0	1	0	0	3	0	0	0	1	1	1.49052	1.48944
298.15	589.3	2	3	0	0	0	0	0	0	0	0	0	0	0	0	0	0	0	0	0	0	6	0	0	0	1	0	0	0	0	0	3	0	0	0	1	1	1.4095	1.411
293.15	589.3	4	3	0	2	0	0	0	0	0	0	0	0	0	0	0	0	0	2	0	0	6	0	0	0	0	0	0	2	0	0	0	0	0	0	0	0	1.40945	1.4136
298.1	589.3	4	4	0	0	0	0	0	0	2	0	0	0	0	0	0	0	0	0	0	0	0	0	0	0	0	0	0	2	0	0	6	0	0	0	2	2	1.50827	1.50697
313.15	589.3	2	3	0	0	0	0	0	1	1	0	0	0	0	0	0	0	0	0	0	0	0	0	0	0	0	0	0	1	0	0	3	0	0	0	1	1	1.4914	1.49601
328.15	589.3	4	28	0	0	0	0	0	0	0	0	0	0	0	0	0	0	0	0	0	0	0	0	1	0	1	0	0	0	0	0	0	0	0	0	0	0	1.47916	1.47674
338.15	589.3	3	3	0	0	0	0	0	0	0	0	0	1	0	0	0	0	0	0	0	0	0	0	0	0	0	0	0	0	0	0	3	0	0	0	1	1	1.48332	1.48384
288.15	589.3	2	3	0	0	0	0	0	0	0	0	0	0	0	0	0	0	0	0	1	0	0	0	0	0	0	0	1	0	0	0	3	0	0	0	1	1	1.54234	1.54557
308	633	4	4	0	0	0	0	0	0	1	0	0	0	0	0	0	0	0	0	0	0	0	0	0	0	0	0	0	1	0	0	6	3	0	0	1	1	1.5117	1.5151
298.15	589.3	5	6	2	0	0	0	0	0	0	1	0	1	0	0	0	0	1	0	0	0	0	0	0	0	0	0	0	0	4	0	0	0	1	0	1	0	1.4818	1.4868
323.15	589.3	3	0	0	0	0	0	0	0	2	0	0	0	0	0	0	0	0	0	0	0	0	0	0	0	0	0	0	1	0	0	3	0	0	0	1	1	1.4785	1.4755
323.15	589.3	4	7	0	2	0	0	0	0	0	0	0	0	0	0	0	0	0	2	0	0	6	0	0	0	0	0	0	2	0	0	0	0	0	0	0	0	1.4176	1.4191
293.15	589.3	3	2	0	0	0	0	0	0	2	0	0	0	0	0	0	0	0	0	0	0	0	0	0	0	0	0	0	1	0	0	3	0	0	0	1	1	1.48053	1.4803
303.15	589.3	2	2	0	2	0	0	0	0	0	0	0	0	0	0	0	0	0	1	0	0	6	0	0	0	0	0	0	2	5	0	0	0	0	0	1	0	1.4256	1.42382
293.15	589.3	2	1	0	1	0	0	0	0	1	0	0	0	0	0	0	0	0	0	0	0	3	0	0	0	0	0	0	1	0	0	3	0	0	0	1	1	1.433	1.43668
313.15	589.3	2	2	1	0	0	0	0	1	0	0	0	1	0	0	1	0	0	0	0	0	0	0	0	0	0	0	0	0	0	0	3	0	0	0	1	1	1.52159	1.51035
328.15	589.3	2	1	0	2	0	0	0	0	0	0	0	0	0	0	0	0	0	1	0	0	6	0	0	0	0	0	0	2	0	0	3	0	0	0	1	1	1.41458	1.421
328.15	589.3	2	3	0	0	0	0	0	0	0	0	0	0	0	0	0	0	0	0	0	0	4	0	0	0	0	1	0	0	0	0	4	1	0	0	0	1	1.44436	1.4469
313.15	589.3	0	6	0	4	0	0	0	0	0	2	0	0	0	0	2	0	0	2	0	0	12	0	0	0	0	0	0	4	0	0	6	0	0	0	2	2	1.4504	1.44575
343.15	589.3	3	0	0	0	0	0	0	0	2	0	0	0	0	0	0	0	0	0	0	0	0	0	0	0	0	0	0	1	0	0	4	1	0	0	0	1	1.50046	1.5062
323.1	589.3	2	2	0	0	0	0	0	1	0	0	0	1	0	0	1	0	0	0	0	0	0	0	0	0	0	0	0	0	0	0	0	0	0	0	0	0	1.4433	1.44395
328.15	589.3	1	5	0	1	0	0	0	0	1	0	0	0	0	0	0	0	0	0	1	0	3	0	0	0	0	0	0	1	0	0	3	0	0	0	1	1	1.52652	1.52515
298.15	589.3	2	1	0	2	0	0	0	0	0	0	0	0	0	0	0	0	0	1	0	0	6	0	0	0	0	0	0	2	0	0	3	0	0	0	1	1	1.42307	1.4315
303.15	589.3	4	3	0	0	0	0	0	1	0	0	0	1	0	0	0	0	0	1	0	0	0	0	0	0	0	0	0	0	0	0	0	0	0	0	0	0	1.4668	1.4658
303.15	589.3	2	2	0	2	0	0	0	0	0	0	0	0	0	0	0	0	0	1	0	0	6	0	0	0	0	0	0	2	5	0	0	0	0	0	1	0	1.42586	1.42382
288.15	589.3	2	3	0	0	0	0	0	0	0	0	0	0	0	0	0	0	0	0	0	0	4	0	0	0	0	1	0	0	0	0	3	0	0	0	1	1	1.4243	1.42234
303.15	589.3	5	9	0	0	0	0	0	0	2	0	0	0	0	0	0	0	0	0	0	0	0	0	0	0	1	0	0	1	0	0	0	0	0	0	0	0	1.47199	1.46996
338.15	589.3	3	2	0	0	0	0	0	0	0	0	0	1	0	0	0	0	0	0	0	0	0	0	0	0	0	0	0	0	0	0	3	0	0	0	1	1	1.4811	1.48734
305.65	589.3	2	2	0	2	0	0	0	0	0	0	0	0	0	0	0	0	0	1	0	0	6	0	0	0	0	0	0	2	0	0	4	1	0	0	0	1	1.44679	1.44425
293.15	589.3	2	3	0	2	0	0	0	0	1	0	0	0	0	0	0	0	0	1	0	0	6	0	0	0	0	0	0	2	4	0	0	0	0	0	1	0	1.4265	1.42739
303.15	589.3	4	28	0	0	0	0	0	0	0	0	0	0	0	0	0	0	0	1	2	0	0	0	0	0	1	0	0	0	0	0	0	0	0	0	0	0	1.48174	1.48273
363.15	589.3	2	7	0	2	0	0	0	0	0	0	0	0	0	0	0	0	0	2	0	0	6	0	0	0	0	0	0	2	0	0	0	0	0	0	0	0	1.4035	1.41468
288.15	589.3	1	2	0	2	0	0	0	1	0	0	0	0	0	0	0	0	0	1	0	0	6	0	0	0	0	0	0	2	0	0	3	0	0	0	1	1	1.4365	1.4306
283.15	589.3	2	1	0	0	0	0	0	0	0	0	0	1	0	0	0	0	0	0	0	0	0	0	0	0	0	0	0	0	0	0	3	0	0	1	0	1	1.46347	1.4616
293.15	589.3	1	4	0	0	0	0	0	0	0	0	0	1	0	0	0	0	0	0	1	0	0	0	0	0	0	0	0	0	0	0	3	0	0	1	0	1	1.4715	1.4698
348.15	589.3	2	1	0	2	0	0	0	0	0	0	0	0	0	0	0	0	0	1	0	0	6	0	0	0	0	0	0	2	0	0	3	0	0	0	1	1	1.40902	1.4154
318.15	589.3	2	1	0	0	0	0	0	1	1	0	0	0	0	0	0	0	0	0	0	0	0	0	0	0	0	0	0	1	0	0	3	0	0	0	1	1	1.49269	1.4958
298.15	589.3	4	28	0	0	0	0	0	0	0	0	0	0	0	0	0	0	0	1	2	0	0	0	0	0	1	0	0	0	0	0	0	0	0	0	0	0	1.48387	1.4847
298.15	589.3	3	2	0	0	0	0	0	0	2	0	0	0	0	0	0	0	0	0	0	0	0	0	0	0	0	0	0	1	0	0	3	0	0	0	1	1	1.47756	1.4802
293.2	589.3	2	15	0	2	0	2	0	0	0	0	0	0	0	0	0	0	0	1	0	0	6	0	0	0	0	0	0	2	0	0	3	0	0	0	1	1	1.4545	1.4487
308.15	589.3	2	4	1	0	0	0	0	1	0	0	0	1	0	0	1	0	0	0	0	0	0	0	0	0	0	0	0	0	0	0	3	0	0	0	1	1	1.5126	1.51151
288.15	589.3	2	3	0	0	0	0	0	0	0	0	0	0	0	0	0	0	0	1	2	0	0	0	0	0	0	0	0	0	0	0	3	0	0	0	1	1	1.51202	1.51731
298.15	589.3	4	2	1	0	0	0	0	1	0	0	0	1	0	0	1	0	0	1	0	0	0	0	0	0	0	0	0	0	0	0	0	0	0	0	0	0	1.514	1.4868
290.65	589.3	2	2	0	2	0	0	0	0	0	0	0	0	0	0	0	0	0	1	0	0	6	0	0	0	0	0	0	2	0	0	4	1	0	0	0	1	1.45132	1.448
333.15	589.3	1	9	0	1	0	0	0	0	1	0	0	0	0	0	0	0	0	0	1	0	3	0	0	0	0	0	0	1	0	0	3	0	0	0	1	1	1.51873	1.5228
299.2	589.3	2	1	0	1	0	0	0	0	1	0	0	0	0	0	0	0	0	0	0	0	3	0	0	0	0	0	0	1	0	0	3	0	0	0	1	1	1.4321	1.4357
303.15	589.3	2	2	0	2	0	0	0	0	0	0	0	0	0	0	0	0	0	1	0	0	6	0	0	0	0	0	0	2	4	0	0	0	0	0	1	0	1.41928	1.42382
303.15	589.3	2	7	0	0	0	0	0	0	0	0	0	0	0	0	0	0	0	0	0	0	0	1	0	0	0	0	0	0	0	0	3	0	0	0	1	1	1.5049	1.498
328.15	589.3	3	1	1	0	0	0	0	0	0	0	0	1	0	0	1	0	0	0	0	0	0	0	0	0	0	0	0	0	0	0	3	0	0	0	1	1	1.49395	1.5
348.15	589.3	2	1	0	0	0	0	0	0	0	0	0	0	0	0	0	0	0	0	0	0	4	0	0	0	0	1	0	0	0	0	3	0	0	0	1	1	1.40148	1.40414
338.15	589.3	3	3	0	2	0	0	0	0	0	0	0	0	0	0	0	0	0	1	0	0	6	0	0	0	0	0	1	2	0	0	0	0	0	0	0	0	1.4148	1.4149
313	589.3	1	5	0	2	0	0	0	0	1	0	0	0	0	0	0	0	0	1	1	0	6	0	0	0	0	0	0	2	0	0	3	0	0	0	1	1	1.424	1.4316
328.15	589.3	2	7	0	0	0	0	0	0	0	0	0	0	0	0	0	0	0	0	0	0	0	1	0	0	0	0	0	0	0	0	3	0	0	0	1	1	1.5037	1.4958
313.15	589.3	2	3	1	0	0	0	0	1	0	0	0	1	0	0	1	0	0	0	0	0	0	0	0	0	0	0	0	0	0	0	3	0	0	0	1	1	1.5141	1.50829
298.1	589.3	2	5	0	0	0	0	0	0	0	0	0	0	0	0	0	0	0	0	0	0	4	0	0	0	0	1	0	0	0	0	3	0	0	0	1	1	1.4223	1.4295
323.15	656.3	2	3	0	0	0	0	0	0	0	0	0	0	0	0	0	0	0	0	0	0	4	0	0	0	0	1	0	0	0	0	3	0	0	0	1	1	1.4124	1.4136
318.15	589.3	2	2	0	0	0	0	0	0	2	0	0	0	0	0	0	0	0	0	0	0	0	0	0	0	0	0	0	1	0	0	5	0	0	0	0	1	1.49976	1.50375
308.15	589.3	4	23	0	0	0	0	0	0	0	0	0	1	0	0	0	0	1	0	0	0	0	0	0	0	0	0	0	0	0	0	0	0	0	0	0	0	1.4417	1.4422
313.15	589.3	3	1	0	0	0	0	0	0	0	0	0	1	0	0	0	0	0	0	0	0	0	0	0	0	0	0	0	0	0	0	3	0	0	0	1	1	1.495	1.4905
298.1	589.3	2	3	0	2	0	0	0	0	0	0	0	0	0	0	0	0	0	1	1	0	6	0	0	0	0	0	0	2	0	0	2	1	0	0	1	1	1.4435	1.436
313.15	589.3	2	3	0	0	0	0	0	0	0	0	0	0	0	0	0	0	0	0	0	0	6	0	0	0	1	0	0	0	0	0	3	0	0	0	1	1	1.407	1.4081
353.15	589.3	2	3	0	2	0	0	0	0	0	0	0	0	0	0	0	0	0	1	0	0	6	0	0	0	0	0	0	2	0	0	4	1	0	0	0	1	1.42953	1.43259
283.1	589.3	2	1	0	0	0	0	0	0	0	0	0	0	0	0	0	0	0	0	0	0	4	0	0	0	0	1	0	0	0	0	3	0	0	0	1	1	1.4085	1.41527
318.15	589.3	2	7	0	0	0	0	0	0	0	0	0	0	0	0	0	0	0	0	0	0	0	1	0	0	0	0	0	0	0	0	3	0	0	0	1	1	1.5007	1.498
283.15	589.3	3	3	0	0	0	0	0	0	0	0	0	1	0	0	0	0	0	0	0	0	0	0	0	0	0	0	0	0	4	0	0	0	0	0	1	0	1.47263	1.47144
313.15	589.3	2	2	0	2	0	0	0	0	0	0	0	0	0	0	0	0	0	1	0	0	6	0	0	0	0	0	0	2	0	0	4	1	0	0	0	1	1.44015	1.44207
303.15	589.3	1	6	0	0	0	0	0	1	0	0	0	0	0	0	0	0	0	0	0	0	0	1	0	0	0	0	0	0	0	0	3	0	0	0	1	1	1.508	1.5054
318.15	589.3	2	7	0	0	0	0	0	0	0	0	0	0	0	0	0	0	0	2	0	0	2	0	0	0	0	0	0	2	0	0	0	0	0	0	0	0	1.439	1.4377
320.65	589.3	1	3	0	0	0	0	0	0	0	0	0	0	0	0	0	0	0	0	0	0	4	0	0	0	0	1	0	0	0	0	5	0	0	0	0	1	1.43989	1.44057
293.15	589.3	2	7	0	0	0	0	0	0	0	0	0	0	0	0	0	0	0	0	0	0	6	0	0	0	1	0	0	0	0	0	3	0	0	0	1	1	1.4235	1.4234
318.15	589.3	2	5	0	0	0	0	0	0	0	0	0	0	0	0	0	0	0	0	0	0	4	0	0	0	0	1	0	0	0	0	3	0	0	0	1	1	1.42533	1.42128
305.65	589.3	1	3	0	1	0	0	0	0	1	0	0	0	0	0	0	0	0	0	0	0	3	0	0	0	0	0	0	1	0	0	5	0	0	0	0	1	1.45618	1.45687
333.15	589.3	2	1	0	2	0	0	0	0	0	0	0	0	0	0	0	0	0	1	0	0	6	0	0	0	0	0	0	2	0	0	4	1	0	0	0	1	1.43304	1.43599
313.15	589.3	2	2	0	2	0	0	0	0	0	0	0	0	0	0	0	0	0	1	0	0	6	0	0	0	0	0	0	2	4	0	0	0	0	0	1	0	1.4166	1.42093
328.15	589.3	1	9	0	0	0	0	0	1	0	0	0	1	0	0	0	0	0	0	1	0	0	0	0	0	0	0	0	1	0	0	7	2	0	0	1	1	1.51058	1.51321
323.15	589.3	1	1	0	2	0	0	0	0	1	0	0	0	0	0	0	0	0	1	0	0	6	0	0	0	0	0	0	2	0	0	5	0	0	0	0	1	1.4354	1.43659
303.15	589.3	3	0	0	0	0	0	0	0	2	0	0	0	0	0	0	0	0	0	0	0	0	0	0	0	0	0	0	1	0	0	3	0	0	0	1	1	1.4811	1.481
338.15	589.3	3	5	0	0	0	0	0	0	0	0	0	1	0	0	0	0	0	0	0	0	0	0	0	0	0	0	0	0	0	0	3	0	0	0	1	1	1.4722	1.48384
283.15	589.3	1	3	0	0	0	0	0	0	0	0	0	0	0	0	0	0	0	0	0	0	4	0	0	0	0	1	0	0	0	0	5	0	0	0	0	1	1.44984	1.44786
343.15	589.3	2	0	0	0	0	0	0	0	2	0	0	0	0	0	0	0	0	0	0	0	0	0	0	0	0	0	0	1	0	0	5	0	0	0	0	1	1.5009	1.50361
313.15	589.3	2	5	0	2	0	0	0	0	0	0	0	0	0	0	0	0	0	1	0	0	6	0	0	0	0	0	0	2	0	0	3	0	0	0	1	1	1.42552	1.42886
293.15	589.3	2	3	0	2	0	0	0	0	1	0	0	0	0	0	0	0	0	1	0	0	6	0	0	0	0	0	0	2	0	0	3	0	0	0	1	1	1.4306	1.433
303.15	589.3	2	1	0	1	0	0	0	0	0	0	0	0	0	0	0	0	0	0	3	0	0	0	0	0	0	0	0	0	0	0	3	0	0	0	1	1	1.5101	1.51298
283.15	589.3	2	2	0	2	0	0	0	0	1	0	0	0	0	0	0	0	0	1	0	0	6	0	0	0	0	0	0	2	0	0	3	0	0	0	1	1	1.4311	1.4324
293.15	589.3	2	1	0	2	0	0	0	0	1	0	0	0	0	0	0	0	0	1	0	0	6	0	0	0	0	0	0	2	0	0	3	0	0	0	1	1	1.4271	1.4319
353.15	589.3	2	2	0	2	0	0	0	0	0	0	0	0	0	0	0	0	0	1	0	0	6	0	0	0	0	0	0	2	5	0	0	0	0	0	1	0	1.412	1.4123
288.15	589.3	2	3	0	8	0	0	0	0	0	0	0	0	0	0	0	0	0	1	0	0	18	0	0	0	0	0	0	2	0	0	3	0	0	0	1	1	1.39104	1.38955
323.15	589.3	2	3	0	0	0	0	0	0	0	0	0	0	0	0	0	0	0	1	0	0	2	0	0	0	0	0	0	2	4	0	0	0	0	0	1	0	1.4422	1.437
338.15	589.3	3	2	0	0	0	0	0	0	2	0	0	0	0	0	0	0	0	0	0	0	0	0	0	0	0	0	0	1	4	0	0	0	0	0	1	0	1.46246	1.46392
298.1	589.3	2	3	0	0	0	0	0	0	0	0	0	0	0	0	0	0	0	0	0	0	6	0	0	0	1	0	0	0	0	0	3	0	0	0	1	1	1.409	1.411
308.15	589.3	1	2	0	2	0	0	0	0	0	0	0	0	0	0	0	0	0	1	0	0	6	0	0	0	0	0	0	2	0	0	5	0	0	0	0	1	1.4392	1.44207
303.15	589.3	2	3	0	0	0	0	0	0	0	0	0	0	0	0	0	0	0	0	0	0	4	0	0	0	0	1	0	0	0	0	4	1	0	0	0	1	1.45114	1.45254
303.15	589.3	2	3	1	0	0	0	0	1	0	0	0	1	0	0	1	0	0	0	0	0	0	0	0	0	0	0	0	0	0	0	3	0	0	0	1	1	1.5165	1.51294
333.15	589.3	2	13	0	2	0	0	0	0	0	0	0	0	0	0	0	0	0	1	0	0	6	0	0	0	0	0	0	2	0	0	3	0	0	0	1	1	1.4292	1.4307
328.15	589.3	1	9	0	0	0	0	0	0	0	0	0	0	0	0	0	0	0	0	1	0	0	0	1	0	0	0	0	0	0	0	3	0	0	0	1	1	1.50757	1.51035
333.15	589.3	5	9	0	0	0	0	0	0	2	0	0	0	0	0	0	0	0	0	0	0	0	0	0	0	1	0	0	1	0	0	0	0	0	0	0	0	1.4647	1.46227
313.15	589.3	2	3	0	1	0	0	0	0	1	0	0	0	0	0	0	0	0	0	0	0	3	0	0	0	0	0	0	1	0	0	3	0	0	0	1	1	1.4292	1.43358
293.15	589.3	4	28	0	0	0	0	0	0	0	0	0	0	0	0	0	0	0	0	0	0	0	1	0	0	1	0	0	0	0	0	0	0	0	0	0	0	1.48326	1.48377
308.15	589.3	2	3	0	8	0	0	0	0	0	0	0	0	0	0	0	0	0	1	0	0	18	0	0	0	0	0	0	2	0	0	3	0	0	0	1	1	1.38516	1.38367
303.15	589.3	4	28	0	0	0	0	0	0	0	0	0	0	0	0	0	0	0	0	0	0	0	1	0	0	1	0	0	0	0	0	0	0	0	0	0	0	1.48142	1.4805
323.15	589.3	1	7	0	1	0	0	0	0	1	0	0	0	0	0	0	0	0	0	1	0	3	0	0	0	0	0	0	1	0	0	3	0	0	0	1	1	1.52464	1.5259
288.15	589.3	2	3	0	2	0	0	0	0	0	0	0	0	0	0	0	0	0	1	0	0	6	0	0	0	0	0	0	2	0	0	3	0	0	0	1	1	1.43015	1.433
293	589.3	4	4	0	0	0	0	0	0	1	0	0	0	0	0	0	0	0	1	0	0	4	0	0	0	0	1	0	0	0	0	0	0	0	0	0	0	1.4104	1.44693
293.1	589.3	4	7	0	0	0	0	0	0	0	0	0	0	0	0	0	0	0	0	0	0	0	0	0	1	0	0	0	0	0	0	2	3	0	0	0	1	1.5776	1.5403
288.25	589.3	2	4	0	0	0	0	0	0	0	0	0	0	0	0	0	0	0	0	0	0	6	0	0	0	1	0	0	0	0	0	3	0	0	0	1	1	1.41655	1.41589
308.15	589.3	2	3	0	0	0	0	0	0	0	0	0	1	0	0	1	0	0	0	0	0	0	0	0	0	0	0	0	0	0	0	3	0	0	0	1	1	1.5031	1.5073
338.15	589.3	2	2	0	2	0	0	0	0	0	0	0	0	0	0	0	0	0	1	0	0	6	0	0	0	0	0	0	2	0	0	3	0	0	0	1	1	1.4133	1.4191
285.742	632.8	1	3	0	0	0	0	0	0	0	0	0	0	0	0	0	0	0	0	0	0	4	0	0	0	0	1	0	0	0	0	5	0	0	0	0	1	1.4471	1.4478
303.15	589.3	1	5	0	0	0	0	0	0	0	0	0	0	0	0	0	0	0	0	1	0	0	1	0	0	0	0	0	0	0	0	3	0	0	0	1	1	1.52287	1.5194
328.15	589.3	2	2	0	2	0	0	0	0	0	0	0	0	0	0	0	0	0	1	0	0	6	0	0	0	0	0	0	2	0	0	3	0	0	0	1	1	1.4165	1.4212
299.2	589.3	3	2	0	0	0	0	0	0	2	0	0	0	0	0	0	0	0	0	0	0	0	0	0	0	0	0	0	1	0	0	3	0	0	0	1	1	1.4787	1.4802
298.15	589.3	2	2	0	0	0	0	0	0	0	0	0	1	0	0	0	1	0	0	0	0	0	0	0	0	0	0	0	0	0	0	0	0	0	0	0	0	1.4369	1.4426
303.15	589.3	2	3	0	0	0	0	0	0	0	0	0	0	0	0	0	0	0	0	0	0	6	0	0	0	1	0	0	0	0	0	3	0	0	0	1	1	1.408	1.4101
303.15	589.3	2	3	0	0	0	0	0	1	0	0	0	1	0	0	1	0	0	0	0	0	0	0	0	0	0	0	0	0	0	0	0	0	0	0	0	0	1.452	1.4534
353.15	589.3	2	3	0	2	0	0	0	0	1	0	0	0	0	0	0	0	0	1	0	0	6	0	0	0	0	0	0	2	4	0	0	0	0	0	1	0	1.4113	1.4136
333.15	589.3	1	3	0	2	0	0	0	0	0	0	0	0	0	0	0	0	0	1	0	0	6	0	0	0	0	0	0	2	0	0	5	0	0	0	0	1	1.4327	1.43528
308.15	589.3	2	1	0	0	0	0	0	0	0	0	0	1	0	0	0	0	0	0	0	0	0	0	0	0	0	0	0	0	0	0	3	0	0	1	0	1	1.45379	1.45769
348.15	589.3	2	3	0	2	0	0	0	0	0	0	0	0	0	0	0	0	0	1	0	0	6	0	0	0	0	0	0	2	0	0	4	1	0	0	0	1	1.43097	1.4328
313.15	822.7	2	7	0	0	0	0	0	0	0	0	0	0	0	0	0	0	0	0	0	0	4	0	0	0	0	1	0	0	0	0	3	0	0	0	1	1	1.4226	1.4244
313.15	589.3	3	3	0	0	0	0	0	0	2	0	0	0	0	0	0	0	0	0	0	0	0	0	0	0	0	0	0	1	0	0	3	0	0	0	1	1	1.47536	1.4745
304.2	589.3	3	2	0	0	0	0	0	0	2	0	0	0	0	0	0	0	0	0	0	0	0	0	0	0	0	0	0	1	0	0	3	0	0	0	1	1	1.4774	1.47882
308.15	822.7	2	3	0	1	0	0	0	0	1	0	0	0	0	0	0	0	0	0	0	0	3	0	0	0	0	0	0	1	0	0	3	0	0	0	1	1	1.4282	1.4304
283.15	589.3	4	7	0	2	0	0	0	0	0	0	0	0	0	0	0	0	0	2	0	0	6	0	0	0	0	0	0	2	0	0	0	0	0	0	0	0	1.4288	1.42614
323.15	589.3	1	2	0	0	0	0	0	0	0	0	0	0	1	0	0	1	0	0	0	0	0	0	0	0	0	0	0	0	0	0	0	0	0	0	0	0	1.431	1.4386
308.01	589.3	3	1	0	0	0	0	0	0	0	0	0	1	0	0	0	0	0	0	0	0	0	0	0	0	0	0	0	0	0	0	3	0	0	0	1	1	1.49807	1.4958
298.15	589.3	2	5	0	0	0	0	0	0	0	0	0	0	0	0	0	0	0	0	1	0	0	0	0	0	0	0	1	0	0	0	3	0	0	0	1	1	1.5524	1.54732
353.15	589.3	12	32	2	2	0	0	0	0	1	0	0	0	0	1	0	0	0	0	0	0	0	0	0	0	2	0	0	0	0	0	0	0	0	0	0	0	1.45387	1.45716
303.15	589.3	3	12	1	0	0	0	0	0	3	1	0	0	0	0	0	1	0	0	0	0	0	0	0	0	0	0	0	1	0	0	0	0	0	0	0	0	1.463	1.45576
323	589.3	2	9	0	0	0	0	0	0	1	0	0	0	0	0	0	0	0	0	0	0	0	0	0	0	0	0	0	0	0	0	8	1	0	0	1	1	1.5132	1.51731
343.15	589.3	1	4	0	2	0	0	0	0	1	0	0	0	0	0	0	0	0	1	0	0	6	0	0	0	0	0	0	2	0	0	5	0	0	0	0	1	1.4294	1.4326
303.15	589.3	3	8	0	0	0	0	0	0	2	0	0	0	0	0	0	0	0	0	0	0	0	0	0	0	0	0	0	1	0	0	3	0	0	0	1	1	1.4741	1.4771
303.836	632.8	2	7	0	0	0	0	0	0	0	0	0	0	0	0	0	0	0	0	0	0	4	0	0	0	0	1	0	0	0	0	3	0	0	0	1	1	1.4303	1.4283
303.15	589.3	2	1	0	0	0	0	0	0	0	0	0	0	0	0	0	0	0	0	0	0	4	0	0	0	0	1	0	0	0	0	3	0	0	0	1	1	1.4109	1.41166
308.15	589.3	4	28	0	2	0	0	0	0	0	0	0	0	0	0	0	0	0	1	0	0	6	0	0	0	1	0	0	2	0	0	0	0	0	0	0	0	1.44637	1.43859
308.15	589.3	0	4	0	0	0	0	0	1	0	0	0	0	0	0	0	0	0	0	2	0	0	0	0	0	0	0	1	0	0	0	3	0	0	0	1	1	1.565	1.564
308	633	4	3	0	0	0	0	0	0	1	0	0	0	0	0	0	0	0	0	0	0	0	0	0	0	0	0	0	1	0	0	6	3	0	0	1	1	1.5137	1.51701
308.15	589.3	4	4	0	2	0	0	0	0	0	0	0	0	0	0	0	0	0	2	0	0	6	0	0	0	0	0	0	2	0	0	0	0	0	0	0	0	1.4106	1.4139
303.2	589.3	2	3	0	0	0	0	0	0	0	0	0	0	0	0	0	0	0	0	0	0	6	0	0	0	1	0	0	0	0	0	3	0	0	0	1	1	1.4085	1.41
298.15	589.3	2	5	0	0	0	0	0	0	0	0	0	0	0	0	0	0	0	0	0	0	0	1	0	0	0	0	0	0	0	0	3	0	0	0	1	1	1.5172	1.5093
298.15	589.3	1	2	0	4	0	0	0	1	0	0	0	1	0	0	0	0	0	0	0	0	9	0	0	0	0	0	0	0	0	0	3	0	0	0	1	1	1.40683	1.40717
333.15	589.3	3	1	1	0	0	0	0	0	0	0	0	1	0	0	1	0	0	0	0	0	0	0	0	0	0	0	0	0	0	0	3	0	0	0	1	1	1.50217	1.49869
298.15	589.3	4	28	0	2	0	0	0	0	0	0	0	0	0	0	0	0	0	1	0	0	6	0	0	0	1	0	0	2	0	0	0	0	0	0	0	0	1.4496	1.4403
288.15	589.3	2	3	0	0	0	0	0	1	0	0	0	1	0	0	0	0	0	0	0	0	0	0	0	0	0	0	0	0	0	0	7	2	0	0	1	1	1.6503	1.647
343.15	589.3	2	1	0	0	0	0	0	0	0	0	0	0	0	0	0	0	0	0	1	0	0	0	0	0	0	0	1	0	0	0	3	0	0	0	1	1	1.53582	1.53669
313.15	589.3	4	2	1	0	0	0	0	0	0	1	0	1	0	0	0	0	1	0	0	0	0	0	0	0	0	0	0	0	4	0	0	0	1	0	1	0	1.483	1.483
293.15	589.3	2	5	0	1	0	0	0	0	0	0	0	0	0	0	0	0	0	0	3	0	0	0	0	0	0	0	0	0	0	0	3	0	0	0	1	1	1.5055	1.5153
348.15	589.3	1	1	0	0	0	0	0	0	0	0	0	0	0	0	0	0	0	1	0	0	2	0	0	0	0	0	0	2	0	0	5	0	0	0	1	0	1.4561	1.45721
328.15	589.3	2	1	0	0	0	0	0	0	0	0	0	0	0	0	0	0	0	0	0	0	4	0	0	0	0	1	0	0	0	0	3	0	0	0	1	1	1.4023	1.40815
303.15	589.3	2	2	0	2	0	0	0	0	1	0	0	0	0	0	0	0	0	1	0	0	6	0	0	0	0	0	0	2	4	0	0	0	0	0	1	0	1.416	1.4227
298.15	589.3	2	5	0	0	0	0	0	0	0	0	0	0	0	0	0	0	0	1	2	0	0	0	0	0	0	0	0	0	0	0	3	0	0	0	1	1	1.50415	1.513
308.15	589.3	1	11	0	2	0	0	0	0	0	0	0	0	0	0	0	0	0	1	0	0	6	0	0	0	0	0	0	2	0	0	5	0	0	0	0	1	1.44668	1.44524
333.15	589.3	4	11	2	0	0	0	0	0	2	0	0	1	0	0	0	1	0	0	0	0	0	0	0	0	0	0	0	1	0	0	0	0	0	0	0	0	1.4404	1.4434
298.55	589.3	2	3	0	0	0	0	0	0	0	0	0	0	0	0	0	0	0	0	0	0	4	0	0	0	0	1	0	0	0	0	3	0	0	0	1	1	1.41	1.42146
328.15	589.3	4	28	0	0	0	0	0	0	0	0	0	0	0	0	0	0	0	1	2	0	0	0	0	0	1	0	0	0	0	0	0	0	0	0	0	0	1.47421	1.479
303.15	430.1	2	1	0	0	0	0	0	0	0	0	0	0	0	0	0	0	0	0	0	0	4	0	0	0	0	1	0	0	0	0	3	0	0	0	1	1	1.421	1.4191
298.15	589.3	1	2	0	2	0	0	0	1	0	0	0	0	0	0	0	0	0	1	0	0	6	0	0	0	0	0	0	2	4	0	0	0	0	0	1	0	1.4275	1.4259
293.15	589.3	2	3	0	0	0	0	0	0	0	0	0	0	0	0	0	0	0	0	4	0	0	0	0	0	0	1	0	0	0	0	3	0	0	0	1	1	1.4533	1.45307
333.15	589.3	3	4	0	0	0	0	0	1	0	0	0	1	0	0	1	0	0	1	0	0	0	0	0	0	0	0	0	0	0	0	0	0	0	0	0	0	1.5249	1.526
283.15	589.3	2	3	0	2	0	0	0	0	1	0	0	0	0	0	0	0	0	1	0	0	6	0	0	0	0	0	0	2	0	0	3	0	0	0	1	1	1.4312	1.43355
318.13	589.3	2	2	0	0	0	0	0	1	0	0	0	1	0	0	1	0	0	0	0	0	0	0	0	0	0	0	0	0	0	0	0	0	0	0	0	0	1.4445	1.4462
296	589.3	1	2	0	2	0	0	0	0	0	0	0	0	0	0	0	0	0	1	0	0	6	0	0	0	0	0	0	2	5	0	3	0	0	0	2	1	1.449	1.4319
343.15	589.3	4	12	2	0	0	0	0	0	3	1	0	0	0	0	0	1	0	0	0	0	0	0	0	0	0	0	0	1	0	0	0	0	0	0	0	0	1.4336	1.44125
313.15	589.3	2	18	0	0	0	0	0	0	2	0	0	0	0	0	0	0	0	0	1	0	0	0	0	0	0	0	0	1	0	0	3	0	0	0	1	1	1.47454	1.47261
318.15	589.3	2	1	0	0	0	0	0	0	0	0	0	0	0	0	0	0	0	1	2	0	0	0	0	0	0	0	0	0	0	0	3	0	0	0	1	1	1.50655	1.50727
298.15	589.3	2	2	0	2	0	0	0	0	0	0	0	0	0	0	0	0	0	1	0	0	6	0	0	0	0	0	0	2	4	0	0	0	0	0	1	0	1.42064	1.42565
293.15	589.3	8	3	3	0	0	0	0	0	1	0	0	0	0	0	0	0	0	0	0	0	0	0	0	0	1	0	0	1	0	0	4	2	0	0	0	0	1.5217	1.51862
283.15	589.3	2	7	0	0	0	0	0	0	0	0	0	0	0	0	0	0	0	0	0	0	6	0	0	0	1	0	0	0	0	0	3	0	0	0	1	1	1.42716	1.42376
318.15	589.3	2	1	0	4	0	0	0	0	0	0	0	1	0	0	0	0	0	0	0	0	9	0	0	0	0	0	0	0	0	0	4	1	0	0	0	1	1.41553	1.41697
293.15	589.3	3	1	0	0	0	0	0	0	0	0	0	1	0	0	0	0	0	0	0	0	0	0	0	0	0	0	0	0	0	0	3	0	0	0	1	1	1.5018	1.498
318.15	589.3	4	28	0	0	0	0	0	0	0	0	0	0	0	0	0	0	0	1	2	0	0	0	0	0	1	0	0	0	0	0	0	0	0	0	0	0	1.47593	1.4805
298.15	589.3	2	3	0	2	0	0	0	0	0	0	0	0	0	0	0	0	0	1	0	0	6	0	0	0	0	0	0	2	5	0	0	0	0	0	1	0	1.42946	1.42765
318.15	589.3	2	3	0	1	0	0	0	0	1	0	0	0	0	0	0	0	0	0	0	0	3	0	0	0	0	0	0	1	4	0	0	0	0	0	1	0	1.4275	1.4313
328.15	589.3	1	2	1	0	0	0	0	2	0	0	0	1	0	0	0	1	0	0	0	0	0	0	0	0	0	0	0	0	0	0	0	0	0	0	0	0	1.4315	1.4356
318.15	589.3	2	2	0	2	0	0	0	0	0	0	0	0	0	0	0	0	0	1	0	0	6	0	0	0	0	0	0	2	5	0	0	0	0	0	1	0	1.4214	1.42016
328.15	589.3	4	4	0	1	1	1	0	0	1	1	0	0	0	0	0	0	1	0	0	0	0	0	0	0	0	0	0	1	0	0	3	0	0	0	1	1	1.49458	1.4871
343	589.3	2	1	0	2	0	0	0	0	0	0	0	0	0	0	0	0	0	1	0	0	6	0	0	0	0	0	0	2	0	0	3	0	0	0	1	1	1.4101	1.4162
330.65	589.3	2	3	0	0	0	0	0	0	0	0	0	0	0	0	0	0	0	0	0	0	4	0	0	0	0	1	0	0	0	0	4	1	0	0	0	1	1.44911	1.4469
298.15	589.3	2	0	0	0	0	0	0	0	0	0	0	1	0	0	0	0	1	0	0	0	0	0	0	0	0	0	0	0	0	0	3	0	0	0	0	1	1.4592	1.487
323.15	430.1	2	3	0	0	0	0	0	0	0	0	0	0	0	0	0	0	0	0	0	0	4	0	0	0	0	1	0	0	0	0	3	0	0	0	1	1	1.4251	1.4212
313.15	589.3	4	28	0	0	0	0	0	0	0	0	0	0	0	0	0	0	0	1	2	0	0	0	0	0	1	0	0	0	0	0	0	0	0	0	0	0	1.47843	1.48064
338.15	589.3	2	1	0	0	0	0	0	0	0	0	0	0	0	0	0	0	0	0	0	0	4	0	0	0	0	1	0	0	0	0	3	0	0	0	1	1	1.40391	1.40591
318.15	822.7	2	1	0	2	0	0	0	0	0	0	0	0	0	0	0	0	0	1	0	0	6	0	0	0	0	0	0	2	0	0	3	0	0	0	1	1	1.4111	1.421
343.15	589.3	2	2	0	2	0	0	0	0	0	0	0	0	0	0	0	0	0	1	0	0	6	0	0	0	0	0	0	2	5	0	0	0	0	0	1	0	1.4146	1.4136
298.1	589.3	2	3	0	0	0	0	0	0	0	0	0	0	0	0	0	0	0	0	0	0	6	0	0	0	1	0	0	0	0	0	3	0	0	0	1	1	1.409	1.411
300.65	589.3	2	3	0	0	0	0	0	0	0	0	0	0	0	0	0	0	0	1	2	0	0	0	0	0	0	0	0	0	0	0	4	1	0	0	0	1	1.53292	1.5302
304.2	589.3	2	3	0	0	0	0	0	0	0	0	0	0	0	0	0	0	0	0	0	0	4	0	0	0	0	1	0	0	0	0	3	0	0	0	1	1	1.4204	1.42
303.15	589.3	1	7	0	2	0	0	0	0	0	0	0	0	0	0	0	0	0	1	0	0	6	0	0	0	0	0	0	2	0	0	5	0	0	0	0	1	1.44568	1.44413
318.05	589.3	2	5	0	2	0	0	0	0	0	0	0	0	0	0	0	0	0	1	0	0	6	0	0	0	0	0	0	2	0	0	3	0	0	0	1	1	1.42649	1.42719
318.15	589.3	2	7	0	0	0	0	0	0	0	0	0	0	0	0	0	0	0	0	0	0	4	0	0	0	0	1	0	0	0	0	3	0	0	0	1	1	1.42715	1.4244
293.15	589.3	1	3	0	0	0	0	0	0	0	0	0	0	0	0	0	0	0	0	0	0	4	0	0	0	0	1	0	0	0	0	5	0	0	0	0	1	1.44719	1.447
308.15	589.3	0	6	0	0	0	0	0	1	0	0	0	0	0	0	0	0	0	0	0	0	0	1	0	0	0	0	0	0	0	0	3	0	0	1	0	1	1.5054	1.5028
290.65	589.3	2	3	0	0	0	0	0	0	0	0	0	0	0	0	0	0	0	0	0	0	4	0	0	0	0	1	0	0	0	0	4	1	0	0	0	1	1.45973	1.45451
308.15	589.3	3	4	0	2	0	0	0	1	0	0	0	0	0	0	0	0	0	2	0	0	6	0	0	0	0	0	0	2	0	0	0	0	0	0	0	0	1.419	1.4182
303.15	589.3	2	5	0	0	0	0	0	0	0	0	0	0	0	0	0	0	0	0	0	0	0	1	0	0	0	0	0	0	0	0	3	0	0	0	1	1	1.51562	1.50889
323.15	589.3	5	9	0	0	0	0	0	0	2	0	0	0	0	0	0	0	0	0	0	0	0	0	0	0	1	0	0	1	0	0	0	0	0	0	0	0	1.46758	1.46532
303.15	589.3	4	6	0	2	0	0	0	0	0	0	0	0	0	0	0	0	0	1	0	0	6	0	0	0	0	0	0	2	0	0	2	3	0	0	0	1	1.45779	1.45627
303.15	589.3	3	1	0	0	0	0	0	0	2	0	0	0	0	0	0	0	0	0	0	0	0	0	0	0	0	0	0	1	0	0	4	1	0	0	0	1	1.5177	1.51119
293.15	589.3	1	2	0	2	0	0	0	0	1	0	0	0	0	0	0	0	0	1	0	0	6	0	0	0	0	0	0	2	0	0	5	0	0	0	0	1	1.445	1.44407
303.15	589.3	5	36	0	0	0	0	0	0	0	0	0	1	0	0	0	0	0	0	0	0	0	0	0	0	1	0	0	0	0	0	0	0	0	0	0	0	1.47069	1.4721
333.15	589.3	4	4	0	2	0	0	0	0	0	0	0	0	0	0	0	0	0	2	0	0	6	0	0	0	0	0	0	2	0	0	0	0	0	0	0	0	1.4038	1.41077
313.15	589.3	3	2	0	0	0	0	0	0	2	0	0	0	0	0	0	0	0	0	0	0	0	0	0	0	0	0	0	1	0	0	3	0	0	0	1	1	1.47523	1.47474
303.15	589.3	1	9	0	1	0	0	0	0	1	0	0	0	0	0	0	0	0	0	1	0	3	0	0	0	0	0	0	1	0	0	3	0	0	0	1	1	1.52584	1.52679
298.15	589.3	1	1	0	2	0	0	0	0	0	0	0	0	0	0	0	0	0	1	0	0	6	0	0	0	0	0	0	2	0	0	5	0	0	0	0	1	1.44091	1.44379
333.15	589.3	3	2	0	1	1	1	0	0	1	1	0	0	0	0	0	0	1	0	0	0	0	0	0	0	0	0	0	1	0	0	8	1	0	0	1	1	1.53314	1.53763
293.15	589.3	2	3	0	0	0	0	0	0	0	0	0	0	0	0	0	0	0	1	2	0	0	0	0	0	0	0	0	0	0	0	4	1	0	0	0	1	1.53534	1.5302
323.15	589.3	2	3	0	0	0	0	0	0	0	0	0	0	0	0	0	0	0	0	0	0	0	0	1	0	0	0	0	0	0	0	3	0	0	0	1	1	1.53928	1.52703
308.15	589.3	2	5	0	0	0	0	0	0	0	0	0	0	0	0	0	0	0	0	0	0	6	0	0	0	1	0	0	0	0	0	3	0	0	0	1	1	1.41564	1.4175
308.15	589.3	1	1	0	1	0	0	0	0	0	0	0	1	0	0	0	0	0	0	0	0	3	0	0	0	0	0	0	0	0	0	5	0	0	0	0	1	1.5646	1.5633
293.15	589.3	2	7	0	0	0	0	0	0	0	0	0	0	0	0	0	0	0	0	0	0	6	0	0	0	1	0	0	0	0	0	3	0	0	0	1	1	1.4244	1.4234
303.15	589.3	2	3	0	2	0	0	0	0	1	0	0	0	0	0	0	0	0	1	0	0	6	0	0	0	0	0	0	2	4	0	0	0	0	0	1	0	1.424	1.4264
308.15	589.3	4	12	2	0	0	0	0	0	3	1	0	0	0	0	0	1	0	0	0	0	0	0	0	0	0	0	0	1	0	0	0	0	0	0	0	0	1.4479	1.4514
338.15	589.3	3	4	0	0	0	0	0	1	0	0	0	1	0	0	1	0	0	1	0	0	0	0	0	0	0	0	0	0	0	0	0	0	0	0	0	0	1.5238	1.5225
313.15	589.3	3	5	2	0	0	0	0	1	0	0	0	1	0	0	1	0	0	0	0	0	0	0	0	0	0	0	0	0	0	0	3	0	0	0	1	1	1.4971	1.5012
303.15	589.3	2	3	0	0	0	0	0	0	0	0	0	0	0	0	0	0	0	1	2	0	0	0	0	0	0	0	0	0	4	0	0	0	0	0	1	0	1.4842	1.49392
293	589.3	3	6	1	0	0	0	0	0	1	0	0	1	0	0	0	0	0	0	0	0	0	2	0	0	0	0	0	0	5	0	3	3	0	0	1	0	1.528	1.52121
303.15	589.3	2	7	0	0	0	0	0	0	0	0	0	0	0	0	0	0	0	0	4	0	0	0	0	0	0	1	0	0	0	0	3	0	0	0	1	1	1.4541	1.4552
323.15	589.3	2	3	0	2	0	0	0	0	0	0	0	0	0	0	0	0	0	1	0	0	6	0	0	0	0	0	0	2	0	0	3	0	0	0	1	1	1.4183	1.4244
293.15	589.3	2	1	0	0	0	0	0	0	0	0	0	0	0	0	0	0	0	1	0	0	2	0	0	0	0	0	0	2	0	0	3	0	0	0	1	1	1.44891	1.44605
323.15	589.3	3	2	0	2	0	0	0	0	0	0	0	0	0	0	0	0	0	1	0	0	6	0	0	0	0	0	1	2	0	0	0	0	0	0	0	0	1.41606	1.41744
308.15	589.3	0	3	0	0	1	1	0	0	0	0	0	0	0	0	0	0	0	0	2	0	0	0	0	0	0	0	1	0	0	0	3	0	0	0	1	1	1.5532	1.54847
323.15	656.3	2	7	0	0	0	0	0	0	0	0	0	0	0	0	0	0	0	0	0	0	4	0	0	0	0	1	0	0	0	0	3	0	0	0	1	1	1.4235	1.42315
323.15	589.3	4	28	0	2	0	0	0	0	0	0	0	0	0	0	0	0	0	1	0	0	6	0	0	0	1	0	0	2	0	0	0	0	0	0	0	0	1.44158	1.4375
313.15	589.3	2	3	0	2	0	0	0	0	1	0	0	0	0	0	0	0	0	1	0	0	6	0	0	0	0	0	0	2	0	0	3	0	0	0	1	1	1.4228	1.4258
298.15	589.3	3	3	0	0	0	0	0	1	0	0	0	1	0	0	1	0	0	1	0	0	0	0	0	0	0	0	0	0	0	0	0	0	0	0	0	0	1.5224	1.5213
313.15	589.3	2	7	0	0	0	0	0	0	0	0	0	0	0	0	0	0	0	0	0	0	6	0	0	0	1	0	0	0	0	0	3	0	0	0	1	1	1.41949	1.42043
308.15	589.3	0	6	0	4	0	0	0	0	0	2	0	0	0	0	2	0	0	2	0	0	12	0	0	0	0	0	0	4	0	0	6	0	0	0	2	2	1.4518	1.4464
328.15	589.3	2	1	0	0	0	0	0	0	0	0	0	0	0	0	0	0	0	1	2	0	0	0	0	0	0	0	0	0	0	0	3	0	0	0	1	1	1.50351	1.5054
298.15	430.1	2	1	0	1	0	0	0	0	1	0	0	0	0	0	0	0	0	0	0	0	3	0	0	0	0	0	0	1	0	0	3	0	0	0	1	1	1.4453	1.44185
303.15	589.3	0	4	0	0	0	0	0	1	0	0	0	0	0	0	0	0	0	0	2	0	0	0	0	0	0	0	1	0	0	0	3	0	0	0	1	1	1.5666	1.564
328.15	589.3	3	1	0	0	0	0	0	0	1	0	0	0	0	0	0	0	0	0	0	0	0	0	0	0	0	0	0	1	0	0	3	0	0	0	1	1	1.48768	1.48809
303.15	589.3	0	3	0	0	0	0	0	0	0	0	0	0	0	0	0	0	0	0	2	0	0	0	0	0	0	0	1	0	0	0	8	1	0	0	1	1	1.565	1.55564
328	589.3	2	1	0	0	0	0	0	0	1	0	0	0	0	0	0	0	0	0	0	0	0	0	0	0	0	0	0	0	0	0	8	1	0	0	1	1	1.554	1.546
333	589.3	2	9	0	0	0	0	0	0	1	0	0	0	0	0	0	0	0	0	0	0	0	0	0	0	0	0	0	0	0	0	8	1	0	0	1	1	1.5092	1.516
283.15	589.3	2	2	0	0	0	0	0	0	0	0	0	0	0	0	0	0	0	1	0	0	2	0	0	0	0	0	0	2	4	0	0	0	0	0	1	0	1.44659	1.4446
338.15	589.3	2	1	0	6	0	0	0	0	0	0	0	0	0	0	0	0	0	0	0	0	18	0	0	0	1	0	0	0	0	0	3	0	0	0	1	1	1.35887	1.35712
348.15	589.3	3	2	0	2	0	0	0	0	0	0	0	0	0	0	0	0	0	1	0	0	6	0	0	0	0	0	1	2	0	0	0	0	0	0	0	0	1.40925	1.41143
303.15	430.1	2	7	0	0	0	0	0	0	0	0	0	0	0	0	0	0	0	0	0	0	4	0	0	0	0	1	0	0	0	0	3	0	0	0	1	1	1.4425	1.433
288.15	589.3	3	1	1	2	0	0	0	0	0	0	0	0	0	0	0	0	0	1	0	0	6	0	0	0	0	0	0	2	0	0	3	0	0	0	1	1	1.4301	1.4341
343.15	589.3	5	15	3	0	0	0	0	0	4	2	0	0	0	0	0	1	0	0	0	0	0	0	0	0	0	0	0	1	0	0	0	0	0	0	0	0	1.4393	1.4432
318.15	589.3	2	7	0	0	0	0	0	0	0	0	0	0	0	0	0	0	0	0	0	0	0	0	1	0	0	0	0	0	0	0	3	0	0	0	1	1	1.49008	1.498
323.15	589.3	2	3	0	0	0	0	0	0	0	0	0	0	0	0	0	0	0	0	0	0	4	0	0	0	0	1	0	0	0	0	3	0	0	0	1	1	1.4173	1.414
313.15	589.3	2	1	0	0	0	0	0	0	0	0	0	1	0	0	0	0	0	0	0	0	0	0	0	0	0	0	0	0	0	0	3	0	0	1	0	1	1.45185	1.45576
333	589.3	4	0	0	0	0	0	0	0	1	0	0	0	0	0	0	0	0	0	0	0	0	1	0	0	0	0	0	1	0	0	5	4	0	0	1	1	1.5354	1.5237
298.15	589.3	3	1	0	0	0	0	0	0	1	0	0	0	0	0	0	0	0	0	0	0	0	0	0	0	0	0	0	1	0	0	3	0	0	0	1	1	1.4771	1.498
348.15	589.3	3	1	0	0	0	0	0	0	1	0	0	0	0	0	0	0	0	0	0	0	0	0	0	0	0	0	0	1	0	0	3	0	0	0	1	1	1.4823	1.4871
318.15	589.3	3	3	0	0	0	0	0	0	2	0	0	0	0	0	0	0	0	0	0	0	0	0	0	0	0	0	0	1	4	0	0	0	0	0	1	0	1.46792	1.46581
353.15	589.3	4	3	0	2	0	0	0	0	0	0	0	0	0	0	0	0	0	2	0	0	6	0	0	0	0	0	0	2	0	0	0	0	0	0	0	0	1.39358	1.4045
323.15	589.3	2	1	0	2	0	0	0	0	0	0	0	0	0	0	0	0	0	1	0	0	6	0	0	0	0	0	0	2	0	0	4	1	0	0	0	1	1.44058	1.43741
348.15	589.3	2	3	0	0	0	0	0	0	0	0	0	0	0	0	0	0	0	1	2	0	0	0	0	0	0	0	0	0	0	0	3	0	0	0	1	1	1.48975	1.495
313.15	589.3	2	5	0	0	0	0	0	0	0	0	0	0	0	0	0	0	0	0	0	0	4	0	0	0	0	1	0	0	0	0	3	0	0	0	1	1	1.42397	1.42315
318.15	589.3	1	2	0	2	0	0	0	0	0	0	0	0	0	0	0	0	0	1	0	0	6	0	0	0	0	0	0	2	0	0	5	0	0	0	0	1	1.4363	1.43983
288.889	632.8	2	3	0	0	0	0	0	0	0	0	0	0	0	0	0	0	0	0	0	0	4	0	0	0	0	1	0	0	0	0	3	0	0	0	1	1	1.4223	1.42234
298.15	589.3	4	9	0	2	0	0	0	0	0	0	0	0	0	0	0	0	0	1	0	0	6	0	0	0	0	0	0	2	0	0	2	3	0	0	0	1	1.46074	1.4559
338.15	589.3	2	5	0	2	0	0	0	0	0	0	0	0	0	0	0	0	0	1	0	0	6	0	0	0	0	0	0	2	0	0	3	0	0	0	1	1	1.41797	1.42315
338.15	589.3	4	5	0	2	0	0	0	0	0	0	0	0	0	0	0	0	0	1	0	0	6	0	0	0	0	0	0	2	0	0	2	3	0	0	0	1	1.44822	1.4486
308.15	589.3	4	3	1	0	0	0	0	0	0	0	0	1	0	0	1	0	0	0	0	0	0	0	0	0	0	0	0	0	0	0	2	1	0	0	1	1	1.5126	1.5101
318.15	589.3	2	3	0	1	0	0	0	0	1	0	0	0	0	0	0	0	0	0	0	0	3	0	0	0	0	0	0	1	0	0	3	0	0	0	1	1	1.432	1.43199
328.2	589.3	2	3	0	0	0	0	0	0	0	0	0	0	0	0	0	0	0	0	0	0	4	0	0	0	0	1	0	0	0	0	3	0	0	0	1	1	1.4125	1.413
293.15	589.3	2	9	0	2	0	0	0	0	0	0	0	0	0	0	0	0	0	1	0	0	6	0	0	0	0	0	0	2	0	0	3	0	0	0	1	1	1.4366	1.4384
307.75	589.3	2	5	0	2	0	0	0	0	0	0	0	0	0	0	0	0	0	1	0	0	6	0	0	0	0	0	0	2	0	0	3	0	0	0	1	1	1.42844	1.4307
333.15	589.3	5	36	0	0	0	0	0	0	0	0	0	1	0	0	0	0	0	0	0	0	0	0	0	0	1	0	0	0	0	0	0	0	0	0	0	0	1.46002	1.46341
328.15	589.3	3	3	0	0	0	0	0	0	0	0	0	1	0	0	0	0	0	0	0	0	0	0	0	0	0	0	0	0	0	0	3	0	0	0	1	1	1.48619	1.4857
343.15	589.3	2	2	0	2	0	0	0	0	0	0	0	0	0	0	0	0	0	1	0	0	6	0	0	0	0	0	0	2	0	0	3	0	0	0	1	1	1.41185	1.41704
298.15	589.3	1	5	0	1	0	0	0	0	0	0	0	1	0	0	0	0	0	0	0	0	3	0	0	0	0	0	0	0	0	0	5	0	0	0	0	1	1.477	1.4754
313.15	589.3	2	3	0	0	0	0	0	0	0	0	0	0	0	0	0	0	0	0	0	0	0	0	0	1	0	0	0	0	0	0	3	0	0	0	1	1	1.566	1.5662
353.15	589.3	3	7	1	1	0	0	0	5	1	0	0	0	0	0	0	0	1	1	0	0	0	0	0	0	0	0	0	1	0	0	0	0	0	0	0	0	1.50327	1.5044
288.15	589.3	2	1	0	2	0	0	0	0	0	0	0	0	0	0	0	0	0	1	0	0	6	0	0	0	0	0	0	2	0	0	3	0	0	0	1	1	1.42594	1.4315
303.15	589.3	2	4	0	0	0	0	0	1	0	0	0	1	0	0	1	0	0	0	0	0	0	0	0	0	0	0	0	0	0	0	0	0	0	0	0	0	1.4534	1.4539
318.15	589.3	2	1	0	0	0	0	0	0	0	0	0	0	0	0	0	0	0	1	2	0	0	0	0	0	0	0	0	0	0	0	3	0	0	0	1	1	1.50453	1.50727
313.15	589.3	2	1	0	0	0	0	0	0	0	0	0	0	0	0	0	0	0	0	1	0	0	0	0	0	0	0	1	0	0	0	3	0	0	0	1	1	1.54702	1.5438
318.15	589.3	3	4	0	0	0	0	0	0	0	0	0	1	0	0	1	0	0	0	0	0	0	0	0	0	0	0	0	0	0	0	2	1	0	0	1	1	1.4976	1.50074
318.15	430.1	2	3	0	1	0	0	0	0	1	0	0	0	0	0	0	0	0	0	0	0	3	0	0	0	0	0	0	1	0	0	3	0	0	0	1	1	1.4428	1.4384
298.15	589.3	4	28	0	0	0	0	0	0	0	0	0	0	0	0	0	0	0	1	2	0	0	0	0	0	1	0	0	0	0	0	0	0	0	0	0	0	1.48154	1.4847
318.15	589.3	2	5	0	0	0	0	0	0	0	0	0	0	0	0	0	0	0	0	0	0	0	1	0	0	0	0	0	0	0	0	3	0	0	0	1	1	1.5111	1.50402
333.15	589.3	3	1	0	0	0	0	0	0	0	0	0	1	0	0	0	0	0	0	0	0	0	0	0	0	0	0	0	0	0	0	3	0	0	0	1	1	1.49035	1.48809
333.15	589.3	2	1	0	0	0	0	0	0	0	0	0	0	0	0	0	0	0	1	0	0	2	0	0	0	0	0	0	2	0	0	3	0	0	0	1	1	1.43758	1.4336
328.15	589.3	3	0	0	0	0	0	0	0	2	0	0	0	0	0	0	0	0	0	0	0	0	0	0	0	0	0	0	1	0	0	4	1	0	0	0	1	1.50472	1.50764
328.15	589.3	2	1	0	2	0	0	0	0	0	0	0	0	0	0	0	0	0	1	0	0	6	0	0	0	0	0	0	2	0	0	3	0	0	0	1	1	1.4143	1.421
333.15	589.3	2	5	0	2	0	0	0	0	0	0	0	0	0	0	0	0	0	1	0	0	6	0	0	0	0	0	0	2	0	0	3	0	0	0	1	1	1.4205	1.4235
298.15	589.3	4	18	0	0	0	0	0	2	1	0	0	0	0	0	0	0	0	1	0	0	0	0	0	0	1	0	0	1	0	0	0	0	0	0	0	0	1.49502	1.48814
298.15	589.3	2	3	0	2	0	0	0	0	0	0	0	0	0	0	0	0	0	1	0	0	6	0	0	0	0	0	0	2	4	0	0	0	0	0	1	0	1.42293	1.4276
298.15	589.3	2	3	0	0	0	0	0	0	0	0	0	0	0	0	0	0	0	1	2	0	0	0	0	0	0	0	0	0	4	0	0	0	0	0	1	0	1.49681	1.49099
308.15	589.3	2	3	0	1	0	0	0	0	0	0	0	0	0	0	0	0	0	0	3	0	0	0	0	0	0	0	0	0	0	0	3	0	0	0	1	1	1.50277	1.50889
308.01	589.3	2	1	0	0	0	0	0	0	0	0	0	0	0	0	0	0	0	1	2	0	0	0	0	0	0	0	0	0	0	0	3	0	0	0	1	1	1.51112	1.514
303.15	589.3	1	5	0	1	0	0	0	0	1	0	0	0	0	0	0	0	0	0	1	0	3	0	0	0	0	0	0	1	0	0	3	0	0	0	1	1	1.53357	1.53216
318.15	589.3	2	3	0	0	0	0	0	0	0	0	0	0	0	0	0	0	0	0	0	0	4	0	0	0	0	1	0	0	0	0	3	0	0	0	1	1	1.41472	1.4157
303.15	589.3	2	5	0	0	0	0	0	0	0	0	0	0	0	0	0	0	0	0	0	0	6	0	0	0	1	0	0	0	0	0	3	0	0	0	1	1	1.4155	1.41873
333.15	589.3	4	27	0	0	0	0	0	0	0	0	0	1	0	0	0	0	1	0	0	0	0	0	0	0	0	0	0	0	0	0	0	0	0	0	0	0	1.4348	1.43445
293	589.3	3	3	1	0	0	0	0	0	1	0	0	1	0	0	0	0	0	0	0	0	0	2	0	0	0	0	0	0	5	0	3	3	0	0	1	0	1.5381	1.52182
308.15	589.3	1	3	0	0	0	0	0	1	1	0	0	0	0	0	0	0	0	0	0	0	0	0	0	0	0	0	0	1	0	0	3	0	0	1	0	1	1.48955	1.4905
303.15	589.3	3	5	0	0	0	0	0	0	0	0	0	1	0	0	0	0	0	0	0	0	0	0	0	0	0	0	0	0	0	0	3	0	0	0	1	1	1.4816	1.4905
353.15	589.3	2	1	0	2	0	0	0	0	1	0	0	0	0	0	0	0	0	1	0	0	6	0	0	0	0	0	0	2	0	0	3	0	0	0	1	1	1.4114	1.4154
308.15	589.3	3	2	0	8	0	0	0	1	0	0	0	0	0	0	0	0	0	2	0	0	18	0	0	0	0	0	0	2	0	0	0	0	0	0	0	0	1.37365	1.37234
328.15	589.3	4	7	0	2	0	0	0	0	0	0	0	0	0	0	0	0	0	1	0	0	6	0	0	0	0	0	0	2	0	0	2	3	0	0	0	1	1.45065	1.44977
298.15	589.3	2	2	0	0	0	0	0	0	0	0	0	1	0	0	1	0	0	0	0	0	0	0	0	0	0	0	0	0	0	0	3	0	0	0	1	1	1.51997	1.51294
338.15	589.3	1	3	0	1	0	0	0	0	1	0	0	0	0	0	0	0	0	0	0	0	3	0	0	0	0	0	0	1	0	0	5	0	0	0	0	1	1.4471	1.45181
313.15	589.3	1	2	0	2	0	0	0	0	1	0	0	0	0	0	0	0	0	1	0	0	6	0	0	0	0	0	0	2	0	0	5	0	0	0	0	1	1.4394	1.4409
298.15	589.3	2	9	0	2	0	0	0	0	0	0	0	0	0	0	0	0	0	1	0	0	6	0	0	0	0	0	0	2	0	0	3	0	0	0	1	1	1.43557	1.43779
298.15	589.3	2	3	0	2	0	0	0	0	0	0	0	0	0	0	0	0	0	1	0	0	6	0	0	0	0	0	0	2	0	0	4	1	0	0	0	1	1.4458	1.44742
333.15	589.3	4	9	0	2	0	0	0	0	0	0	0	0	0	0	0	0	0	1	0	0	6	0	0	0	0	0	0	2	0	0	2	3	0	0	0	1	1.4493	1.44977
323.15	589.3	2	3	0	0	0	0	0	0	0	0	0	0	0	0	0	0	0	0	0	0	6	0	0	0	1	0	0	0	0	0	3	0	0	0	1	1	1.40276	1.40745
328.15	589.3	2	1	0	0	0	0	0	0	2	0	0	0	0	0	0	0	0	0	0	0	0	0	0	0	0	0	0	1	0	0	8	1	0	0	1	1	1.57024	1.5671
333.15	589.3	1	4	0	2	0	0	0	0	1	0	0	0	0	0	0	0	0	1	0	0	6	0	0	0	0	0	0	2	0	0	5	0	0	0	0	1	1.432	1.43598
338.15	589.3	2	2	0	2	0	0	0	0	0	0	0	0	0	0	0	0	0	1	0	0	6	0	0	0	0	0	0	2	5	0	0	0	0	0	1	0	1.41624	1.41365
348.15	589.3	2	2	0	2	0	0	0	0	0	0	0	0	0	0	0	0	0	1	0	0	6	0	0	0	0	0	0	2	4	0	0	0	0	0	1	0	1.4072	1.41243
318.15	589.3	2	1	0	0	0	0	0	0	0	0	0	0	0	0	0	0	0	0	1	0	0	0	0	0	0	0	1	0	0	0	3	0	0	0	1	1	1.54387	1.5403
338.15	589.3	2	3	0	0	0	0	0	0	0	0	0	0	0	0	0	0	0	0	1	0	0	0	0	0	0	0	1	0	0	0	3	0	0	0	1	1	1.52743	1.52595
313.15	589.3	3	3	0	2	0	0	0	0	0	0	0	0	0	0	0	0	0	1	0	0	6	0	0	0	0	0	1	2	0	0	0	0	0	0	0	0	1.4219	1.42169
325.65	589.3	1	1	0	1	0	0	0	0	1	0	0	0	0	0	0	0	0	0	0	0	3	0	0	0	0	0	0	1	0	0	5	0	0	0	0	1	1.45134	1.45206
353.15	589.3	2	7	0	0	0	0	0	0	0	0	0	0	0	0	0	0	0	2	0	0	2	0	0	0	0	0	0	2	0	0	0	0	0	0	0	0	1.4297	1.4323
303.15	589.3	1	2	0	0	0	0	0	0	0	0	0	0	1	0	0	1	0	0	0	0	0	0	0	0	0	0	0	0	0	0	0	0	0	0	0	0	1.4372	1.4418
338.15	589.3	2	3	0	0	0	0	0	0	0	0	0	0	0	0	0	0	0	1	2	0	0	0	0	0	0	0	0	0	4	0	0	0	0	0	1	0	1.48505	1.4853
303.1	589.3	3	1	0	0	0	0	0	0	0	0	0	1	0	0	0	0	0	0	0	0	0	0	0	0	0	0	0	0	0	0	3	0	0	0	1	1	1.49949	1.49638
348.15	589.3	6	12	0	0	0	0	0	0	3	0	0	0	0	1	0	0	0	0	0	0	0	0	0	0	2	0	0	0	0	0	0	0	0	0	0	0	1.4488	1.45479
293.15	589.3	3	10	0	0	0	0	0	0	2	0	0	0	0	0	0	0	0	0	0	0	0	0	0	0	0	0	0	1	0	0	3	0	0	0	1	1	1.4715	1.4771
308.15	589.3	4	14	1	0	0	0	0	1	1	0	0	0	0	0	0	0	1	0	0	0	0	0	0	0	1	0	0	1	5	1	0	0	0	0	0	0	1.48983	1.48547
308.15	589.3	2	1	0	0	0	0	0	0	0	0	0	0	0	0	0	0	0	1	2	0	0	0	0	0	0	0	0	0	0	0	3	0	0	0	1	1	1.50787	1.5126
303.15	656.3	2	7	0	0	0	0	0	0	0	0	0	0	0	0	0	0	0	0	0	0	4	0	0	0	0	1	0	0	0	0	3	0	0	0	1	1	1.4292	1.4294
313.15	589.3	1	5	0	1	0	0	0	0	0	0	0	1	0	0	0	0	0	0	0	0	3	0	0	0	0	0	0	0	0	0	5	0	0	0	0	1	1.4723	1.47415
284.648	632.8	2	5	0	0	0	0	0	0	0	0	0	0	0	0	0	0	0	0	0	0	4	0	0	0	0	1	0	0	0	0	3	0	0	0	1	1	1.4303	1.4295
318.15	822.7	2	1	0	0	0	0	0	0	0	0	0	0	0	0	0	0	0	0	0	0	4	0	0	0	0	1	0	0	0	0	3	0	0	0	1	1	1.4009	1.411
313.15	589.3	2	2	0	2	0	0	0	0	0	0	0	0	0	0	0	0	0	1	0	0	6	0	0	0	0	0	0	2	4	0	0	0	0	0	1	0	1.4165	1.42093
303.15	589.3	2	1	0	1	0	0	0	0	0	0	0	0	0	0	0	0	0	0	3	0	0	0	0	0	0	0	0	0	0	0	3	0	0	0	1	1	1.51114	1.51298
313.15	589.3	2	5	0	2	0	0	0	0	0	0	0	0	0	0	0	0	0	1	0	0	6	0	0	0	0	0	0	2	0	0	3	0	0	0	1	1	1.426	1.42886
293.15	589.3	2	3	0	2	0	0	0	0	1	0	0	0	0	0	0	0	0	1	0	0	6	0	0	0	0	0	0	2	0	0	3	0	0	0	1	1	1.4282	1.433
303.15	589.3	2	5	0	0	0	0	0	0	0	0	0	0	0	0	0	0	0	0	0	0	0	1	0	0	0	0	0	0	0	0	3	0	0	0	1	1	1.5158	1.50889
308.15	589.3	4	7	0	2	0	0	0	0	0	0	0	0	0	0	0	0	0	2	0	0	6	0	0	0	0	0	0	2	0	0	0	0	0	0	0	0	1.4218	1.4232
283.15	589.3	2	3	0	0	0	0	0	0	0	0	0	0	0	0	0	0	0	0	1	0	0	0	0	0	0	0	1	0	0	0	3	0	0	0	1	1	1.5437	1.54847
353.15	589.3	2	7	0	2	0	0	0	0	0	0	0	0	0	0	0	0	0	2	0	0	6	0	0	0	0	0	0	2	0	0	0	0	0	0	0	0	1.4058	1.41468
343.15	589.3	3	3	0	0	0	0	0	0	2	0	0	0	0	0	0	0	0	0	0	0	0	0	0	0	0	0	0	1	0	0	3	0	0	0	1	1	1.4678	1.47121
318.15	486.1	2	3	0	0	0	0	0	0	0	0	0	0	0	0	0	0	0	0	0	0	4	0	0	0	0	1	0	0	0	0	3	0	0	0	1	1	1.4216	1.4201
298.1	589.3	2	3	0	0	0	0	0	0	0	0	0	0	0	0	0	0	0	0	0	0	6	0	0	0	1	0	0	0	0	0	3	0	0	0	1	1	1.4083	1.411
313	633	3	4	0	0	0	0	0	0	0	0	0	0	0	0	0	0	0	0	0	0	4	0	0	0	0	1	0	0	0	0	6	3	0	0	1	1	1.4708	1.4671
298.15	589.3	4	10	1	2	0	0	0	0	1	0	0	0	0	0	0	0	0	1	0	0	6	0	0	0	0	0	0	2	3	3	3	0	0	0	1	1	1.4508	1.44235
283.15	589.3	1	1	0	0	0	0	0	0	0	0	0	0	0	0	0	0	0	1	0	0	2	0	0	0	0	0	0	2	0	0	5	0	0	0	1	0	1.47477	1.47331
298.15	589.3	2	5	0	0	0	0	0	0	0	0	0	0	0	0	0	0	0	0	0	0	6	0	0	0	1	0	0	0	0	0	3	0	0	0	1	1	1.41756	1.42067
323.15	589.3	2	1	0	0	0	0	0	0	0	0	0	0	0	0	0	0	0	0	0	0	4	0	0	0	0	1	0	0	0	0	3	0	0	0	1	1	1.406	1.4095
323.13	589.3	1	3	0	2	0	0	0	0	0	0	0	0	0	0	0	0	0	1	1	0	6	0	0	0	0	0	0	2	0	0	3	0	0	0	1	1	1.4314	1.4283
318.02	589.3	2	6	0	0	0	0	0	0	0	0	0	0	0	0	0	0	0	0	0	0	6	0	0	0	1	0	0	0	0	0	3	0	0	0	1	1	1.41483	1.41775
293.15	589.3	2	5	0	0	0	0	0	0	0	0	0	0	0	0	0	0	0	0	0	0	6	0	0	0	1	0	0	0	0	0	3	0	0	0	1	1	1.4206	1.421
308.15	589.3	2	3	0	1	0	0	0	0	1	0	0	0	0	0	0	0	0	0	0	0	3	0	0	0	0	0	0	1	0	0	4	1	0	0	0	1	1.45868	1.45868
313.15	589.3	1	0	0	0	0	0	0	1	1	0	0	0	0	0	0	0	0	0	0	0	0	0	0	0	0	0	0	1	0	0	3	0	0	1	0	1	1.48552	1.49019
298.2	589.3	2	1	0	1	0	0	0	0	1	0	0	0	0	0	0	0	0	0	0	0	3	0	0	0	0	0	0	1	0	0	3	0	0	0	1	1	1.4324	1.4359
338.15	589.3	3	0	0	0	0	0	0	0	2	0	0	0	0	0	0	0	0	0	0	0	0	0	0	0	0	0	0	1	0	0	4	1	0	0	0	1	1.50193	1.50698
328.15	589.3	2	3	0	0	0	0	0	0	1	0	0	0	0	0	0	0	0	1	2	0	0	0	0	0	0	0	0	0	0	0	3	0	0	0	1	1	1.4977	1.50287
323.15	656.3	2	5	0	2	0	0	0	0	0	0	0	0	0	0	0	0	0	1	0	0	6	0	0	0	0	0	0	2	0	0	3	0	0	0	1	1	1.4195	1.4249
334.52	589.3	2	1	0	0	0	0	0	0	0	0	0	0	0	0	0	0	0	0	1	0	0	0	0	0	0	0	1	0	0	0	3	0	0	0	1	1	1.5385	1.53831
353.15	589.3	2	11	0	2	0	0	0	0	0	0	0	0	0	0	0	0	0	1	0	0	6	0	0	0	0	0	0	2	0	0	3	0	0	0	1	1	1.4209	1.4234
303.15	589.3	2	1	0	0	0	0	0	0	0	0	0	0	0	0	0	0	0	1	2	0	0	0	0	0	0	0	0	0	0	0	3	0	0	0	1	1	1.50955	1.514
338.15	589.3	2	3	0	0	0	0	0	0	0	0	0	0	0	0	0	0	0	0	0	0	4	0	0	0	0	1	0	0	0	0	3	0	0	0	1	1	1.413	1.41119
328.15	589.3	3	3	0	0	0	0	0	0	2	0	0	0	0	0	0	0	0	0	0	0	0	0	0	0	0	0	0	1	0	0	4	1	0	0	0	1	1.50513	1.50353
293	589.3	2	7	0	0	0	0	0	0	1	1	0	0	0	0	0	0	0	1	2	0	0	0	0	0	0	0	0	0	0	0	3	0	0	0	1	1	1.509	1.50829
323.15	486.1	2	3	0	2	0	0	0	0	0	0	0	0	0	0	0	0	0	1	0	0	6	0	0	0	0	0	0	2	0	0	3	0	0	0	1	1	1.4241	1.4257
298.1	589.3	5	5	1	2	0	0	0	0	0	0	0	0	0	0	0	0	0	2	0	0	6	0	0	0	0	0	0	2	0	0	0	0	0	0	0	0	1.422	1.42332
298.15	589.3	2	1	0	0	0	0	0	0	0	0	0	0	0	0	0	0	0	1	2	0	0	0	0	0	0	0	0	0	0	0	3	0	0	0	1	1	1.51121	1.51562
293.15	589.3	2	5	0	0	0	0	0	0	0	0	0	0	0	0	0	0	0	0	0	0	6	0	0	0	1	0	0	0	0	0	3	0	0	0	1	1	1.42064	1.421
298.15	589.3	2	7	0	0	0	0	0	3	2	0	0	0	0	2	0	0	0	0	0	0	0	0	0	0	2	0	0	0	0	0	3	0	0	0	1	1	1.46949	1.47131
318.15	589.3	1	3	0	0	0	0	0	0	0	0	0	0	0	0	0	0	0	1	0	0	2	0	0	0	0	0	0	2	0	0	5	0	0	0	0	1	1.46537	1.46458
298.15	589.3	3	1	0	0	0	0	0	0	2	0	0	0	0	0	0	0	0	0	0	0	0	0	0	0	0	0	0	1	0	0	4	1	0	0	0	1	1.51902	1.5133
293.1	589.3	3	7	0	1	0	0	0	0	1	0	0	0	0	0	0	0	0	0	0	0	3	0	0	0	0	0	0	1	0	0	3	2	0	0	0	1	1.4725	1.4748
308.15	589.3	2	1	0	0	0	0	0	0	2	0	0	0	0	0	0	0	0	0	0	0	0	0	0	0	0	0	0	1	0	0	8	1	0	0	1	1	1.57564	1.57435
303.15	822.7	2	7	0	0	0	0	0	0	0	0	0	0	0	0	0	0	0	0	0	0	4	0	0	0	0	1	0	0	0	0	3	0	0	0	1	1	1.4255	1.4284
328.2	589.3	2	0	0	0	0	0	0	0	0	0	0	0	0	0	0	0	0	0	0	0	4	0	0	0	0	1	0	0	0	0	3	0	0	0	1	1	1.3988	1.40815
303.15	589.3	3	3	0	0	0	0	0	0	0	0	0	1	0	0	0	0	0	0	0	0	0	0	0	0	0	0	0	0	0	0	3	0	0	0	1	1	1.49342	1.49377
323.15	589.3	3	10	0	0	0	0	0	0	2	0	0	0	0	0	0	0	0	0	0	0	0	0	0	0	0	0	0	1	0	0	3	0	0	0	1	1	1.4631	1.4685
298.15	589.3	2	7	0	0	0	0	0	0	0	0	0	0	0	0	0	0	0	0	0	0	6	0	0	0	1	0	0	0	0	0	3	0	0	0	1	1	1.4251	1.42302
300.1	589.3	1	2	0	0	0	0	0	1	0	0	0	1	0	0	0	1	0	0	0	0	0	0	0	0	0	0	0	0	0	0	0	0	0	0	0	0	1.4692	1.44965
283.15	589.3	2	3	0	0	0	0	0	0	0	0	0	0	0	0	0	0	0	0	0	0	4	0	0	0	0	1	0	0	0	0	3	0	0	0	1	1	1.4256	1.4224
318.15	589.3	3	1	1	2	0	0	0	0	0	0	0	0	0	0	0	0	0	1	0	0	6	0	0	0	0	0	0	2	5	0	0	0	0	0	1	0	1.42524	1.421
325.405	632.8	2	3	0	0	0	0	0	0	0	0	0	0	0	0	0	0	0	0	0	0	6	0	0	0	1	0	0	0	0	0	3	0	0	0	1	1	1.4011	1.40745
313.15	589.3	1	9	0	2	0	0	0	0	0	0	0	0	0	0	0	0	0	1	0	0	6	0	0	0	0	0	0	2	0	0	5	0	0	0	0	1	1.44391	1.44379
338.15	589.3	2	3	0	1	0	0	0	0	0	0	0	0	0	0	0	0	0	0	3	0	0	0	0	0	0	0	0	0	0	0	3	0	0	0	1	1	1.49255	1.49918
343.15	589.3	3	4	0	2	0	0	0	1	0	0	0	0	0	0	0	0	0	2	0	0	6	0	0	0	0	0	0	2	0	0	0	0	0	0	0	0	1.4101	1.4114
330.866	632.8	2	3	0	0	0	0	0	0	0	0	0	0	0	0	0	0	0	0	0	0	4	0	0	0	0	1	0	0	0	0	3	0	0	0	1	1	1.4127	1.413
288.15	589.3	2	2	0	2	0	0	0	0	0	0	0	0	0	0	0	0	0	1	0	0	6	0	0	0	0	0	0	2	0	0	4	1	0	0	0	1	1.45206	1.44874
298.15	589.3	1	1	0	2	0	0	0	0	1	0	0	0	0	0	0	0	0	1	0	0	6	0	0	0	0	0	0	2	0	0	5	0	0	0	0	1	1.4419	1.44405
323.15	589.3	2	3	0	2	0	0	0	0	0	0	0	0	0	0	0	0	0	1	0	0	6	0	0	0	0	0	0	2	0	0	3	0	0	0	1	1	1.4185	1.4244
318.15	589.3	2	1	0	2	0	0	0	0	0	0	0	0	0	0	0	0	0	1	0	0	6	0	0	0	0	0	0	2	0	0	4	1	0	0	0	1	1.43759	1.44057
318.15	589.3	3	2	0	0	0	0	0	0	2	0	0	0	0	0	0	0	0	0	0	0	0	0	0	0	0	0	0	1	0	0	3	0	0	0	1	1	1.47397	1.4741
313.15	589.3	1	3	0	0	0	0	0	0	0	0	0	1	0	0	0	0	0	0	1	0	0	0	0	0	0	0	0	0	0	0	3	0	0	1	0	1	1.4673	1.4644
323.15	589.3	1	2	0	2	0	0	0	1	0	0	0	0	0	0	0	0	0	1	0	0	6	0	0	0	0	0	0	2	4	0	0	0	0	0	1	0	1.4208	1.42
303.15	589.6	2	1	0	1	0	0	0	0	1	0	0	0	0	0	0	0	0	0	0	0	3	0	0	0	0	0	0	1	0	0	3	0	0	0	1	1	1.4326	1.4346
313.15	589.3	1	9	0	0	0	0	0	0	1	0	0	0	0	0	0	0	0	0	1	0	0	0	0	0	0	0	0	1	0	0	8	1	0	0	1	1	1.51856	1.5215
328.15	589.3	2	3	0	1	0	0	0	0	1	0	0	0	0	0	0	0	0	0	0	0	3	0	0	0	0	0	0	1	4	0	0	0	0	0	1	0	1.4248	1.43009
318.15	589.3	2	7	0	0	0	0	0	0	0	0	0	0	0	0	0	0	0	0	0	0	4	0	0	0	0	1	0	0	0	0	3	0	0	0	1	1	1.42684	1.4244
308.15	589.3	2	5	0	2	0	0	0	0	0	0	0	0	0	0	0	0	0	1	0	0	6	0	0	0	0	0	0	2	0	0	3	0	0	0	1	1	1.42715	1.4306
298.15	822.7	2	5	0	0	0	0	0	0	0	0	0	0	0	0	0	0	0	0	0	0	4	0	0	0	0	1	0	0	0	0	3	0	0	0	1	1	1.4216	1.429
308.2	589.3	2	4	0	2	0	0	0	0	2	0	0	0	0	0	0	0	0	0	0	0	6	0	0	0	0	0	0	2	0	0	6	0	0	0	2	2	1.44055	1.4404
313.15	589.3	2	3	0	1	0	0	0	0	1	0	0	0	0	0	0	0	0	0	0	0	3	0	0	0	0	0	0	1	0	0	3	0	0	0	1	1	1.43339	1.43358
303.15	589.3	2	2	0	0	0	0	0	0	0	0	0	1	0	0	1	0	0	0	0	0	0	0	0	0	0	0	0	0	0	0	3	0	0	0	1	1	1.5186	1.51294
353.15	589.3	2	4	0	2	0	0	0	0	1	0	0	0	0	0	0	0	0	1	0	0	6	0	0	0	0	0	0	2	4	0	0	0	0	0	1	0	1.4084	1.4154
308.15	589.3	3	1	0	0	0	0	0	0	2	0	0	0	0	0	0	0	0	0	0	0	0	0	0	0	0	0	0	1	0	0	4	1	0	0	0	1	1.5164	1.51038
298.2	589.3	2	3	0	1	0	0	0	0	1	0	0	0	0	0	0	0	0	0	0	0	3	0	0	0	0	0	0	1	0	0	3	0	0	0	1	1	1.4368	1.436
323.15	589.3	2	2	1	0	0	0	0	1	0	0	0	1	0	0	1	0	0	0	0	0	0	0	0	0	0	0	0	0	0	0	3	0	0	0	1	1	1.50372	1.50889
318.15	589.3	2	1	0	0	0	0	0	0	0	0	0	0	0	0	0	0	0	0	0	0	4	0	0	0	0	1	0	0	0	0	3	0	0	0	1	1	1.4051	1.41187
308.15	486.1	2	5	0	2	0	0	0	0	0	0	0	0	0	0	0	0	0	1	0	0	6	0	0	0	0	0	0	2	0	0	3	0	0	0	1	1	1.432	1.43204
328.15	589.3	1	5	0	0	0	0	0	0	0	0	0	0	0	0	0	0	0	1	0	0	2	0	0	0	0	0	0	2	0	0	5	0	0	0	0	1	1.4621	1.46105
310.65	589.3	1	3	0	1	0	0	0	0	1	0	0	0	0	0	0	0	0	0	0	0	3	0	0	0	0	0	0	1	0	0	5	0	0	0	0	1	1.4548	1.4555
298.15	589.3	2	1	0	0	0	0	0	0	0	0	0	0	0	0	0	0	0	1	2	0	0	0	0	0	0	0	0	0	0	0	3	0	0	0	1	1	1.51452	1.51562
318.15	822.7	2	1	0	1	0	0	0	0	1	0	0	0	0	0	0	0	0	0	0	0	3	0	0	0	0	0	0	1	0	0	3	0	0	0	1	1	1.4225	1.42858
288.15	589.3	3	2	0	0	0	0	0	0	2	0	0	0	0	0	0	0	0	0	0	0	0	0	0	0	0	0	0	1	0	0	3	0	0	0	1	1	1.4767	1.48065
318.15	589.3	3	0	0	0	0	0	0	0	2	0	0	0	0	0	0	0	0	0	0	0	0	0	0	0	0	0	0	1	0	0	3	0	0	0	1	1	1.4792	1.47548
285.65	589.3	2	3	0	0	0	0	0	0	0	0	0	0	0	0	0	0	0	0	0	0	4	0	0	0	0	1	0	0	0	0	4	1	0	0	0	1	1.45592	1.45451
288.15	589.3	4	2	0	1	1	1	0	0	1	1	0	0	0	0	0	0	1	0	0	0	0	0	0	0	0	0	0	1	0	0	3	0	0	0	1	1	1.49747	1.49987
318.15	589.3	4	7	1	0	0	0	0	0	0	1	0	1	0	0	0	0	1	0	0	0	0	0	0	0	0	0	0	0	4	0	0	0	1	0	1	0	1.4768	1.4817
318.08	589.3	3	2	1	0	0	0	0	1	0	0	0	1	0	0	1	0	0	0	0	0	0	0	0	0	0	0	0	0	0	0	0	0	0	0	0	0	1.4448	1.4471
313.15	589.3	1	1	0	1	0	0	0	0	1	0	0	0	0	0	0	0	0	0	0	0	3	0	0	0	0	0	0	1	0	0	5	0	0	0	0	1	1.45484	1.4555
303.15	589.3	1	0	0	0	0	0	0	1	1	0	0	0	0	0	0	0	0	0	0	0	0	0	0	0	0	0	0	1	0	0	3	0	0	1	0	1	1.49391	1.49071
328.15	589.3	2	5	0	0	0	0	0	0	0	0	0	0	0	0	0	0	0	0	4	0	0	0	0	0	0	1	0	0	0	0	3	0	0	0	1	1	1.44233	1.44071
313.15	589.3	2	5	0	0	0	0	0	0	0	0	0	0	0	0	0	0	0	1	2	0	0	0	0	0	0	0	0	0	0	0	3	0	0	0	1	1	1.49937	1.50689
328.15	589.3	3	2	0	0	0	0	0	0	2	0	0	0	0	0	0	0	0	0	0	0	0	0	0	0	0	0	0	1	0	0	3	0	0	0	1	1	1.4664	1.4725
298.15	589.3	3	2	0	0	0	0	0	0	2	0	0	0	0	0	0	0	0	0	0	0	0	0	0	0	0	0	0	1	0	0	3	0	0	0	1	1	1.4789	1.4802
319.226	632.8	2	3	0	0	0	0	0	0	0	0	0	0	0	0	0	0	0	0	0	0	6	0	0	0	1	0	0	0	0	0	3	0	0	0	1	1	1.4027	1.4077
303	589.3	5	35	0	0	0	2	0	0	0	0	0	1	0	0	0	0	0	1	0	0	0	0	0	0	0	0	0	0	0	0	0	0	0	0	0	0	1.4683	1.46926
293.15	589.3	4	28	0	1	0	0	0	0	1	0	0	0	0	0	0	0	0	0	0	0	3	0	0	0	1	0	0	1	0	0	0	0	0	0	0	0	1.45967	1.45766
318.15	589.3	2	7	0	0	0	0	0	0	0	0	0	0	0	0	0	0	0	0	0	0	0	1	0	0	0	0	0	0	0	0	3	0	0	0	1	1	1.4812	1.498
353.15	589.3	3	1	0	0	0	0	0	0	0	0	0	1	0	0	0	0	0	0	0	0	0	0	0	0	0	0	0	0	0	0	3	0	0	0	1	1	1.486	1.4872
333.15	589.3	2	2	0	0	0	0	0	0	0	0	0	0	0	0	0	0	0	0	0	0	4	0	0	0	0	1	0	0	0	0	3	0	0	0	1	1	1.4086	1.411
312.91	589.3	3	1	0	0	0	0	0	0	0	0	0	1	0	0	0	0	0	0	0	0	0	0	0	0	0	0	0	0	0	0	3	0	0	0	1	1	1.49666	1.49539
285.65	589.3	2	1	0	2	0	0	0	0	0	0	0	0	0	0	0	0	0	1	0	0	6	0	0	0	0	0	0	2	0	0	4	1	0	0	0	1	1.45176	1.44785
343.15	589.3	2	1	0	0	0	0	0	0	0	0	0	0	0	0	0	0	0	0	0	0	4	0	0	0	0	1	0	0	0	0	3	0	0	0	1	1	1.3966	1.4047
313.15	589.3	2	1	0	2	0	0	0	0	0	0	0	0	0	0	0	0	0	1	0	0	6	0	0	0	0	0	0	2	0	0	3	0	0	0	1	1	1.41695	1.4244
298.15	589.3	2	1	0	0	0	0	0	0	0	0	0	0	0	0	0	0	0	0	0	0	4	0	0	0	0	1	0	0	0	0	3	0	0	0	1	1	1.4121	1.4117
293.15	589.3	2	3	0	0	0	0	0	0	0	0	0	0	0	0	0	0	0	0	0	0	4	0	0	0	0	1	0	0	0	0	4	1	0	0	0	1	1.45248	1.45298
293.15	589.3	2	2	0	2	0	0	0	0	0	0	0	0	0	0	0	0	0	1	0	0	6	0	0	0	0	0	0	2	4	0	0	0	0	0	1	0	1.4222	1.4259
303.15	589.3	3	1	1	2	0	0	0	0	0	0	0	0	0	0	0	0	0	1	0	0	6	0	0	0	0	0	0	2	4	0	0	0	0	0	1	0	1.42273	1.42559
333.15	589.3	2	2	0	2	0	0	0	0	1	0	0	0	0	0	0	0	0	1	0	0	6	0	0	0	0	0	0	2	0	0	3	0	0	0	1	1	1.4165	1.42067
308.15	589.3	2	0	0	0	0	0	0	0	2	0	0	0	0	0	0	0	0	0	0	0	0	0	0	0	0	0	0	1	0	0	5	0	0	0	0	1	1.51077	1.51029
293	589.3	3	4	1	0	0	0	0	0	1	0	0	1	0	0	0	0	0	0	0	0	0	2	0	0	0	0	0	0	5	0	3	3	0	0	1	0	1.5354	1.52182
323.15	589.3	1	2	0	1	0	0	0	0	0	0	0	1	0	0	0	0	0	0	0	0	3	0	0	0	0	0	0	0	0	0	5	0	0	0	0	1	1.5241	1.5253
323.15	589.3	2	3	0	1	0	0	0	0	1	0	0	0	0	0	0	0	0	0	0	0	3	0	0	0	0	0	0	1	4	0	0	0	0	0	1	0	1.42604	1.4308
305.2	589.3	3	3	0	0	0	0	0	0	2	0	0	0	0	0	0	0	0	0	0	0	0	0	0	0	0	0	0	1	0	0	3	0	0	0	1	1	1.4774	1.4783
338.15	589.3	1	3	0	0	0	0	0	0	0	0	0	0	0	0	0	0	0	1	2	0	0	0	0	0	0	0	0	0	0	0	5	0	0	0	0	1	1.5202	1.5225
318.15	589.3	2	3	0	0	0	0	0	0	0	0	0	0	0	0	0	0	0	0	0	0	4	0	0	0	0	1	0	0	0	0	4	1	0	0	0	1	1.447	1.4475
313.15	589.3	1	1	0	0	0	0	0	0	0	0	0	0	0	0	0	0	0	0	0	0	0	1	0	0	0	0	0	0	0	0	8	1	0	0	1	1	1.53276	1.53647
295.65	589.3	2	3	0	0	0	0	0	0	0	0	0	0	0	0	0	0	0	0	0	0	4	0	0	0	0	1	0	0	0	0	4	1	0	0	0	1	1.45839	1.45281
323.15	589.3	6	12	0	0	0	0	0	0	3	0	0	0	0	1	0	0	0	0	0	0	0	0	0	0	2	0	0	0	0	0	0	0	0	0	0	0	1.45738	1.46215
303.14	589.3	2	3	0	0	0	0	0	0	0	0	0	0	0	0	0	0	0	0	0	0	4	0	0	0	0	1	0	0	0	0	3	0	0	0	1	1	1.4168	1.42067
298.15	589.3	1	3	0	2	0	0	0	0	1	0	0	0	0	0	0	0	0	1	0	0	6	0	0	0	0	0	0	2	0	0	5	0	0	0	0	1	1.4414	1.44548
328.15	589.3	8	3	3	0	0	0	0	0	1	0	0	0	0	0	0	0	0	0	0	0	0	0	0	0	1	0	0	1	0	0	4	2	0	0	0	0	1.50872	1.50944
318.15	589.3	0	4	0	0	0	0	0	1	0	0	0	0	0	0	0	0	0	0	2	0	0	0	0	0	0	0	1	0	0	0	3	0	0	0	1	1	1.5622	1.5572
298.15	589.3	2	7	0	0	0	0	0	0	0	0	0	0	0	0	0	0	0	0	0	0	0	1	0	0	0	0	0	0	0	0	3	0	0	0	1	1	1.5062	1.4989
328.15	589.3	3	4	0	0	0	0	0	0	0	0	0	1	0	0	1	0	0	0	0	0	0	0	0	0	0	0	0	0	0	0	2	1	0	0	1	1	1.4949	1.4988
313.15	589.3	1	9	0	0	0	0	0	0	0	0	0	0	0	0	0	0	0	0	1	0	0	1	0	0	0	0	0	0	0	0	3	0	0	0	1	1	1.50486	1.50829
308.15	589.3	1	2	0	4	0	0	0	1	0	0	0	1	0	0	0	0	0	0	0	0	9	0	0	0	0	0	0	0	0	0	3	0	0	0	1	1	1.40417	1.40464
293.15	589.3	1	5	0	1	0	0	0	0	0	0	0	1	0	0	0	0	0	0	0	0	3	0	0	0	0	0	0	0	0	0	5	0	0	0	0	1	1.4784	1.4754
298.15	589.3	3	1	1	0	0	0	0	1	0	0	0	1	0	0	0	0	0	0	0	0	0	0	0	0	0	0	0	0	0	0	3	0	0	0	1	1	1.4995	1.49997
298.15	589.3	4	25	0	0	0	0	0	0	0	0	0	1	0	0	0	0	1	0	0	0	0	0	0	0	0	0	0	0	0	0	0	0	0	0	0	0	1.4469	1.4456
323.15	589.3	2	2	0	2	0	0	0	0	0	0	0	0	0	0	0	0	0	1	0	0	6	0	0	0	0	0	0	2	0	0	4	1	0	0	0	1	1.43709	1.438
292.99	633	2	3	0	0	0	0	0	0	0	0	0	0	0	0	0	0	0	0	0	0	4	0	0	0	0	1	0	0	0	0	3	0	0	0	1	1	1.4207	1.42178
318.15	589.3	2	3	0	0	0	0	0	0	0	0	0	0	0	0	0	0	0	0	0	0	4	0	0	0	0	1	0	0	0	0	3	0	0	0	1	1	1.41622	1.4157
313	589.3	2	5	0	0	0	0	0	0	1	1	0	0	0	0	0	0	0	1	2	0	0	0	0	0	0	0	0	0	0	0	3	0	0	0	1	1	1.511	1.51151
323.15	589.3	4	11	2	0	0	0	0	0	2	0	0	1	0	0	0	1	0	0	0	0	0	0	0	0	0	0	0	1	0	0	0	0	0	0	0	0	1.4434	1.4466
328.15	589.3	2	2	0	0	0	0	0	0	1	0	0	0	0	0	0	0	0	0	0	0	0	1	0	0	0	0	0	0	0	0	3	0	0	0	1	1	1.5046	1.50136
313.15	589.3	2	9	0	0	0	0	0	0	0	0	0	0	0	0	0	0	0	0	4	0	0	0	0	0	0	1	0	0	0	0	3	0	0	0	1	1	1.4522	1.44741
308	589.3	2	9	0	0	0	0	0	0	1	0	0	0	0	0	0	0	0	0	0	0	0	0	0	0	0	0	0	0	0	0	8	1	0	0	1	1	1.5186	1.5218
313.15	589.3	2	7	0	0	0	0	0	0	0	0	0	0	0	0	0	0	0	0	0	0	6	0	0	0	1	0	0	0	0	0	3	0	0	0	1	1	1.41888	1.42043
283.15	589.3	2	1	0	1	0	0	0	0	0	0	0	0	0	0	0	0	0	0	3	0	0	0	0	0	0	0	0	0	0	0	3	0	0	0	1	1	1.5154	1.51562
318.15	589.3	3	2	0	8	0	0	0	1	0	0	0	0	0	0	0	0	0	2	0	0	18	0	0	0	0	0	0	2	0	0	0	0	0	0	0	0	1.37103	1.36975
303.15	589.3	4	21	0	2	0	0	0	0	0	0	0	0	0	0	0	0	0	2	0	0	6	0	0	0	0	0	0	2	0	0	0	0	0	0	0	0	1.43656	1.4328
293	589.3	2	7	0	0	0	0	0	0	1	0	0	0	0	0	0	0	0	0	0	0	0	0	0	0	0	0	0	0	0	0	8	1	0	0	1	1	1.53	1.5268
293	589.3	3	10	1	0	0	0	0	0	1	0	0	1	0	0	0	0	0	0	0	0	0	2	0	0	0	0	0	0	5	0	3	3	0	0	1	0	1.5164	1.5201
333.15	589.3	0	3	0	0	1	1	0	0	0	0	0	0	0	0	0	0	0	0	2	0	0	0	0	0	0	0	1	0	0	0	3	0	0	0	1	1	1.5458	1.5473
328.15	589.3	3	3	0	2	0	0	0	0	0	0	0	0	0	0	0	0	0	1	0	0	6	0	0	0	0	0	1	2	0	0	0	0	0	0	0	0	1.41767	1.4178
333.15	589.3	2	3	0	0	0	0	0	0	0	0	0	0	0	0	0	0	0	0	0	0	6	0	0	0	1	0	0	0	0	0	3	0	0	0	1	1	1.40024	1.40591
288.15	589.3	3	5	2	0	0	0	0	1	0	0	0	1	0	0	1	0	0	0	0	0	0	0	0	0	0	0	0	0	0	0	3	0	0	0	1	1	1.5049	1.5063
298.15	589.3	2	3	0	0	0	0	0	0	0	0	0	0	0	0	0	0	0	0	1	0	0	0	0	0	0	0	1	0	0	0	3	0	0	0	1	1	1.53744	1.54119
318.15	589.3	3	1	1	0	0	0	0	0	0	0	0	1	0	0	1	0	0	0	0	0	0	0	0	0	0	0	0	0	0	0	3	0	0	0	1	1	1.49735	1.5026
313.15	589.3	1	2	1	0	0	0	0	2	0	0	0	1	0	0	0	1	0	0	0	0	0	0	0	0	0	0	0	0	0	0	0	0	0	0	0	0	1.4345	1.4642
303.15	589.3	1	3	0	2	0	0	0	0	1	0	0	0	0	0	0	0	0	1	0	0	6	0	0	0	0	0	0	2	0	0	5	0	0	0	0	1	1.4433	1.44322
328.15	589.3	4	21	0	0	0	0	0	0	0	0	0	1	0	0	0	0	1	0	0	0	0	0	0	0	0	0	0	0	0	0	0	0	0	0	0	0	1.4322	1.4342
298.2	589.3	3	8	0	0	0	0	0	0	2	0	0	0	0	0	0	0	0	0	0	0	0	0	0	0	0	0	0	1	0	0	3	0	0	0	1	1	1.471	1.4776
308.15	589.3	2	1	0	0	0	0	0	0	0	0	0	1	0	0	0	0	0	0	0	0	0	0	0	0	0	0	0	0	3	1	3	0	0	1	1	1	1.5187	1.50924
293.15	589.3	2	7	0	0	0	0	0	0	0	0	0	0	0	0	0	0	0	0	0	0	4	0	0	0	0	1	0	0	0	0	4	1	0	0	0	1	1.45691	1.45452
303.15	589.3	2	7	0	0	0	0	0	0	0	0	0	0	0	0	0	0	0	0	0	0	0	1	0	0	0	0	0	0	0	0	3	0	0	0	1	1	1.50838	1.498
348.15	589.3	3	2	0	0	0	0	0	0	2	0	0	0	0	0	0	0	0	0	0	0	0	0	0	0	0	0	0	1	0	0	3	0	0	0	1	1	1.46645	1.4718
323.15	589.3	2	3	0	1	0	0	0	0	1	0	0	0	0	0	0	0	0	0	0	0	3	0	0	0	0	0	0	1	0	0	3	0	0	0	1	1	1.429	1.4306
308.15	589.3	2	7	0	0	0	0	0	0	0	0	0	0	0	0	0	0	0	0	0	0	0	1	0	0	0	0	0	0	0	0	3	0	0	0	1	1	1.4841	1.4989
303.15	589.3	1	4	0	0	0	0	0	0	0	0	0	1	0	0	0	0	0	0	1	0	0	0	0	0	0	0	0	0	0	0	3	0	0	1	0	1	1.4679	1.4691
308.15	589.3	5	11	3	0	0	0	0	0	3	1	0	0	0	0	0	1	0	0	0	0	0	0	0	0	0	0	0	1	0	0	0	0	0	0	0	0	1.4495	1.452
288.15	589.3	3	1	1	2	0	0	0	0	0	0	0	0	0	0	0	0	0	1	0	0	6	0	0	0	0	0	0	2	5	0	0	0	0	0	1	0	1.43387	1.4286
338.15	589.3	4	27	0	0	0	0	0	0	0	0	0	1	0	0	0	0	1	0	0	0	0	0	0	0	0	0	0	0	0	0	0	0	0	0	0	0	1.4329	1.4342
293.15	589.3	2	5	0	0	0	0	0	0	0	0	0	0	0	0	0	0	0	0	1	0	0	0	0	0	0	0	1	0	0	0	3	0	0	0	1	1	1.5534	1.54847
303.15	589.3	5	18	3	0	0	0	0	0	3	2	0	0	0	0	0	0	0	0	1	0	0	0	0	0	0	0	0	1	0	0	3	0	0	0	1	1	1.47841	1.47926
298.15	486.1	2	3	0	1	0	0	0	0	1	0	0	0	0	0	0	0	0	0	0	0	3	0	0	0	0	0	0	1	0	0	3	0	0	0	1	1	1.4434	1.43937
333.15	589.3	2	1	0	2	0	0	0	0	0	0	0	0	0	0	0	0	0	1	0	0	6	0	0	0	0	0	0	2	0	0	3	0	0	0	1	1	1.4135	1.42013
308.15	486.1	2	3	0	0	0	0	0	0	0	0	0	0	0	0	0	0	0	0	0	0	4	0	0	0	0	1	0	0	0	0	3	0	0	0	1	1	1.4243	1.4224
363.15	589.3	2	7	0	0	0	0	0	3	2	0	0	0	0	2	0	0	0	0	0	0	0	0	0	0	2	0	0	0	0	0	3	0	0	0	1	1	1.45692	1.4588
343.15	589.3	1	1	0	1	0	0	0	0	0	0	0	1	0	0	0	0	0	0	0	0	3	0	0	0	0	0	0	0	0	0	5	0	0	0	0	1	1.5563	1.5574
308.15	589.3	2	4	0	1	0	0	0	0	1	0	0	0	0	0	0	0	0	0	0	0	3	0	0	0	0	0	0	1	0	0	3	0	0	0	1	1	1.4365	1.43478
348.15	589.3	2	2	0	0	0	0	0	0	0	0	0	1	0	0	1	0	0	0	0	0	0	0	0	0	0	0	0	0	0	0	3	0	0	0	1	1	1.50637	1.5026
313.15	589.3	2	2	0	0	0	0	0	0	0	0	0	0	0	0	0	0	0	1	0	0	2	0	0	0	0	0	0	2	4	0	0	0	0	0	1	0	1.43846	1.4375
287.165	632.8	2	1	0	2	0	0	0	0	0	0	0	0	0	0	0	0	0	1	0	0	6	0	0	0	0	0	0	2	0	0	3	0	0	0	1	1	1.4246	1.4278
333.15	589.3	3	26	1	0	0	0	0	0	3	2	0	0	0	0	0	0	0	0	1	0	0	0	0	0	0	0	0	1	0	0	3	0	0	0	1	1	1.46601	1.4707
328.15	589.3	1	1	0	1	0	0	0	0	0	0	0	1	0	0	0	0	0	0	0	0	3	0	0	0	0	0	0	0	0	0	5	0	0	0	0	1	1.5594	1.5586
328.15	589.3	2	7	0	0	0	0	0	0	0	0	0	0	0	0	0	0	0	0	0	0	0	1	0	0	0	0	0	0	0	0	3	0	0	0	1	1	1.50103	1.4958
343.15	589.3	1	3	0	2	0	0	0	0	0	0	0	0	0	0	0	0	0	1	0	0	6	0	0	0	0	0	0	2	0	0	5	0	0	0	0	1	1.4298	1.4328
293.15	589.3	3	4	2	0	0	0	0	1	0	0	0	1	0	0	1	0	0	0	0	0	0	0	0	0	0	0	0	0	0	0	3	0	0	0	1	1	1.5065	1.5071
318.15	589.3	2	3	0	0	0	0	0	0	0	0	0	0	0	0	0	0	0	0	0	0	4	0	0	0	0	1	0	0	0	0	3	0	0	0	1	1	1.4172	1.4157
313.15	589.3	2	7	0	2	0	0	0	0	0	0	0	0	0	0	0	0	0	1	0	0	6	0	0	0	0	0	0	2	0	0	3	0	0	0	1	1	1.428	1.4297
318.15	589.3	2	4	0	0	0	0	0	0	0	0	0	0	0	0	0	0	0	0	0	0	4	0	0	0	0	1	0	0	0	0	3	0	0	0	1	1	1.4197	1.4175
318.15	589.3	2	1	0	2	0	0	0	0	0	0	0	0	0	0	0	0	0	1	0	0	6	0	0	0	0	0	0	2	0	0	3	0	0	0	1	1	1.41721	1.42382
318.2	589.3	2	3	0	0	0	0	0	0	0	0	0	0	0	0	0	0	0	0	0	0	0	0	0	1	0	0	0	0	0	0	3	0	0	0	1	1	1.5639	1.564
298.15	589.3	3	1	0	0	0	0	0	0	1	0	0	0	0	0	0	0	0	0	0	0	0	0	0	0	0	0	0	1	0	0	3	0	0	0	1	1	1.4962	1.498
308.15	589.3	2	7	0	0	0	0	0	0	0	0	0	0	0	0	0	0	0	0	0	0	4	0	0	0	0	1	0	0	0	0	3	0	0	0	1	1	1.4288	1.42939
298.15	589.3	4	8	1	2	0	0	0	0	1	0	0	0	0	0	0	0	0	1	0	0	6	0	0	0	0	0	0	2	3	3	3	0	0	0	1	1	1.4502	1.44032
328.15	589.3	1	4	0	0	0	0	0	0	0	0	0	0	0	0	0	0	0	1	2	0	0	0	0	0	0	0	0	0	0	0	5	0	0	0	0	1	1.5212	1.5217
293.15	589.3	2	2	0	2	0	0	0	0	1	0	0	0	0	0	0	0	0	1	0	0	6	0	0	0	0	0	0	2	0	0	3	0	0	0	1	1	1.4272	1.4319
286.907	632.8	2	3	0	0	0	0	0	0	0	0	0	0	0	0	0	0	0	0	0	0	4	0	0	0	0	1	0	0	0	0	3	0	0	0	1	1	1.4228	1.42234
298.15	589.3	1	7	0	0	0	0	0	0	0	0	0	0	0	0	0	0	0	0	1	0	0	0	1	0	0	0	0	0	0	0	3	0	0	0	1	1	1.53193	1.5243
328.15	589.3	3	4	0	0	0	0	0	0	0	0	0	1	0	0	0	0	0	0	0	0	0	0	0	0	0	0	0	0	0	0	3	0	0	0	1	1	1.4797	1.4857
323.15	589.3	2	7	0	0	0	0	0	0	0	0	0	0	0	0	0	0	0	0	0	0	6	0	0	0	1	0	0	0	0	0	3	0	0	0	1	1	1.41601	1.41924
318.15	589.3	2	7	0	0	0	0	0	0	0	0	0	0	0	0	0	0	0	0	0	0	4	0	0	0	0	1	0	0	0	0	3	0	0	0	1	1	1.42715	1.4244
313.15	589.3	2	5	0	0	0	0	0	0	0	0	0	0	0	0	0	0	0	0	4	0	0	0	0	0	0	1	0	0	0	0	3	0	0	0	1	1	1.4477	1.44741
343.15	589.3	2	5	0	2	0	0	0	0	0	0	0	0	0	0	0	0	0	1	0	0	6	0	0	0	0	0	0	2	0	0	3	0	0	0	1	1	1.41648	1.4212
288.3	589.3	2	5	0	0	0	0	0	0	0	0	0	0	0	0	0	0	0	0	0	0	6	0	0	0	1	0	0	0	0	0	3	0	0	0	1	1	1.41981	1.42172
303.15	589.3	1	1	0	1	0	0	0	0	0	0	0	1	0	0	0	0	0	0	0	0	3	0	0	0	0	0	0	0	0	0	5	0	0	0	0	1	1.5658	1.5671
333.15	589.3	2	1	0	2	0	0	0	0	0	0	0	0	0	0	0	0	0	1	0	0	6	0	0	0	0	0	0	2	0	0	3	0	0	0	1	1	1.41319	1.42013
348.15	589.3	4	28	0	0	0	0	0	0	0	0	0	0	0	0	0	0	0	0	0	0	0	0	1	0	1	0	0	0	0	0	0	0	0	0	0	0	1.47346	1.47035
318.15	589.3	2	3	0	0	0	0	0	0	1	0	0	0	0	0	1	0	0	0	0	0	0	0	0	0	0	0	0	1	0	0	3	0	0	0	1	1	1.5068	1.50023
333.15	589.3	1	2	0	4	0	0	0	1	0	0	0	1	0	0	0	0	0	0	0	0	9	0	0	0	0	0	0	0	0	0	3	0	0	0	1	1	1.39752	1.39885
343.15	589.3	4	2	1	0	0	0	0	1	0	0	0	1	0	0	1	0	0	1	0	0	0	0	0	0	0	0	0	0	0	0	0	0	0	0	0	0	1.5041	1.5072
313.15	589.3	3	4	0	0	0	0	0	0	0	0	0	1	0	0	0	0	0	0	0	0	0	0	0	0	0	0	0	0	0	0	3	0	0	0	1	1	1.483	1.4889
343.15	589.3	5	9	0	0	0	0	0	0	2	0	0	0	0	0	0	0	0	0	0	0	0	0	0	0	1	0	0	1	0	0	0	0	0	0	0	0	1.4619	1.459
303.15	589.3	1	2	0	0	0	0	0	0	0	0	0	0	0	0	0	0	0	1	2	0	0	0	0	0	0	0	0	0	0	0	5	0	0	0	0	1	1.539	1.5342
313.15	589.3	3	1	0	0	0	0	0	0	2	0	0	0	0	0	0	0	0	0	0	0	0	0	0	0	0	0	0	1	0	0	3	0	0	0	1	1	1.4774	1.475
328.15	589.3	2	1	0	0	0	0	0	0	0	0	0	0	0	0	0	0	0	1	0	0	2	0	0	0	0	0	0	2	0	0	3	0	0	0	1	1	1.43899	1.43463
323.15	589.3	3	3	0	0	0	0	0	0	2	0	0	0	0	0	0	0	0	0	0	0	0	0	0	0	0	0	0	1	0	0	3	0	0	0	1	1	1.4713	1.4729
313.15	486.1	2	1	0	0	0	0	0	0	0	0	0	0	0	0	0	0	0	0	0	0	4	0	0	0	0	1	0	0	0	0	3	0	0	0	1	1	1.4132	1.41622
343.15	589.3	1	5	0	1	0	0	0	0	0	0	0	1	0	0	0	0	0	0	0	0	3	0	0	0	0	0	0	0	0	0	5	0	0	0	0	1	1.4636	1.4697
288.15	589.3	3	2	0	0	0	0	0	0	2	0	0	0	0	0	0	0	0	0	0	0	0	0	0	0	0	0	0	1	0	0	3	0	0	0	1	1	1.4779	1.48065
303.15	589.3	2	3	0	2	0	0	0	0	0	0	0	0	0	0	0	0	0	1	0	0	6	0	0	0	0	0	0	2	5	0	0	0	0	0	1	0	1.42784	1.42683
308.15	589.3	4	2	0	2	0	0	0	0	0	0	0	0	0	0	0	0	0	2	0	0	6	0	0	0	0	0	0	2	0	0	0	0	0	0	0	0	1.4022	1.40741
313.15	589.3	3	26	1	0	0	0	0	0	3	2	0	0	0	0	0	0	0	0	1	0	0	0	0	0	0	0	0	1	0	0	3	0	0	0	1	1	1.47203	1.47261
293.15	589.3	1	5	0	0	0	0	0	0	1	0	0	0	0	0	0	0	0	1	3	0	0	0	0	0	0	0	0	0	0	0	3	0	0	0	1	1	1.52	1.5194
293.15	589.3	2	1	0	0	0	0	0	0	0	0	0	1	0	0	0	0	0	0	0	0	0	0	0	0	0	0	0	0	0	0	3	0	0	1	0	1	1.45966	1.4616
308.15	589.3	3	3	0	0	0	0	0	0	2	0	0	0	0	0	0	0	0	0	0	0	0	0	0	0	0	0	0	1	0	0	4	1	0	0	0	1	1.51057	1.50943
323.15	589.3	1	6	0	0	0	0	0	1	0	0	0	0	0	0	0	0	0	0	0	0	0	1	0	0	0	0	0	0	0	0	3	0	0	0	1	1	1.5028	1.50287
318.15	589.3	2	3	0	1	0	0	0	0	1	0	0	0	0	0	0	0	0	0	0	0	3	0	0	0	0	0	0	1	4	0	0	0	0	0	1	0	1.4274	1.4313
313.15	589.3	2	7	0	0	0	0	0	0	0	0	0	0	0	0	0	0	0	0	0	0	4	0	0	0	0	1	0	0	0	0	3	0	0	0	1	1	1.4271	1.4258
298.15	430.1	2	7	0	0	0	0	0	0	0	0	0	0	0	0	0	0	0	0	0	0	4	0	0	0	0	1	0	0	0	0	3	0	0	0	1	1	1.4439	1.4335
308.15	589.3	1	5	0	0	0	0	0	0	0	0	0	0	0	0	0	0	0	0	1	0	0	1	0	0	0	0	0	0	0	0	3	0	0	0	1	1	1.52139	1.51731
323.15	589.3	1	5	0	0	0	0	0	0	0	0	0	0	0	0	0	0	0	0	1	0	0	0	1	0	0	0	0	0	0	0	3	0	0	0	1	1	1.53992	1.5243
300.65	589.3	1	3	0	0	0	0	0	0	0	0	0	0	0	0	0	0	0	0	0	0	4	0	0	0	0	1	0	0	0	0	5	0	0	0	0	1	1.4452	1.44592
303.15	589.3	2	1	0	2	0	0	0	0	0	0	0	0	0	0	0	0	0	1	0	0	6	0	0	0	0	0	0	2	0	0	3	0	0	0	1	1	1.42142	1.42719
313.15	589.3	2	3	0	1	0	0	0	0	1	0	0	0	0	0	0	0	0	0	0	0	3	0	0	0	0	0	0	1	0	0	3	0	0	0	1	1	1.43155	1.43358
308.15	589.3	3	0	0	0	0	0	0	0	2	0	0	0	0	0	0	0	0	0	0	0	0	0	0	0	0	0	0	1	0	0	3	0	0	0	1	1	1.4804	1.4797
313.15	589.3	3	5	0	0	0	0	0	0	0	0	0	1	0	0	0	0	0	0	0	0	0	0	0	0	0	0	0	0	0	0	3	0	0	0	1	1	1.481	1.488
313.15	589.3	5	6	2	0	0	0	0	0	0	1	0	1	0	0	0	0	1	0	0	0	0	0	0	0	0	0	0	0	4	0	0	0	1	0	1	0	1.4772	1.4828
348.15	589.3	3	3	0	0	0	0	0	0	0	0	0	1	0	0	0	0	0	0	0	0	0	0	0	0	0	0	0	0	4	0	0	0	0	0	1	0	1.45619	1.46
303.15	589.3	1	3	0	2	0	0	0	0	0	0	0	0	0	0	0	0	0	1	0	0	6	0	0	0	0	0	0	2	0	0	5	0	0	0	0	1	1.4414	1.44331
308.15	589.3	2	3	0	0	0	0	0	0	0	0	0	0	0	0	0	0	0	0	0	0	4	0	0	0	0	1	0	0	0	0	4	1	0	0	0	1	1.4495	1.452
338.15	589.3	2	3	0	0	0	0	0	0	0	0	0	0	0	0	0	0	0	1	2	0	0	0	0	0	0	0	0	0	0	0	3	0	0	0	1	1	1.49305	1.49962
343.15	589.3	2	3	0	0	0	0	0	0	0	0	0	0	0	0	0	0	0	1	2	0	0	0	0	0	0	0	0	0	4	0	0	0	0	0	1	0	1.4779	1.4853
297.042	632.8	2	3	0	0	0	0	0	0	0	0	0	0	0	0	0	0	0	0	0	0	4	0	0	0	0	1	0	0	0	0	3	0	0	0	1	1	1.4202	1.4215
293.15	589.3	4	3	0	0	0	0	0	1	0	0	0	1	0	0	0	0	0	1	0	0	0	0	0	0	0	0	0	0	0	0	0	0	0	0	0	0	1.4705	1.4692
323.15	430.1	2	5	0	0	0	0	0	0	0	0	0	0	0	0	0	0	0	0	0	0	4	0	0	0	0	1	0	0	0	0	3	0	0	0	1	1	1.4313	1.42696
318.15	589.3	3	2	0	0	0	0	0	0	2	0	0	0	0	0	0	0	0	0	0	0	0	0	0	0	0	0	0	1	4	0	0	0	0	0	1	0	1.4676	1.46632
323.15	589.3	2	4	1	0	0	0	0	1	0	0	0	1	0	0	1	0	0	0	0	0	0	0	0	0	0	0	0	0	0	0	3	0	0	0	1	1	1.5096	1.506
323.15	589.3	3	5	0	0	0	0	0	0	0	0	0	1	0	0	0	0	0	0	0	0	0	0	0	0	0	0	0	0	0	0	3	0	0	0	1	1	1.4787	1.4871
332.55	589.3	3	1	0	0	0	0	0	0	1	0	0	0	0	0	0	0	0	0	0	0	0	0	0	0	0	0	0	1	0	0	7	2	0	0	1	1	1.5357	1.53509
313.15	589.3	2	3	0	0	0	0	0	0	0	0	0	0	0	0	0	0	0	0	0	0	6	0	0	0	1	0	0	0	0	0	3	0	0	0	1	1	1.40543	1.4081
298.15	589.3	2	3	0	2	0	0	0	0	0	0	0	0	0	0	0	0	0	1	0	0	6	0	0	0	0	0	0	2	0	0	3	0	0	0	1	1	1.42705	1.43299
338.15	589.3	6	12	0	0	0	0	0	0	3	0	0	0	0	1	0	0	0	0	0	0	0	0	0	0	2	0	0	0	0	0	0	0	0	0	0	0	1.45212	1.45755
313.15	589.3	2	1	0	0	0	0	0	0	0	0	0	0	0	0	0	0	0	0	0	0	4	0	0	0	0	1	0	0	0	0	3	0	0	0	1	1	1.41042	1.41083
308.15	589.3	1	4	0	0	0	0	0	0	0	0	0	1	0	0	0	0	0	0	1	0	0	0	0	0	0	0	0	0	0	0	3	0	0	1	0	1	1.4661	1.46558
333.15	589.3	2	7	0	0	0	0	0	0	0	0	0	0	0	0	0	0	0	0	0	0	0	1	0	0	0	0	0	0	0	0	3	0	0	0	1	1	1.49871	1.495
318.15	589.3	3	3	1	0	0	0	0	2	0	0	0	1	0	0	1	0	0	1	0	0	0	0	0	0	0	0	0	0	0	0	0	0	0	0	0	0	1.5388	1.53655
313.15	589.3	3	3	0	2	0	0	0	0	0	0	0	0	0	0	0	0	0	1	0	0	6	0	0	0	0	0	1	2	0	0	0	0	0	0	0	0	1.42185	1.42169
303.15	589.3	1	1	0	1	0	0	0	0	1	0	0	0	0	0	0	0	0	0	0	0	3	0	0	0	0	0	0	1	0	0	5	0	0	0	0	1	1.45759	1.45687
323.15	589.3	2	2	0	2	0	0	0	0	1	0	0	0	0	0	0	0	0	1	0	0	6	0	0	0	0	0	0	2	4	0	0	0	0	0	1	0	1.4152	1.4178
338.15	589.3	1	5	0	1	0	0	0	0	0	0	0	1	0	0	0	0	0	0	0	0	3	0	0	0	0	0	0	0	0	0	5	0	0	0	0	1	1.4649	1.4697
313.15	589.3	2	4	0	2	0	0	0	0	1	0	0	0	0	0	0	0	0	1	0	0	6	0	0	0	0	0	0	2	0	0	3	0	0	0	1	1	1.423	1.4283
318.15	589.3	2	7	0	0	0	0	0	0	0	0	0	0	0	0	0	0	0	0	0	0	4	0	0	0	0	1	0	0	0	0	3	0	0	0	1	1	1.4266	1.4244
313.15	589.3	2	16	0	0	0	0	0	0	2	0	0	0	0	0	0	0	0	0	1	0	0	0	0	0	0	0	0	1	0	0	3	0	0	0	1	1	1.48232	1.47305
318.15	589.3	2	5	0	0	0	0	0	0	0	0	0	0	0	0	0	0	0	0	0	0	4	0	0	0	0	1	0	0	0	0	3	0	0	0	1	1	1.42268	1.42128
298.15	589.3	1	3	0	1	0	0	0	0	1	0	0	0	0	0	0	0	0	0	0	0	3	0	0	0	0	0	0	1	0	0	5	0	0	0	0	1	1.45819	1.4591
338.15	589.3	2	2	0	2	0	0	0	0	0	0	0	0	0	0	0	0	0	1	0	0	6	0	0	0	0	0	0	2	4	0	0	0	0	0	1	0	1.4096	1.41365
298.15	589.3	4	3	0	0	0	0	0	1	0	0	0	1	0	0	0	0	0	1	0	0	0	0	0	0	0	0	0	0	0	0	0	0	0	0	0	0	1.4686	1.46818
338.15	589.3	2	3	0	8	0	0	0	0	0	0	0	0	0	0	0	0	0	1	0	0	18	0	0	0	0	0	0	2	0	0	3	0	0	0	1	1	1.37638	1.37496
297.256	632.8	2	1	0	2	0	0	0	0	0	0	0	0	0	0	0	0	0	1	0	0	6	0	0	0	0	0	0	2	0	0	3	0	0	0	1	1	1.4219	1.42767
348.15	589.3	2	1	0	0	0	0	0	0	0	0	0	0	0	0	0	0	0	0	0	0	4	0	0	0	0	1	0	0	0	0	3	0	0	0	1	1	1.39975	1.40414
343.15	589.3	2	1	0	0	0	0	0	0	0	0	0	0	0	0	0	0	0	1	2	0	0	0	0	0	0	0	0	0	0	0	3	0	0	0	1	1	1.49865	1.5
343.15	589.3	3	3	0	0	0	0	0	0	2	0	0	0	0	0	0	0	0	0	0	0	0	0	0	0	0	0	0	1	0	0	3	0	0	0	1	1	1.46725	1.47121
328.15	589.3	1	3	0	0	0	0	0	0	0	0	0	0	0	0	0	0	0	0	0	0	4	0	0	0	0	1	0	0	0	0	5	0	0	0	0	1	1.43793	1.43991
308.15	589.3	1	5	0	1	0	0	0	0	0	0	0	1	0	0	0	0	0	0	0	0	3	0	0	0	0	0	0	0	0	0	5	0	0	0	0	1	1.474	1.4754
333.15	589.3	1	9	0	0	0	0	0	0	0	0	0	0	0	0	0	0	0	0	1	0	0	1	0	0	0	0	0	0	0	0	3	0	0	0	1	1	1.50129	1.50727
308.15	589.3	3	2	0	1	1	1	0	0	1	1	0	0	0	0	0	0	1	0	0	0	0	0	0	0	0	0	0	1	0	0	8	1	0	0	1	1	1.53884	1.54253
313	589.3	2	6	0	0	0	0	0	0	1	1	0	0	0	0	0	0	0	1	2	0	0	0	0	0	0	0	0	0	0	0	3	0	0	0	1	1	1.507	1.50727
323.15	589.3	2	18	0	0	0	0	0	0	2	0	0	0	0	0	0	0	0	0	1	0	0	0	0	0	0	0	0	1	0	0	3	0	0	0	1	1	1.47098	1.4725
298.15	589.3	4	6	0	2	0	0	0	0	0	0	0	0	0	0	0	0	0	1	0	0	6	0	0	0	0	0	0	2	0	0	2	3	0	0	0	1	1.45938	1.45687
333.15	589.3	2	2	0	2	0	0	0	0	0	0	0	0	0	0	0	0	0	1	0	0	6	0	0	0	0	0	0	2	4	0	0	0	0	0	1	0	1.4111	1.41622
303.15	430.1	2	2	0	0	0	0	0	0	0	0	0	0	0	0	0	0	0	0	0	0	4	0	0	0	0	1	0	0	0	0	3	0	0	0	1	1	1.427	1.4224
298.2	589.3	2	3	0	0	0	0	0	0	0	0	0	0	0	0	0	0	0	0	0	0	4	0	0	0	0	1	0	0	0	0	3	0	0	0	1	1	1.4227	1.42146
333.15	589.3	2	3	0	0	0	0	0	0	1	0	0	0	0	0	1	0	0	0	0	0	0	0	0	0	0	0	0	1	0	0	3	0	0	0	1	1	1.5027	1.4925
298.15	589.6	2	7	0	0	0	0	0	0	0	0	0	0	0	0	0	0	0	0	0	0	4	0	0	0	0	1	0	0	0	0	3	0	0	0	1	1	1.4328	1.4307
333.15	589.3	2	2	0	0	0	0	0	0	0	0	0	1	0	0	1	0	0	0	0	0	0	0	0	0	0	0	0	0	0	0	3	0	0	0	1	1	1.49321	1.50402
293.15	589.3	3	5	0	0	0	0	0	0	0	0	0	1	0	0	0	0	0	0	0	0	0	0	0	0	0	0	0	0	0	0	3	0	0	0	1	1	1.4854	1.49527
288.15	589.3	2	3	0	0	0	0	0	0	0	0	0	0	0	0	0	0	0	0	0	0	4	0	0	0	0	1	0	0	0	0	3	0	0	0	1	1	1.4234	1.42234
323.15	589.3	8	3	3	0	0	0	0	0	1	0	0	0	0	0	0	0	0	0	0	0	0	0	0	0	1	0	0	1	0	0	4	2	0	0	0	0	1.5144	1.5119
283.15	589.3	3	3	0	2	0	0	0	0	0	0	0	0	0	0	0	0	0	1	0	0	6	0	0	0	0	0	1	2	0	0	0	0	0	0	0	0	1.43056	1.42748
333.15	589.3	1	3	0	0	0	0	0	0	0	0	0	0	0	0	0	0	0	0	0	0	4	0	0	0	0	1	0	0	0	0	5	0	0	0	0	1	1.4363	1.43937
318.2	589.3	2	0	0	0	0	0	0	0	0	0	0	0	0	0	0	0	0	0	0	0	4	0	0	0	0	1	0	0	0	0	3	0	0	0	1	1	1.3993	1.411
313.2	589.3	2	13	0	2	0	4	0	0	0	0	0	0	0	0	0	0	0	1	0	0	6	0	0	0	0	0	0	2	0	0	3	0	0	0	1	1	1.4612	1.4517
303.15	822.7	2	1	0	0	0	0	0	0	0	0	0	0	0	0	0	0	0	0	0	0	4	0	0	0	0	1	0	0	0	0	3	0	0	0	1	1	1.4046	1.411
313.15	589.3	2	1	0	0	0	0	0	0	0	0	0	0	0	0	0	0	0	0	0	0	4	0	0	0	0	1	0	0	0	0	3	0	0	0	1	1	1.407	1.41083
333.15	589.3	1	11	0	0	0	0	0	1	0	0	0	1	0	0	0	0	0	0	1	0	0	0	0	0	0	0	0	1	0	0	7	2	0	0	1	1	1.50322	1.50871
308.15	430.1	2	5	0	2	0	0	0	0	0	0	0	0	0	0	0	0	0	1	0	0	6	0	0	0	0	0	0	2	0	0	3	0	0	0	1	1	1.437	1.4329
305.65	589.3	2	3	0	0	0	0	0	0	0	0	0	0	0	0	0	0	0	1	2	0	0	0	0	0	0	0	0	0	0	0	4	1	0	0	0	1	1.53134	1.52882
313.15	589.3	2	1	0	2	0	0	0	0	0	0	0	0	0	0	0	0	0	1	0	0	6	0	0	0	0	0	0	2	0	0	4	1	0	0	0	1	1.43917	1.44149
298.1	589.3	2	4	0	0	0	0	0	0	0	0	0	0	0	0	0	0	0	0	0	0	4	0	0	0	0	1	0	0	0	0	3	0	0	0	1	1	1.4261	1.423
328.15	589.3	3	3	0	0	0	0	0	0	2	0	0	0	0	0	0	0	0	0	0	0	0	0	0	0	0	0	0	1	4	0	0	0	0	0	1	0	1.46536	1.4642
302.2	589.3	2	1	0	0	0	0	0	0	0	0	0	0	0	0	0	0	0	0	0	0	4	0	0	0	0	1	0	0	0	0	3	0	0	0	1	1	1.41	1.4117
298.1	589.3	4	3	0	0	0	0	0	0	3	0	0	0	0	1	0	0	0	0	0	0	0	0	0	0	1	0	0	0	0	0	3	0	0	0	1	1	1.4733	1.4802
313.15	589.3	2	7	1	0	0	0	0	0	0	0	1	1	0	0	1	0	0	0	0	0	0	0	0	0	0	0	0	0	0	0	3	0	0	0	1	1	1.5101	1.50423
323.15	589.3	2	4	0	0	0	0	0	0	1	0	0	0	0	0	1	0	0	0	0	0	0	0	0	0	0	0	0	1	0	0	3	0	0	0	1	1	1.4992	1.4989
283.15	589.3	4	28	0	0	0	0	0	0	0	0	0	0	0	0	0	0	0	1	2	0	0	0	0	0	1	0	0	0	0	0	0	0	0	0	0	0	1.48826	1.48582
298.15	589.3	2	3	0	0	0	0	0	0	0	0	0	0	0	0	0	0	0	0	0	0	4	0	0	0	0	1	0	0	0	0	3	0	0	0	1	1	1.4211	1.4215
323.15	589.3	3	4	0	1	1	1	0	0	1	1	0	0	0	0	0	0	1	0	0	0	0	0	0	0	0	0	0	1	0	0	5	0	0	0	0	1	1.51382	1.51115
328.15	589.3	1	3	0	0	0	0	0	0	0	0	0	0	0	0	0	0	0	1	0	0	2	0	0	0	0	0	0	2	0	0	5	0	0	0	0	1	1.46247	1.46063
323.15	589.3	3	20	1	0	0	0	0	0	3	2	0	0	0	0	0	0	0	0	1	0	0	0	0	0	0	0	0	1	0	0	3	0	0	0	1	1	1.47361	1.4725
283.1	589.3	2	3	0	1	0	0	0	0	1	0	0	0	0	0	0	0	0	0	0	0	3	0	0	0	0	0	0	1	0	0	3	0	0	0	1	1	1.437	1.43779
318.15	589.3	2	7	0	0	0	0	0	0	0	0	0	0	0	0	0	0	0	0	0	0	4	0	0	0	0	1	0	0	0	0	4	1	0	0	0	1	1.44976	1.44831
363.15	589.3	2	7	0	0	0	0	0	0	0	0	0	0	0	0	0	0	0	0	0	0	0	1	0	0	0	0	0	0	0	0	3	0	0	0	1	1	1.49079	1.48953
328.15	589.3	2	1	0	4	0	0	0	0	0	0	0	1	0	0	0	0	0	0	0	0	9	0	0	0	0	0	0	0	0	0	4	1	0	0	0	1	1.4126	1.4126
323.15	589.3	4	3	0	2	0	0	0	0	0	0	0	0	0	0	0	0	0	2	0	0	6	0	0	0	0	0	0	2	0	0	0	0	0	0	0	0	1.40142	1.40806
293.15	589.3	3	8	0	0	0	0	0	0	2	0	0	0	0	0	0	0	0	0	0	0	0	0	0	0	0	0	0	1	0	0	3	0	0	0	1	1	1.477	1.4789
288.15	589.3	3	2	0	2	0	0	0	0	0	0	0	0	0	0	0	0	0	1	0	0	6	0	0	0	0	0	1	2	0	0	0	0	0	0	0	0	1.4262	1.42301
303.15	589.3	3	2	0	0	0	0	0	0	2	0	0	0	0	0	0	0	0	0	0	0	0	0	0	0	0	0	0	1	0	0	3	0	0	0	1	1	1.47789	1.4791
298.15	589.3	3	3	0	0	0	0	0	0	0	0	0	1	0	0	0	0	0	0	0	0	0	0	0	0	0	0	0	0	0	0	3	0	0	0	1	1	1.49381	1.49527
308.15	589.3	4	14	1	0	0	0	0	1	1	0	0	0	0	0	0	0	0	1	0	0	0	0	0	0	0	0	0	1	4	0	0	0	1	0	1	0	1.48328	1.4829
318.15	656.3	2	1	0	0	0	0	0	0	0	0	0	0	0	0	0	0	0	0	0	0	4	0	0	0	0	1	0	0	0	0	3	0	0	0	1	1	1.4043	1.41187
288.15	589.3	2	2	0	2	0	0	0	0	0	0	0	0	0	0	0	0	0	1	0	0	6	0	0	0	0	0	0	2	0	0	4	1	0	0	0	1	1.44734	1.44874
308.15	589.3	2	7	0	0	0	0	0	0	0	0	0	0	0	0	0	0	0	0	0	0	6	0	0	0	1	0	0	0	0	0	3	0	0	0	1	1	1.42028	1.4212
298.15	589.3	2	7	0	2	0	0	0	0	0	0	0	0	0	0	0	0	0	1	0	0	6	0	0	0	0	0	0	2	0	0	3	0	0	0	1	1	1.4327	1.436
313.15	589.3	1	9	0	0	0	0	0	1	0	0	0	0	0	0	0	0	0	0	0	0	0	1	0	0	0	0	0	0	0	0	3	0	0	0	1	1	1.508	1.50497
304.2	589.3	3	3	0	0	0	0	0	0	2	0	0	0	0	0	0	0	0	0	0	0	0	0	0	0	0	0	0	1	0	0	3	0	0	0	1	1	1.4776	1.4787
298.15	589.3	5	1	2	0	0	0	0	0	0	1	0	1	0	0	0	0	1	0	0	0	0	0	0	0	0	0	0	0	4	0	0	0	1	0	1	0	1.4882	1.4868
333.15	589.3	1	5	0	0	0	0	0	0	0	0	0	0	0	0	0	0	0	0	1	0	0	0	1	0	0	0	0	0	0	0	3	0	0	0	1	1	1.53748	1.53216
305.2	589.3	2	1	0	0	0	0	0	0	0	0	0	0	0	0	0	0	0	0	0	0	4	0	0	0	0	1	0	0	0	0	3	0	0	0	1	1	1.4093	1.41166
333.15	589.3	3	3	0	0	0	0	0	0	0	0	0	1	0	0	0	0	0	0	0	0	0	0	0	0	0	0	0	0	0	0	3	0	0	0	1	1	1.4801	1.48384
318.15	589.3	4	3	0	2	0	0	0	0	1	0	0	0	0	0	0	0	0	2	0	0	6	0	0	0	0	0	0	2	0	0	0	0	0	0	0	0	1.4065	1.40855
308.15	589.3	1	0	0	0	0	0	0	1	1	0	0	0	0	0	0	0	0	0	0	0	0	0	0	0	0	0	0	1	0	0	3	0	0	1	0	1	1.48655	1.4907
323.15	486.1	2	5	0	0	0	0	0	0	0	0	0	0	0	0	0	0	0	0	0	0	4	0	0	0	0	1	0	0	0	0	3	0	0	0	1	1	1.4263	1.4258
333.15	589.3	3	1	0	0	0	0	0	0	0	0	0	1	0	0	0	0	0	0	0	0	0	0	0	0	0	0	0	0	0	0	3	0	0	0	1	1	1.49015	1.48809
303.15	589.3	3	22	0	0	0	0	0	2	5	0	0	0	0	0	0	0	0	1	0	0	0	0	0	0	0	0	0	1	0	0	0	0	0	0	0	0	1.47114	1.46818
328.15	589.3	3	12	1	0	0	0	0	0	3	1	0	0	0	0	0	1	0	0	0	0	0	0	0	0	0	0	0	1	0	0	0	0	0	0	0	0	1.4497	1.4462
298.19	589.3	3	1	0	0	0	0	0	0	1	0	0	0	0	0	0	0	0	0	0	0	0	0	0	0	0	0	0	1	0	0	3	0	0	0	1	1	1.49542	1.498
313.15	589.3	3	3	0	0	0	0	0	0	2	0	0	0	0	0	0	0	0	0	0	0	0	0	0	0	0	0	0	1	0	0	3	0	0	0	1	1	1.47473	1.4745
318.15	589.3	2	5	0	0	0	0	0	0	0	0	0	0	0	0	0	0	0	0	4	0	0	0	0	0	0	1	0	0	0	0	3	0	0	0	1	1	1.44569	1.44402
318.15	589.3	2	1	0	0	0	0	0	0	0	0	0	0	0	0	0	0	0	0	0	0	4	0	0	0	0	1	0	0	0	0	3	0	0	0	1	1	1.4067	1.41187
323.2	589.3	2	15	0	2	0	2	0	0	0	0	0	0	0	0	0	0	0	1	0	0	6	0	0	0	0	0	0	2	0	0	3	0	0	0	1	1	1.4446	1.441
318.15	589.3	1	3	0	1	0	0	0	0	1	0	0	0	0	0	0	0	0	0	0	0	3	0	0	0	0	0	0	1	0	0	5	0	0	0	0	1	1.4527	1.45412
313.15	589.3	2	7	0	0	0	0	0	0	0	0	0	0	0	0	0	0	0	0	4	0	0	0	0	0	0	1	0	0	0	0	3	0	0	0	1	1	1.4509	1.44741
343.15	589.3	3	2	0	0	0	0	0	0	2	0	0	0	0	0	0	0	0	0	0	0	0	0	0	0	0	0	0	1	0	0	3	0	0	0	1	1	1.4665	1.4718
323.15	589.6	2	1	0	2	0	0	0	0	0	0	0	0	0	0	0	0	0	1	0	0	6	0	0	0	0	0	0	2	0	0	3	0	0	0	1	1	1.4152	1.42105
293.15	589.3	4	28	0	0	0	0	0	0	0	0	0	0	0	0	0	0	0	1	2	0	0	0	0	0	1	0	0	0	0	0	0	0	0	0	0	0	1.48502	1.4853
303.15	589.3	2	5	0	2	0	0	0	0	0	0	0	0	0	0	0	0	0	1	0	0	6	0	0	0	0	0	0	2	0	0	3	0	0	0	1	1	1.4298	1.4319
308.15	656.3	2	1	0	2	0	0	0	0	0	0	0	0	0	0	0	0	0	1	0	0	6	0	0	0	0	0	0	2	0	0	3	0	0	0	1	1	1.4176	1.42382
303.15	589.3	3	1	1	2	0	0	0	0	0	0	0	0	0	0	0	0	0	1	0	0	6	0	0	0	0	0	0	2	5	0	0	0	0	0	1	0	1.42955	1.42565
325.65	589.3	1	2	0	0	0	0	0	0	0	0	0	0	0	0	0	0	0	0	0	0	4	0	0	0	0	1	0	0	0	0	5	0	0	0	0	1	1.43726	1.43924
298.15	589.3	4	3	0	2	0	0	0	0	1	0	0	0	0	0	0	0	0	2	0	0	6	0	0	0	0	0	0	2	0	0	0	0	0	0	0	0	1.4121	1.4136
317.82	589.3	4	1	0	0	0	0	0	0	3	0	0	0	0	1	0	0	0	0	0	0	0	0	0	0	1	0	0	0	0	0	3	0	0	0	1	1	1.47636	1.4745
288.15	589.3	4	2	0	2	0	0	0	0	0	0	0	0	0	0	0	0	0	2	0	0	6	0	0	0	0	0	0	2	0	0	0	0	0	0	0	0	1.4076	1.41265
299.2	589.3	3	5	0	0	0	0	0	0	4	0	0	0	0	0	0	0	0	0	0	0	0	0	0	0	0	0	0	1	0	0	3	0	0	0	1	1	1.481	1.4792
323.15	589.3	0	4	0	0	0	0	0	1	0	0	0	0	0	0	0	0	0	0	2	0	0	0	0	0	0	0	1	0	0	0	3	0	0	0	1	1	1.5605	1.5572
343.15	589.3	3	3	0	0	0	0	0	0	0	0	0	1	0	0	0	0	0	0	0	0	0	0	0	0	0	0	0	0	0	0	3	0	0	0	1	1	1.48189	1.4834
303.15	589.3	2	1	0	0	0	0	0	0	0	0	0	0	0	0	0	0	0	0	0	0	4	0	0	0	0	1	0	0	0	0	3	0	0	0	1	1	1.4051	1.41166
303.15	589.3	3	4	0	2	0	0	0	1	0	0	0	0	0	0	0	0	0	2	0	0	6	0	0	0	0	0	0	2	0	0	0	0	0	0	0	0	1.4203	1.421
353.15	589.3	4	2	0	2	0	0	0	0	0	0	0	0	0	0	0	0	0	2	0	0	6	0	0	0	0	0	0	2	0	0	0	0	0	0	0	0	1.3906	1.3996
298.19	589.3	2	1	0	0	0	0	0	0	0	0	0	0	0	0	0	0	0	1	2	0	0	0	0	0	0	0	0	0	0	0	3	0	0	0	1	1	1.51428	1.51562
283.15	589.3	4	3	0	2	0	0	0	0	0	0	0	0	0	0	0	0	0	2	0	0	6	0	0	0	0	0	0	2	0	0	0	0	0	0	0	0	1.4122	1.4139
318.15	589.3	4	1	0	0	0	0	0	0	0	0	1	0	0	0	0	0	0	1	0	0	0	0	0	0	0	0	0	0	0	0	0	0	0	0	0	0	1.41156	1.40991
303.15	589.6	2	2	0	0	0	0	0	0	0	0	0	0	0	0	0	0	0	0	0	0	4	0	0	0	0	1	0	0	0	0	3	0	0	0	1	1	1.4161	1.41622
293.15	589.3	1	0	0	0	0	0	0	1	1	0	0	0	0	0	0	0	0	0	0	0	0	0	0	0	0	0	0	1	0	0	3	0	0	1	0	1	1.48955	1.49286
333.15	589.3	2	18	0	0	0	0	0	0	2	0	0	0	0	0	0	0	0	0	1	0	0	0	0	0	0	0	0	1	0	0	3	0	0	0	1	1	1.47422	1.47171
323.15	589.3	2	3	0	2	0	0	0	0	0	0	0	0	0	0	0	0	0	1	0	0	6	0	0	0	0	0	0	2	0	0	4	1	0	0	0	1	1.43827	1.4398
313.15	589.3	3	2	0	0	0	0	0	0	2	0	0	0	0	0	0	0	0	0	0	0	0	0	0	0	0	0	0	1	0	0	3	0	0	0	1	1	1.4725	1.47474
298.15	589.3	0	4	0	0	0	0	0	1	0	0	0	0	0	0	0	0	0	0	2	0	0	0	0	0	0	0	1	0	0	0	3	0	0	0	1	1	1.5682	1.564
318.15	589.3	4	21	0	0	0	0	0	0	0	0	0	1	0	0	0	0	1	0	0	0	0	0	0	0	0	0	0	0	0	0	0	0	0	0	0	0	1.4359	1.4377
313.15	589.3	4	21	0	2	0	0	0	0	0	0	0	0	0	0	0	0	0	2	0	0	6	0	0	0	0	0	0	2	0	0	0	0	0	0	0	0	1.43341	1.43035
293.15	589.3	2	2	0	2	0	0	0	0	0	0	0	0	0	0	0	0	0	1	0	0	6	0	0	0	0	0	0	2	0	0	4	1	0	0	0	1	1.44581	1.44742
298.2	589.3	2	1	0	0	0	0	0	0	0	0	0	0	0	0	0	0	0	0	0	0	4	0	0	0	0	1	0	0	0	0	3	0	0	0	1	1	1.4098	1.4117
318.15	589.3	2	5	0	0	0	0	0	0	0	0	0	0	0	0	0	0	0	0	0	0	6	0	0	0	1	0	0	0	0	0	3	0	0	0	1	1	1.4115	1.41736
298.15	589.3	2	3	0	1	0	0	0	0	1	0	0	0	0	0	0	0	0	0	0	0	3	0	0	0	0	0	0	1	4	0	0	0	0	0	1	0	1.43267	1.43572
333.15	589.3	2	5	0	0	0	0	0	0	0	0	0	0	0	0	0	0	0	1	2	0	0	0	0	0	0	0	0	0	0	0	3	0	0	0	1	1	1.4918	1.5
293.15	589.3	2	7	0	0	0	0	0	0	0	0	0	0	0	0	0	0	0	0	4	0	0	0	0	0	0	1	0	0	0	0	3	0	0	0	1	1	1.457	1.4584
298.25	589.3	2	8	0	0	0	0	0	0	0	0	0	0	0	0	0	0	0	0	0	0	6	0	0	0	1	0	0	0	0	0	3	0	0	0	1	1	1.42537	1.42302
303.15	589.3	2	3	0	0	0	0	0	0	0	0	0	0	0	0	0	0	0	0	4	0	0	0	0	0	0	1	0	0	0	0	3	0	0	0	1	1	1.45	1.44912
333.15	589.3	2	2	0	2	0	0	0	0	1	0	0	0	0	0	0	0	0	1	0	0	6	0	0	0	0	0	0	2	0	0	3	0	0	0	1	1	1.418	1.42067
303.15	589.3	2	3	0	0	0	0	0	0	0	0	0	0	0	0	0	0	0	0	0	0	4	0	0	0	0	1	0	0	0	0	3	0	0	0	1	1	1.4202	1.42067
333.15	589.3	4	18	0	0	0	0	0	2	1	0	0	0	0	0	0	0	0	2	0	0	0	0	0	0	0	0	0	1	0	0	0	0	0	0	0	0	1.4792	1.48052
300.65	589.3	2	3	0	0	0	0	0	0	0	0	0	0	0	0	0	0	0	0	0	0	4	0	0	0	0	1	0	0	0	0	4	1	0	0	0	1	1.45045	1.45217
328.15	589.3	2	3	0	0	0	0	0	0	0	0	0	0	0	0	0	0	0	0	1	0	0	0	0	0	0	0	1	0	0	0	3	0	0	0	1	1	1.5302	1.5286
303.15	589.3	4	16	0	0	0	0	0	0	0	0	0	0	0	0	0	0	0	0	0	0	0	1	0	0	1	0	0	0	0	0	0	0	0	0	0	0	1.49231	1.48427
328.15	589.3	2	2	0	2	0	0	0	0	0	0	0	0	0	0	0	0	0	1	0	0	6	0	0	0	0	0	0	2	4	0	0	0	0	0	1	0	1.41252	1.4176
315.65	589.3	2	3	0	0	0	0	0	0	0	0	0	0	0	0	0	0	0	0	0	0	4	0	0	0	0	1	0	0	0	0	4	1	0	0	0	1	1.44774	1.44985
330.65	589.3	2	1	0	2	0	0	0	0	0	0	0	0	0	0	0	0	0	1	0	0	6	0	0	0	0	0	0	2	0	0	4	1	0	0	0	1	1.43837	1.4365
292.914	632.8	2	7	0	0	0	0	0	0	0	0	0	0	0	0	0	0	0	0	0	0	4	0	0	0	0	1	0	0	0	0	3	0	0	0	1	1	1.4332	1.4301
293.15	589.3	1	3	0	2	0	0	0	0	0	0	0	0	0	0	0	0	0	1	0	0	6	0	0	0	0	0	0	2	0	0	5	0	0	0	0	1	1.44537	1.4469
313.15	589.3	4	3	0	0	0	0	0	1	0	0	0	1	0	0	0	0	0	1	0	0	0	0	0	0	0	0	0	0	0	0	0	0	0	0	0	0	1.4631	1.46532
318.15	589.6	2	1	0	2	0	0	0	0	0	0	0	0	0	0	0	0	0	1	0	0	6	0	0	0	0	0	0	2	0	0	3	0	0	0	1	1	1.4167	1.4224
318.15	589.3	1	3	0	0	0	0	0	0	0	0	0	1	0	0	0	0	0	0	1	0	0	0	0	0	0	0	0	0	0	0	3	0	0	1	0	1	1.4655	1.4626
323.15	656.3	2	1	0	0	0	0	0	0	0	0	0	0	0	0	0	0	0	0	0	0	4	0	0	0	0	1	0	0	0	0	3	0	0	0	1	1	1.403	1.4095
298.15	589.3	3	3	0	0	0	0	0	0	2	0	0	0	0	0	0	0	0	0	0	0	0	0	0	0	0	0	0	1	0	0	3	0	0	0	1	1	1.47792	1.4802
333.15	589.3	2	13	0	2	0	0	0	0	0	0	0	0	0	0	0	0	0	1	0	0	6	0	0	0	0	0	0	2	0	0	3	0	0	0	1	1	1.42854	1.4307
318.15	589.3	3	6	0	0	0	0	0	0	2	0	0	0	0	0	0	0	0	0	0	0	0	0	0	0	0	0	0	1	0	0	3	0	0	0	1	1	1.4596	1.4721
288.15	589.3	2	3	0	1	0	0	0	0	1	0	0	0	0	0	0	0	0	0	0	0	3	0	0	0	0	0	0	1	4	0	0	0	0	0	1	0	1.43557	1.43612
323.15	589.3	2	7	0	2	0	0	0	0	0	0	0	0	0	0	0	0	0	1	0	0	6	0	0	0	0	0	0	2	0	0	3	0	0	0	1	1	1.425	1.4265
308.15	589.3	2	1	0	0	0	0	0	0	0	0	0	0	0	0	0	0	0	1	0	0	2	0	0	0	0	0	0	2	0	0	3	0	0	0	1	1	1.44462	1.44037
310.65	589.3	2	2	0	2	0	0	0	0	0	0	0	0	0	0	0	0	0	1	0	0	6	0	0	0	0	0	0	2	0	0	4	1	0	0	0	1	1.44525	1.44277
313.15	589.3	1	1	0	2	0	0	0	0	1	0	0	0	0	0	0	0	0	1	0	0	6	0	0	0	0	0	0	2	0	0	5	0	0	0	0	1	1.4379	1.44057
308.15	589.3	2	5	0	0	0	0	0	0	0	0	0	0	0	0	0	0	0	1	2	0	0	0	0	0	0	0	0	0	0	0	3	0	0	0	1	1	1.50102	1.50829
308.15	589.3	2	1	0	2	0	0	0	0	0	0	0	0	0	0	0	0	0	1	0	0	6	0	0	0	0	0	0	2	0	0	4	1	0	0	0	1	1.44069	1.44324
313.15	589.3	2	13	0	2	0	0	0	0	0	0	0	0	0	0	0	0	0	1	0	0	6	0	0	0	0	0	0	2	0	0	3	0	0	0	1	1	1.4352	1.43481
328.15	589.3	4	3	0	0	0	0	0	1	0	0	0	1	0	0	0	0	0	1	0	0	0	0	0	0	0	0	0	0	0	0	0	0	0	0	0	0	1.4573	1.46
328.15	589.3	0	3	0	0	1	1	0	0	0	0	0	0	0	0	0	0	0	0	1	0	0	1	0	0	0	0	0	0	0	0	3	0	0	0	1	1	1.53813	1.53847
298.15	822.7	2	3	0	2	0	0	0	0	0	0	0	0	0	0	0	0	0	1	0	0	6	0	0	0	0	0	0	2	0	0	3	0	0	0	1	1	1.4208	1.4284
343.15	589.3	5	12	3	0	0	0	0	1	1	0	0	1	0	0	1	0	0	0	0	0	0	0	0	0	0	0	0	1	0	0	0	0	0	0	0	0	1.439	1.44465
333.15	589.3	4	28	0	2	0	0	0	0	0	0	0	0	0	0	0	0	0	1	0	0	6	0	0	0	1	0	0	2	0	0	0	0	0	0	0	0	1.43836	1.4356
283.15	589.3	4	28	0	2	0	0	0	0	0	0	0	0	0	0	0	0	0	1	0	0	6	0	0	0	1	0	0	2	0	0	0	0	0	0	0	0	1.45436	1.4413
308.15	589.3	3	1	1	2	0	0	0	0	0	0	0	0	0	0	0	0	0	1	0	0	6	0	0	0	0	0	0	2	0	0	4	1	0	0	0	1	1.44268	1.44425
293.15	589.3	4	4	0	0	0	0	0	1	0	0	0	1	0	0	0	0	0	1	0	0	0	0	0	0	0	0	0	0	0	0	0	0	0	0	0	0	1.4716	1.4683
338.15	589.3	5	9	0	0	0	0	0	0	2	0	0	0	0	0	0	0	0	0	0	0	0	0	0	0	1	0	0	1	0	0	0	0	0	0	0	0	1.46188	1.46053
328.15	589.3	4	3	0	2	0	0	0	0	0	0	0	0	0	0	0	0	0	2	0	0	6	0	0	0	0	0	0	2	0	0	0	0	0	0	0	0	1.40006	1.40806
288.15	589.3	2	3	0	0	0	0	0	0	0	0	0	0	0	0	0	0	0	1	2	0	0	0	0	0	0	0	0	0	4	0	0	0	0	0	1	0	1.49968	1.49393
293.15	589.3	2	3	0	1	0	0	0	0	1	0	0	0	0	0	0	0	0	0	0	0	3	0	0	0	0	0	0	1	0	0	3	0	0	0	1	1	1.437	1.4375
298.15	589.3	4	7	0	2	0	0	0	0	0	0	0	0	0	0	0	0	0	1	0	0	6	0	0	0	1	0	0	2	0	0	0	0	0	0	0	0	1.4339	1.4344
313.15	589.3	3	3	0	0	0	0	0	0	2	0	0	0	0	0	0	0	0	0	0	0	0	0	0	0	0	0	0	1	0	0	3	0	0	0	1	1	1.47443	1.4745
298.15	589.3	3	8	0	0	0	0	0	3	1	0	0	0	0	0	0	0	0	2	0	0	0	0	0	0	0	0	0	1	0	0	0	0	0	0	0	0	1.50047	1.49399
313.15	589.3	2	3	0	0	0	0	0	0	0	0	0	0	0	0	0	0	0	0	0	0	4	0	0	0	0	1	0	0	0	0	4	1	0	0	0	1	1.4488	1.45047
323.15	589.3	1	3	0	2	0	0	0	0	0	0	0	0	0	0	0	0	0	1	0	0	6	0	0	0	0	0	0	2	0	0	5	0	0	0	0	1	1.4354	1.43904
313.15	589.3	2	3	0	1	0	0	0	0	0	0	0	0	0	0	0	0	0	0	3	0	0	0	0	0	0	0	0	0	0	0	3	0	0	0	1	1	1.5038	1.50689
313.15	589.3	4	28	0	0	0	0	0	0	0	0	0	0	0	0	0	0	0	0	0	0	0	0	1	0	1	0	0	0	0	0	0	0	0	0	0	0	1.4849	1.47902
298.15	589.3	4	28	0	0	0	0	0	0	0	0	0	0	0	0	0	0	0	0	0	0	0	0	1	0	1	0	0	0	0	0	0	0	0	0	0	0	1.48977	1.48377
303.15	589.3	3	3	0	0	0	0	0	0	2	0	0	0	0	0	0	0	0	0	0	0	0	0	0	0	0	0	0	1	0	0	3	0	0	0	1	1	1.47806	1.47882
328.15	589.3	3	2	0	0	0	0	0	0	2	0	0	0	0	0	0	0	0	0	0	0	0	0	0	0	0	0	0	1	0	0	3	0	0	0	1	1	1.47075	1.4725
353.15	589.3	2	1	0	0	0	0	0	0	0	0	0	0	0	0	0	0	0	0	0	0	4	0	0	0	0	1	0	0	0	0	3	0	0	0	1	1	1.3933	1.4036
298.15	589.3	1	3	0	2	0	0	0	0	0	0	0	0	0	0	0	0	0	1	0	0	6	0	0	0	0	0	0	2	0	0	5	0	0	0	0	1	1.44321	1.44566
293.15	589.3	4	25	0	0	0	0	0	0	0	0	0	1	0	0	0	0	1	0	0	0	0	0	0	0	0	0	0	0	0	0	0	0	0	0	0	0	1.4489	1.4456
353.15	589.3	2	1	0	0	0	0	0	0	0	0	0	0	0	0	0	0	0	1	2	0	0	0	0	0	0	0	0	0	0	0	3	0	0	0	1	1	1.49557	1.49903
290.85	632.8	2	7	0	0	0	0	0	0	0	0	0	0	0	0	0	0	0	0	0	0	4	0	0	0	0	1	0	0	0	0	3	0	0	0	1	1	1.4338	1.4301
318.15	589.3	0	4	0	0	0	0	0	1	0	0	0	0	0	0	0	0	0	0	1	0	0	1	0	0	0	0	0	0	0	0	3	0	0	0	1	1	1.54277	1.53985
298.15	486.1	2	5	0	0	0	0	0	0	0	0	0	0	0	0	0	0	0	0	0	0	4	0	0	0	0	1	0	0	0	0	3	0	0	0	1	1	1.4334	1.4321
308.15	589.3	1	7	0	0	0	0	0	1	0	0	0	0	0	0	0	0	0	0	0	0	0	1	0	0	0	0	0	0	0	0	3	0	0	0	1	1	1.5076	1.505
323.15	589.3	1	1	0	1	0	0	0	0	0	0	0	1	0	0	0	0	0	0	0	0	3	0	0	0	0	0	0	0	0	0	5	0	0	0	0	1	1.5607	1.562
293.15	589.3	2	2	0	2	0	0	0	0	1	0	0	0	0	0	0	0	0	1	0	0	6	0	0	0	0	0	0	2	4	0	0	0	0	0	1	0	1.423	1.42559
323.15	589.3	2	3	0	1	0	0	0	0	0	0	0	0	0	0	0	0	0	0	3	0	0	0	0	0	0	0	0	0	0	0	3	0	0	0	1	1	1.49747	1.50287
313.15	589.3	1	2	0	0	0	0	0	0	0	0	0	0	1	0	0	1	0	0	0	0	0	0	0	0	0	0	0	0	0	0	0	0	0	0	0	0	1.4341	1.44125
302.2	589.3	2	3	0	0	0	0	0	0	0	0	0	0	0	0	0	0	0	0	0	0	4	0	0	0	0	1	0	0	0	0	3	0	0	0	1	1	1.4208	1.42146
298	589.3	3	1	0	0	0	0	0	0	2	0	0	0	0	0	0	0	0	0	0	0	0	0	0	0	0	0	0	1	0	0	3	0	0	0	1	1	1.48	1.48065
328.15	589.3	2	22	0	0	0	0	0	0	2	0	0	0	0	0	0	0	0	0	1	0	0	0	0	0	0	0	0	1	0	0	3	0	0	0	1	1	1.46532	1.47171
298.15	589.3	1	7	0	2	0	0	0	0	0	0	0	0	0	0	0	0	0	1	0	0	6	0	0	0	0	0	0	2	0	0	5	0	0	0	0	1	1.44723	1.44703
293.15	589.3	1	5	0	2	0	0	0	0	0	0	0	0	0	0	0	0	0	1	0	0	6	0	0	0	0	0	0	2	0	0	5	0	0	0	0	1	1.4446	1.44694
342.37	589.3	2	1	0	0	0	0	0	0	0	0	0	0	0	0	0	0	0	0	1	0	0	0	0	0	0	0	1	0	0	0	3	0	0	0	1	1	1.53636	1.53669
303.15	589.3	4	28	0	0	0	0	0	0	0	0	0	0	0	0	0	0	0	0	0	0	0	1	0	0	1	0	0	0	0	0	0	0	0	0	0	0	1.47983	1.4805
303.15	486.1	2	7	0	0	0	0	0	0	0	0	0	0	0	0	0	0	0	0	0	0	4	0	0	0	0	1	0	0	0	0	3	0	0	0	1	1	1.4373	1.4327
308.15	589.3	2	7	0	0	0	0	0	0	0	0	0	0	0	0	0	0	0	2	0	0	2	0	0	0	0	0	0	2	0	0	0	0	0	0	0	0	1.4418	1.44179
308.15	589.3	2	3	0	0	0	0	0	0	4	0	0	0	0	0	0	0	0	0	0	0	0	1	0	0	0	0	0	0	0	0	3	0	0	0	1	1	1.4696	1.47498
333.15	589.3	1	7	0	0	0	0	0	1	0	0	0	1	0	0	0	0	0	0	1	0	0	0	0	0	0	0	0	1	0	0	7	2	0	0	1	1	1.51502	1.518
318.15	589.3	1	9	0	0	0	0	0	1	0	0	0	0	0	0	0	0	0	0	0	0	0	1	0	0	0	0	0	0	0	0	3	0	0	0	1	1	1.5067	1.50404
343.15	589.3	4	1	0	0	0	0	0	0	0	0	1	0	0	0	0	0	0	1	0	0	0	0	0	0	0	0	0	0	0	0	0	0	0	0	0	0	1.40312	1.40138
303	589.3	2	6	0	0	0	0	0	0	1	1	0	0	0	0	0	0	0	1	2	0	0	0	0	0	0	0	0	0	0	0	3	0	0	0	1	1	1.51	1.50829
313.15	589.3	2	1	0	2	0	0	0	0	1	0	0	0	0	0	0	0	0	1	0	0	6	0	0	0	0	0	0	2	0	0	3	0	0	0	1	1	1.422	1.4251
303.15	589.3	12	32	2	2	0	0	0	0	1	0	0	0	0	1	0	0	0	0	0	0	0	0	0	0	2	0	0	0	0	0	0	0	0	0	0	0	1.47044	1.46897
303	589.3	1	5	0	2	0	0	0	0	2	0	0	0	0	0	0	0	0	1	1	0	6	0	0	0	0	0	0	2	0	0	3	0	0	0	1	1	1.442	1.4369
323.15	589.3	8	3	3	0	0	0	0	0	1	0	0	0	0	0	0	0	0	0	0	0	0	0	0	0	1	0	0	1	0	0	4	2	0	0	0	0	1.51055	1.5119
308	589.3	2	8	0	0	0	0	0	0	0	0	0	0	0	0	0	0	0	0	0	0	6	0	0	0	1	0	0	0	0	0	3	0	0	0	1	1	1.42257	1.4215
323	589.3	2	7	0	0	0	0	0	0	1	0	0	0	0	0	0	0	0	0	0	0	0	0	0	0	0	0	0	0	0	0	8	1	0	0	1	1	1.5199	1.52084
328.2	589.3	2	1	0	0	0	0	0	0	0	0	0	0	0	0	0	0	0	0	0	0	4	0	0	0	0	1	0	0	0	0	3	0	0	0	1	1	1.4053	1.40815
323.15	589.3	2	1	0	0	0	0	0	0	0	0	0	0	0	0	0	0	0	0	0	0	4	0	0	0	0	1	0	0	0	0	3	0	0	0	1	1	1.407	1.4095
298.15	486.1	2	1	0	0	0	0	0	0	0	0	0	0	0	0	0	0	0	0	0	0	4	0	0	0	0	1	0	0	0	0	3	0	0	0	1	1	1.4174	1.4174
298	633	3	4	0	0	0	0	0	0	0	0	0	0	0	0	0	0	0	0	0	0	4	0	0	0	0	1	0	0	0	0	6	3	0	0	1	1	1.475	1.4722
308.15	656.3	2	3	0	0	0	0	0	0	0	0	0	0	0	0	0	0	0	0	0	0	4	0	0	0	0	1	0	0	0	0	3	0	0	0	1	1	1.4164	1.4178
313.18	589.3	2	3	0	0	0	0	0	1	0	0	0	1	0	0	1	0	0	0	0	0	0	0	0	0	0	0	0	0	0	0	0	0	0	0	0	0	1.4492	1.44985
318.15	589.3	2	3	0	0	0	0	0	0	0	0	0	0	0	0	0	0	0	0	0	0	4	0	0	0	0	1	0	0	0	0	3	0	0	0	1	1	1.41739	1.4157
323.15	589.3	2	2	0	2	0	0	0	0	0	0	0	0	0	0	0	0	0	1	0	0	6	0	0	0	0	0	0	2	0	0	4	1	0	0	0	1	1.43693	1.438
313.15	589.6	2	5	0	0	0	0	0	0	0	0	0	0	0	0	0	0	0	0	0	0	4	0	0	0	0	1	0	0	0	0	3	0	0	0	1	1	1.4235	1.42315
320.65	589.3	2	7	0	0	0	0	0	0	0	0	0	0	0	0	0	0	0	0	0	0	4	0	0	0	0	1	0	0	0	0	4	1	0	0	0	1	1.44903	1.44764
298	589.3	2	1	0	0	0	0	0	0	1	0	0	0	0	0	0	0	0	0	0	0	0	0	0	0	0	0	0	0	0	0	8	1	0	0	1	1	1.5619	1.5553
323.15	589.6	2	5	0	0	0	0	0	0	0	0	0	0	0	0	0	0	0	0	0	0	4	0	0	0	0	1	0	0	0	0	3	0	0	0	1	1	1.4207	1.4201
328.15	589.3	6	12	0	0	0	0	0	0	3	0	0	0	0	1	0	0	0	0	0	0	0	0	0	0	2	0	0	0	0	0	0	0	0	0	0	0	1.45738	1.4611
348.15	589.3	4	7	0	2	0	0	0	0	0	0	0	0	0	0	0	0	0	2	0	0	6	0	0	0	0	0	0	2	0	0	0	0	0	0	0	0	1.4107	1.41468
328.15	589.3	1	9	0	1	0	0	0	0	1	0	0	0	0	0	0	0	0	0	1	0	3	0	0	0	0	0	0	1	0	0	3	0	0	0	1	1	1.51991	1.52334
328.15	589.3	3	3	0	0	0	0	0	0	0	0	0	1	0	0	0	0	0	0	0	0	0	0	0	0	0	0	0	0	0	0	3	0	0	0	1	1	1.4849	1.4857
313.15	589.3	2	4	1	0	0	0	0	1	0	0	0	1	0	0	1	0	0	0	0	0	0	0	0	0	0	0	0	0	0	0	3	0	0	0	1	1	1.5114	1.50829
298.15	589.3	4	11	1	2	0	0	0	0	1	0	0	0	0	0	0	0	0	1	0	0	6	0	0	0	0	0	0	2	3	3	3	0	0	0	1	1	1.4511	1.44235
308.15	589.3	4	18	0	0	0	0	0	2	1	0	0	0	0	0	0	0	0	2	0	0	0	0	0	0	0	0	0	1	0	0	0	0	0	0	0	0	1.48577	1.48489
303.15	589.3	2	1	0	2	0	0	0	0	0	0	0	0	0	0	0	0	0	1	0	0	6	0	0	0	0	0	0	2	0	0	3	0	0	0	1	1	1.42166	1.42719
325.65	589.3	2	1	0	2	0	0	0	0	0	0	0	0	0	0	0	0	0	1	0	0	6	0	0	0	0	0	0	2	0	0	4	1	0	0	0	1	1.43984	1.43668
298.15	486.1	2	2	0	0	0	0	0	0	0	0	0	0	0	0	0	0	0	0	0	0	4	0	0	0	0	1	0	0	0	0	3	0	0	0	1	1	1.4233	1.4215
343.15	589.3	4	28	0	0	0	0	0	0	0	0	0	0	0	0	0	0	0	0	0	0	0	0	1	0	1	0	0	0	0	0	0	0	0	0	0	0	1.47354	1.47145
313.15	589.3	2	3	0	2	0	0	0	0	0	0	0	0	0	0	0	0	0	1	0	0	6	0	0	0	0	0	0	2	0	0	4	1	0	0	0	1	1.44137	1.443
308.15	589.3	1	5	0	0	0	0	0	0	0	0	0	0	0	0	0	0	0	0	1	0	0	1	0	0	0	0	0	0	0	0	3	0	0	0	1	1	1.5171	1.51731
313.15	589.3	3	1	0	0	0	0	0	0	2	0	0	0	0	0	0	0	0	0	0	0	0	0	0	0	0	0	0	1	0	0	3	0	0	0	1	1	1.475	1.475
328.15	589.3	0	6	0	0	0	0	0	1	0	0	0	0	0	0	0	0	0	0	0	0	0	1	0	0	0	0	0	0	0	0	3	0	0	1	0	1	1.5002	1.4989
343.15	589.3	4	16	0	0	0	0	0	0	0	0	0	0	0	0	0	0	0	0	0	0	0	1	0	0	1	0	0	0	0	0	0	0	0	0	0	0	1.47941	1.47429
308.15	589.3	2	3	0	0	0	0	0	0	0	0	0	0	0	0	0	0	0	1	2	0	0	0	0	0	0	0	0	0	4	0	0	0	0	0	1	0	1.4836	1.49198
308.15	589.3	2	1	0	1	0	0	0	0	1	0	0	0	0	0	0	0	0	0	0	0	3	0	0	0	0	0	0	1	0	0	3	0	0	0	1	1	1.43081	1.4336
298.15	589.3	2	3	0	0	0	0	0	0	0	0	0	0	0	0	0	0	0	0	0	0	4	0	0	0	0	1	0	0	0	0	4	1	0	0	0	1	1.454	1.4521
298.2	589.3	2	3	0	0	0	0	0	0	0	0	0	0	0	0	0	0	0	0	0	0	0	0	0	1	0	0	0	0	0	0	3	0	0	0	1	1	1.5695	1.5781
313.15	589.3	1	4	0	2	0	0	0	0	1	0	0	0	0	0	0	0	0	1	0	0	6	0	0	0	0	0	0	2	0	0	5	0	0	0	0	1	1.4375	1.44207
300.65	589.3	2	2	0	2	0	0	0	0	0	0	0	0	0	0	0	0	0	1	0	0	6	0	0	0	0	0	0	2	0	0	4	1	0	0	0	1	1.44829	1.44586
308.15	589.3	5	9	0	0	0	0	0	0	2	0	0	0	0	0	0	0	0	0	0	0	0	0	0	0	1	0	0	1	0	0	0	0	0	0	0	0	1.47232	1.46702
338.15	589.3	2	5	0	0	0	0	0	0	0	0	0	0	0	0	0	0	0	0	0	0	4	0	0	0	0	1	0	0	0	0	3	0	0	0	1	1	1.41725	1.4168
318.15	589.3	3	2	0	0	0	0	0	0	2	0	0	0	0	0	0	0	0	0	0	0	0	0	0	0	0	0	0	1	0	0	3	0	0	0	1	1	1.47374	1.4741
318.15	589.3	3	4	1	0	0	0	0	2	1	0	0	0	0	0	0	0	0	1	0	0	0	0	0	0	0	0	0	1	4	0	0	0	1	0	1	0	1.49531	1.49166
343.15	589.3	8	3	3	0	0	0	0	0	1	0	0	0	0	0	0	0	0	0	0	0	0	0	0	0	1	0	0	1	0	0	4	2	0	0	0	0	1.50391	1.5033
308.05	589.3	2	6	0	0	0	0	0	0	0	0	0	0	0	0	0	0	0	0	0	0	6	0	0	0	1	0	0	0	0	0	3	0	0	0	1	1	1.41753	1.41806
312.91	589.3	4	1	0	0	0	0	0	0	3	0	0	0	0	1	0	0	0	0	0	0	0	0	0	0	1	0	0	0	0	0	3	0	0	0	1	1	1.47771	1.4768
328.15	589.3	3	1	0	0	0	0	0	0	2	0	0	0	0	0	0	0	0	0	0	0	0	0	0	0	0	0	0	1	0	0	3	0	0	0	1	1	1.4735	1.4732
328.15	589.3	3	3	1	0	0	0	0	2	0	0	0	1	0	0	1	0	0	1	0	0	0	0	0	0	0	0	0	0	0	0	0	0	0	0	0	0	1.5366	1.5349
313.15	589.3	2	1	0	2	0	0	0	0	0	0	0	0	0	0	0	0	0	1	0	0	6	0	0	0	0	0	0	2	0	0	3	0	0	0	1	1	1.41881	1.4244
333.15	589.3	2	3	0	2	0	0	0	0	0	0	0	0	0	0	0	0	0	1	0	0	6	0	0	0	0	0	0	2	5	0	0	0	0	0	1	0	1.41957	1.4181
283.15	589.3	4	9	0	2	0	0	0	0	0	0	0	0	0	0	0	0	0	2	0	0	6	0	0	0	0	0	0	2	0	0	0	0	0	0	0	0	1.4308	1.42787
323.15	589.3	2	5	0	0	0	0	0	0	0	0	0	0	0	0	0	0	0	0	0	0	4	0	0	0	0	1	0	0	0	0	3	0	0	0	1	1	1.42126	1.42013
303.15	589.3	2	3	0	0	0	0	0	0	0	0	0	0	1	0	0	0	0	0	0	0	0	0	0	0	0	0	0	0	0	0	3	0	0	0	1	1	1.4959	1.50628
298.15	589.3	4	1	1	0	0	0	0	0	0	1	0	1	0	0	0	0	1	0	0	0	0	0	0	0	0	0	0	0	4	0	0	0	1	0	1	0	1.4885	1.4868
303.15	589.3	1	5	0	0	0	0	0	0	1	0	0	0	0	0	0	0	0	1	3	0	0	0	0	0	0	0	0	0	0	0	3	0	0	0	1	1	1.519	1.517
325.65	589.3	2	2	0	2	0	0	0	0	0	0	0	0	0	0	0	0	0	1	0	0	6	0	0	0	0	0	0	2	0	0	4	1	0	0	0	1	1.44073	1.43738
293.1	589.3	4	4	0	0	0	8	4	0	2	0	0	0	0	0	0	0	0	0	0	0	0	0	0	0	0	0	0	2	0	0	6	0	0	0	2	2	1.55754	1.55564
313.15	589.3	2	3	0	2	0	0	0	0	0	0	0	0	0	0	0	0	0	1	0	0	6	0	0	0	0	0	0	2	0	0	3	0	0	0	1	1	1.42225	1.4254
343.15	589.3	2	11	0	2	0	0	0	0	0	0	0	0	0	0	0	0	0	1	0	0	6	0	0	0	0	0	0	2	0	0	3	0	0	0	1	1	1.4237	1.42556
323.15	589.3	3	3	0	0	0	0	0	0	0	0	0	1	0	0	0	0	0	0	0	0	0	0	0	0	0	0	0	0	0	0	3	0	0	0	1	1	1.4858	1.4871
308	589.3	5	0	0	0	0	0	0	0	2	0	0	0	0	0	0	0	0	0	0	0	0	0	0	0	0	0	0	1	0	0	5	4	0	0	1	1	1.5333	1.5305
308.15	589.3	1	11	0	0	0	0	0	1	0	0	0	1	0	0	0	0	0	0	1	0	0	0	0	0	0	0	0	1	0	0	7	2	0	0	1	1	1.50998	1.51306
328.15	589.3	2	5	0	0	0	0	0	0	0	0	0	0	0	0	0	0	0	0	0	0	4	0	0	0	0	1	0	0	0	0	3	0	0	0	1	1	1.42009	1.4178
303.15	486.1	2	3	0	0	0	0	0	0	0	0	0	0	0	0	0	0	0	0	0	0	4	0	0	0	0	1	0	0	0	0	3	0	0	0	1	1	1.4257	1.4224
318.15	589.3	2	5	0	0	0	0	0	0	0	0	0	0	0	0	0	0	0	0	0	0	4	0	0	0	0	1	0	0	0	0	3	0	0	0	1	1	1.42612	1.42128
313.15	430.1	2	1	0	0	0	0	0	0	0	0	0	0	0	0	0	0	0	0	0	0	4	0	0	0	0	1	0	0	0	0	3	0	0	0	1	1	1.4182	1.4174
318.15	589.3	3	3	0	0	0	0	0	0	0	0	0	1	0	0	0	0	0	0	0	0	0	0	0	0	0	0	0	0	0	0	3	0	0	0	1	1	1.484	1.48816
313.15	589.3	2	2	0	0	0	0	0	0	1	0	0	0	0	0	0	0	0	0	0	0	0	1	0	0	0	0	0	0	0	0	3	0	0	0	1	1	1.5103	1.505
303.15	589.3	2	11	0	2	0	0	0	0	0	0	0	0	0	0	0	0	0	1	0	0	6	0	0	0	0	0	0	2	0	0	3	0	0	0	1	1	1.4354	1.436
338.15	589.3	2	4	0	0	0	0	0	0	0	0	0	0	0	0	0	0	0	0	0	0	4	0	0	0	0	1	0	0	0	0	3	0	0	0	1	1	1.4153	1.41355
343.15	589.3	2	3	0	0	0	0	0	0	0	0	0	0	0	0	0	0	0	1	2	0	0	0	0	0	0	0	0	0	0	0	3	0	0	0	1	1	1.49136	1.49509
313.15	589.3	2	3	0	2	0	0	0	0	0	0	0	0	0	0	0	0	0	1	0	0	6	0	0	0	0	0	0	2	0	0	4	1	0	0	0	1	1.4419	1.443
298.15	589.3	5	2	2	0	0	0	0	0	0	1	0	1	0	0	0	0	1	0	0	0	0	0	0	0	0	0	0	0	4	0	0	0	1	0	1	0	1.4872	1.4868
308.15	589.3	3	1	1	0	0	0	0	1	0	0	0	1	0	0	0	0	0	0	0	0	0	0	0	0	0	0	0	0	0	0	3	0	0	0	1	1	1.49321	1.498
293.15	589.3	2	3	0	0	0	0	0	0	0	0	0	0	0	0	0	0	0	0	0	0	4	0	0	0	0	1	0	0	0	0	3	0	0	0	1	1	1.42302	1.4219
328.15	589.3	1	11	0	0	0	0	0	1	0	0	0	1	0	0	0	0	0	0	1	0	0	0	0	0	0	0	0	1	0	0	7	2	0	0	1	1	1.5045	1.50871
300.65	589.3	2	1	0	2	0	0	0	0	0	0	0	0	0	0	0	0	0	1	0	0	6	0	0	0	0	0	0	2	0	0	4	1	0	0	0	1	1.44726	1.44554
298.15	589.3	2	3	0	0	0	0	0	0	0	0	0	0	0	0	0	0	0	0	1	0	0	0	0	0	0	0	1	0	0	0	3	0	0	0	1	1	1.5382	1.54119
288.15	589.3	2	1	0	2	0	0	0	0	0	0	0	0	0	0	0	0	0	1	0	0	6	0	0	0	0	0	0	2	0	0	4	1	0	0	0	1	1.45101	1.44694
298.15	589.3	2	1	0	0	0	0	0	0	0	0	0	0	0	0	0	0	0	1	0	0	2	0	0	0	0	0	0	2	0	0	3	0	0	0	1	1	1.44747	1.4432
288.15	589.3	1	5	0	0	0	0	0	0	0	0	0	0	0	0	0	0	0	1	0	0	2	0	0	0	0	0	0	2	0	0	5	0	0	0	0	1	1.47398	1.47271
313.15	589.3	2	5	0	2	0	0	0	0	0	0	0	0	0	0	0	0	0	1	0	0	6	0	0	0	0	0	0	2	0	0	3	0	0	0	1	1	1.4271	1.42886
313.15	589.3	2	5	0	0	0	0	0	0	0	0	0	0	0	0	0	0	0	0	0	0	6	0	0	0	1	0	0	0	0	0	3	0	0	0	1	1	1.41346	1.41704
313.15	589.3	2	5	0	0	0	0	0	0	0	0	0	0	0	0	0	0	0	0	0	0	0	0	1	0	0	0	0	0	0	0	3	0	0	0	1	1	1.50427	1.51151
318.15	589.3	3	2	0	0	0	0	0	1	0	0	0	1	0	0	0	0	0	1	0	0	0	0	0	0	0	0	0	0	3	1	0	0	0	1	0	0	1.5367	1.5355
293.15	589.3	1	9	0	2	0	0	0	0	0	0	0	0	0	0	0	0	0	1	0	0	6	0	0	0	0	0	0	2	0	0	5	0	0	0	0	1	1.45007	1.4475
303.15	589.3	2	2	0	0	0	0	0	0	0	0	0	0	0	0	0	0	0	1	0	0	2	0	0	0	0	0	0	2	4	0	0	0	0	0	1	0	1.44114	1.44011
313.15	589.3	2	3	0	0	0	0	0	0	0	0	0	0	0	0	0	0	0	0	0	0	4	0	0	0	0	1	0	0	0	0	3	0	0	0	1	1	1.41788	1.4175
318.15	589.3	2	3	0	0	0	0	0	0	0	0	0	0	0	0	0	0	0	0	0	0	4	0	0	0	0	1	0	0	0	0	4	1	0	0	0	1	1.4472	1.4475
308.2	589.3	3	5	0	0	0	0	0	0	4	0	0	0	0	0	0	0	0	0	0	0	0	0	0	0	0	0	0	1	0	0	3	0	0	0	1	1	1.4793	1.4766
338.15	589.3	4	17	0	0	0	0	0	0	0	0	0	1	0	0	0	0	1	0	0	0	0	0	0	0	0	0	0	0	0	0	0	0	0	0	0	0	1.4241	1.4302
285.796	589.3	2	5	0	2	0	0	0	0	0	0	0	0	0	0	0	0	0	1	0	0	6	0	0	0	0	0	0	2	0	0	3	0	0	0	1	1	1.432	1.4357
313.15	589.3	3	1	0	0	0	0	0	0	2	0	0	0	0	0	0	0	0	0	0	0	0	0	0	0	0	0	0	1	0	0	4	1	0	0	0	1	1.51508	1.5092
298.15	589.3	2	3	0	0	0	0	0	0	0	0	0	0	0	0	0	0	0	0	0	0	4	0	0	0	0	1	0	0	0	0	3	0	0	0	1	1	1.41831	1.4215
303.15	589.3	2	3	0	1	0	0	0	0	1	0	0	0	0	0	0	0	0	0	0	0	3	0	0	0	0	0	0	1	0	0	3	0	0	0	1	1	1.4357	1.4355
318.15	589.3	1	3	0	2	0	0	0	0	0	0	0	0	0	0	0	0	0	1	0	0	6	0	0	0	0	0	0	2	0	0	5	0	0	0	0	1	1.4369	1.44057
303.15	589.3	2	1	0	2	0	0	0	0	0	0	0	0	0	0	0	0	0	1	0	0	6	0	0	0	0	0	0	2	0	0	3	0	0	0	1	1	1.4214	1.42719
303.22	589.3	2	7	0	0	0	0	0	0	0	0	0	0	0	0	0	0	0	0	0	0	6	0	0	0	1	0	0	0	0	0	3	0	0	0	1	1	1.4215	1.42172
348.15	589.3	2	3	0	0	0	0	0	0	0	0	0	0	0	0	0	0	0	1	0	0	2	0	0	0	0	0	0	2	4	0	0	0	0	0	1	0	1.4357	1.43182
313.15	589.3	1	5	0	2	0	0	0	0	1	0	0	0	0	0	0	0	0	1	1	0	6	0	0	0	0	0	0	2	0	0	3	0	0	0	1	1	1.439	1.4307
317.95	589.3	2	8	0	0	0	0	0	0	0	0	0	0	0	0	0	0	0	0	0	0	6	0	0	0	1	0	0	0	0	0	3	0	0	0	1	1	1.41978	1.42043
323.15	589.3	4	5	0	2	0	0	0	0	0	0	0	0	0	0	0	0	0	1	0	0	6	0	0	0	0	0	0	2	0	0	2	3	0	0	0	1	1.45671	1.452
318.15	589.3	2	2	0	2	0	0	0	0	0	0	0	0	0	0	0	0	0	1	0	0	6	0	0	0	0	0	0	2	0	0	3	0	0	0	1	1	1.4193	1.4249
333.2	589.3	3	5	0	0	0	0	0	0	4	0	0	0	0	0	0	0	0	0	0	0	0	0	0	0	0	0	0	1	0	0	3	0	0	0	1	1	1.46995	1.4712
303.15	589.3	2	5	0	0	0	0	0	0	0	0	0	0	0	0	0	0	0	0	0	0	4	0	0	0	0	1	0	0	0	0	3	0	0	0	1	1	1.42659	1.4284
323.15	589.3	5	9	0	0	0	0	0	0	2	0	0	0	0	0	0	0	0	0	0	0	0	0	0	0	1	0	0	1	0	0	0	0	0	0	0	0	1.46616	1.46532
313.15	589.3	2	5	0	0	0	0	0	0	0	0	0	0	0	0	0	0	0	0	0	0	6	0	0	0	1	0	0	0	0	0	3	0	0	0	1	1	1.41547	1.41704
293.15	589.3	2	3	0	1	0	0	0	0	1	0	0	0	0	0	0	0	0	0	0	0	3	0	0	0	0	0	0	1	0	0	3	0	0	0	1	1	1.43758	1.4375
298.3	589.3	2	3	0	0	0	0	0	0	0	0	0	0	0	0	0	0	0	0	0	0	0	0	1	0	0	0	0	0	0	0	3	0	0	0	1	1	1.54	1.54
298.15	589.3	2	7	0	0	0	0	0	0	0	0	0	0	0	0	0	0	0	0	0	0	6	0	0	0	1	0	0	0	0	0	3	0	0	0	1	1	1.4217	1.42302
298.15	589.3	2	1	0	1	0	0	0	0	1	0	0	0	0	0	0	0	0	0	0	0	3	0	0	0	0	0	0	1	0	0	3	0	0	0	1	1	1.4332	1.4362
313.15	589.3	4	1	0	0	0	0	0	0	0	0	1	0	0	0	0	0	0	1	0	0	0	0	0	0	0	0	0	0	0	0	0	0	0	0	0	0	1.41328	1.41655
338.15	589.3	2	7	0	0	0	0	0	0	0	0	0	0	0	0	0	0	0	0	0	0	4	0	0	0	0	1	0	0	0	0	3	0	0	0	1	1	1.4224	1.42043
323.15	589.3	3	0	0	0	0	0	0	0	2	0	0	0	0	0	0	0	0	0	0	0	0	0	0	0	0	0	0	1	0	0	3	0	0	0	1	1	1.47593	1.4755
313.1	589.3	2	4	0	0	0	0	0	2	2	0	0	0	0	0	0	0	0	0	0	0	0	0	0	0	0	0	0	2	0	0	6	0	0	0	2	2	1.49877	1.50057
318.15	589.3	1	11	0	2	0	0	0	0	0	0	0	0	0	0	0	0	0	1	0	0	6	0	0	0	0	0	0	2	0	0	5	0	0	0	0	1	1.44379	1.44262
288.15	589.3	4	11	2	0	0	0	0	0	2	0	0	1	0	0	0	1	0	0	0	0	0	0	0	0	0	0	0	1	0	0	0	0	0	0	0	0	1.4542	1.4557
308.15	589.3	2	1	0	0	0	0	0	0	0	0	0	0	0	0	0	0	0	1	0	0	2	0	0	0	0	0	0	2	0	0	4	1	0	0	0	1	1.46897	1.4668
303.15	589.3	3	2	0	0	0	0	0	0	0	0	0	1	0	0	0	0	0	0	0	0	0	0	0	0	0	0	0	0	0	0	3	0	0	0	1	1	1.489	1.49527
323.15	589.3	2	3	0	0	0	0	0	0	0	0	0	0	0	0	0	0	0	1	2	0	0	0	0	0	0	0	0	0	4	0	0	0	0	0	1	0	1.4895	1.4871
293.15	589.3	2	7	0	0	0	0	0	0	0	0	0	0	0	0	0	0	0	0	0	0	0	1	0	0	0	0	0	0	0	0	3	0	0	0	1	1	1.50774	1.50127
288.37	589.3	3	1	0	0	0	0	0	0	0	0	0	1	0	0	0	0	0	0	0	0	0	0	0	0	0	0	0	0	0	0	3	0	0	0	1	1	1.50371	1.498
313.15	589.3	2	3	0	0	0	0	0	0	0	0	0	0	0	0	0	0	0	0	0	0	4	0	0	0	0	1	0	0	0	0	4	1	0	0	0	1	1.44841	1.45047
323.15	589.3	2	3	0	0	0	0	0	0	0	0	0	0	0	0	0	0	0	0	0	0	4	0	0	0	0	1	0	0	0	0	3	0	0	0	1	1	1.419	1.414
308.15	589.3	3	1	1	0	0	0	0	0	0	0	0	1	0	0	1	0	0	0	0	0	0	0	0	0	0	0	0	0	0	0	3	0	0	0	1	1	1.50937	1.5063
283.15	589.3	2	7	0	2	0	0	0	0	0	0	0	0	0	0	0	0	0	2	0	0	6	0	0	0	0	0	0	2	0	0	0	0	0	0	0	0	1.42717	1.426
318.15	589.3	3	1	0	0	0	0	0	0	0	0	0	1	0	0	0	0	0	0	0	0	0	0	0	0	0	0	0	0	0	0	3	0	0	0	1	1	1.49413	1.49029
313.15	486.1	2	7	0	0	0	0	0	0	0	0	0	0	0	0	0	0	0	0	0	0	4	0	0	0	0	1	0	0	0	0	3	0	0	0	1	1	1.4343	1.4307
308.15	589.3	3	10	0	0	0	0	0	0	2	0	0	0	0	0	0	0	0	0	0	0	0	0	0	0	0	0	0	1	0	0	3	0	0	0	1	1	1.4671	1.4725
298.15	589.3	1	3	0	0	0	0	0	0	0	0	0	1	0	0	0	0	0	0	1	0	0	0	0	0	0	0	0	0	0	0	3	0	0	1	0	1	1.4726	1.4698
313.15	589.3	3	2	0	0	0	0	0	0	2	0	0	0	0	0	0	0	0	0	0	0	0	0	0	0	0	0	0	1	0	0	3	0	0	0	1	1	1.4685	1.47474
303.15	589.3	1	7	0	1	0	0	0	0	1	0	0	0	0	0	0	0	0	0	1	0	3	0	0	0	0	0	0	1	0	0	3	0	0	0	1	1	1.52891	1.52925
323.15	589.3	2	6	1	0	0	0	0	0	0	0	1	1	0	0	1	0	0	0	0	0	0	0	0	0	0	0	0	0	0	0	3	0	0	0	1	1	1.5097	1.50458
303.15	589.3	2	16	0	0	0	0	0	0	2	0	0	0	0	0	0	0	0	0	1	0	0	0	0	0	0	0	0	1	0	0	3	0	0	0	1	1	1.48619	1.47991
318.15	589.3	2	3	0	2	0	0	0	0	0	0	0	0	0	0	0	0	0	1	0	0	6	0	0	0	0	0	0	2	0	0	3	0	0	0	1	1	1.42076	1.4252
323.15	589.3	4	6	0	2	0	0	0	0	0	0	0	0	0	0	0	0	0	1	0	0	6	0	0	0	0	0	0	2	0	0	2	3	0	0	0	1	1.45137	1.45139
298.15	589.3	4	27	0	0	0	0	0	0	0	0	0	1	0	0	0	0	1	0	0	0	0	0	0	0	0	0	0	0	0	0	0	0	0	0	0	0	1.4484	1.44615
298.15	589.3	4	12	1	2	0	0	0	0	1	0	0	0	0	0	0	0	0	1	0	0	6	0	0	0	0	0	0	2	3	3	3	0	0	0	1	1	1.4518	1.44605
308.15	589.3	3	2	0	0	0	0	0	0	2	0	0	0	0	0	0	0	0	0	0	0	0	0	0	0	0	0	0	1	0	0	3	0	0	0	1	1	1.47611	1.4771
293	589.3	2	3	0	0	0	0	0	0	0	0	0	0	0	0	0	0	0	0	0	0	0	0	0	1	0	0	0	0	0	0	3	0	0	0	1	1	1.5824	1.581
353.15	589.3	1	2	0	2	0	0	0	0	1	0	0	0	0	0	0	0	0	1	0	0	6	0	0	0	0	0	0	2	0	0	5	0	0	0	0	1	1.4262	1.4316
323.15	589.3	2	5	0	0	0	0	0	0	0	0	0	0	0	0	0	0	0	0	0	0	0	1	0	0	0	0	0	0	0	0	3	0	0	0	1	1	1.5073	1.50096
293.15	589.3	3	4	0	1	1	1	0	0	1	1	0	0	0	0	0	0	1	0	0	0	0	0	0	0	0	0	0	1	0	0	5	0	0	0	0	1	1.52325	1.5201
318.15	486.1	2	1	0	2	0	0	0	0	0	0	0	0	0	0	0	0	0	1	0	0	6	0	0	0	0	0	0	2	0	0	3	0	0	0	1	1	1.4222	1.4258
313.15	589.3	3	1	1	2	0	0	0	0	0	0	0	0	0	0	0	0	0	1	0	0	6	0	0	0	0	0	0	2	5	0	0	0	0	0	1	0	1.42668	1.4212
303.15	589.3	2	5	0	1	0	0	0	0	0	0	0	0	0	0	0	0	0	0	3	0	0	0	0	0	0	0	0	0	0	0	3	0	0	0	1	1	1.5026	1.51183
338.15	589.3	4	1	0	0	0	0	0	0	0	0	1	0	0	0	0	0	0	1	0	0	0	0	0	0	0	0	0	0	0	0	0	0	0	0	0	0	1.40476	1.4082
333.15	589.3	2	1	0	1	0	0	0	0	1	0	0	0	0	0	0	0	0	0	0	0	3	0	0	0	0	0	0	1	0	0	3	0	0	0	1	1	1.4245	1.42788
303.15	589.3	2	5	0	0	0	0	0	0	0	0	0	0	0	0	0	0	0	1	2	0	0	0	0	0	0	0	0	0	0	0	3	0	0	0	1	1	1.50222	1.51151
298.1	589.3	2	3	0	0	0	0	0	0	0	0	0	0	0	0	0	0	0	1	3	0	0	0	0	0	0	0	0	0	0	0	2	1	0	0	1	1	1.5255	1.521
338.15	589.3	2	2	0	2	0	0	0	0	0	0	0	0	0	0	0	0	0	1	0	0	6	0	0	0	0	0	0	2	4	0	0	0	0	0	1	0	1.40986	1.41365
308.15	589.3	3	3	0	2	0	0	0	0	0	0	0	0	0	0	0	0	0	1	0	0	6	0	0	0	0	0	1	2	0	0	0	0	0	0	0	0	1.4234	1.42472
318.15	589.3	4	28	0	0	0	0	0	0	0	0	0	0	0	0	0	0	0	0	0	0	0	0	1	0	1	0	0	0	0	0	0	0	0	0	0	0	1.48262	1.47843
318.15	589.3	1	4	0	1	0	0	0	1	0	0	0	1	0	0	0	0	0	0	0	0	3	0	0	0	0	0	0	1	0	0	5	2	0	0	1	1	1.48205	1.48498
348.15	589.3	1	3	0	0	0	0	0	0	0	0	0	0	0	0	0	0	0	0	0	0	4	0	0	0	0	1	0	0	0	0	5	0	0	0	0	1	1.4324	1.43463
328.15	589.3	4	14	1	0	0	0	0	1	1	0	0	0	0	0	0	0	0	0	0	0	0	0	0	0	1	0	0	1	4	0	0	0	1	0	1	0	1.4841	1.4802
308.15	589.3	2	4	0	0	0	0	0	1	0	0	0	1	0	0	1	0	0	0	0	0	0	0	0	0	0	0	0	0	0	0	0	0	0	0	0	0	1.452	1.4534
318.15	589.3	2	7	0	0	0	0	0	0	0	0	0	0	0	0	0	0	0	0	0	0	4	0	0	0	0	1	0	0	0	0	3	0	0	0	1	1	1.426	1.4244
303.15	589.3	2	3	0	0	0	0	0	0	0	0	0	0	0	0	0	0	0	1	2	0	0	0	0	0	0	0	0	0	4	0	0	0	0	0	1	0	1.49539	1.49392
343.15	589.3	3	1	0	0	0	0	0	0	0	0	0	1	0	0	0	0	0	0	0	0	0	0	0	0	0	0	0	0	0	0	3	0	0	0	1	1	1.48756	1.48809
293.15	589.3	3	2	2	0	0	0	0	1	0	0	0	1	0	0	1	0	0	0	0	0	0	0	0	0	0	0	0	0	0	0	3	0	0	0	1	1	1.5131	1.5123
307.2	589.3	2	3	0	0	0	0	0	0	0	0	0	0	0	0	0	0	0	0	0	0	6	0	0	0	1	0	0	0	0	0	3	0	0	0	1	1	1.4077	1.4091
293.15	589.3	3	3	0	2	0	0	0	0	0	0	0	0	0	0	0	0	0	1	0	0	6	0	0	0	0	0	1	2	0	0	0	0	0	0	0	0	1.4279	1.42632
303.15	589.3	2	7	0	0	0	0	0	0	0	0	0	0	0	0	0	0	0	0	0	0	4	0	0	0	0	1	0	0	0	0	3	0	0	0	1	1	1.43119	1.4305
318.15	589.3	2	3	0	0	0	0	0	0	0	0	0	0	0	0	0	0	0	0	0	0	6	0	0	0	1	0	0	0	0	0	3	0	0	0	1	1	1.40414	1.40769
313.15	430.1	2	3	0	1	0	0	0	0	1	0	0	0	0	0	0	0	0	0	0	0	3	0	0	0	0	0	0	1	0	0	3	0	0	0	1	1	1.4443	1.43935
303.15	589.3	2	3	0	0	0	0	0	0	4	0	0	0	0	0	0	0	0	0	0	0	0	1	0	0	0	0	0	0	0	0	3	0	0	0	1	1	1.4712	1.4768
333.15	589.3	2	7	0	2	0	0	0	0	0	0	0	0	0	0	0	0	0	2	0	0	6	0	0	0	0	0	0	2	0	0	0	0	0	0	0	0	1.4131	1.4182
323.15	589.3	0	3	0	0	0	0	0	0	0	0	0	0	0	0	0	0	0	0	2	0	0	0	0	0	0	0	1	0	0	0	8	1	0	0	1	1	1.5586	1.5497
308.15	589.3	2	3	0	0	0	0	0	0	0	0	0	0	0	0	0	0	0	0	1	0	0	0	0	0	0	0	1	0	0	0	3	0	0	0	1	1	1.53651	1.5371
338.15	589.3	1	1	0	0	0	0	0	0	0	0	0	0	0	0	0	0	0	1	0	0	2	0	0	0	0	0	0	2	0	0	5	0	0	0	1	0	1.45895	1.46063
348.15	589.3	2	3	0	0	0	0	0	0	4	0	0	0	0	0	0	0	0	0	0	0	0	1	0	0	0	0	0	0	0	0	3	0	0	0	1	1	1.459	1.46581
332.95	589.3	2	5	0	0	0	0	0	0	0	0	0	0	0	0	0	0	0	0	0	0	6	0	0	0	1	0	0	0	0	0	3	0	0	0	1	1	1.41231	1.41364
293.2	589.3	2	5	0	0	0	0	0	0	0	0	0	0	0	0	0	0	0	0	0	0	6	0	0	0	1	0	0	0	0	0	3	0	0	0	1	1	1.4176	1.421
288.15	589.3	2	1	0	0	0	0	0	0	0	0	0	0	0	0	0	0	0	1	2	0	0	0	0	0	0	0	0	0	0	0	3	0	0	0	1	1	1.51468	1.51731
298.15	589.3	3	1	0	0	0	0	0	0	1	0	0	0	0	0	0	0	0	0	0	0	0	0	0	0	0	0	0	1	0	0	3	0	0	0	1	1	1.49582	1.498
323.15	589.3	2	2	0	0	0	0	0	0	0	0	0	1	0	0	0	1	0	0	0	0	0	0	0	0	0	0	0	0	0	0	0	0	0	0	0	0	1.4301	1.438
298.15	589.3	2	4	0	0	0	0	0	0	0	0	0	1	0	0	1	0	0	0	0	0	0	0	0	0	0	0	0	0	0	0	3	0	0	0	1	1	1.5085	1.5123
318.15	589.3	2	1	0	2	0	0	0	0	0	0	0	0	0	0	0	0	0	1	0	0	6	0	0	0	0	0	0	2	0	0	4	1	0	0	0	1	1.43751	1.44057
293.15	589.3	2	5	0	0	0	0	0	0	0	0	0	0	0	0	0	0	0	0	0	0	4	0	0	0	0	1	0	0	0	0	3	0	0	0	1	1	1.4275	1.4295
293.28	589.3	3	1	0	0	0	0	0	0	0	0	0	1	0	0	0	0	0	0	0	0	0	0	0	0	0	0	0	0	0	0	3	0	0	0	1	1	1.50233	1.498
318.15	589.3	2	2	0	2	0	0	0	0	0	0	0	0	0	0	0	0	0	1	0	0	6	0	0	0	0	0	0	2	0	0	4	1	0	0	0	1	1.43836	1.4409
303.15	589.3	2	7	0	0	0	0	0	0	0	0	0	0	0	0	0	0	0	0	0	0	4	0	0	0	0	1	0	0	0	0	4	1	0	0	0	1	1.45405	1.45371
323.15	589.3	1	3	0	0	0	0	0	0	0	0	0	0	0	0	0	0	0	0	0	0	4	0	0	0	0	1	0	0	0	0	5	0	0	0	0	1	1.4388	1.44057
303.15	589.3	4	7	0	2	0	0	0	0	0	0	0	0	0	0	0	0	0	1	0	0	6	0	0	0	0	0	0	2	0	0	2	3	0	0	0	1	1.45878	1.45618
308.15	589.3	2	3	0	1	0	0	0	0	1	0	0	0	0	0	0	0	0	0	0	0	3	0	0	0	0	0	0	1	0	0	3	0	0	0	1	1	1.4342	1.4341
298.15	589.3	5	4	2	0	0	0	0	0	0	0	0	1	0	0	0	0	0	0	0	0	0	0	0	0	0	0	0	0	0	0	7	2	0	0	1	1	1.5174	1.5212
343.15	589.3	3	1	0	0	0	0	0	0	0	0	0	1	0	0	0	0	0	0	0	0	0	0	0	0	0	0	0	0	0	0	3	0	0	0	1	1	1.48711	1.48809
288.28	589.3	2	7	0	0	0	0	0	0	0	0	0	0	0	0	0	0	0	0	0	0	6	0	0	0	1	0	0	0	0	0	3	0	0	0	1	1	1.42573	1.42371
313.15	589.3	2	1	0	0	0	0	0	0	0	0	0	0	0	0	0	0	0	0	0	0	4	0	0	0	0	1	0	0	0	0	3	0	0	0	1	1	1.4073	1.41083
313.15	589.3	2	1	0	1	0	0	0	0	0	0	0	0	0	0	0	0	0	0	3	0	0	0	0	0	0	0	0	0	0	0	3	0	0	0	1	1	1.5084	1.50727
323.15	589.3	12	32	2	2	0	0	0	0	1	0	0	0	0	1	0	0	0	0	0	0	0	0	0	0	2	0	0	0	0	0	0	0	0	0	0	0	1.46383	1.46374
338.15	589.3	3	1	1	0	0	0	0	1	0	0	0	1	0	0	0	0	0	0	0	0	0	0	0	0	0	0	0	0	0	0	3	0	0	0	1	1	1.48199	1.4905
298.15	589.3	2	3	0	0	0	0	0	0	0	0	0	0	0	0	0	0	0	0	1	0	0	0	0	0	0	0	1	0	0	0	3	0	0	0	1	1	1.5391	1.54119
313.15	589.3	2	3	0	2	0	0	0	0	0	0	0	0	0	0	0	0	0	1	0	0	6	0	0	0	0	0	0	2	0	0	3	0	0	0	1	1	1.4214	1.4254
293.15	589.3	1	1	0	0	0	0	0	0	0	0	0	0	0	0	0	0	0	1	0	0	2	0	0	0	0	0	0	2	0	0	5	0	0	0	1	0	1.47185	1.4712
308.15	589.3	2	7	0	2	0	0	0	0	0	0	0	0	0	0	0	0	0	2	0	0	6	0	0	0	0	0	0	2	0	0	0	0	0	0	0	0	1.42027	1.42179
325.65	589.3	2	3	0	0	0	0	0	0	0	0	0	0	0	0	0	0	0	0	0	0	4	0	0	0	0	1	0	0	0	0	4	1	0	0	0	1	1.44504	1.4467
298.18	589.3	2	7	0	0	0	0	0	0	0	0	0	0	0	0	0	0	0	0	0	0	6	0	0	0	1	0	0	0	0	0	3	0	0	0	1	1	1.4229	1.423
303.2	589.3	2	1	0	1	0	0	0	0	1	0	0	0	0	0	0	0	0	0	0	0	3	0	0	0	0	0	0	1	0	0	3	0	0	0	1	1	1.4311	1.43481
328.15	589.3	2	1	0	0	0	0	0	0	0	0	0	0	0	0	0	0	0	0	1	0	0	0	0	0	0	0	1	0	0	0	3	0	0	0	1	1	1.54263	1.53831
323.15	589.3	3	2	0	0	0	0	0	0	2	0	0	0	0	0	0	0	0	0	0	0	0	0	0	0	0	0	0	1	0	0	3	0	0	0	1	1	1.47206	1.47392
288.15	589.3	5	13	3	0	0	0	0	0	4	2	0	0	0	0	0	1	0	0	0	0	0	0	0	0	0	0	0	1	0	0	0	0	0	0	0	0	1.4575	1.4557
303.15	589.3	2	2	1	0	0	0	0	1	0	0	0	1	0	0	1	0	0	0	0	0	0	0	0	0	0	0	0	0	0	0	3	0	0	0	1	1	1.50932	1.51523
308.15	589.3	1	2	0	1	0	0	0	0	0	0	0	1	0	0	0	0	0	0	0	0	3	0	0	0	0	0	0	0	0	0	5	0	0	0	0	1	1.5278	1.5266
298.15	589.3	5	2	2	0	0	0	0	0	0	1	0	1	0	0	0	0	1	0	0	0	0	0	0	0	0	0	0	0	4	0	0	0	1	0	1	0	1.4861	1.4868
338.15	589.3	2	3	0	1	0	0	0	0	1	0	0	0	0	0	0	0	0	0	0	0	3	0	0	0	0	0	0	1	4	0	0	0	0	0	1	0	1.4222	1.42739
343.15	589.3	2	3	0	0	0	0	0	0	0	0	0	0	0	0	0	0	0	1	2	0	0	0	0	0	0	0	0	0	4	0	0	0	0	0	1	0	1.4836	1.4853
300.2	589.3	2	3	0	0	0	0	0	0	0	0	0	0	0	0	0	0	0	0	0	0	6	0	0	0	1	0	0	0	0	0	3	0	0	0	1	1	1.4091	1.41083
293.1	589.3	3	3	0	2	0	0	0	0	0	0	0	0	0	0	0	0	0	1	0	0	6	0	0	0	0	0	0	2	0	0	3	2	0	0	0	1	1.4497	1.4559
298.1	589.3	2	1	0	2	0	0	0	0	0	0	0	0	0	0	0	0	0	1	0	0	6	0	0	0	0	0	0	2	0	0	3	0	0	0	1	1	1.421	1.43122
308.15	589.3	4	3	1	0	0	0	0	0	0	1	0	1	0	0	0	0	1	0	0	0	0	0	0	0	0	0	0	0	4	0	0	0	1	0	1	0	1.4829	1.48385
313.15	589.3	4	3	0	2	0	0	0	0	0	0	0	0	0	0	0	0	0	2	0	0	6	0	0	0	0	0	0	2	0	0	0	0	0	0	0	0	1.40405	1.4107
298.15	589.3	2	3	0	0	0	0	0	0	0	0	0	0	0	0	0	0	0	0	0	0	4	0	0	0	0	1	0	0	0	0	4	1	0	0	0	1	1.4507	1.4521
298.1	589.3	2	5	0	2	0	0	0	0	0	0	0	0	0	0	0	0	0	1	0	0	6	0	0	0	0	0	0	2	0	0	3	0	0	0	1	1	1.43	1.4346
333.15	589.3	2	2	0	2	0	0	0	0	1	0	0	0	0	0	0	0	0	1	0	0	6	0	0	0	0	0	0	2	4	0	0	0	0	0	1	0	1.4081	1.4162
293.15	589.3	2	7	0	2	0	0	0	0	0	0	0	0	0	0	0	0	0	2	0	0	6	0	0	0	0	0	0	2	0	0	0	0	0	0	0	0	1.42466	1.426
328.15	589.3	1	7	0	0	0	0	0	0	0	0	0	0	0	0	0	0	0	0	1	0	0	0	1	0	0	0	0	0	0	0	3	0	0	0	1	1	1.52229	1.52117
303.15	589.3	2	3	0	0	0	0	0	0	0	0	0	0	0	0	0	0	0	0	0	0	6	0	0	0	1	0	0	0	0	0	3	0	0	0	1	1	1.40746	1.4101
328.15	589.3	3	2	0	1	1	1	0	0	1	1	0	0	0	0	0	0	1	0	0	0	0	0	0	0	0	0	0	1	0	0	8	1	0	0	1	1	1.53436	1.53757
288.15	589.3	2	3	0	1	0	0	0	0	1	0	0	0	0	0	0	0	0	0	0	0	3	0	0	0	0	0	0	1	4	0	0	0	0	0	1	0	1.4355	1.43612
308.15	589.3	3	2	0	0	0	0	0	0	2	0	0	0	0	0	0	0	0	0	0	0	0	0	0	0	0	0	0	1	0	0	3	0	0	0	1	1	1.4725	1.4771
333.15	589.3	4	2	0	1	1	1	0	0	1	1	0	0	0	0	0	0	1	0	0	0	0	0	0	0	0	0	0	1	0	0	3	0	0	0	1	1	1.48411	1.4872
312.95	589.3	2	8	0	0	0	0	0	0	0	0	0	0	0	0	0	0	0	0	0	0	6	0	0	0	1	0	0	0	0	0	3	0	0	0	1	1	1.42115	1.42067
313.15	486.1	2	3	0	2	0	0	0	0	0	0	0	0	0	0	0	0	0	1	0	0	6	0	0	0	0	0	0	2	0	0	3	0	0	0	1	1	1.4274	1.4283
323.15	589.3	3	4	0	0	0	0	0	1	0	0	0	1	0	0	1	0	0	1	0	0	0	0	0	0	0	0	0	0	0	0	0	0	0	0	0	0	1.5266	1.526
298.2	589.3	3	1	0	0	0	0	0	0	1	0	0	0	0	0	0	0	0	0	0	0	0	0	0	0	0	0	0	1	0	0	7	2	0	0	1	1	1.538	1.543
293.15	589.3	0	4	0	0	0	0	0	1	0	0	0	0	0	0	0	0	0	0	1	0	0	1	0	0	0	0	0	0	0	0	3	0	0	0	1	1	1.54996	1.54412
363	589.3	3	3	0	0	0	0	0	0	2	0	0	0	0	0	0	0	0	0	0	0	0	0	0	0	0	0	0	1	0	0	3	0	0	0	1	1	1.4626	1.4712
343.15	589.3	3	2	0	0	0	0	0	0	2	0	0	0	0	0	0	0	0	0	0	0	0	0	0	0	0	0	0	1	4	0	0	0	0	0	1	0	1.46116	1.4627
328.15	589.3	0	4	0	0	0	0	0	1	0	0	0	0	0	0	0	0	0	0	2	0	0	0	0	0	0	0	1	0	0	0	3	0	0	0	1	1	1.5588	1.5572
308.15	430.1	2	3	0	1	0	0	0	0	1	0	0	0	0	0	0	0	0	0	0	0	3	0	0	0	0	0	0	1	0	0	3	0	0	0	1	1	1.4456	1.4403
298.15	589.3	2	3	0	2	0	0	0	0	1	0	0	0	0	0	0	0	0	1	0	0	6	0	0	0	0	0	0	2	4	0	0	0	0	0	1	0	1.4214	1.42698
298.15	589.3	2	7	0	2	0	0	0	0	0	0	0	0	0	0	0	0	0	2	0	0	6	0	0	0	0	0	0	2	0	0	0	0	0	0	0	0	1.42319	1.42491
293.15	589.3	5	28	0	0	0	0	0	0	1	0	0	0	0	0	0	0	0	0	0	0	0	0	0	0	1	0	0	1	0	0	0	0	0	0	0	0	1.47507	1.47702
298.15	589.3	1	3	0	0	0	0	0	0	0	0	0	0	0	0	0	0	0	0	0	0	4	0	0	0	0	1	0	0	0	0	5	0	0	0	0	1	1.44586	1.4467
288.15	589.3	2	3	0	2	0	0	0	0	0	0	0	0	0	0	0	0	0	1	0	0	6	0	0	0	0	0	0	2	0	0	4	1	0	0	0	1	1.44845	1.44905
323.15	589.3	2	5	0	0	0	0	0	0	0	0	0	0	0	0	0	0	0	0	0	0	0	1	0	0	0	0	0	0	0	0	3	0	0	0	1	1	1.50963	1.50096
303.15	589.3	1	3	0	0	0	0	0	0	0	0	0	0	0	0	0	0	0	1	2	0	0	0	0	0	0	0	0	0	0	0	5	0	0	0	0	1	1.5325	1.52882
333.15	589.3	3	1	0	0	0	0	0	0	0	0	0	1	0	0	0	0	0	0	0	0	0	0	0	0	0	0	0	0	0	0	3	0	0	0	1	1	1.4914	1.48809
303.15	589.3	3	4	0	1	1	1	0	0	1	1	0	0	0	0	0	0	1	0	0	0	0	0	0	0	0	0	0	1	0	0	5	0	0	0	0	1	1.52021	1.516
293.15	589.3	3	2	0	0	0	0	0	0	2	0	0	0	0	0	0	0	0	0	0	0	0	0	0	0	0	0	0	1	0	0	3	0	0	0	1	1	1.4761	1.4803
343.15	589.3	2	2	0	2	0	0	0	0	0	0	0	0	0	0	0	0	0	1	0	0	6	0	0	0	0	0	0	2	5	0	0	0	0	0	1	0	1.41489	1.4136
306.983	632.8	2	1	0	2	0	0	0	0	0	0	0	0	0	0	0	0	0	1	0	0	6	0	0	0	0	0	0	2	0	0	3	0	0	0	1	1	1.4191	1.4241
283.15	589.3	2	3	0	0	0	0	0	0	0	0	0	0	0	0	0	0	0	1	2	0	0	0	0	0	0	0	0	0	0	0	4	1	0	0	0	1	1.53857	1.53374
343.15	589.3	2	5	0	1	0	0	0	0	1	0	0	0	0	0	0	0	0	0	0	0	3	0	0	0	0	0	0	1	0	0	3	0	0	0	1	1	1.42761	1.4278
333.15	589.3	4	28	0	0	0	0	0	0	0	0	0	0	0	0	0	0	0	0	0	0	0	0	1	0	1	0	0	0	0	0	0	0	0	0	0	0	1.47699	1.47346
303.15	589.3	1	6	0	0	0	0	0	1	0	0	0	1	0	0	1	0	0	0	0	0	0	0	0	0	0	0	0	0	0	0	5	1	0	0	0	0	1.4988	1.5099
328.15	589.3	3	3	0	0	0	0	0	0	2	0	0	0	0	0	0	0	0	0	0	0	0	0	0	0	0	0	0	1	0	0	3	0	0	0	1	1	1.4699	1.4721
353.15	589.3	2	3	0	0	0	0	0	0	0	0	0	0	1	0	0	0	0	0	0	0	0	0	0	0	0	0	0	0	0	0	3	0	0	0	1	1	1.4814	1.48953
288.15	589.3	4	28	0	0	0	0	0	0	0	0	0	0	0	0	0	0	0	0	0	0	0	1	0	0	1	0	0	0	0	0	0	0	0	0	0	0	1.48635	1.48377
298.15	589.3	4	2	1	0	0	0	0	0	0	1	0	1	0	0	0	0	1	0	0	0	0	0	0	0	0	0	0	0	4	0	0	0	1	0	1	0	1.4879	1.4868
298.15	589.3	1	7	0	0	0	0	0	0	1	0	0	0	0	0	0	0	0	0	1	0	0	0	0	0	0	0	0	1	0	0	8	1	0	0	1	1	1.527	1.527
298.15	589.3	3	0	0	0	0	0	0	0	2	0	0	0	0	0	0	0	0	0	0	0	0	0	0	0	0	0	0	1	0	0	3	0	0	0	1	1	1.481	1.4829
303.15	589.3	3	3	0	0	0	0	0	0	0	0	0	1	0	0	0	0	0	0	0	0	0	0	0	0	0	0	0	0	0	0	3	0	0	0	1	1	1.4874	1.49377
328.15	589.3	4	4	0	2	0	0	0	0	0	0	0	0	0	0	0	0	0	2	0	0	6	0	0	0	0	0	0	2	0	0	0	0	0	0	0	0	1.4051	1.41185
308.15	430.1	2	2	0	0	0	0	0	0	0	0	0	0	0	0	0	0	0	0	0	0	4	0	0	0	0	1	0	0	0	0	3	0	0	0	1	1	1.4256	1.42205
308.15	589.3	4	7	0	2	0	0	0	0	0	0	0	0	0	0	0	0	0	1	0	0	6	0	0	0	0	0	0	2	0	0	2	3	0	0	0	1	1.45714	1.4544
308.15	589.3	2	2	0	2	0	0	0	0	0	0	0	0	0	0	0	0	0	1	0	0	6	0	0	0	0	0	0	2	4	0	0	0	0	0	1	0	1.41787	1.4218
313.15	589.3	2	2	0	0	0	0	0	0	0	0	0	0	0	0	0	0	0	0	0	0	4	0	0	0	0	1	0	0	0	0	3	0	0	0	1	1	1.4132	1.4136
313.2	589.3	4	4	0	0	0	0	0	0	2	0	0	0	0	0	0	0	0	0	0	0	0	0	0	0	0	0	0	2	0	0	6	0	0	0	2	2	1.50437	1.50353
318.15	589.3	1	5	0	0	0	0	0	0	0	0	0	0	0	0	0	0	0	0	1	0	0	0	1	0	0	0	0	0	0	0	3	0	0	0	1	1	1.54111	1.528
298.2	589.3	2	13	0	2	0	4	0	0	0	0	0	0	0	0	0	0	0	1	0	0	6	0	0	0	0	0	0	2	0	0	3	0	0	0	1	1	1.4661	1.45635
303.15	589.3	1	9	0	0	0	0	0	0	0	0	0	0	0	0	0	0	0	0	1	0	0	0	1	0	0	0	0	0	0	0	3	0	0	0	1	1	1.51362	1.51369
323.15	589.3	1	3	0	2	0	0	0	0	0	0	0	0	0	0	0	0	0	1	0	0	6	0	0	0	0	0	0	2	0	0	5	0	0	0	0	1	1.4356	1.43904
333.15	589.3	1	3	0	2	0	0	0	0	0	0	0	0	0	0	0	0	0	1	0	0	6	0	0	0	0	0	0	2	0	0	5	0	0	0	0	1	1.4324	1.43528
298.15	822.7	2	2	0	2	0	0	0	0	0	0	0	0	0	0	0	0	0	1	0	0	6	0	0	0	0	0	0	2	0	0	3	0	0	0	1	1	1.4188	1.42719
293.15	589.3	3	1	1	2	0	0	0	0	0	0	0	0	0	0	0	0	0	1	0	0	6	0	0	0	0	0	0	2	0	0	4	1	0	0	0	1	1.44743	1.44694
293.15	589.3	2	4	0	2	0	0	0	0	1	0	0	0	0	0	0	0	0	1	0	0	6	0	0	0	0	0	0	2	4	0	0	0	0	0	1	0	1.4241	1.4284
293.15	589.3	2	3	0	0	0	0	0	0	0	0	0	0	0	0	0	0	0	0	0	0	4	0	0	0	0	1	0	0	0	0	4	1	0	0	0	1	1.45905	1.45298
313.15	589.3	2	2	0	2	0	0	0	0	0	0	0	0	0	0	0	0	0	1	0	0	6	0	0	0	0	0	0	2	0	0	3	0	0	0	1	1	1.4209	1.4249
328.15	589.3	2	2	0	2	0	0	0	0	0	0	0	0	0	0	0	0	0	1	0	0	6	0	0	0	0	0	0	2	5	0	0	0	0	0	1	0	1.41894	1.4176
333.15	589.3	3	3	0	0	0	0	0	0	2	0	0	0	0	0	0	0	0	0	0	0	0	0	0	0	0	0	0	1	0	0	3	0	0	0	1	1	1.46971	1.4718
313.12	589.3	2	4	0	0	0	0	0	0	0	0	0	0	0	0	0	0	0	0	0	0	6	0	0	0	1	0	0	0	0	0	3	0	0	0	1	1	1.40982	1.41302
318.15	589.3	2	3	0	0	0	0	0	0	0	0	0	0	0	0	0	0	0	0	0	0	6	0	0	0	1	0	0	0	0	0	3	0	0	0	1	1	1.40411	1.40769
338.15	589.3	4	25	0	0	0	0	0	0	0	0	0	1	0	0	0	0	1	0	0	0	0	0	0	0	0	0	0	0	0	0	0	0	0	0	0	0	1.4316	1.4336
298.15	589.3	2	7	0	0	0	0	0	0	0	0	0	0	0	0	0	0	0	0	0	0	0	1	0	0	0	0	0	0	0	0	3	0	0	0	1	1	1.5058	1.4989
343.15	589.3	2	3	0	2	0	0	0	0	0	0	0	0	0	0	0	0	0	1	0	0	6	0	0	0	0	0	0	2	0	0	4	1	0	0	0	1	1.4324	1.43368
308.15	589.3	2	1	0	2	0	0	0	0	0	0	0	0	0	0	0	0	0	1	0	0	6	0	0	0	0	0	0	2	0	0	3	0	0	0	1	1	1.42012	1.4262
313.15	486.1	2	2	0	2	0	0	0	0	0	0	0	0	0	0	0	0	0	1	0	0	6	0	0	0	0	0	0	2	0	0	3	0	0	0	1	1	1.4257	1.42719
348.15	589.3	2	1	0	0	0	0	0	0	0	0	0	0	0	0	0	0	0	0	1	0	0	0	0	0	0	0	1	0	0	0	3	0	0	0	1	1	1.53687	1.53431
313.15	589.3	3	1	0	0	0	0	0	0	2	0	0	0	0	0	0	0	0	0	0	0	0	0	0	0	0	0	0	1	0	0	3	0	0	0	1	1	1.476	1.475
323.15	589.3	2	1	0	0	0	0	0	0	0	0	0	0	0	0	0	0	0	0	0	0	4	0	0	0	0	1	0	0	0	0	3	0	0	0	1	1	1.4003	1.4095
313	589.3	1	7	0	2	0	0	0	0	3	0	0	0	0	0	0	0	0	1	1	0	6	0	0	0	0	0	0	2	0	0	3	0	0	0	1	1	1.441	1.436
300.2	589.3	2	3	0	1	0	0	0	0	1	0	0	0	0	0	0	0	0	0	0	0	3	0	0	0	0	0	0	1	0	0	3	0	0	0	1	1	1.4364	1.4357
323.15	589.3	1	6	0	0	0	0	0	0	0	0	0	1	0	0	0	0	0	0	1	0	0	0	0	0	0	0	0	0	0	0	3	0	0	1	0	1	1.459	1.46233
308.15	589.3	2	1	0	0	0	0	0	0	0	0	0	0	0	0	0	0	0	0	1	0	0	0	0	0	0	0	1	0	0	0	3	0	0	0	1	1	1.5485	1.54412
298.15	589.3	2	3	0	1	0	0	0	0	1	0	0	0	0	0	0	0	0	0	0	0	3	0	0	0	0	0	0	1	0	0	3	0	0	0	1	1	1.4379	1.4364
303.15	589.3	2	5	0	0	0	0	0	0	0	0	0	0	0	0	0	0	0	0	0	0	6	0	0	0	1	0	0	0	0	0	3	0	0	0	1	1	1.41692	1.41873
298.15	589.3	2	4	0	2	0	0	0	0	1	0	0	0	0	0	0	0	0	1	0	0	6	0	0	0	0	0	0	2	4	0	0	0	0	0	1	0	1.4227	1.4284
298.15	589.3	2	2	0	0	0	0	0	0	2	0	0	0	0	0	0	0	0	0	0	0	0	0	0	0	0	0	0	1	0	0	5	0	0	0	0	1	1.50525	1.50793
318.15	589.6	2	7	0	0	0	0	0	0	0	0	0	0	0	0	0	0	0	0	0	0	4	0	0	0	0	1	0	0	0	0	3	0	0	0	1	1	1.4272	1.4241
323.15	589.3	2	3	0	0	0	0	0	0	0	0	0	0	0	0	0	0	0	0	0	0	0	0	0	1	0	0	0	0	0	0	3	0	0	0	1	1	1.561	1.5608
304.2	589.3	2	1	0	0	0	0	0	0	0	0	0	0	0	0	0	0	0	1	2	0	0	0	0	0	0	0	0	0	0	0	3	0	0	0	1	1	1.5114	1.514
288.15	589.3	2	3	0	2	0	0	0	0	0	0	0	0	0	0	0	0	0	1	0	0	6	0	0	0	0	0	0	2	0	0	4	1	0	0	0	1	1.44894	1.44905
307.96	633	2	3	0	0	0	0	0	0	0	0	0	0	0	0	0	0	0	0	0	0	4	0	0	0	0	1	0	0	0	0	3	0	0	0	1	1	1.4169	1.4175
348.15	589.3	4	14	1	0	0	0	0	1	1	0	0	0	0	0	0	0	0	0	0	0	0	0	0	0	1	0	0	1	4	0	0	0	1	0	1	0	1.47761	1.47732
323.15	589.3	2	3	0	0	0	0	0	0	0	0	0	0	0	0	0	0	0	0	0	0	4	0	0	0	0	1	0	0	0	0	3	0	0	0	1	1	1.4153	1.414
303.15	589.3	2	1	0	0	0	0	0	0	0	0	0	0	0	0	0	0	0	0	0	0	4	0	0	0	0	1	0	0	0	0	3	0	0	0	1	1	1.41055	1.41166
308.15	589.3	4	3	0	0	0	0	0	1	0	0	0	1	0	0	0	0	0	1	0	0	0	0	0	0	0	0	0	0	0	0	0	0	0	0	0	0	1.465	1.46547
323.15	589.3	3	1	1	2	0	0	0	0	0	0	0	0	0	0	0	0	0	1	0	0	6	0	0	0	0	0	0	2	5	0	0	0	0	0	1	0	1.42381	1.42093
335.65	589.3	1	3	0	1	0	0	0	0	1	0	0	0	0	0	0	0	0	0	0	0	3	0	0	0	0	0	0	1	0	0	5	0	0	0	0	1	1.44778	1.45181
300.2	589.3	2	1	0	0	0	0	0	0	0	0	0	0	0	0	0	0	0	0	0	0	4	0	0	0	0	1	0	0	0	0	3	0	0	0	1	1	1.4105	1.41203
303.15	589.3	5	7	2	0	0	0	0	0	0	1	0	1	0	0	0	0	1	0	0	0	0	0	0	0	0	0	0	0	4	0	0	0	1	0	1	0	1.4809	1.485
333.15	589.3	2	22	0	0	0	0	0	0	2	0	0	0	0	0	0	0	0	0	1	0	0	0	0	0	0	0	0	1	0	0	3	0	0	0	1	1	1.46391	1.47171
308.15	589.3	4	1	1	0	0	0	0	0	0	1	0	1	0	0	0	0	1	0	0	0	0	0	0	0	0	0	0	0	4	0	0	0	1	0	1	0	1.4852	1.485
298.15	589.3	3	0	0	0	0	0	0	0	2	0	0	0	0	0	0	0	0	0	0	0	0	0	0	0	0	0	0	1	0	0	3	0	0	0	1	1	1.4817	1.4829
300.65	589.3	1	3	0	1	0	0	0	0	1	0	0	0	0	0	0	0	0	0	0	0	3	0	0	0	0	0	0	1	0	0	5	0	0	0	0	1	1.45759	1.45898
328.15	589.3	3	2	0	2	0	0	0	0	0	0	0	0	0	0	0	0	0	1	0	0	6	0	0	0	0	0	1	2	0	0	0	0	0	0	0	0	1.4146	1.4156
293.15	589.3	2	7	0	0	0	0	0	0	0	0	0	0	0	0	0	0	0	0	0	0	6	0	0	0	1	0	0	0	0	0	3	0	0	0	1	1	1.42649	1.4234
313	589.3	2	4	0	0	0	0	0	0	1	1	0	0	0	0	0	0	0	1	2	0	0	0	0	0	0	0	0	0	0	0	3	0	0	0	1	1	1.513	1.513
298.15	589.3	2	3	0	0	0	0	0	0	0	0	0	0	0	0	0	0	0	0	0	0	6	0	0	0	1	0	0	0	0	0	3	0	0	0	1	1	1.40943	1.411
328.15	589.3	3	5	0	0	0	0	0	0	2	0	0	0	0	0	0	0	0	0	0	0	0	0	0	0	0	0	0	1	4	0	0	0	0	0	1	0	1.4671	1.46461
318.15	589.3	2	5	0	0	0	0	0	0	0	0	0	0	0	0	0	0	0	0	0	0	0	1	0	0	0	0	0	0	0	0	3	0	0	0	1	1	1.5039	1.50402
293.15	589.3	2	3	0	0	0	0	0	0	0	0	0	0	0	0	0	0	0	0	0	0	4	0	0	0	0	1	0	0	0	0	3	0	0	0	1	1	1.42229	1.4219
328.15	589.3	2	1	0	0	0	0	0	0	0	0	0	0	0	0	0	0	0	0	0	0	4	0	0	0	0	1	0	0	0	0	3	0	0	0	1	1	1.40168	1.40815
298.15	589.3	2	3	0	2	0	0	0	0	0	0	0	0	0	0	0	0	0	1	0	0	6	0	0	0	0	0	0	2	0	0	4	1	0	0	0	1	1.44595	1.44742
298.15	589.3	2	2	0	0	0	0	0	0	0	0	0	0	0	0	0	0	0	0	0	0	4	0	0	0	0	1	0	0	0	0	3	0	0	0	1	1	1.4165	1.4174
313.15	589.3	4	6	0	2	0	0	0	0	0	0	0	0	0	0	0	0	0	1	0	0	6	0	0	0	0	0	0	2	0	0	2	3	0	0	0	1	1.45457	1.45345
318.05	589.3	2	5	0	0	0	0	0	0	0	0	0	0	0	0	0	0	0	0	0	0	6	0	0	0	1	0	0	0	0	0	3	0	0	0	1	1	1.41168	1.41736
327.797	632.8	2	3	0	0	0	0	0	0	0	0	0	0	0	0	0	0	0	0	0	0	4	0	0	0	0	1	0	0	0	0	3	0	0	0	1	1	1.4135	1.41314
298.1	589.3	2	4	0	0	0	0	0	0	0	0	0	0	0	0	0	0	0	0	0	0	4	0	0	0	0	1	0	0	0	0	3	0	0	0	1	1	1.4253	1.423
293.15	589.3	0	3	0	0	0	0	0	0	0	0	0	0	0	0	0	0	0	0	2	0	0	0	0	0	0	0	1	0	0	0	8	1	0	0	1	1	1.5681	1.5571
303.15	589.6	2	1	0	2	0	0	0	0	0	0	0	0	0	0	0	0	0	1	0	0	6	0	0	0	0	0	0	2	0	0	3	0	0	0	1	1	1.4212	1.4266
318.15	589.3	2	3	0	0	0	0	0	0	0	0	0	0	0	0	0	0	0	1	0	0	2	0	0	0	0	0	0	2	4	0	0	0	0	0	1	0	1.4436	1.4371
308.15	589.3	2	3	0	1	0	0	0	0	1	0	0	0	0	0	0	0	0	0	0	0	3	0	0	0	0	0	0	1	4	0	0	0	0	0	1	0	1.4301	1.4336
353.15	589.3	2	1	0	0	0	0	0	0	0	0	0	0	0	0	0	0	0	0	0	0	4	0	0	0	0	1	0	0	0	0	3	0	0	0	1	1	1.39858	1.4036
293.1	589.3	4	4	0	0	0	0	0	0	2	0	0	0	0	0	0	0	0	0	0	0	0	0	0	0	0	0	0	2	0	0	6	0	0	0	2	2	1.50852	1.50697
308.15	589.3	2	3	0	2	0	0	0	0	0	0	0	0	0	0	0	0	0	1	0	0	6	0	0	0	0	0	0	2	0	0	3	0	0	0	1	1	1.4231	1.42719
313.15	589.3	4	3	0	2	0	0	0	0	1	0	0	0	0	0	0	0	0	2	0	0	6	0	0	0	0	0	0	2	0	0	0	0	0	0	0	0	1.4078	1.4107
318.15	589.3	2	3	0	0	0	0	0	0	0	0	0	0	0	0	0	0	0	0	0	0	4	0	0	0	0	1	0	0	0	0	3	0	0	0	1	1	1.41662	1.4157
298.15	589.3	1	7	0	0	0	0	0	0	0	0	0	0	0	0	0	0	0	0	1	0	0	0	1	0	0	0	0	0	0	0	3	0	0	0	1	1	1.52952	1.5243
298.15	589.3	5	36	0	0	0	0	0	0	0	0	0	1	0	0	0	0	0	0	0	0	0	0	0	0	1	0	0	0	0	0	0	0	0	0	0	0	1.47242	1.4755
298.15	589.3	2	3	0	0	0	0	0	0	0	0	0	0	0	0	0	0	0	1	2	0	0	0	0	0	0	0	0	0	0	0	3	0	0	0	1	1	1.50893	1.51562
318.15	589.6	2	2	0	2	0	0	0	0	0	0	0	0	0	0	0	0	0	1	0	0	6	0	0	0	0	0	0	2	0	0	3	0	0	0	1	1	1.4186	1.4227
323.15	589.3	2	1	0	2	0	0	0	0	0	0	0	0	0	0	0	0	0	1	0	0	6	0	0	0	0	0	0	2	0	0	4	1	0	0	0	1	1.43641	1.43741
293.15	589.3	2	3	0	1	0	0	0	0	1	0	0	0	0	0	0	0	0	0	0	0	3	0	0	0	0	0	0	1	0	0	3	0	0	0	1	1	1.4342	1.4375
298.15	589.3	2	3	0	1	0	0	0	0	0	0	0	0	0	0	0	0	0	0	3	0	0	0	0	0	0	0	0	0	0	0	3	0	0	0	1	1	1.50649	1.5153
303.15	589.3	4	14	1	0	0	0	0	1	1	0	0	0	0	0	0	0	1	0	0	0	0	0	0	0	1	0	0	1	5	1	0	0	0	0	0	0	1.49162	1.4868
328.15	589.3	1	6	0	0	0	0	0	1	0	0	0	0	0	0	0	0	0	0	0	0	0	1	0	0	0	0	0	0	0	0	3	0	0	0	1	1	1.5015	1.5026
318.15	589.3	2	3	0	0	0	0	0	0	0	0	0	0	0	0	0	0	0	1	2	0	0	0	0	0	0	0	0	0	4	0	0	0	0	0	1	0	1.4826	1.48784
313.15	589.3	1	11	0	0	0	0	0	0	0	0	0	0	0	0	0	0	0	0	1	0	0	0	1	0	0	0	0	0	0	0	3	0	0	0	1	1	1.50696	1.51248
307.2	589.3	2	1	0	0	0	0	0	0	0	0	0	0	0	0	0	0	0	0	0	0	4	0	0	0	0	1	0	0	0	0	3	0	0	0	1	1	1.4089	1.411
308.15	589.3	3	5	0	0	0	0	0	0	2	0	0	0	0	0	0	0	0	0	0	0	0	0	0	0	0	0	0	1	0	0	3	0	0	0	1	1	1.4708	1.4768
333.15	589.3	2	9	0	0	0	0	0	3	2	0	0	0	0	2	0	0	0	0	0	0	0	0	0	0	2	0	0	0	0	0	3	0	0	0	1	1	1.44497	1.44718
333.15	589.3	3	13	1	0	0	0	0	0	3	1	0	0	0	0	0	1	0	0	0	0	0	0	0	0	0	0	0	1	0	0	0	0	0	0	0	0	1.443	1.44555
298.15	589.3	2	3	0	1	0	0	0	0	1	0	0	0	0	0	0	0	0	0	0	0	3	0	0	0	0	0	0	1	4	0	0	0	0	0	1	0	1.43289	1.43572
293.15	589.3	2	3	0	0	0	0	0	0	0	0	0	0	0	0	0	0	0	0	0	0	6	0	0	0	1	0	0	0	0	0	3	0	0	0	1	1	1.41045	1.41166
298.15	589.3	4	3	0	2	0	0	0	0	0	0	0	0	0	0	0	0	0	2	0	0	6	0	0	0	0	0	0	2	0	0	0	0	0	0	0	0	1.40818	1.4133
303.15	589.3	1	9	0	0	0	0	0	0	0	0	0	0	0	0	0	0	0	0	1	0	0	1	0	0	0	0	0	0	0	0	3	0	0	0	1	1	1.50692	1.5093
318.15	589.3	2	5	0	0	0	0	0	0	1	0	0	0	0	0	1	0	0	0	0	0	0	0	0	0	0	0	0	1	0	0	3	0	0	0	1	1	1.4977	1.50023
298.15	589.3	2	3	0	0	0	0	0	0	0	0	0	0	0	0	0	0	0	0	0	0	4	0	0	0	0	1	0	0	0	0	3	0	0	0	1	1	1.4197	1.4215
308.15	430.1	2	3	0	2	0	0	0	0	0	0	0	0	0	0	0	0	0	1	0	0	6	0	0	0	0	0	0	2	0	0	3	0	0	0	1	1	1.4338	1.4312
338.2	589.3	2	0	0	0	0	0	0	0	0	0	0	0	0	0	0	0	0	0	0	0	4	0	0	0	0	1	0	0	0	0	3	0	0	0	1	1	1.3975	1.40531
313.15	656.3	2	1	0	2	0	0	0	0	0	0	0	0	0	0	0	0	0	1	0	0	6	0	0	0	0	0	0	2	0	0	3	0	0	0	1	1	1.416	1.4227
313.15	589.3	2	0	0	0	0	0	0	0	2	0	0	0	0	0	0	0	0	0	0	0	0	0	0	0	0	0	0	1	0	0	5	0	0	0	0	1	1.5088	1.5092
323.15	589.3	3	3	0	0	0	0	0	0	0	0	0	1	0	0	0	0	0	0	0	0	0	0	0	0	0	0	0	0	0	0	3	0	0	0	1	1	1.4806	1.4871
288.15	589.3	4	28	0	2	0	0	0	0	0	0	0	0	0	0	0	0	0	1	0	0	6	0	0	0	1	0	0	2	0	0	0	0	0	0	0	0	1.45279	1.4413
298.15	589.3	4	7	0	2	0	0	0	0	0	0	0	0	0	0	0	0	0	2	0	0	6	0	0	0	0	0	0	2	0	0	0	0	0	0	0	0	1.4246	1.42614
288.15	589.3	3	2	0	2	0	0	0	0	0	0	0	0	0	0	0	0	0	1	0	0	6	0	0	0	0	0	1	2	0	0	0	0	0	0	0	0	1.42597	1.42301
318.15	589.6	2	3	0	2	0	0	0	0	0	0	0	0	0	0	0	0	0	1	0	0	6	0	0	0	0	0	0	2	0	0	3	0	0	0	1	1	1.4204	1.4244
303.15	589.3	1	11	0	0	0	0	0	1	0	0	0	1	0	0	0	0	0	0	1	0	0	0	0	0	0	0	0	1	0	0	7	2	0	0	1	1	1.51163	1.51306
291.276	589.3	2	5	0	2	0	0	0	0	0	0	0	0	0	0	0	0	0	1	0	0	6	0	0	0	0	0	0	2	0	0	3	0	0	0	1	1	1.4304	1.4357
348.15	589.3	4	14	1	0	0	0	0	1	1	0	0	0	0	0	0	0	1	1	0	0	0	0	0	0	0	0	0	1	5	1	0	0	0	0	0	0	1.47137	1.47777
333.15	589.3	2	2	1	0	0	0	0	1	0	0	0	1	0	0	1	0	0	0	0	0	0	0	0	0	0	0	0	0	0	0	3	0	0	0	1	1	1.50083	1.50727
328.15	589.3	4	3	0	2	0	0	0	0	1	0	0	0	0	0	0	0	0	2	0	0	6	0	0	0	0	0	0	2	0	0	0	0	0	0	0	0	1.4037	1.4078
318.15	589.3	3	1	0	0	0	0	0	0	0	0	0	1	0	0	0	0	0	0	0	0	0	0	0	0	0	0	0	0	0	0	3	0	0	0	1	1	1.49465	1.49029
348.15	589.3	2	3	0	8	0	0	0	0	0	0	0	0	0	0	0	0	0	1	0	0	18	0	0	0	0	0	0	2	0	0	3	0	0	0	1	1	1.3735	1.37496
288.15	589.3	3	1	1	0	0	0	0	1	0	0	0	1	0	0	0	0	0	0	0	0	0	0	0	0	0	0	0	0	0	0	3	0	0	0	1	1	1.49995	1.50091
323.15	589.3	2	5	0	0	0	0	0	0	0	0	0	0	0	0	0	0	0	0	0	0	6	0	0	0	1	0	0	0	0	0	3	0	0	0	1	1	1.41288	1.4164
333.15	589.3	0	3	0	0	0	0	0	0	0	0	0	0	0	0	0	0	0	0	2	0	0	0	0	0	0	0	1	0	0	0	8	1	0	0	1	1	1.5556	1.546
301.2	589.3	3	2	0	0	0	0	0	0	2	0	0	0	0	0	0	0	0	0	0	0	0	0	0	0	0	0	0	1	0	0	3	0	0	0	1	1	1.4782	1.4802
298.15	589.3	2	3	0	0	0	0	0	0	0	0	0	0	0	0	0	0	0	0	0	0	4	0	0	0	0	1	0	0	0	0	4	1	0	0	0	1	1.4526	1.4521
303.15	589.3	0	6	0	0	0	0	0	1	0	0	0	0	0	0	0	0	0	0	0	0	0	1	0	0	0	0	0	0	0	0	3	0	0	1	0	1	1.5067	1.5028
338.15	589.3	2	5	0	0	0	0	0	0	0	0	0	0	0	0	0	0	0	0	0	0	6	0	0	0	1	0	0	0	0	0	3	0	0	0	1	1	1.4072	1.413
313.15	589.3	3	3	0	0	0	0	0	1	0	0	0	1	0	0	1	0	0	1	0	0	0	0	0	0	0	0	0	0	0	0	0	0	0	0	0	0	1.5194	1.5204
303.2	589.3	3	5	0	0	0	0	0	0	4	0	0	0	0	0	0	0	0	0	0	0	0	0	0	0	0	0	0	1	0	0	3	0	0	0	1	1	1.4802	1.4791
285.034	632.8	2	1	0	2	0	0	0	0	0	0	0	0	0	0	0	0	0	1	0	0	6	0	0	0	0	0	0	2	0	0	3	0	0	0	1	1	1.4252	1.4278
298.15	589.3	2	1	0	2	0	0	0	0	0	0	0	0	0	0	0	0	0	1	0	0	6	0	0	0	0	0	0	2	0	0	4	1	0	0	0	1	1.44376	1.44582
288.15	589.3	2	5	0	0	0	0	0	0	0	0	0	0	0	0	0	0	0	1	2	0	0	0	0	0	0	0	0	0	0	0	3	0	0	0	1	1	1.50729	1.51454
298.15	589.3	2	1	0	0	0	0	0	0	0	0	0	0	0	0	0	0	0	0	1	0	0	0	0	0	0	0	1	0	0	0	3	0	0	0	1	1	1.55149	1.54557
298.15	589.3	3	3	0	0	0	0	0	0	2	0	0	0	0	0	0	0	0	0	0	0	0	0	0	0	0	0	0	1	0	0	3	0	0	0	1	1	1.4794	1.4802
318.15	589.3	3	3	0	0	0	0	0	0	2	0	0	0	0	0	0	0	0	0	0	0	0	0	0	0	0	0	0	1	0	0	4	1	0	0	0	1	1.50788	1.50727
318.15	589.3	3	4	0	1	1	1	0	0	1	1	0	0	0	0	0	0	1	0	0	0	0	0	0	0	0	0	0	1	0	0	5	0	0	0	0	1	1.51543	1.51224
298.35	589.3	1	2	0	0	0	0	0	1	0	0	0	0	1	0	1	0	0	0	0	0	0	0	0	0	0	0	0	0	0	0	0	0	0	0	0	0	1.4458	1.4434
308.15	589.3	2	3	1	0	0	0	0	1	0	0	0	1	0	0	1	0	0	0	0	0	0	0	0	0	0	0	0	0	0	0	3	0	0	0	1	1	1.5153	1.51151
303.15	589.3	1	4	0	0	0	0	0	1	0	0	0	1	0	0	1	0	0	0	0	0	0	0	0	0	0	0	0	0	0	0	5	1	0	0	0	0	1.5238	1.52177
353.15	589.3	3	2	0	0	0	0	0	0	2	0	0	0	0	0	0	0	0	0	0	0	0	0	0	0	0	0	0	1	0	0	3	0	0	0	1	1	1.46359	1.4718

## Sheet: All
Table S4. Ada-DT total dataset
T(K)	Wave Length(nm)	-CH3	-CH2-	>CH-	>C<	=CH2	=CH-	=C<	-OH	-O-	>C=O	-COOH	-COO-	HCOO-	=O(other)	-NH2	-NH3	-NH-	>N-	-CN	-NO2	-F	-Cl	-Br	-I	-P	-B	-S-	-SO2	-CH2-	>CH-	=CH-	=C<	-O-	-NH-	>N-	=N-	y	ypred
323.15	589.3	5	15	3	0	0	0	0	0	4	2	0	0	0	0	0	1	0	0	0	0	0	0	0	0	0	0	0	1	0	0	0	0	0	0	0	0	1.4472	1.4465
328.15	589.3	5	15	3	0	0	0	0	0	4	2	0	0	0	0	0	1	0	0	0	0	0	0	0	0	0	0	0	1	0	0	0	0	0	0	0	0	1.4453	1.4449
333.15	589.3	5	15	3	0	0	0	0	0	4	2	0	0	0	0	0	1	0	0	0	0	0	0	0	0	0	0	0	1	0	0	0	0	0	0	0	0	1.4432	1.44355
338.15	589.3	5	15	3	0	0	0	0	0	4	2	0	0	0	0	0	1	0	0	0	0	0	0	0	0	0	0	0	1	0	0	0	0	0	0	0	0	1.4414	1.4432
343.15	589.3	5	15	3	0	0	0	0	0	4	2	0	0	0	0	0	1	0	0	0	0	0	0	0	0	0	0	0	1	0	0	0	0	0	0	0	0	1.4393	1.4432
288.15	589.3	5	13	3	0	0	0	0	0	4	2	0	0	0	0	0	1	0	0	0	0	0	0	0	0	0	0	0	1	0	0	0	0	0	0	0	0	1.4575	1.4557
293.15	589.3	5	13	3	0	0	0	0	0	4	2	0	0	0	0	0	1	0	0	0	0	0	0	0	0	0	0	0	1	0	0	0	0	0	0	0	0	1.4559	1.4555
298.15	589.3	5	13	3	0	0	0	0	0	4	2	0	0	0	0	0	1	0	0	0	0	0	0	0	0	0	0	0	1	0	0	0	0	0	0	0	0	1.4542	1.4555
303.15	589.3	5	13	3	0	0	0	0	0	4	2	0	0	0	0	0	1	0	0	0	0	0	0	0	0	0	0	0	1	0	0	0	0	0	0	0	0	1.4528	1.45345
308.15	589.3	5	13	3	0	0	0	0	0	4	2	0	0	0	0	0	1	0	0	0	0	0	0	0	0	0	0	0	1	0	0	0	0	0	0	0	0	1.4509	1.452
313.15	589.3	5	13	3	0	0	0	0	0	4	2	0	0	0	0	0	1	0	0	0	0	0	0	0	0	0	0	0	1	0	0	0	0	0	0	0	0	1.4493	1.44865
318.15	589.3	5	13	3	0	0	0	0	0	4	2	0	0	0	0	0	1	0	0	0	0	0	0	0	0	0	0	0	1	0	0	0	0	0	0	0	0	1.4476	1.4472
323.15	589.3	5	13	3	0	0	0	0	0	4	2	0	0	0	0	0	1	0	0	0	0	0	0	0	0	0	0	0	1	0	0	0	0	0	0	0	0	1.4461	1.4465
328.15	589.3	5	13	3	0	0	0	0	0	4	2	0	0	0	0	0	1	0	0	0	0	0	0	0	0	0	0	0	1	0	0	0	0	0	0	0	0	1.4442	1.4449
333.15	589.3	5	13	3	0	0	0	0	0	4	2	0	0	0	0	0	1	0	0	0	0	0	0	0	0	0	0	0	1	0	0	0	0	0	0	0	0	1.4429	1.4438
338.15	589.3	5	13	3	0	0	0	0	0	4	2	0	0	0	0	0	1	0	0	0	0	0	0	0	0	0	0	0	1	0	0	0	0	0	0	0	0	1.441	1.4433
343.15	589.3	5	13	3	0	0	0	0	0	4	2	0	0	0	0	0	1	0	0	0	0	0	0	0	0	0	0	0	1	0	0	0	0	0	0	0	0	1.4392	1.4432
288.15	589.3	4	12	2	0	0	0	0	0	3	1	0	0	0	0	0	1	0	0	0	0	0	0	0	0	0	0	0	1	0	0	0	0	0	0	0	0	1.456	1.4557
293.15	589.3	4	12	2	0	0	0	0	0	3	1	0	0	0	0	0	1	0	0	0	0	0	0	0	0	0	0	0	1	0	0	0	0	0	0	0	0	1.454	1.4555
298.15	589.3	4	12	2	0	0	0	0	0	3	1	0	0	0	0	0	1	0	0	0	0	0	0	0	0	0	0	0	1	0	0	0	0	0	0	0	0	1.452	1.4542
303.15	589.3	4	12	2	0	0	0	0	0	3	1	0	0	0	0	0	1	0	0	0	0	0	0	0	0	0	0	0	1	0	0	0	0	0	0	0	0	1.45	1.452
308.15	589.3	4	12	2	0	0	0	0	0	3	1	0	0	0	0	0	1	0	0	0	0	0	0	0	0	0	0	0	1	0	0	0	0	0	0	0	0	1.4479	1.4514
313.15	589.3	4	12	2	0	0	0	0	0	3	1	0	0	0	0	0	1	0	0	0	0	0	0	0	0	0	0	0	1	0	0	0	0	0	0	0	0	1.4458	1.4488
318.15	589.3	4	12	2	0	0	0	0	0	3	1	0	0	0	0	0	1	0	0	0	0	0	0	0	0	0	0	0	1	0	0	0	0	0	0	0	0	1.4437	1.44718
323.15	589.3	4	12	2	0	0	0	0	0	3	1	0	0	0	0	0	1	0	0	0	0	0	0	0	0	0	0	0	1	0	0	0	0	0	0	0	0	1.4418	1.4462
328.15	589.3	4	12	2	0	0	0	0	0	3	1	0	0	0	0	0	1	0	0	0	0	0	0	0	0	0	0	0	1	0	0	0	0	0	0	0	0	1.4397	1.4437
333.15	589.3	4	12	2	0	0	0	0	0	3	1	0	0	0	0	0	1	0	0	0	0	0	0	0	0	0	0	0	1	0	0	0	0	0	0	0	0	1.4377	1.4433
338.15	589.3	4	12	2	0	0	0	0	0	3	1	0	0	0	0	0	1	0	0	0	0	0	0	0	0	0	0	0	1	0	0	0	0	0	0	0	0	1.4354	1.4413
343.15	589.3	4	12	2	0	0	0	0	0	3	1	0	0	0	0	0	1	0	0	0	0	0	0	0	0	0	0	0	1	0	0	0	0	0	0	0	0	1.4336	1.44125
288.15	589.3	5	11	3	0	0	0	0	0	3	1	0	0	0	0	0	1	0	0	0	0	0	0	0	0	0	0	0	1	0	0	0	0	0	0	0	0	1.4555	1.4557
293.15	589.3	5	11	3	0	0	0	0	0	3	1	0	0	0	0	0	1	0	0	0	0	0	0	0	0	0	0	0	1	0	0	0	0	0	0	0	0	1.4541	1.4555
298.15	589.3	5	11	3	0	0	0	0	0	3	1	0	0	0	0	0	1	0	0	0	0	0	0	0	0	0	0	0	1	0	0	0	0	0	0	0	0	1.4527	1.4555
303.15	589.3	5	11	3	0	0	0	0	0	3	1	0	0	0	0	0	1	0	0	0	0	0	0	0	0	0	0	0	1	0	0	0	0	0	0	0	0	1.4514	1.45345
308.15	589.3	5	11	3	0	0	0	0	0	3	1	0	0	0	0	0	1	0	0	0	0	0	0	0	0	0	0	0	1	0	0	0	0	0	0	0	0	1.4495	1.452
313.15	589.3	5	11	3	0	0	0	0	0	3	1	0	0	0	0	0	1	0	0	0	0	0	0	0	0	0	0	0	1	0	0	0	0	0	0	0	0	1.4483	1.44865
318.15	589.3	5	11	3	0	0	0	0	0	3	1	0	0	0	0	0	1	0	0	0	0	0	0	0	0	0	0	0	1	0	0	0	0	0	0	0	0	1.4465	1.4472
323.15	589.3	5	11	3	0	0	0	0	0	3	1	0	0	0	0	0	1	0	0	0	0	0	0	0	0	0	0	0	1	0	0	0	0	0	0	0	0	1.445	1.4465
328.15	589.3	5	11	3	0	0	0	0	0	3	1	0	0	0	0	0	1	0	0	0	0	0	0	0	0	0	0	0	1	0	0	0	0	0	0	0	0	1.4434	1.445
333.15	589.3	5	11	3	0	0	0	0	0	3	1	0	0	0	0	0	1	0	0	0	0	0	0	0	0	0	0	0	1	0	0	0	0	0	0	0	0	1.4419	1.4438
338.15	589.3	5	11	3	0	0	0	0	0	3	1	0	0	0	0	0	1	0	0	0	0	0	0	0	0	0	0	0	1	0	0	0	0	0	0	0	0	1.4403	1.44355
343.15	589.3	5	11	3	0	0	0	0	0	3	1	0	0	0	0	0	1	0	0	0	0	0	0	0	0	0	0	0	1	0	0	0	0	0	0	0	0	1.4388	1.4434
298.1	589.3	1	2	1	2	0	0	0	2	0	0	0	0	0	0	0	0	0	1	0	0	6	0	0	0	0	0	0	2	4	0	0	0	0	0	1	0	1.434	1.42708
298.15	589.3	0	6	0	4	0	0	0	0	0	2	0	0	0	0	2	0	0	2	0	0	12	0	0	0	0	0	0	4	0	0	6	0	0	0	2	2	1.4546	1.44859
303.15	589.3	0	6	0	4	0	0	0	0	0	2	0	0	0	0	2	0	0	2	0	0	12	0	0	0	0	0	0	4	0	0	6	0	0	0	2	2	1.4532	1.4472
308.15	589.3	0	6	0	4	0	0	0	0	0	2	0	0	0	0	2	0	0	2	0	0	12	0	0	0	0	0	0	4	0	0	6	0	0	0	2	2	1.4518	1.4464
313.15	589.3	0	6	0	4	0	0	0	0	0	2	0	0	0	0	2	0	0	2	0	0	12	0	0	0	0	0	0	4	0	0	6	0	0	0	2	2	1.4504	1.44575
318.15	589.3	0	6	0	4	0	0	0	0	0	2	0	0	0	0	2	0	0	2	0	0	12	0	0	0	0	0	0	4	0	0	6	0	0	0	2	2	1.4491	1.4451
323.15	589.3	0	6	0	4	0	0	0	0	0	2	0	0	0	0	2	0	0	2	0	0	12	0	0	0	0	0	0	4	0	0	6	0	0	0	2	2	1.4477	1.4439
328.15	589.3	0	6	0	4	0	0	0	0	0	2	0	0	0	0	2	0	0	2	0	0	12	0	0	0	0	0	0	4	0	0	6	0	0	0	2	2	1.4464	1.4439
333.15	589.3	0	6	0	4	0	0	0	0	0	2	0	0	0	0	2	0	0	2	0	0	12	0	0	0	0	0	0	4	0	0	6	0	0	0	2	2	1.4451	1.44365
338.15	589.3	0	6	0	4	0	0	0	0	0	2	0	0	0	0	2	0	0	2	0	0	12	0	0	0	0	0	0	4	0	0	6	0	0	0	2	2	1.4439	1.44365
343.15	589.3	0	6	0	4	0	0	0	0	0	2	0	0	0	0	2	0	0	2	0	0	12	0	0	0	0	0	0	4	0	0	6	0	0	0	2	2	1.443	1.443
293	589.3	1	7	0	2	0	0	0	0	3	0	0	0	0	0	0	0	0	1	1	0	6	0	0	0	0	0	0	2	0	0	3	0	0	0	1	1	1.448	1.4435
303	589.3	1	7	0	2	0	0	0	0	3	0	0	0	0	0	0	0	0	1	1	0	6	0	0	0	0	0	0	2	0	0	3	0	0	0	1	1	1.445	1.43935
313	589.3	1	7	0	2	0	0	0	0	3	0	0	0	0	0	0	0	0	1	1	0	6	0	0	0	0	0	0	2	0	0	3	0	0	0	1	1	1.441	1.436
323	589.3	1	7	0	2	0	0	0	0	3	0	0	0	0	0	0	0	0	1	1	0	6	0	0	0	0	0	0	2	0	0	3	0	0	0	1	1	1.438	1.434
333	589.3	1	7	0	2	0	0	0	0	3	0	0	0	0	0	0	0	0	1	1	0	6	0	0	0	0	0	0	2	0	0	3	0	0	0	1	1	1.434	1.4315
293	589.3	1	5	0	2	0	0	0	0	2	0	0	0	0	0	0	0	0	1	1	0	6	0	0	0	0	0	0	2	0	0	3	0	0	0	1	1	1.446	1.44185
303	589.3	1	5	0	2	0	0	0	0	2	0	0	0	0	0	0	0	0	1	1	0	6	0	0	0	0	0	0	2	0	0	3	0	0	0	1	1	1.442	1.4369
313	589.3	1	5	0	2	0	0	0	0	2	0	0	0	0	0	0	0	0	1	1	0	6	0	0	0	0	0	0	2	0	0	3	0	0	0	1	1	1.438	1.434
323	589.3	1	5	0	2	0	0	0	0	2	0	0	0	0	0	0	0	0	1	1	0	6	0	0	0	0	0	0	2	0	0	3	0	0	0	1	1	1.433	1.4316
333	589.3	1	5	0	2	0	0	0	0	2	0	0	0	0	0	0	0	0	1	1	0	6	0	0	0	0	0	0	2	0	0	3	0	0	0	1	1	1.429	1.4283
293.15	589.3	0	4	0	0	0	0	0	1	0	0	0	0	0	0	0	0	0	0	1	0	0	1	0	0	0	0	0	0	0	0	3	0	0	0	1	1	1.54996	1.54412
298.15	589.3	0	4	0	0	0	0	0	1	0	0	0	0	0	0	0	0	0	0	1	0	0	1	0	0	0	0	0	0	0	0	3	0	0	0	1	1	1.54847	1.54509
303.15	589.3	0	4	0	0	0	0	0	1	0	0	0	0	0	0	0	0	0	0	1	0	0	1	0	0	0	0	0	0	0	0	3	0	0	0	1	1	1.54699	1.54478
308.15	589.3	0	4	0	0	0	0	0	1	0	0	0	0	0	0	0	0	0	0	1	0	0	1	0	0	0	0	0	0	0	0	3	0	0	0	1	1	1.54554	1.54208
313.15	589.3	0	4	0	0	0	0	0	1	0	0	0	0	0	0	0	0	0	0	1	0	0	1	0	0	0	0	0	0	0	0	3	0	0	0	1	1	1.54412	1.54133
318.15	589.3	0	4	0	0	0	0	0	1	0	0	0	0	0	0	0	0	0	0	1	0	0	1	0	0	0	0	0	0	0	0	3	0	0	0	1	1	1.54277	1.53985
323.15	589.3	0	4	0	0	0	0	0	1	0	0	0	0	0	0	0	0	0	0	1	0	0	1	0	0	0	0	0	0	0	0	3	0	0	0	1	1	1.54133	1.53985
328.15	589.3	0	4	0	0	0	0	0	1	0	0	0	0	0	0	0	0	0	0	1	0	0	1	0	0	0	0	0	0	0	0	3	0	0	0	1	1	1.53985	1.53869
333.15	589.3	0	4	0	0	0	0	0	1	0	0	0	0	0	0	0	0	0	0	1	0	0	1	0	0	0	0	0	0	0	0	3	0	0	0	1	1	1.53847	1.53847
298.15	589.3	5	18	3	0	0	0	0	0	3	2	0	0	0	0	0	0	0	0	1	0	0	0	0	0	0	0	0	1	0	0	3	0	0	0	1	1	1.4797	1.4797
303.15	589.3	5	18	3	0	0	0	0	0	3	2	0	0	0	0	0	0	0	0	1	0	0	0	0	0	0	0	0	1	0	0	3	0	0	0	1	1	1.47841	1.47926
308.15	589.3	5	18	3	0	0	0	0	0	3	2	0	0	0	0	0	0	0	0	1	0	0	0	0	0	0	0	0	1	0	0	3	0	0	0	1	1	1.47709	1.4761
313.15	589.3	5	18	3	0	0	0	0	0	3	2	0	0	0	0	0	0	0	0	1	0	0	0	0	0	0	0	0	1	0	0	3	0	0	0	1	1	1.4758	1.47296
318.15	589.3	5	18	3	0	0	0	0	0	3	2	0	0	0	0	0	0	0	0	1	0	0	0	0	0	0	0	0	1	0	0	3	0	0	0	1	1	1.47447	1.47296
323.15	589.3	5	18	3	0	0	0	0	0	3	2	0	0	0	0	0	0	0	0	1	0	0	0	0	0	0	0	0	1	0	0	3	0	0	0	1	1	1.47305	1.47261
328.15	589.3	5	18	3	0	0	0	0	0	3	2	0	0	0	0	0	0	0	0	1	0	0	0	0	0	0	0	0	1	0	0	3	0	0	0	1	1	1.47171	1.47171
333.15	589.3	5	18	3	0	0	0	0	0	3	2	0	0	0	0	0	0	0	0	1	0	0	0	0	0	0	0	0	1	0	0	3	0	0	0	1	1	1.47029	1.4712
293.15	589.3	1	4	0	0	0	0	0	0	0	0	0	1	0	0	0	0	0	0	1	0	0	0	0	0	0	0	0	0	0	0	3	0	0	1	0	1	1.4715	1.4698
298.15	589.3	1	4	0	0	0	0	0	0	0	0	0	1	0	0	0	0	0	0	1	0	0	0	0	0	0	0	0	0	0	0	3	0	0	1	0	1	1.4697	1.4697
303.15	589.3	1	4	0	0	0	0	0	0	0	0	0	1	0	0	0	0	0	0	1	0	0	0	0	0	0	0	0	0	0	0	3	0	0	1	0	1	1.4679	1.4691
308.15	589.3	1	4	0	0	0	0	0	0	0	0	0	1	0	0	0	0	0	0	1	0	0	0	0	0	0	0	0	0	0	0	3	0	0	1	0	1	1.4661	1.46558
313.15	589.3	1	4	0	0	0	0	0	0	0	0	0	1	0	0	0	0	0	0	1	0	0	0	0	0	0	0	0	0	0	0	3	0	0	1	0	1	1.4643	1.4643
318.15	589.3	1	4	0	0	0	0	0	0	0	0	0	1	0	0	0	0	0	0	1	0	0	0	0	0	0	0	0	0	0	0	3	0	0	1	0	1	1.4625	1.46255
323.15	589.3	1	4	0	0	0	0	0	0	0	0	0	1	0	0	0	0	0	0	1	0	0	0	0	0	0	0	0	0	0	0	3	0	0	1	0	1	1.4607	1.4625
328.15	589.3	1	4	0	0	0	0	0	0	0	0	0	1	0	0	0	0	0	0	1	0	0	0	0	0	0	0	0	0	0	0	3	0	0	1	0	1	1.4589	1.4608
333.15	589.3	1	4	0	0	0	0	0	0	0	0	0	1	0	0	0	0	0	0	1	0	0	0	0	0	0	0	0	0	0	0	3	0	0	1	0	1	1.457	1.4601
293.15	589.3	1	6	0	0	0	0	0	0	0	0	0	1	0	0	0	0	0	0	1	0	0	0	0	0	0	0	0	0	0	0	3	0	0	1	0	1	1.4698	1.46975
298.15	589.3	1	6	0	0	0	0	0	0	0	0	0	1	0	0	0	0	0	0	1	0	0	0	0	0	0	0	0	0	0	0	3	0	0	1	0	1	1.468	1.468
303.15	589.3	1	6	0	0	0	0	0	0	0	0	0	1	0	0	0	0	0	0	1	0	0	0	0	0	0	0	0	0	0	0	3	0	0	1	0	1	1.4662	1.4662
308.15	589.3	1	6	0	0	0	0	0	0	0	0	0	1	0	0	0	0	0	0	1	0	0	0	0	0	0	0	0	0	0	0	3	0	0	1	0	1	1.4644	1.4653
313.15	589.3	1	6	0	0	0	0	0	0	0	0	0	1	0	0	0	0	0	0	1	0	0	0	0	0	0	0	0	0	0	0	3	0	0	1	0	1	1.4626	1.4643
318.15	589.3	1	6	0	0	0	0	0	0	0	0	0	1	0	0	0	0	0	0	1	0	0	0	0	0	0	0	0	0	0	0	3	0	0	1	0	1	1.4608	1.46255
323.15	589.3	1	6	0	0	0	0	0	0	0	0	0	1	0	0	0	0	0	0	1	0	0	0	0	0	0	0	0	0	0	0	3	0	0	1	0	1	1.459	1.46233
328.15	589.3	1	6	0	0	0	0	0	0	0	0	0	1	0	0	0	0	0	0	1	0	0	0	0	0	0	0	0	0	0	0	3	0	0	1	0	1	1.4571	1.4608
333.15	589.3	1	6	0	0	0	0	0	0	0	0	0	1	0	0	0	0	0	0	1	0	0	0	0	0	0	0	0	0	0	0	3	0	0	1	0	1	1.4552	1.4607
293.15	589.3	1	3	0	0	0	0	0	0	0	0	0	1	0	0	0	0	0	0	1	0	0	0	0	0	0	0	0	0	0	0	3	0	0	1	0	1	1.4743	1.4709
298.15	589.3	1	3	0	0	0	0	0	0	0	0	0	1	0	0	0	0	0	0	1	0	0	0	0	0	0	0	0	0	0	0	3	0	0	1	0	1	1.4726	1.4698
303.15	589.3	1	3	0	0	0	0	0	0	0	0	0	1	0	0	0	0	0	0	1	0	0	0	0	0	0	0	0	0	0	0	3	0	0	1	0	1	1.4709	1.4697
308.15	589.3	1	3	0	0	0	0	0	0	0	0	0	1	0	0	0	0	0	0	1	0	0	0	0	0	0	0	0	0	0	0	3	0	0	1	0	1	1.4691	1.4691
313.15	589.3	1	3	0	0	0	0	0	0	0	0	0	1	0	0	0	0	0	0	1	0	0	0	0	0	0	0	0	0	0	0	3	0	0	1	0	1	1.4673	1.4644
318.15	589.3	1	3	0	0	0	0	0	0	0	0	0	1	0	0	0	0	0	0	1	0	0	0	0	0	0	0	0	0	0	0	3	0	0	1	0	1	1.4655	1.4626
323.15	589.3	1	3	0	0	0	0	0	0	0	0	0	1	0	0	0	0	0	0	1	0	0	0	0	0	0	0	0	0	0	0	3	0	0	1	0	1	1.4637	1.46255
328.15	589.3	1	3	0	0	0	0	0	0	0	0	0	1	0	0	0	0	0	0	1	0	0	0	0	0	0	0	0	0	0	0	3	0	0	1	0	1	1.4619	1.4616
333.15	589.3	1	3	0	0	0	0	0	0	0	0	0	1	0	0	0	0	0	0	1	0	0	0	0	0	0	0	0	0	0	0	3	0	0	1	0	1	1.4601	1.4607
283.15	589.3	2	3	0	2	0	0	0	0	1	0	0	0	0	0	0	0	0	1	0	0	6	0	0	0	0	0	0	2	4	0	0	0	0	0	1	0	1.4252	1.4293
293.15	589.3	2	3	0	2	0	0	0	0	1	0	0	0	0	0	0	0	0	1	0	0	6	0	0	0	0	0	0	2	4	0	0	0	0	0	1	0	1.4226	1.42739
298.15	589.3	2	3	0	2	0	0	0	0	1	0	0	0	0	0	0	0	0	1	0	0	6	0	0	0	0	0	0	2	4	0	0	0	0	0	1	0	1.4214	1.42698
303.15	589.3	2	3	0	2	0	0	0	0	1	0	0	0	0	0	0	0	0	1	0	0	6	0	0	0	0	0	0	2	4	0	0	0	0	0	1	0	1.42	1.4264
313.15	589.3	2	3	0	2	0	0	0	0	1	0	0	0	0	0	0	0	0	1	0	0	6	0	0	0	0	0	0	2	4	0	0	0	0	0	1	0	1.4175	1.42169
323.15	589.3	2	3	0	2	0	0	0	0	1	0	0	0	0	0	0	0	0	1	0	0	6	0	0	0	0	0	0	2	4	0	0	0	0	0	1	0	1.4148	1.42016
333.15	589.3	2	3	0	2	0	0	0	0	1	0	0	0	0	0	0	0	0	1	0	0	6	0	0	0	0	0	0	2	4	0	0	0	0	0	1	0	1.4124	1.41769
343.15	589.3	2	3	0	2	0	0	0	0	1	0	0	0	0	0	0	0	0	1	0	0	6	0	0	0	0	0	0	2	4	0	0	0	0	0	1	0	1.4097	1.4154
353.15	589.3	2	3	0	2	0	0	0	0	1	0	0	0	0	0	0	0	0	1	0	0	6	0	0	0	0	0	0	2	4	0	0	0	0	0	1	0	1.4072	1.4136
283.15	589.3	2	3	0	2	0	0	0	0	1	0	0	0	0	0	0	0	0	1	0	0	6	0	0	0	0	0	0	2	0	0	3	0	0	0	1	1	1.4312	1.43355
293.15	589.3	2	3	0	2	0	0	0	0	1	0	0	0	0	0	0	0	0	1	0	0	6	0	0	0	0	0	0	2	0	0	3	0	0	0	1	1	1.4282	1.433
298.15	589.3	2	3	0	2	0	0	0	0	1	0	0	0	0	0	0	0	0	1	0	0	6	0	0	0	0	0	0	2	0	0	3	0	0	0	1	1	1.4269	1.433
303.15	589.3	2	3	0	2	0	0	0	0	1	0	0	0	0	0	0	0	0	1	0	0	6	0	0	0	0	0	0	2	0	0	3	0	0	0	1	1	1.4254	1.4312
313.15	589.3	2	3	0	2	0	0	0	0	1	0	0	0	0	0	0	0	0	1	0	0	6	0	0	0	0	0	0	2	0	0	3	0	0	0	1	1	1.4228	1.4258
323.15	589.3	2	3	0	2	0	0	0	0	1	0	0	0	0	0	0	0	0	1	0	0	6	0	0	0	0	0	0	2	0	0	3	0	0	0	1	1	1.4196	1.4244
333.15	589.3	2	3	0	2	0	0	0	0	1	0	0	0	0	0	0	0	0	1	0	0	6	0	0	0	0	0	0	2	0	0	3	0	0	0	1	1	1.4172	1.4209
343.15	589.3	2	3	0	2	0	0	0	0	1	0	0	0	0	0	0	0	0	1	0	0	6	0	0	0	0	0	0	2	0	0	3	0	0	0	1	1	1.4147	1.4182
353.15	589.3	2	3	0	2	0	0	0	0	1	0	0	0	0	0	0	0	0	1	0	0	6	0	0	0	0	0	0	2	0	0	3	0	0	0	1	1	1.4118	1.4154
283.15	589.3	1	3	0	2	0	0	0	0	1	0	0	0	0	0	0	0	0	1	0	0	6	0	0	0	0	0	0	2	0	0	5	0	0	0	0	1	1.4455	1.4469
293.15	589.3	1	3	0	2	0	0	0	0	1	0	0	0	0	0	0	0	0	1	0	0	6	0	0	0	0	0	0	2	0	0	5	0	0	0	0	1	1.4426	1.44566
298.15	589.3	1	3	0	2	0	0	0	0	1	0	0	0	0	0	0	0	0	1	0	0	6	0	0	0	0	0	0	2	0	0	5	0	0	0	0	1	1.4414	1.44548
303.15	589.3	1	3	0	2	0	0	0	0	1	0	0	0	0	0	0	0	0	1	0	0	6	0	0	0	0	0	0	2	0	0	5	0	0	0	0	1	1.44	1.44322
313.15	589.3	1	3	0	2	0	0	0	0	1	0	0	0	0	0	0	0	0	1	0	0	6	0	0	0	0	0	0	2	0	0	5	0	0	0	0	1	1.4371	1.44256
323.15	589.3	1	3	0	2	0	0	0	0	1	0	0	0	0	0	0	0	0	1	0	0	6	0	0	0	0	0	0	2	0	0	5	0	0	0	0	1	1.4344	1.43904
333.15	589.3	1	3	0	2	0	0	0	0	1	0	0	0	0	0	0	0	0	1	0	0	6	0	0	0	0	0	0	2	0	0	5	0	0	0	0	1	1.4316	1.4352
343.15	589.3	1	3	0	2	0	0	0	0	1	0	0	0	0	0	0	0	0	1	0	0	6	0	0	0	0	0	0	2	0	0	5	0	0	0	0	1	1.4292	1.4326
353.15	589.3	1	3	0	2	0	0	0	0	1	0	0	0	0	0	0	0	0	1	0	0	6	0	0	0	0	0	0	2	0	0	5	0	0	0	0	1	1.4265	1.4315
288.15	589.3	1	2	0	2	0	0	0	1	0	0	0	0	0	0	0	0	0	1	0	0	6	0	0	0	0	0	0	2	4	0	0	0	0	0	1	0	1.4307	1.4263
293.15	589.3	1	2	0	2	0	0	0	1	0	0	0	0	0	0	0	0	0	1	0	0	6	0	0	0	0	0	0	2	4	0	0	0	0	0	1	0	1.4291	1.42591
298.1	589.3	1	2	0	2	0	0	0	1	0	0	0	0	0	0	0	0	0	1	0	0	6	0	0	0	0	0	0	2	4	0	0	0	0	0	1	0	1.427	1.42591
298.15	589.3	1	2	0	2	0	0	0	1	0	0	0	0	0	0	0	0	0	1	0	0	6	0	0	0	0	0	0	2	4	0	0	0	0	0	1	0	1.4275	1.4259
303.15	589.3	1	2	0	2	0	0	0	1	0	0	0	0	0	0	0	0	0	1	0	0	6	0	0	0	0	0	0	2	4	0	0	0	0	0	1	0	1.4263	1.42535
308.15	589.3	1	2	0	2	0	0	0	1	0	0	0	0	0	0	0	0	0	1	0	0	6	0	0	0	0	0	0	2	4	0	0	0	0	0	1	0	1.4249	1.4224
313.15	589.3	1	2	0	2	0	0	0	1	0	0	0	0	0	0	0	0	0	1	0	0	6	0	0	0	0	0	0	2	4	0	0	0	0	0	1	0	1.4234	1.421
318.15	589.3	1	2	0	2	0	0	0	1	0	0	0	0	0	0	0	0	0	1	0	0	6	0	0	0	0	0	0	2	4	0	0	0	0	0	1	0	1.4222	1.42018
323.15	589.3	1	2	0	2	0	0	0	1	0	0	0	0	0	0	0	0	0	1	0	0	6	0	0	0	0	0	0	2	4	0	0	0	0	0	1	0	1.4208	1.42
328.15	589.3	1	2	0	2	0	0	0	1	0	0	0	0	0	0	0	0	0	1	0	0	6	0	0	0	0	0	0	2	4	0	0	0	0	0	1	0	1.4194	1.41769
333.15	589.3	1	2	0	2	0	0	0	1	0	0	0	0	0	0	0	0	0	1	0	0	6	0	0	0	0	0	0	2	4	0	0	0	0	0	1	0	1.4181	1.416
338.15	589.3	1	2	0	2	0	0	0	1	0	0	0	0	0	0	0	0	0	1	0	0	6	0	0	0	0	0	0	2	4	0	0	0	0	0	1	0	1.4169	1.4143
343.15	589.3	1	2	0	2	0	0	0	1	0	0	0	0	0	0	0	0	0	1	0	0	6	0	0	0	0	0	0	2	4	0	0	0	0	0	1	0	1.4156	1.4142
348.15	589.3	1	2	0	2	0	0	0	1	0	0	0	0	0	0	0	0	0	1	0	0	6	0	0	0	0	0	0	2	4	0	0	0	0	0	1	0	1.4143	1.4127
288.15	589.3	1	2	0	2	0	0	0	1	0	0	0	0	0	0	0	0	0	1	0	0	6	0	0	0	0	0	0	2	0	0	3	0	0	0	1	1	1.4365	1.4306
293.15	589.3	1	2	0	2	0	0	0	1	0	0	0	0	0	0	0	0	0	1	0	0	6	0	0	0	0	0	0	2	0	0	3	0	0	0	1	1	1.4346	1.43056
298.1	589.3	1	2	0	2	0	0	0	1	0	0	0	0	0	0	0	0	0	1	0	0	6	0	0	0	0	0	0	2	0	0	3	0	0	0	1	1	1.429	1.43056
298.15	589.3	1	2	0	2	0	0	0	1	0	0	0	0	0	0	0	0	0	1	0	0	6	0	0	0	0	0	0	2	0	0	3	0	0	0	1	1	1.4333	1.4306
303.15	589.3	1	2	0	2	0	0	0	1	0	0	0	0	0	0	0	0	0	1	0	0	6	0	0	0	0	0	0	2	0	0	3	0	0	0	1	1	1.4318	1.4286
308.15	589.3	1	2	0	2	0	0	0	1	0	0	0	0	0	0	0	0	0	1	0	0	6	0	0	0	0	0	0	2	0	0	3	0	0	0	1	1	1.4305	1.4257
313.15	589.3	1	2	0	2	0	0	0	1	0	0	0	0	0	0	0	0	0	1	0	0	6	0	0	0	0	0	0	2	0	0	3	0	0	0	1	1	1.4292	1.4241
318.15	589.3	1	2	0	2	0	0	0	1	0	0	0	0	0	0	0	0	0	1	0	0	6	0	0	0	0	0	0	2	0	0	3	0	0	0	1	1	1.4276	1.4227
323.15	589.3	1	2	0	2	0	0	0	1	0	0	0	0	0	0	0	0	0	1	0	0	6	0	0	0	0	0	0	2	0	0	3	0	0	0	1	1	1.4261	1.4222
328.15	589.3	1	2	0	2	0	0	0	1	0	0	0	0	0	0	0	0	0	1	0	0	6	0	0	0	0	0	0	2	0	0	3	0	0	0	1	1	1.4248	1.4209
333.15	589.3	1	2	0	2	0	0	0	1	0	0	0	0	0	0	0	0	0	1	0	0	6	0	0	0	0	0	0	2	0	0	3	0	0	0	1	1	1.4235	1.4207
338.15	589.3	1	2	0	2	0	0	0	1	0	0	0	0	0	0	0	0	0	1	0	0	6	0	0	0	0	0	0	2	0	0	3	0	0	0	1	1	1.4222	1.42013
343.15	589.3	1	2	0	2	0	0	0	1	0	0	0	0	0	0	0	0	0	1	0	0	6	0	0	0	0	0	0	2	0	0	3	0	0	0	1	1	1.4207	1.4182
348.15	589.3	1	2	0	2	0	0	0	1	0	0	0	0	0	0	0	0	0	1	0	0	6	0	0	0	0	0	0	2	0	0	3	0	0	0	1	1	1.4192	1.41647
283.15	589.3	1	2	0	4	0	0	0	1	1	0	0	0	0	0	0	0	0	0	0	0	9	0	0	0	0	0	0	1	0	0	3	0	0	0	1	1	1.4004	1.39909
288.15	589.3	1	2	0	4	0	0	0	1	1	0	0	0	0	0	0	0	0	0	0	0	9	0	0	0	0	0	0	1	0	0	3	0	0	0	1	1	1.39909	1.39909
293.15	589.3	1	2	0	4	0	0	0	1	1	0	0	0	0	0	0	0	0	0	0	0	9	0	0	0	0	0	0	1	0	0	3	0	0	0	1	1	1.39776	1.39776
298.15	589.3	1	2	0	4	0	0	0	1	1	0	0	0	0	0	0	0	0	0	0	0	9	0	0	0	0	0	0	1	0	0	3	0	0	0	1	1	1.39644	1.39644
303.15	589.3	1	2	0	4	0	0	0	1	1	0	0	0	0	0	0	0	0	0	0	0	9	0	0	0	0	0	0	1	0	0	3	0	0	0	1	1	1.39512	1.39512
308.15	589.3	1	2	0	4	0	0	0	1	1	0	0	0	0	0	0	0	0	0	0	0	9	0	0	0	0	0	0	1	0	0	3	0	0	0	1	1	1.39381	1.39512
313.15	589.3	1	2	0	4	0	0	0	1	1	0	0	0	0	0	0	0	0	0	0	0	9	0	0	0	0	0	0	1	0	0	3	0	0	0	1	1	1.39249	1.39381
318.15	589.3	1	2	0	4	0	0	0	1	1	0	0	0	0	0	0	0	0	0	0	0	9	0	0	0	0	0	0	1	0	0	3	0	0	0	1	1	1.39118	1.39249
323.15	589.3	1	2	0	4	0	0	0	1	1	0	0	0	0	0	0	0	0	0	0	0	9	0	0	0	0	0	0	1	0	0	3	0	0	0	1	1	1.38989	1.39249
328.15	589.3	1	2	0	4	0	0	0	1	1	0	0	0	0	0	0	0	0	0	0	0	9	0	0	0	0	0	0	1	0	0	3	0	0	0	1	1	1.38858	1.39118
333.15	589.3	1	2	0	4	0	0	0	1	1	0	0	0	0	0	0	0	0	0	0	0	9	0	0	0	0	0	0	1	0	0	3	0	0	0	1	1	1.38727	1.3891
338.15	589.3	1	2	0	4	0	0	0	1	1	0	0	0	0	0	0	0	0	0	0	0	9	0	0	0	0	0	0	1	0	0	3	0	0	0	1	1	1.386	1.38793
343.15	589.3	1	2	0	4	0	0	0	1	1	0	0	0	0	0	0	0	0	0	0	0	9	0	0	0	0	0	0	1	0	0	3	0	0	0	1	1	1.38471	1.386
348.15	589.3	1	2	0	4	0	0	0	1	1	0	0	0	0	0	0	0	0	0	0	0	9	0	0	0	0	0	0	1	0	0	3	0	0	0	1	1	1.38343	1.38471
353.15	589.3	1	2	0	4	0	0	0	1	1	0	0	0	0	0	0	0	0	0	0	0	9	0	0	0	0	0	0	1	0	0	3	0	0	0	1	1	1.38216	1.38471
283.15	589.3	1	2	0	4	0	0	0	1	0	0	0	1	0	0	0	0	0	0	0	0	9	0	0	0	0	0	0	0	0	0	3	0	0	0	1	1	1.41083	1.40948
288.15	589.3	1	2	0	4	0	0	0	1	0	0	0	1	0	0	0	0	0	0	0	0	9	0	0	0	0	0	0	0	0	0	3	0	0	0	1	1	1.40948	1.40814
293.15	589.3	1	2	0	4	0	0	0	1	0	0	0	1	0	0	0	0	0	0	0	0	9	0	0	0	0	0	0	0	0	0	3	0	0	0	1	1	1.40814	1.40814
298.15	589.3	1	2	0	4	0	0	0	1	0	0	0	1	0	0	0	0	0	0	0	0	9	0	0	0	0	0	0	0	0	0	3	0	0	0	1	1	1.40683	1.40717
303.15	589.3	1	2	0	4	0	0	0	1	0	0	0	1	0	0	0	0	0	0	0	0	9	0	0	0	0	0	0	0	0	0	3	0	0	0	1	1	1.40548	1.40548
308.15	589.3	1	2	0	4	0	0	0	1	0	0	0	1	0	0	0	0	0	0	0	0	9	0	0	0	0	0	0	0	0	0	3	0	0	0	1	1	1.40417	1.40464
313.15	589.3	1	2	0	4	0	0	0	1	0	0	0	1	0	0	0	0	0	0	0	0	9	0	0	0	0	0	0	0	0	0	3	0	0	0	1	1	1.40284	1.40284
318.15	589.3	1	2	0	4	0	0	0	1	0	0	0	1	0	0	0	0	0	0	0	0	9	0	0	0	0	0	0	0	0	0	3	0	0	0	1	1	1.40152	1.40152
323.15	589.3	1	2	0	4	0	0	0	1	0	0	0	1	0	0	0	0	0	0	0	0	9	0	0	0	0	0	0	0	0	0	3	0	0	0	1	1	1.4002	1.4002
328.15	589.3	1	2	0	4	0	0	0	1	0	0	0	1	0	0	0	0	0	0	0	0	9	0	0	0	0	0	0	0	0	0	3	0	0	0	1	1	1.39885	1.39885
333.15	589.3	1	2	0	4	0	0	0	1	0	0	0	1	0	0	0	0	0	0	0	0	9	0	0	0	0	0	0	0	0	0	3	0	0	0	1	1	1.39752	1.39885
338.15	589.3	1	2	0	4	0	0	0	1	0	0	0	1	0	0	0	0	0	0	0	0	9	0	0	0	0	0	0	0	0	0	3	0	0	0	1	1	1.39619	1.39619
343.15	589.3	1	2	0	4	0	0	0	1	0	0	0	1	0	0	0	0	0	0	0	0	9	0	0	0	0	0	0	0	0	0	3	0	0	0	1	1	1.39487	1.39619
348.15	589.3	1	2	0	4	0	0	0	1	0	0	0	1	0	0	0	0	0	0	0	0	9	0	0	0	0	0	0	0	0	0	3	0	0	0	1	1	1.39355	1.39421
353.15	589.3	1	2	0	4	0	0	0	1	0	0	0	1	0	0	0	0	0	0	0	0	9	0	0	0	0	0	0	0	0	0	3	0	0	0	1	1	1.39221	1.39355
283.15	589.3	2	2	0	2	0	0	0	0	1	0	0	0	0	0	0	0	0	1	0	0	6	0	0	0	0	0	0	2	4	0	0	0	0	0	1	0	1.4254	1.4259
293.15	589.3	2	2	0	2	0	0	0	0	1	0	0	0	0	0	0	0	0	1	0	0	6	0	0	0	0	0	0	2	4	0	0	0	0	0	1	0	1.423	1.42559
298.15	589.3	2	2	0	2	0	0	0	0	1	0	0	0	0	0	0	0	0	1	0	0	6	0	0	0	0	0	0	2	4	0	0	0	0	0	1	0	1.4219	1.4254
303.15	589.3	2	2	0	2	0	0	0	0	1	0	0	0	0	0	0	0	0	1	0	0	6	0	0	0	0	0	0	2	4	0	0	0	0	0	1	0	1.4203	1.4227
313.15	589.3	2	2	0	2	0	0	0	0	1	0	0	0	0	0	0	0	0	1	0	0	6	0	0	0	0	0	0	2	4	0	0	0	0	0	1	0	1.418	1.42018
323.15	589.3	2	2	0	2	0	0	0	0	1	0	0	0	0	0	0	0	0	1	0	0	6	0	0	0	0	0	0	2	4	0	0	0	0	0	1	0	1.4152	1.4178
333.15	589.3	2	2	0	2	0	0	0	0	1	0	0	0	0	0	0	0	0	1	0	0	6	0	0	0	0	0	0	2	4	0	0	0	0	0	1	0	1.4127	1.4162
343.15	589.3	2	2	0	2	0	0	0	0	1	0	0	0	0	0	0	0	0	1	0	0	6	0	0	0	0	0	0	2	4	0	0	0	0	0	1	0	1.4102	1.41335
353.15	589.3	2	2	0	2	0	0	0	0	1	0	0	0	0	0	0	0	0	1	0	0	6	0	0	0	0	0	0	2	4	0	0	0	0	0	1	0	1.4077	1.41195
283.15	589.3	2	2	0	2	0	0	0	0	1	0	0	0	0	0	0	0	0	1	0	0	6	0	0	0	0	0	0	2	0	0	3	0	0	0	1	1	1.4311	1.4324
293.15	589.3	2	2	0	2	0	0	0	0	1	0	0	0	0	0	0	0	0	1	0	0	6	0	0	0	0	0	0	2	0	0	3	0	0	0	1	1	1.4286	1.4319
298.15	589.3	2	2	0	2	0	0	0	0	1	0	0	0	0	0	0	0	0	1	0	0	6	0	0	0	0	0	0	2	0	0	3	0	0	0	1	1	1.4273	1.4319
303.15	589.3	2	2	0	2	0	0	0	0	1	0	0	0	0	0	0	0	0	1	0	0	6	0	0	0	0	0	0	2	0	0	3	0	0	0	1	1	1.426	1.4286
313.15	589.3	2	2	0	2	0	0	0	0	1	0	0	0	0	0	0	0	0	1	0	0	6	0	0	0	0	0	0	2	0	0	3	0	0	0	1	1	1.4234	1.4252
323.15	589.3	2	2	0	2	0	0	0	0	1	0	0	0	0	0	0	0	0	1	0	0	6	0	0	0	0	0	0	2	0	0	3	0	0	0	1	1	1.4206	1.4227
333.15	589.3	2	2	0	2	0	0	0	0	1	0	0	0	0	0	0	0	0	1	0	0	6	0	0	0	0	0	0	2	0	0	3	0	0	0	1	1	1.418	1.42067
343.15	589.3	2	2	0	2	0	0	0	0	1	0	0	0	0	0	0	0	0	1	0	0	6	0	0	0	0	0	0	2	0	0	3	0	0	0	1	1	1.4154	1.41769
353.15	589.3	2	2	0	2	0	0	0	0	1	0	0	0	0	0	0	0	0	1	0	0	6	0	0	0	0	0	0	2	0	0	3	0	0	0	1	1	1.4128	1.4154
288.15	589.3	2	2	0	0	0	0	0	0	1	0	0	0	0	0	0	0	0	0	0	0	0	1	0	0	0	0	0	0	0	0	3	0	0	0	1	1	1.5201	1.51294
293.15	589.3	2	2	0	0	0	0	0	0	1	0	0	0	0	0	0	0	0	0	0	0	0	1	0	0	0	0	0	0	0	0	3	0	0	0	1	1	1.5185	1.51298
298.15	589.3	2	2	0	0	0	0	0	0	1	0	0	0	0	0	0	0	0	0	0	0	0	1	0	0	0	0	0	0	0	0	3	0	0	0	1	1	1.516	1.51294
303.15	589.3	2	2	0	0	0	0	0	0	1	0	0	0	0	0	0	0	0	0	0	0	0	1	0	0	0	0	0	0	0	0	3	0	0	0	1	1	1.5142	1.5102
308.15	589.3	2	2	0	0	0	0	0	0	1	0	0	0	0	0	0	0	0	0	0	0	0	1	0	0	0	0	0	0	0	0	3	0	0	0	1	1	1.5121	1.50796
313.15	589.3	2	2	0	0	0	0	0	0	1	0	0	0	0	0	0	0	0	0	0	0	0	1	0	0	0	0	0	0	0	0	3	0	0	0	1	1	1.5103	1.505
318.15	589.3	2	2	0	0	0	0	0	0	1	0	0	0	0	0	0	0	0	0	0	0	0	1	0	0	0	0	0	0	0	0	3	0	0	0	1	1	1.5083	1.505
323.15	589.3	2	2	0	0	0	0	0	0	1	0	0	0	0	0	0	0	0	0	0	0	0	1	0	0	0	0	0	0	0	0	3	0	0	0	1	1	1.5069	1.50287
328.15	589.3	2	2	0	0	0	0	0	0	1	0	0	0	0	0	0	0	0	0	0	0	0	1	0	0	0	0	0	0	0	0	3	0	0	0	1	1	1.5046	1.50136
283.15	589.3	1	2	0	2	0	0	0	0	1	0	0	0	0	0	0	0	0	1	0	0	6	0	0	0	0	0	0	2	0	0	5	0	0	0	0	1	1.4475	1.4454
293.15	589.3	1	2	0	2	0	0	0	0	1	0	0	0	0	0	0	0	0	1	0	0	6	0	0	0	0	0	0	2	0	0	5	0	0	0	0	1	1.445	1.44407
298.15	589.3	1	2	0	2	0	0	0	0	1	0	0	0	0	0	0	0	0	1	0	0	6	0	0	0	0	0	0	2	0	0	5	0	0	0	0	1	1.4436	1.44407
303.15	589.3	1	2	0	2	0	0	0	0	1	0	0	0	0	0	0	0	0	1	0	0	6	0	0	0	0	0	0	2	0	0	5	0	0	0	0	1	1.4421	1.44276
313.15	589.3	1	2	0	2	0	0	0	0	1	0	0	0	0	0	0	0	0	1	0	0	6	0	0	0	0	0	0	2	0	0	5	0	0	0	0	1	1.4394	1.4409
323.15	589.3	1	2	0	2	0	0	0	0	1	0	0	0	0	0	0	0	0	1	0	0	6	0	0	0	0	0	0	2	0	0	5	0	0	0	0	1	1.4366	1.43737
333.15	589.3	1	2	0	2	0	0	0	0	1	0	0	0	0	0	0	0	0	1	0	0	6	0	0	0	0	0	0	2	0	0	5	0	0	0	0	1	1.434	1.4349
343.15	589.3	1	2	0	2	0	0	0	0	1	0	0	0	0	0	0	0	0	1	0	0	6	0	0	0	0	0	0	2	0	0	5	0	0	0	0	1	1.4314	1.4326
353.15	589.3	1	2	0	2	0	0	0	0	1	0	0	0	0	0	0	0	0	1	0	0	6	0	0	0	0	0	0	2	0	0	5	0	0	0	0	1	1.4287	1.4316
283.15	589.3	1	4	0	2	0	0	0	0	1	0	0	0	0	0	0	0	0	1	0	0	6	0	0	0	0	0	0	2	0	0	5	0	0	0	0	1	1.4458	1.4469
293.15	589.3	1	4	0	2	0	0	0	0	1	0	0	0	0	0	0	0	0	1	0	0	6	0	0	0	0	0	0	2	0	0	5	0	0	0	0	1	1.4433	1.44545
298.15	589.3	1	4	0	2	0	0	0	0	1	0	0	0	0	0	0	0	0	1	0	0	6	0	0	0	0	0	0	2	0	0	5	0	0	0	0	1	1.4417	1.4454
303.15	589.3	1	4	0	2	0	0	0	0	1	0	0	0	0	0	0	0	0	1	0	0	6	0	0	0	0	0	0	2	0	0	5	0	0	0	0	1	1.4404	1.44289
313.15	589.3	1	4	0	2	0	0	0	0	1	0	0	0	0	0	0	0	0	1	0	0	6	0	0	0	0	0	0	2	0	0	5	0	0	0	0	1	1.4375	1.44207
323.15	589.3	1	4	0	2	0	0	0	0	1	0	0	0	0	0	0	0	0	1	0	0	6	0	0	0	0	0	0	2	0	0	5	0	0	0	0	1	1.435	1.4392
333.15	589.3	1	4	0	2	0	0	0	0	1	0	0	0	0	0	0	0	0	1	0	0	6	0	0	0	0	0	0	2	0	0	5	0	0	0	0	1	1.432	1.43598
343.15	589.3	1	4	0	2	0	0	0	0	1	0	0	0	0	0	0	0	0	1	0	0	6	0	0	0	0	0	0	2	0	0	5	0	0	0	0	1	1.4294	1.4326
353.15	589.3	1	4	0	2	0	0	0	0	1	0	0	0	0	0	0	0	0	1	0	0	6	0	0	0	0	0	0	2	0	0	5	0	0	0	0	1	1.4267	1.4316
298.1	589.3	1	3	0	0	0	0	0	0	0	0	0	0	0	0	0	0	0	1	3	0	0	0	0	0	0	0	0	0	0	0	3	0	0	0	1	1	1.5258	1.52121
293	589.3	2	6	0	0	0	0	0	0	1	1	0	0	0	0	0	0	0	1	2	0	0	0	0	0	0	0	0	0	0	0	3	0	0	0	1	1	1.514	1.51162
303	589.3	2	6	0	0	0	0	0	0	1	1	0	0	0	0	0	0	0	1	2	0	0	0	0	0	0	0	0	0	0	0	3	0	0	0	1	1	1.51	1.50829
313	589.3	2	6	0	0	0	0	0	0	1	1	0	0	0	0	0	0	0	1	2	0	0	0	0	0	0	0	0	0	0	0	3	0	0	0	1	1	1.507	1.50727
323	589.3	2	6	0	0	0	0	0	0	1	1	0	0	0	0	0	0	0	1	2	0	0	0	0	0	0	0	0	0	0	0	3	0	0	0	1	1	1.503	1.5054
333	589.3	2	6	0	0	0	0	0	0	1	1	0	0	0	0	0	0	0	1	2	0	0	0	0	0	0	0	0	0	0	0	3	0	0	0	1	1	1.5	1.5014
293	589.3	2	4	0	0	0	0	0	0	1	1	0	0	0	0	0	0	0	1	2	0	0	0	0	0	0	0	0	0	0	0	3	0	0	0	1	1	1.522	1.52022
303	589.3	2	4	0	0	0	0	0	0	1	1	0	0	0	0	0	0	0	1	2	0	0	0	0	0	0	0	0	0	0	0	3	0	0	0	1	1	1.518	1.51774
313	589.3	2	4	0	0	0	0	0	0	1	1	0	0	0	0	0	0	0	1	2	0	0	0	0	0	0	0	0	0	0	0	3	0	0	0	1	1	1.513	1.513
323	589.3	2	4	0	0	0	0	0	0	1	1	0	0	0	0	0	0	0	1	2	0	0	0	0	0	0	0	0	0	0	0	3	0	0	0	1	1	1.507	1.50829
333	589.3	2	4	0	0	0	0	0	0	1	1	0	0	0	0	0	0	0	1	2	0	0	0	0	0	0	0	0	0	0	0	3	0	0	0	1	1	1.504	1.5045
283.15	589.3	2	3	0	2	0	0	0	0	1	0	0	0	0	0	0	0	0	1	0	0	6	0	0	0	0	0	0	2	4	0	0	0	0	0	1	0	1.429	1.4293
293.15	589.3	2	3	0	2	0	0	0	0	1	0	0	0	0	0	0	0	0	1	0	0	6	0	0	0	0	0	0	2	4	0	0	0	0	0	1	0	1.4265	1.42739
298.15	589.3	2	3	0	2	0	0	0	0	1	0	0	0	0	0	0	0	0	1	0	0	6	0	0	0	0	0	0	2	4	0	0	0	0	0	1	0	1.4253	1.42698
303.15	589.3	2	3	0	2	0	0	0	0	1	0	0	0	0	0	0	0	0	1	0	0	6	0	0	0	0	0	0	2	4	0	0	0	0	0	1	0	1.424	1.4264
313.15	589.3	2	3	0	2	0	0	0	0	1	0	0	0	0	0	0	0	0	1	0	0	6	0	0	0	0	0	0	2	4	0	0	0	0	0	1	0	1.4211	1.42169
323.15	589.3	2	3	0	2	0	0	0	0	1	0	0	0	0	0	0	0	0	1	0	0	6	0	0	0	0	0	0	2	4	0	0	0	0	0	1	0	1.4191	1.42016
333.15	589.3	2	3	0	2	0	0	0	0	1	0	0	0	0	0	0	0	0	1	0	0	6	0	0	0	0	0	0	2	4	0	0	0	0	0	1	0	1.4165	1.41769
343.15	589.3	2	3	0	2	0	0	0	0	1	0	0	0	0	0	0	0	0	1	0	0	6	0	0	0	0	0	0	2	4	0	0	0	0	0	1	0	1.4138	1.4154
353.15	589.3	2	3	0	2	0	0	0	0	1	0	0	0	0	0	0	0	0	1	0	0	6	0	0	0	0	0	0	2	4	0	0	0	0	0	1	0	1.4113	1.4136
283.15	589.3	1	3	0	2	0	0	0	0	1	0	0	0	0	0	0	0	0	1	0	0	6	0	0	0	0	0	0	2	0	0	5	0	0	0	0	1	1.448	1.4469
293.15	589.3	1	3	0	2	0	0	0	0	1	0	0	0	0	0	0	0	0	1	0	0	6	0	0	0	0	0	0	2	0	0	5	0	0	0	0	1	1.4459	1.44566
298.15	589.3	1	3	0	2	0	0	0	0	1	0	0	0	0	0	0	0	0	1	0	0	6	0	0	0	0	0	0	2	0	0	5	0	0	0	0	1	1.4446	1.44548
303.15	589.3	1	3	0	2	0	0	0	0	1	0	0	0	0	0	0	0	0	1	0	0	6	0	0	0	0	0	0	2	0	0	5	0	0	0	0	1	1.4433	1.44322
313.15	589.3	1	3	0	2	0	0	0	0	1	0	0	0	0	0	0	0	0	1	0	0	6	0	0	0	0	0	0	2	0	0	5	0	0	0	0	1	1.4406	1.44256
323.15	589.3	1	3	0	2	0	0	0	0	1	0	0	0	0	0	0	0	0	1	0	0	6	0	0	0	0	0	0	2	0	0	5	0	0	0	0	1	1.438	1.43904
333.15	589.3	1	3	0	2	0	0	0	0	1	0	0	0	0	0	0	0	0	1	0	0	6	0	0	0	0	0	0	2	0	0	5	0	0	0	0	1	1.4353	1.4352
343.15	589.3	1	3	0	2	0	0	0	0	1	0	0	0	0	0	0	0	0	1	0	0	6	0	0	0	0	0	0	2	0	0	5	0	0	0	0	1	1.4326	1.4326
353.15	589.3	1	3	0	2	0	0	0	0	1	0	0	0	0	0	0	0	0	1	0	0	6	0	0	0	0	0	0	2	0	0	5	0	0	0	0	1	1.4301	1.4315
298	589.3	4	0	0	0	0	0	0	0	1	0	0	0	0	0	0	0	0	0	0	0	0	1	0	0	0	0	0	1	0	0	5	4	0	0	1	1	1.546	1.5407
308	589.3	4	0	0	0	0	0	0	0	1	0	0	0	0	0	0	0	0	0	0	0	0	1	0	0	0	0	0	1	0	0	5	4	0	0	1	1	1.543	1.5407
313	589.3	4	0	0	0	0	0	0	0	1	0	0	0	0	0	0	0	0	0	0	0	0	1	0	0	0	0	0	1	0	0	5	4	0	0	1	1	1.5414	1.5403
333	589.3	4	0	0	0	0	0	0	0	1	0	0	0	0	0	0	0	0	0	0	0	0	1	0	0	0	0	0	1	0	0	5	4	0	0	1	1	1.5354	1.5237
298	589.3	5	0	0	0	0	0	0	0	1	0	0	0	0	0	0	0	0	0	0	0	0	0	0	0	0	0	0	1	0	0	5	4	0	0	1	1	1.5339	1.5288
308	589.3	5	0	0	0	0	0	0	0	1	0	0	0	0	0	0	0	0	0	0	0	0	0	0	0	0	0	0	1	0	0	5	4	0	0	1	1	1.5305	1.5288
313	589.3	5	0	0	0	0	0	0	0	1	0	0	0	0	0	0	0	0	0	0	0	0	0	0	0	0	0	0	1	0	0	5	4	0	0	1	1	1.5288	1.5266
333	589.3	5	0	0	0	0	0	0	0	1	0	0	0	0	0	0	0	0	0	0	0	0	0	0	0	0	0	0	1	0	0	5	4	0	0	1	1	1.5237	1.5237
293.15	589.3	0	6	0	0	0	0	0	1	0	0	0	0	0	0	0	0	0	0	0	0	0	1	0	0	0	0	0	0	0	0	3	0	0	1	0	1	1.5093	1.50727
298.15	589.3	0	6	0	0	0	0	0	1	0	0	0	0	0	0	0	0	0	0	0	0	0	1	0	0	0	0	0	0	0	0	3	0	0	1	0	1	1.508	1.5041
303.15	589.3	0	6	0	0	0	0	0	1	0	0	0	0	0	0	0	0	0	0	0	0	0	1	0	0	0	0	0	0	0	0	3	0	0	1	0	1	1.5067	1.5028
308.15	589.3	0	6	0	0	0	0	0	1	0	0	0	0	0	0	0	0	0	0	0	0	0	1	0	0	0	0	0	0	0	0	3	0	0	1	0	1	1.5054	1.5028
313.15	589.3	0	6	0	0	0	0	0	1	0	0	0	0	0	0	0	0	0	0	0	0	0	1	0	0	0	0	0	0	0	0	3	0	0	1	0	1	1.5041	1.5015
318.15	589.3	0	6	0	0	0	0	0	1	0	0	0	0	0	0	0	0	0	0	0	0	0	1	0	0	0	0	0	0	0	0	3	0	0	1	0	1	1.5028	1.5015
323.15	589.3	0	6	0	0	0	0	0	1	0	0	0	0	0	0	0	0	0	0	0	0	0	1	0	0	0	0	0	0	0	0	3	0	0	1	0	1	1.5015	1.5015
328.15	589.3	0	6	0	0	0	0	0	1	0	0	0	0	0	0	0	0	0	0	0	0	0	1	0	0	0	0	0	0	0	0	3	0	0	1	0	1	1.5002	1.4989
333.15	589.3	0	6	0	0	0	0	0	1	0	0	0	0	0	0	0	0	0	0	0	0	0	1	0	0	0	0	0	0	0	0	3	0	0	1	0	1	1.4989	1.4989
283.15	589.3	2	2	0	2	0	0	0	0	1	0	0	0	0	0	0	0	0	1	0	0	6	0	0	0	0	0	0	2	4	0	0	0	0	0	1	0	1.421	1.4259
293.15	589.3	2	2	0	2	0	0	0	0	1	0	0	0	0	0	0	0	0	1	0	0	6	0	0	0	0	0	0	2	4	0	0	0	0	0	1	0	1.4183	1.42559
298.15	589.3	2	2	0	2	0	0	0	0	1	0	0	0	0	0	0	0	0	1	0	0	6	0	0	0	0	0	0	2	4	0	0	0	0	0	1	0	1.417	1.4254
303.15	589.3	2	2	0	2	0	0	0	0	1	0	0	0	0	0	0	0	0	1	0	0	6	0	0	0	0	0	0	2	4	0	0	0	0	0	1	0	1.416	1.4227
313.15	589.3	2	2	0	2	0	0	0	0	1	0	0	0	0	0	0	0	0	1	0	0	6	0	0	0	0	0	0	2	4	0	0	0	0	0	1	0	1.4132	1.42018
323.15	589.3	2	2	0	2	0	0	0	0	1	0	0	0	0	0	0	0	0	1	0	0	6	0	0	0	0	0	0	2	4	0	0	0	0	0	1	0	1.4106	1.4178
333.15	589.3	2	2	0	2	0	0	0	0	1	0	0	0	0	0	0	0	0	1	0	0	6	0	0	0	0	0	0	2	4	0	0	0	0	0	1	0	1.4081	1.4162
343.15	589.3	2	2	0	2	0	0	0	0	1	0	0	0	0	0	0	0	0	1	0	0	6	0	0	0	0	0	0	2	4	0	0	0	0	0	1	0	1.4055	1.41335
353.15	589.3	2	2	0	2	0	0	0	0	1	0	0	0	0	0	0	0	0	1	0	0	6	0	0	0	0	0	0	2	4	0	0	0	0	0	1	0	1.4027	1.41195
283.15	589.3	1	2	0	2	0	0	0	0	1	0	0	0	0	0	0	0	0	1	0	0	6	0	0	0	0	0	0	2	0	0	5	0	0	0	0	1	1.445	1.4454
293.15	589.3	1	2	0	2	0	0	0	0	1	0	0	0	0	0	0	0	0	1	0	0	6	0	0	0	0	0	0	2	0	0	5	0	0	0	0	1	1.4424	1.44407
298.15	589.3	1	2	0	2	0	0	0	0	1	0	0	0	0	0	0	0	0	1	0	0	6	0	0	0	0	0	0	2	0	0	5	0	0	0	0	1	1.441	1.44407
303.15	589.3	1	2	0	2	0	0	0	0	1	0	0	0	0	0	0	0	0	1	0	0	6	0	0	0	0	0	0	2	0	0	5	0	0	0	0	1	1.4396	1.44276
313.15	589.3	1	2	0	2	0	0	0	0	1	0	0	0	0	0	0	0	0	1	0	0	6	0	0	0	0	0	0	2	0	0	5	0	0	0	0	1	1.4365	1.4409
323.15	589.3	1	2	0	2	0	0	0	0	1	0	0	0	0	0	0	0	0	1	0	0	6	0	0	0	0	0	0	2	0	0	5	0	0	0	0	1	1.4343	1.43737
333.15	589.3	1	2	0	2	0	0	0	0	1	0	0	0	0	0	0	0	0	1	0	0	6	0	0	0	0	0	0	2	0	0	5	0	0	0	0	1	1.4317	1.4349
343.15	589.3	1	2	0	2	0	0	0	0	1	0	0	0	0	0	0	0	0	1	0	0	6	0	0	0	0	0	0	2	0	0	5	0	0	0	0	1	1.429	1.4326
353.15	589.3	1	2	0	2	0	0	0	0	1	0	0	0	0	0	0	0	0	1	0	0	6	0	0	0	0	0	0	2	0	0	5	0	0	0	0	1	1.4262	1.4316
283.15	589.3	2	1	0	2	0	0	0	0	1	0	0	0	0	0	0	0	0	1	0	0	6	0	0	0	0	0	0	2	0	0	3	0	0	0	1	1	1.4299	1.4324
293.15	589.3	2	1	0	2	0	0	0	0	1	0	0	0	0	0	0	0	0	1	0	0	6	0	0	0	0	0	0	2	0	0	3	0	0	0	1	1	1.4271	1.4319
298.15	589.3	2	1	0	2	0	0	0	0	1	0	0	0	0	0	0	0	0	1	0	0	6	0	0	0	0	0	0	2	0	0	3	0	0	0	1	1	1.4259	1.4319
303.15	589.3	2	1	0	2	0	0	0	0	1	0	0	0	0	0	0	0	0	1	0	0	6	0	0	0	0	0	0	2	0	0	3	0	0	0	1	1	1.4245	1.429
313.15	589.3	2	1	0	2	0	0	0	0	1	0	0	0	0	0	0	0	0	1	0	0	6	0	0	0	0	0	0	2	0	0	3	0	0	0	1	1	1.422	1.4251
323.15	589.3	2	1	0	2	0	0	0	0	1	0	0	0	0	0	0	0	0	1	0	0	6	0	0	0	0	0	0	2	0	0	3	0	0	0	1	1	1.4193	1.4222
333.15	589.3	2	1	0	2	0	0	0	0	1	0	0	0	0	0	0	0	0	1	0	0	6	0	0	0	0	0	0	2	0	0	3	0	0	0	1	1	1.4167	1.42027
343.15	589.3	2	1	0	2	0	0	0	0	1	0	0	0	0	0	0	0	0	1	0	0	6	0	0	0	0	0	0	2	0	0	3	0	0	0	1	1	1.414	1.4165
353.15	589.3	2	1	0	2	0	0	0	0	1	0	0	0	0	0	0	0	0	1	0	0	6	0	0	0	0	0	0	2	0	0	3	0	0	0	1	1	1.4114	1.4154
283.15	589.3	1	1	0	2	0	0	0	0	1	0	0	0	0	0	0	0	0	1	0	0	6	0	0	0	0	0	0	2	0	0	5	0	0	0	0	1	1.4454	1.44522
293.15	589.3	1	1	0	2	0	0	0	0	1	0	0	0	0	0	0	0	0	1	0	0	6	0	0	0	0	0	0	2	0	0	5	0	0	0	0	1	1.4434	1.44405
298.15	589.3	1	1	0	2	0	0	0	0	1	0	0	0	0	0	0	0	0	1	0	0	6	0	0	0	0	0	0	2	0	0	5	0	0	0	0	1	1.4419	1.44405
303.15	589.3	1	1	0	2	0	0	0	0	1	0	0	0	0	0	0	0	0	1	0	0	6	0	0	0	0	0	0	2	0	0	5	0	0	0	0	1	1.4405	1.44256
313.15	589.3	1	1	0	2	0	0	0	0	1	0	0	0	0	0	0	0	0	1	0	0	6	0	0	0	0	0	0	2	0	0	5	0	0	0	0	1	1.4379	1.44057
323.15	589.3	1	1	0	2	0	0	0	0	1	0	0	0	0	0	0	0	0	1	0	0	6	0	0	0	0	0	0	2	0	0	5	0	0	0	0	1	1.4354	1.43659
333.15	589.3	1	1	0	2	0	0	0	0	1	0	0	0	0	0	0	0	0	1	0	0	6	0	0	0	0	0	0	2	0	0	5	0	0	0	0	1	1.4326	1.43451
343.15	589.3	1	1	0	2	0	0	0	0	1	0	0	0	0	0	0	0	0	1	0	0	6	0	0	0	0	0	0	2	0	0	5	0	0	0	0	1	1.43	1.43219
353.15	589.3	1	1	0	2	0	0	0	0	1	0	0	0	0	0	0	0	0	1	0	0	6	0	0	0	0	0	0	2	0	0	5	0	0	0	0	1	1.4274	1.4315
288.15	589.3	3	3	0	0	0	0	0	0	2	0	0	0	0	0	0	0	0	0	0	0	0	0	0	0	0	0	0	1	0	0	4	1	0	0	0	1	1.51631	1.51621
288.15	589.3	3	3	0	0	0	0	0	0	2	0	0	0	0	0	0	0	0	0	0	0	0	0	0	0	0	0	0	1	0	0	4	1	0	0	0	1	1.51631	1.51621
293.15	589.3	3	3	0	0	0	0	0	0	2	0	0	0	0	0	0	0	0	0	0	0	0	0	0	0	0	0	0	1	0	0	4	1	0	0	0	1	1.5146	1.5146
298.15	589.3	3	3	0	0	0	0	0	0	2	0	0	0	0	0	0	0	0	0	0	0	0	0	0	0	0	0	0	1	0	0	4	1	0	0	0	1	1.51328	1.51233
298.15	589.3	3	3	0	0	0	0	0	0	2	0	0	0	0	0	0	0	0	0	0	0	0	0	0	0	0	0	0	1	0	0	4	1	0	0	0	1	1.5135	1.51233
298.15	589.3	3	3	0	0	0	0	0	0	2	0	0	0	0	0	0	0	0	0	0	0	0	0	0	0	0	0	0	1	0	0	4	1	0	0	0	1	1.5135	1.51233
303.15	589.3	3	3	0	0	0	0	0	0	2	0	0	0	0	0	0	0	0	0	0	0	0	0	0	0	0	0	0	1	0	0	4	1	0	0	0	1	1.51192	1.5113
308.15	589.3	3	3	0	0	0	0	0	0	2	0	0	0	0	0	0	0	0	0	0	0	0	0	0	0	0	0	0	1	0	0	4	1	0	0	0	1	1.51057	1.50943
308.15	589.3	3	3	0	0	0	0	0	0	2	0	0	0	0	0	0	0	0	0	0	0	0	0	0	0	0	0	0	1	0	0	4	1	0	0	0	1	1.51067	1.50943
308.15	589.3	3	3	0	0	0	0	0	0	2	0	0	0	0	0	0	0	0	0	0	0	0	0	0	0	0	0	0	1	0	0	4	1	0	0	0	1	1.51067	1.50943
313.15	589.3	3	3	0	0	0	0	0	0	2	0	0	0	0	0	0	0	0	0	0	0	0	0	0	0	0	0	0	1	0	0	4	1	0	0	0	1	1.5092	1.50764
318.15	589.3	3	3	0	0	0	0	0	0	2	0	0	0	0	0	0	0	0	0	0	0	0	0	0	0	0	0	0	1	0	0	4	1	0	0	0	1	1.50788	1.50727
323.15	589.3	3	3	0	0	0	0	0	0	2	0	0	0	0	0	0	0	0	0	0	0	0	0	0	0	0	0	0	1	0	0	4	1	0	0	0	1	1.50648	1.50591
328.15	589.3	3	3	0	0	0	0	0	0	2	0	0	0	0	0	0	0	0	0	0	0	0	0	0	0	0	0	0	1	0	0	4	1	0	0	0	1	1.50513	1.50353
333.15	589.3	3	3	0	0	0	0	0	0	2	0	0	0	0	0	0	0	0	0	0	0	0	0	0	0	0	0	0	1	0	0	4	1	0	0	0	1	1.50376	1.50252
338.15	589.3	3	3	0	0	0	0	0	0	2	0	0	0	0	0	0	0	0	0	0	0	0	0	0	0	0	0	0	1	0	0	4	1	0	0	0	1	1.50239	1.50212
343.15	589.3	3	3	0	0	0	0	0	0	2	0	0	0	0	0	0	0	0	0	0	0	0	0	0	0	0	0	0	1	0	0	4	1	0	0	0	1	1.5009	1.5013
283.15	589.3	2	6	0	2	0	0	0	0	0	0	0	0	0	0	0	0	0	1	0	0	6	0	0	0	0	0	0	2	0	0	3	0	0	0	1	1	1.4376	1.43603
293.15	589.3	2	6	0	2	0	0	0	0	0	0	0	0	0	0	0	0	0	1	0	0	6	0	0	0	0	0	0	2	0	0	3	0	0	0	1	1	1.4347	1.436
303.15	589.3	2	6	0	2	0	0	0	0	0	0	0	0	0	0	0	0	0	1	0	0	6	0	0	0	0	0	0	2	0	0	3	0	0	0	1	1	1.4324	1.433
313.15	589.3	2	6	0	2	0	0	0	0	0	0	0	0	0	0	0	0	0	1	0	0	6	0	0	0	0	0	0	2	0	0	3	0	0	0	1	1	1.4298	1.4295
298.15	589.3	3	3	0	0	0	0	0	0	2	0	0	0	0	0	0	0	0	0	0	0	0	0	0	0	0	0	0	1	0	0	3	0	0	0	1	1	1.473	1.4802
298.2	589.3	2	0	0	0	0	0	0	0	0	0	0	0	0	0	0	0	0	0	0	0	4	0	0	0	0	1	0	0	0	0	3	0	0	0	1	1	1.4023	1.41083
308.2	589.3	2	0	0	0	0	0	0	0	0	0	0	0	0	0	0	0	0	0	0	0	4	0	0	0	0	1	0	0	0	0	3	0	0	0	1	1	1.4055	1.41037
318.2	589.3	2	0	0	0	0	0	0	0	0	0	0	0	0	0	0	0	0	0	0	0	4	0	0	0	0	1	0	0	0	0	3	0	0	0	1	1	1.3993	1.411
328.2	589.3	2	0	0	0	0	0	0	0	0	0	0	0	0	0	0	0	0	0	0	0	4	0	0	0	0	1	0	0	0	0	3	0	0	0	1	1	1.3988	1.40815
338.2	589.3	2	0	0	0	0	0	0	0	0	0	0	0	0	0	0	0	0	0	0	0	4	0	0	0	0	1	0	0	0	0	3	0	0	0	1	1	1.3975	1.40531
283.15	589.3	3	0	0	0	0	0	0	0	2	0	0	0	0	0	0	0	0	0	0	0	0	0	0	0	0	0	0	1	0	0	3	0	0	0	1	1	1.48659	1.48334
288.15	589.3	3	0	0	0	0	0	0	0	2	0	0	0	0	0	0	0	0	0	0	0	0	0	0	0	0	0	0	1	0	0	3	0	0	0	1	1	1.48525	1.48334
293.15	589.3	3	0	0	0	0	0	0	0	2	0	0	0	0	0	0	0	0	0	0	0	0	0	0	0	0	0	0	1	0	0	3	0	0	0	1	1	1.48392	1.483
298.15	589.3	3	0	0	0	0	0	0	0	2	0	0	0	0	0	0	0	0	0	0	0	0	0	0	0	0	0	0	1	0	0	3	0	0	0	1	1	1.481	1.4829
298.15	589.3	3	0	0	0	0	0	0	0	2	0	0	0	0	0	0	0	0	0	0	0	0	0	0	0	0	0	0	1	0	0	3	0	0	0	1	1	1.4817	1.4829
298.15	589.3	3	0	0	0	0	0	0	0	2	0	0	0	0	0	0	0	0	0	0	0	0	0	0	0	0	0	0	1	0	0	3	0	0	0	1	1	1.4827	1.4829
298.15	589.3	3	0	0	0	0	0	0	0	2	0	0	0	0	0	0	0	0	0	0	0	0	0	0	0	0	0	0	1	0	0	3	0	0	0	1	1	1.48276	1.4829
298.15	589.3	3	0	0	0	0	0	0	0	2	0	0	0	0	0	0	0	0	0	0	0	0	0	0	0	0	0	0	1	0	0	3	0	0	0	1	1	1.48296	1.4829
298	589.3	3	0	0	0	0	0	0	0	2	0	0	0	0	0	0	0	0	0	0	0	0	0	0	0	0	0	0	1	0	0	3	0	0	0	1	1	1.483	1.4829
303.15	589.3	3	0	0	0	0	0	0	0	2	0	0	0	0	0	0	0	0	0	0	0	0	0	0	0	0	0	0	1	0	0	3	0	0	0	1	1	1.4811	1.481
303.15	589.3	3	0	0	0	0	0	0	0	2	0	0	0	0	0	0	0	0	0	0	0	0	0	0	0	0	0	0	1	0	0	3	0	0	0	1	1	1.48129	1.481
303	589.3	3	0	0	0	0	0	0	0	2	0	0	0	0	0	0	0	0	0	0	0	0	0	0	0	0	0	0	1	0	0	3	0	0	0	1	1	1.481	1.4827
308.15	589.3	3	0	0	0	0	0	0	0	2	0	0	0	0	0	0	0	0	0	0	0	0	0	0	0	0	0	0	1	0	0	3	0	0	0	1	1	1.4782	1.4797
308.15	589.3	3	0	0	0	0	0	0	0	2	0	0	0	0	0	0	0	0	0	0	0	0	0	0	0	0	0	0	1	0	0	3	0	0	0	1	1	1.47999	1.4797
308.15	589.3	3	0	0	0	0	0	0	0	2	0	0	0	0	0	0	0	0	0	0	0	0	0	0	0	0	0	0	1	0	0	3	0	0	0	1	1	1.4804	1.4797
308	589.3	3	0	0	0	0	0	0	0	2	0	0	0	0	0	0	0	0	0	0	0	0	0	0	0	0	0	0	1	0	0	3	0	0	0	1	1	1.48	1.4802
313.15	589.3	3	0	0	0	0	0	0	0	2	0	0	0	0	0	0	0	0	0	0	0	0	0	0	0	0	0	0	1	0	0	3	0	0	0	1	1	1.47867	1.4762
313.15	589.3	3	0	0	0	0	0	0	0	2	0	0	0	0	0	0	0	0	0	0	0	0	0	0	0	0	0	0	1	0	0	3	0	0	0	1	1	1.4797	1.4762
313	589.3	3	0	0	0	0	0	0	0	2	0	0	0	0	0	0	0	0	0	0	0	0	0	0	0	0	0	0	1	0	0	3	0	0	0	1	1	1.479	1.479
318.15	589.3	3	0	0	0	0	0	0	0	2	0	0	0	0	0	0	0	0	0	0	0	0	0	0	0	0	0	0	1	0	0	3	0	0	0	1	1	1.475	1.47548
318.15	589.3	3	0	0	0	0	0	0	0	2	0	0	0	0	0	0	0	0	0	0	0	0	0	0	0	0	0	0	1	0	0	3	0	0	0	1	1	1.47726	1.47548
318.15	589.3	3	0	0	0	0	0	0	0	2	0	0	0	0	0	0	0	0	0	0	0	0	0	0	0	0	0	0	1	0	0	3	0	0	0	1	1	1.4792	1.47548
323.15	589.3	3	0	0	0	0	0	0	0	2	0	0	0	0	0	0	0	0	0	0	0	0	0	0	0	0	0	0	1	0	0	3	0	0	0	1	1	1.47593	1.4755
323.15	589.3	3	0	0	0	0	0	0	0	2	0	0	0	0	0	0	0	0	0	0	0	0	0	0	0	0	0	0	1	0	0	3	0	0	0	1	1	1.4785	1.4755
328.15	589.3	3	0	0	0	0	0	0	0	2	0	0	0	0	0	0	0	0	0	0	0	0	0	0	0	0	0	0	1	0	0	3	0	0	0	1	1	1.4732	1.47392
328.15	589.3	3	0	0	0	0	0	0	0	2	0	0	0	0	0	0	0	0	0	0	0	0	0	0	0	0	0	0	1	0	0	3	0	0	0	1	1	1.47421	1.47392
328.15	589.3	3	0	0	0	0	0	0	0	2	0	0	0	0	0	0	0	0	0	0	0	0	0	0	0	0	0	0	1	0	0	3	0	0	0	1	1	1.4779	1.47392
333.15	589.3	3	0	0	0	0	0	0	0	2	0	0	0	0	0	0	0	0	0	0	0	0	0	0	0	0	0	0	1	0	0	3	0	0	0	1	1	1.47294	1.4721
333.15	589.3	3	0	0	0	0	0	0	0	2	0	0	0	0	0	0	0	0	0	0	0	0	0	0	0	0	0	0	1	0	0	3	0	0	0	1	1	1.4771	1.4721
338.15	589.3	3	0	0	0	0	0	0	0	2	0	0	0	0	0	0	0	0	0	0	0	0	0	0	0	0	0	0	1	0	0	3	0	0	0	1	1	1.47154	1.4721
343.15	589.3	3	0	0	0	0	0	0	0	2	0	0	0	0	0	0	0	0	0	0	0	0	0	0	0	0	0	0	1	0	0	3	0	0	0	1	1	1.47027	1.4721
293.15	589.3	3	0	0	0	0	0	0	0	2	0	0	0	0	0	0	0	0	0	0	0	0	0	0	0	0	0	0	1	0	0	4	1	0	0	0	1	1.5147	1.5147
298.15	589.3	3	0	0	0	0	0	0	0	2	0	0	0	0	0	0	0	0	0	0	0	0	0	0	0	0	0	0	1	0	0	4	1	0	0	0	1	1.5133	1.5133
303.15	589.3	3	0	0	0	0	0	0	0	2	0	0	0	0	0	0	0	0	0	0	0	0	0	0	0	0	0	0	1	0	0	4	1	0	0	0	1	1.51184	1.5113
308.15	589.3	3	0	0	0	0	0	0	0	2	0	0	0	0	0	0	0	0	0	0	0	0	0	0	0	0	0	0	1	0	0	4	1	0	0	0	1	1.51051	1.51038
313.15	589.3	3	0	0	0	0	0	0	0	2	0	0	0	0	0	0	0	0	0	0	0	0	0	0	0	0	0	0	1	0	0	4	1	0	0	0	1	1.50911	1.5093
318.15	589.3	3	0	0	0	0	0	0	0	2	0	0	0	0	0	0	0	0	0	0	0	0	0	0	0	0	0	0	1	0	0	4	1	0	0	0	1	1.5077	1.5092
323.15	589.3	3	0	0	0	0	0	0	0	2	0	0	0	0	0	0	0	0	0	0	0	0	0	0	0	0	0	0	1	0	0	4	1	0	0	0	1	1.5062	1.50775
328.15	589.3	3	0	0	0	0	0	0	0	2	0	0	0	0	0	0	0	0	0	0	0	0	0	0	0	0	0	0	1	0	0	4	1	0	0	0	1	1.50472	1.50764
333.15	589.3	3	0	0	0	0	0	0	0	2	0	0	0	0	0	0	0	0	0	0	0	0	0	0	0	0	0	0	1	0	0	4	1	0	0	0	1	1.50331	1.50722
338.15	589.3	3	0	0	0	0	0	0	0	2	0	0	0	0	0	0	0	0	0	0	0	0	0	0	0	0	0	0	1	0	0	4	1	0	0	0	1	1.50193	1.50698
343.15	589.3	3	0	0	0	0	0	0	0	2	0	0	0	0	0	0	0	0	0	0	0	0	0	0	0	0	0	0	1	0	0	4	1	0	0	0	1	1.50046	1.5062
298.15	589.3	4	1	1	2	0	0	0	0	1	0	0	0	0	0	0	0	0	1	0	0	6	0	0	0	0	0	0	2	3	3	3	0	0	0	1	1	1.4483	1.43966
298.15	589.3	4	9	1	2	0	0	0	0	1	0	0	0	0	0	0	0	0	1	0	0	6	0	0	0	0	0	0	2	3	3	3	0	0	0	1	1	1.4507	1.44235
298.15	589.3	4	8	1	2	0	0	0	0	1	0	0	0	0	0	0	0	0	1	0	0	6	0	0	0	0	0	0	2	3	3	3	0	0	0	1	1	1.4502	1.44032
298.15	589.3	4	5	1	2	0	0	0	0	1	0	0	0	0	0	0	0	0	1	0	0	6	0	0	0	0	0	0	2	3	3	3	0	0	0	1	1	1.4492	1.43966
298.15	589.3	4	3	1	2	0	0	0	0	1	0	0	0	0	0	0	0	0	1	0	0	6	0	0	0	0	0	0	2	3	3	3	0	0	0	1	1	1.4484	1.43966
298.15	589.3	4	11	1	2	0	0	0	0	1	0	0	0	0	0	0	0	0	1	0	0	6	0	0	0	0	0	0	2	3	3	3	0	0	0	1	1	1.4511	1.44235
293.15	589.3	1	4	0	1	0	0	0	0	0	0	0	1	0	0	0	0	0	0	0	0	3	0	0	0	0	0	0	0	0	0	5	0	0	0	0	1	1.4945	1.4921
298.15	589.3	1	4	0	1	0	0	0	0	0	0	0	1	0	0	0	0	0	0	0	0	3	0	0	0	0	0	0	0	0	0	5	0	0	0	0	1	1.4934	1.4921
303.15	589.3	1	4	0	1	0	0	0	0	0	0	0	1	0	0	0	0	0	0	0	0	3	0	0	0	0	0	0	0	0	0	5	0	0	0	0	1	1.4921	1.49145
308.15	589.3	1	4	0	1	0	0	0	0	0	0	0	1	0	0	0	0	0	0	0	0	3	0	0	0	0	0	0	0	0	0	5	0	0	0	0	1	1.4908	1.4908
313.15	589.3	1	4	0	1	0	0	0	0	0	0	0	1	0	0	0	0	0	0	0	0	3	0	0	0	0	0	0	0	0	0	5	0	0	0	0	1	1.4895	1.4895
318.15	589.3	1	4	0	1	0	0	0	0	0	0	0	1	0	0	0	0	0	0	0	0	3	0	0	0	0	0	0	0	0	0	5	0	0	0	0	1	1.4884	1.4884
323.15	589.3	1	4	0	1	0	0	0	0	0	0	0	1	0	0	0	0	0	0	0	0	3	0	0	0	0	0	0	0	0	0	5	0	0	0	0	1	1.4871	1.4872
328.15	589.3	1	4	0	1	0	0	0	0	0	0	0	1	0	0	0	0	0	0	0	0	3	0	0	0	0	0	0	0	0	0	5	0	0	0	0	1	1.486	1.4871
333.15	589.3	1	4	0	1	0	0	0	0	0	0	0	1	0	0	0	0	0	0	0	0	3	0	0	0	0	0	0	0	0	0	5	0	0	0	0	1	1.485	1.486
338.15	589.3	1	4	0	1	0	0	0	0	0	0	0	1	0	0	0	0	0	0	0	0	3	0	0	0	0	0	0	0	0	0	5	0	0	0	0	1	1.4835	1.486
343.15	589.3	1	4	0	1	0	0	0	0	0	0	0	1	0	0	0	0	0	0	0	0	3	0	0	0	0	0	0	0	0	0	5	0	0	0	0	1	1.4821	1.486
298.15	589.3	1	1	0	0	0	0	0	0	0	0	0	0	0	0	0	0	0	0	0	0	0	1	0	0	0	0	0	0	0	0	8	1	0	0	1	1	1.53647	1.5403
303.15	589.3	1	1	0	0	0	0	0	0	0	0	0	0	0	0	0	0	0	0	0	0	0	1	0	0	0	0	0	0	0	0	8	1	0	0	1	1	1.5353	1.53757
308.15	589.3	1	1	0	0	0	0	0	0	0	0	0	0	0	0	0	0	0	0	0	0	0	1	0	0	0	0	0	0	0	0	8	1	0	0	1	1	1.53408	1.53647
313.15	589.3	1	1	0	0	0	0	0	0	0	0	0	0	0	0	0	0	0	0	0	0	0	1	0	0	0	0	0	0	0	0	8	1	0	0	1	1	1.53276	1.53647
318.15	589.3	1	1	0	0	0	0	0	0	0	0	0	0	0	0	0	0	0	0	0	0	0	1	0	0	0	0	0	0	0	0	8	1	0	0	1	1	1.53142	1.53647
323.15	589.3	1	1	0	0	0	0	0	0	0	0	0	0	0	0	0	0	0	0	0	0	0	1	0	0	0	0	0	0	0	0	8	1	0	0	1	1	1.53018	1.5342
328.15	589.3	1	1	0	0	0	0	0	0	0	0	0	0	0	0	0	0	0	0	0	0	0	1	0	0	0	0	0	0	0	0	8	1	0	0	1	1	1.52877	1.5302
333.15	589.3	1	1	0	0	0	0	0	0	0	0	0	0	0	0	0	0	0	0	0	0	0	1	0	0	0	0	0	0	0	0	8	1	0	0	1	1	1.52744	1.53009
338.15	589.3	1	1	0	0	0	0	0	0	0	0	0	0	0	0	0	0	0	0	0	0	0	1	0	0	0	0	0	0	0	0	8	1	0	0	1	1	1.526	1.52877
343.15	589.3	1	1	0	0	0	0	0	0	0	0	0	0	0	0	0	0	0	0	0	0	0	1	0	0	0	0	0	0	0	0	8	1	0	0	1	1	1.52462	1.52877
298.15	589.3	2	1	0	0	0	0	0	0	2	0	0	0	0	0	0	0	0	0	0	0	0	0	0	0	0	0	0	1	0	0	8	1	0	0	1	1	1.5778	1.57672
303.15	589.3	2	1	0	0	0	0	0	0	2	0	0	0	0	0	0	0	0	0	0	0	0	0	0	0	0	0	0	1	0	0	8	1	0	0	1	1	1.57672	1.57672
308.15	589.3	2	1	0	0	0	0	0	0	2	0	0	0	0	0	0	0	0	0	0	0	0	0	0	0	0	0	0	1	0	0	8	1	0	0	1	1	1.57564	1.57435
313.15	589.3	2	1	0	0	0	0	0	0	2	0	0	0	0	0	0	0	0	0	0	0	0	0	0	0	0	0	0	1	0	0	8	1	0	0	1	1	1.57435	1.57321
318.15	589.3	2	1	0	0	0	0	0	0	2	0	0	0	0	0	0	0	0	0	0	0	0	0	0	0	0	0	0	1	0	0	8	1	0	0	1	1	1.57321	1.57321
323.15	589.3	2	1	0	0	0	0	0	0	2	0	0	0	0	0	0	0	0	0	0	0	0	0	0	0	0	0	0	1	0	0	8	1	0	0	1	1	1.57166	1.5688
328.15	589.3	2	1	0	0	0	0	0	0	2	0	0	0	0	0	0	0	0	0	0	0	0	0	0	0	0	0	0	1	0	0	8	1	0	0	1	1	1.57024	1.5671
333.15	589.3	2	1	0	0	0	0	0	0	2	0	0	0	0	0	0	0	0	0	0	0	0	0	0	0	0	0	0	1	0	0	8	1	0	0	1	1	1.5688	1.5671
338.15	589.3	2	1	0	0	0	0	0	0	2	0	0	0	0	0	0	0	0	0	0	0	0	0	0	0	0	0	0	1	0	0	8	1	0	0	1	1	1.5671	1.5671
343.15	589.3	2	1	0	0	0	0	0	0	2	0	0	0	0	0	0	0	0	0	0	0	0	0	0	0	0	0	0	1	0	0	8	1	0	0	1	1	1.56519	1.56519
288.15	589.3	3	2	0	1	1	1	0	0	1	1	0	0	0	0	0	0	1	0	0	0	0	0	0	0	0	0	0	1	0	0	8	1	0	0	1	1	1.5438	1.546
293.15	589.3	3	2	0	1	1	1	0	0	1	1	0	0	0	0	0	0	1	0	0	0	0	0	0	0	0	0	0	1	0	0	8	1	0	0	1	1	1.54253	1.546
298.15	589.3	3	2	0	1	1	1	0	0	1	1	0	0	0	0	0	0	1	0	0	0	0	0	0	0	0	0	0	1	0	0	8	1	0	0	1	1	1.54119	1.5449
303.15	589.3	3	2	0	1	1	1	0	0	1	1	0	0	0	0	0	0	1	0	0	0	0	0	0	0	0	0	0	1	0	0	8	1	0	0	1	1	1.54007	1.543
308.15	589.3	3	2	0	1	1	1	0	0	1	1	0	0	0	0	0	0	1	0	0	0	0	0	0	0	0	0	0	1	0	0	8	1	0	0	1	1	1.53884	1.54253
313.15	589.3	3	2	0	1	1	1	0	0	1	1	0	0	0	0	0	0	1	0	0	0	0	0	0	0	0	0	0	1	0	0	8	1	0	0	1	1	1.53763	1.5403
318.15	589.3	3	2	0	1	1	1	0	0	1	1	0	0	0	0	0	0	1	0	0	0	0	0	0	0	0	0	0	1	0	0	8	1	0	0	1	1	1.53663	1.5402
323.15	589.3	3	2	0	1	1	1	0	0	1	1	0	0	0	0	0	0	1	0	0	0	0	0	0	0	0	0	0	1	0	0	8	1	0	0	1	1	1.53558	1.5402
328.15	589.3	3	2	0	1	1	1	0	0	1	1	0	0	0	0	0	0	1	0	0	0	0	0	0	0	0	0	0	1	0	0	8	1	0	0	1	1	1.53436	1.53757
333.15	589.3	3	2	0	1	1	1	0	0	1	1	0	0	0	0	0	0	1	0	0	0	0	0	0	0	0	0	0	1	0	0	8	1	0	0	1	1	1.53314	1.53763
328.15	589.3	3	5	0	0	0	0	0	0	2	0	0	0	0	0	0	0	0	0	0	0	0	0	0	0	0	0	0	1	4	0	0	0	0	0	1	0	1.4671	1.46461
333.15	589.3	3	5	0	0	0	0	0	0	2	0	0	0	0	0	0	0	0	0	0	0	0	0	0	0	0	0	0	1	4	0	0	0	0	0	1	0	1.46581	1.46249
338.15	589.3	3	5	0	0	0	0	0	0	2	0	0	0	0	0	0	0	0	0	0	0	0	0	0	0	0	0	0	1	4	0	0	0	0	0	1	0	1.46454	1.4615
343.15	589.3	3	5	0	0	0	0	0	0	2	0	0	0	0	0	0	0	0	0	0	0	0	0	0	0	0	0	0	1	4	0	0	0	0	0	1	0	1.46315	1.45991
293	589.3	3	3	1	0	0	0	0	0	1	0	0	1	0	0	0	0	0	0	0	0	0	2	0	0	0	0	0	0	5	0	3	3	0	0	1	0	1.5381	1.52182
288.15	589.3	2	3	0	2	0	0	0	0	0	0	0	0	0	0	0	0	0	1	0	0	6	0	0	0	0	0	0	2	5	0	0	0	0	0	1	0	1.43208	1.4293
288.15	589.3	2	3	0	2	0	0	0	0	0	0	0	0	0	0	0	0	0	1	0	0	6	0	0	0	0	0	0	2	5	0	0	0	0	0	1	0	1.43251	1.4293
293.15	589.3	2	3	0	2	0	0	0	0	0	0	0	0	0	0	0	0	0	1	0	0	6	0	0	0	0	0	0	2	5	0	0	0	0	0	1	0	1.43066	1.42765
293.15	589.3	2	3	0	2	0	0	0	0	0	0	0	0	0	0	0	0	0	1	0	0	6	0	0	0	0	0	0	2	5	0	0	0	0	0	1	0	1.43105	1.42765
298.15	589.3	2	3	0	2	0	0	0	0	0	0	0	0	0	0	0	0	0	1	0	0	6	0	0	0	0	0	0	2	5	0	0	0	0	0	1	0	1.42928	1.42765
298.15	589.3	2	3	0	2	0	0	0	0	0	0	0	0	0	0	0	0	0	1	0	0	6	0	0	0	0	0	0	2	5	0	0	0	0	0	1	0	1.42946	1.42765
298.15	589.3	2	3	0	2	0	0	0	0	0	0	0	0	0	0	0	0	0	1	0	0	6	0	0	0	0	0	0	2	5	0	0	0	0	0	1	0	1.42959	1.42765
298.15	589.3	2	3	0	2	0	0	0	0	0	0	0	0	0	0	0	0	0	1	0	0	6	0	0	0	0	0	0	2	5	0	0	0	0	0	1	0	1.4298	1.42765
303.15	589.3	2	3	0	2	0	0	0	0	0	0	0	0	0	0	0	0	0	1	0	0	6	0	0	0	0	0	0	2	5	0	0	0	0	0	1	0	1.42784	1.42683
303.15	589.3	2	3	0	2	0	0	0	0	0	0	0	0	0	0	0	0	0	1	0	0	6	0	0	0	0	0	0	2	5	0	0	0	0	0	1	0	1.42813	1.42683
308.15	589.3	2	3	0	2	0	0	0	0	0	0	0	0	0	0	0	0	0	1	0	0	6	0	0	0	0	0	0	2	5	0	0	0	0	0	1	0	1.42646	1.4262
308.15	589.3	2	3	0	2	0	0	0	0	0	0	0	0	0	0	0	0	0	1	0	0	6	0	0	0	0	0	0	2	5	0	0	0	0	0	1	0	1.42667	1.4262
313.15	589.3	2	3	0	2	0	0	0	0	0	0	0	0	0	0	0	0	0	1	0	0	6	0	0	0	0	0	0	2	5	0	0	0	0	0	1	0	1.42505	1.42325
313.15	589.3	2	3	0	2	0	0	0	0	0	0	0	0	0	0	0	0	0	1	0	0	6	0	0	0	0	0	0	2	5	0	0	0	0	0	1	0	1.42521	1.42325
318.15	589.3	2	3	0	2	0	0	0	0	0	0	0	0	0	0	0	0	0	1	0	0	6	0	0	0	0	0	0	2	5	0	0	0	0	0	1	0	1.42366	1.4212
318.15	589.3	2	3	0	2	0	0	0	0	0	0	0	0	0	0	0	0	0	1	0	0	6	0	0	0	0	0	0	2	5	0	0	0	0	0	1	0	1.42375	1.4212
323.15	589.3	2	3	0	2	0	0	0	0	0	0	0	0	0	0	0	0	0	1	0	0	6	0	0	0	0	0	0	2	5	0	0	0	0	0	1	0	1.42231	1.42067
328.15	589.3	2	3	0	2	0	0	0	0	0	0	0	0	0	0	0	0	0	1	0	0	6	0	0	0	0	0	0	2	5	0	0	0	0	0	1	0	1.42091	1.42013
333.15	589.3	2	3	0	2	0	0	0	0	0	0	0	0	0	0	0	0	0	1	0	0	6	0	0	0	0	0	0	2	5	0	0	0	0	0	1	0	1.41957	1.4181
338.15	589.3	2	3	0	2	0	0	0	0	0	0	0	0	0	0	0	0	0	1	0	0	6	0	0	0	0	0	0	2	5	0	0	0	0	0	1	0	1.41825	1.4162
343.15	589.3	2	3	0	2	0	0	0	0	0	0	0	0	0	0	0	0	0	1	0	0	6	0	0	0	0	0	0	2	5	0	0	0	0	0	1	0	1.4169	1.4154
348.15	589.3	2	3	0	2	0	0	0	0	0	0	0	0	0	0	0	0	0	1	0	0	6	0	0	0	0	0	0	2	5	0	0	0	0	0	1	0	1.41558	1.4142
353.15	589.3	2	3	0	2	0	0	0	0	0	0	0	0	0	0	0	0	0	1	0	0	6	0	0	0	0	0	0	2	5	0	0	0	0	0	1	0	1.41423	1.4136
296	589.3	2	3	0	0	0	0	0	0	0	0	0	0	0	0	0	0	0	0	0	0	0	0	0	0	0	0	0	0	4	0	2	0	0	0	2	2	1.506	1.5093
288.15	589.3	4	4	0	1	1	1	0	0	1	1	0	0	0	0	0	0	1	0	0	0	0	0	0	0	0	0	0	1	4	0	0	0	0	0	1	0	1.49533	1.49457
293.15	589.3	4	4	0	1	1	1	0	0	1	1	0	0	0	0	0	0	1	0	0	0	0	0	0	0	0	0	0	1	4	0	0	0	0	0	1	0	1.49382	1.49382
298.15	589.3	4	4	0	1	1	1	0	0	1	1	0	0	0	0	0	0	1	0	0	0	0	0	0	0	0	0	0	1	4	0	0	0	0	0	1	0	1.49222	1.49222
303.15	589.3	4	4	0	1	1	1	0	0	1	1	0	0	0	0	0	0	1	0	0	0	0	0	0	0	0	0	0	1	4	0	0	0	0	0	1	0	1.49061	1.48738
308.15	589.3	4	4	0	1	1	1	0	0	1	1	0	0	0	0	0	0	1	0	0	0	0	0	0	0	0	0	0	1	4	0	0	0	0	0	1	0	1.48901	1.48515
313.15	589.3	4	4	0	1	1	1	0	0	1	1	0	0	0	0	0	0	1	0	0	0	0	0	0	0	0	0	0	1	4	0	0	0	0	0	1	0	1.48738	1.4835
318.15	589.3	4	4	0	1	1	1	0	0	1	1	0	0	0	0	0	0	1	0	0	0	0	0	0	0	0	0	0	1	4	0	0	0	0	0	1	0	1.48579	1.4834
323.15	589.3	4	4	0	1	1	1	0	0	1	1	0	0	0	0	0	0	1	0	0	0	0	0	0	0	0	0	0	1	4	0	0	0	0	0	1	0	1.48419	1.4829
328.15	589.3	4	4	0	1	1	1	0	0	1	1	0	0	0	0	0	0	1	0	0	0	0	0	0	0	0	0	0	1	4	0	0	0	0	0	1	0	1.48261	1.48261
333.15	589.3	4	4	0	1	1	1	0	0	1	1	0	0	0	0	0	0	1	0	0	0	0	0	0	0	0	0	0	1	4	0	0	0	0	0	1	0	1.48101	1.48101
283.15	589.3	3	3	0	0	0	0	0	0	0	0	0	1	0	0	0	0	0	0	0	0	0	0	0	0	0	0	0	0	4	0	0	0	0	0	1	0	1.47263	1.47144
288.15	589.3	3	3	0	0	0	0	0	0	0	0	0	1	0	0	0	0	0	0	0	0	0	0	0	0	0	0	0	0	4	0	0	0	0	0	1	0	1.47144	1.47144
293.15	589.3	3	3	0	0	0	0	0	0	0	0	0	1	0	0	0	0	0	0	0	0	0	0	0	0	0	0	0	0	4	0	0	0	0	0	1	0	1.47075	1.47144
298.15	589.3	3	3	0	0	0	0	0	0	0	0	0	1	0	0	0	0	0	0	0	0	0	0	0	0	0	0	0	0	4	0	0	0	0	0	1	0	1.46998	1.47144
303.15	589.3	3	3	0	0	0	0	0	0	0	0	0	1	0	0	0	0	0	0	0	0	0	0	0	0	0	0	0	0	4	0	0	0	0	0	1	0	1.46868	1.47075
308.15	589.3	3	3	0	0	0	0	0	0	0	0	0	1	0	0	0	0	0	0	0	0	0	0	0	0	0	0	0	0	4	0	0	0	0	0	1	0	1.46736	1.47075
313.15	589.3	3	3	0	0	0	0	0	0	0	0	0	1	0	0	0	0	0	0	0	0	0	0	0	0	0	0	0	0	4	0	0	0	0	0	1	0	1.46603	1.46998
318.15	589.3	3	3	0	0	0	0	0	0	0	0	0	1	0	0	0	0	0	0	0	0	0	0	0	0	0	0	0	0	4	0	0	0	0	0	1	0	1.46461	1.46802
323.15	589.3	3	3	0	0	0	0	0	0	0	0	0	1	0	0	0	0	0	0	0	0	0	0	0	0	0	0	0	0	4	0	0	0	0	0	1	0	1.4632	1.46583
328.15	589.3	3	3	0	0	0	0	0	0	0	0	0	1	0	0	0	0	0	0	0	0	0	0	0	0	0	0	0	0	4	0	0	0	0	0	1	0	1.46178	1.46558
333.15	589.3	3	3	0	0	0	0	0	0	0	0	0	1	0	0	0	0	0	0	0	0	0	0	0	0	0	0	0	0	4	0	0	0	0	0	1	0	1.46042	1.46461
338.15	589.3	3	3	0	0	0	0	0	0	0	0	0	1	0	0	0	0	0	0	0	0	0	0	0	0	0	0	0	0	4	0	0	0	0	0	1	0	1.459	1.46308
343.15	589.3	3	3	0	0	0	0	0	0	0	0	0	1	0	0	0	0	0	0	0	0	0	0	0	0	0	0	0	0	4	0	0	0	0	0	1	0	1.45755	1.46042
348.15	589.3	3	3	0	0	0	0	0	0	0	0	0	1	0	0	0	0	0	0	0	0	0	0	0	0	0	0	0	0	4	0	0	0	0	0	1	0	1.45619	1.46
353.15	589.3	3	3	0	0	0	0	0	0	0	0	0	1	0	0	0	0	0	0	0	0	0	0	0	0	0	0	0	0	4	0	0	0	0	0	1	0	1.45479	1.459
283.15	589.3	2	3	0	0	0	0	0	0	0	0	0	0	0	0	0	0	0	1	0	0	2	0	0	0	0	0	0	2	4	0	0	0	0	0	1	0	1.453	1.4476
288.15	589.3	2	3	0	0	0	0	0	0	0	0	0	0	0	0	0	0	0	1	0	0	2	0	0	0	0	0	0	2	4	0	0	0	0	0	1	0	1.4517	1.4476
293.15	589.3	2	3	0	0	0	0	0	0	0	0	0	0	0	0	0	0	0	1	0	0	2	0	0	0	0	0	0	2	4	0	0	0	0	0	1	0	1.4503	1.44385
298.15	589.3	2	3	0	0	0	0	0	0	0	0	0	0	0	0	0	0	0	1	0	0	2	0	0	0	0	0	0	2	4	0	0	0	0	0	1	0	1.4489	1.4434
303.15	589.3	2	3	0	0	0	0	0	0	0	0	0	0	0	0	0	0	0	1	0	0	2	0	0	0	0	0	0	2	4	0	0	0	0	0	1	0	1.4476	1.44179
308.15	589.3	2	3	0	0	0	0	0	0	0	0	0	0	0	0	0	0	0	1	0	0	2	0	0	0	0	0	0	2	4	0	0	0	0	0	1	0	1.4462	1.44008
313.15	589.3	2	3	0	0	0	0	0	0	0	0	0	0	0	0	0	0	0	1	0	0	2	0	0	0	0	0	0	2	4	0	0	0	0	0	1	0	1.4449	1.43935
318.15	589.3	2	3	0	0	0	0	0	0	0	0	0	0	0	0	0	0	0	1	0	0	2	0	0	0	0	0	0	2	4	0	0	0	0	0	1	0	1.4436	1.4371
323.15	589.3	2	3	0	0	0	0	0	0	0	0	0	0	0	0	0	0	0	1	0	0	2	0	0	0	0	0	0	2	4	0	0	0	0	0	1	0	1.4422	1.437
328.15	589.3	2	3	0	0	0	0	0	0	0	0	0	0	0	0	0	0	0	1	0	0	2	0	0	0	0	0	0	2	4	0	0	0	0	0	1	0	1.4409	1.43577
333.15	589.3	2	3	0	0	0	0	0	0	0	0	0	0	0	0	0	0	0	1	0	0	2	0	0	0	0	0	0	2	4	0	0	0	0	0	1	0	1.4396	1.43463
338.15	589.3	2	3	0	0	0	0	0	0	0	0	0	0	0	0	0	0	0	1	0	0	2	0	0	0	0	0	0	2	4	0	0	0	0	0	1	0	1.4383	1.4336
343.15	589.3	2	3	0	0	0	0	0	0	0	0	0	0	0	0	0	0	0	1	0	0	2	0	0	0	0	0	0	2	4	0	0	0	0	0	1	0	1.437	1.43207
348.15	589.3	2	3	0	0	0	0	0	0	0	0	0	0	0	0	0	0	0	1	0	0	2	0	0	0	0	0	0	2	4	0	0	0	0	0	1	0	1.4357	1.43182
353.15	589.3	2	3	0	0	0	0	0	0	0	0	0	0	0	0	0	0	0	1	0	0	2	0	0	0	0	0	0	2	4	0	0	0	0	0	1	0	1.4344	1.43182
298.15	589.3	2	3	0	2	0	0	0	0	0	0	0	0	0	0	0	0	0	1	0	0	6	0	0	0	0	0	0	2	4	0	0	0	0	0	1	0	1.42293	1.4276
298.15	589.3	2	3	0	2	0	0	0	0	0	0	0	0	0	0	0	0	0	1	0	0	6	0	0	0	0	0	0	2	4	0	0	0	0	0	1	0	1.423	1.4276
298.15	589.3	2	3	0	2	0	0	0	0	0	0	0	0	0	0	0	0	0	1	0	0	6	0	0	0	0	0	0	2	4	0	0	0	0	0	1	0	1.42302	1.4276
283.1	589.3	2	7	0	2	0	0	0	0	0	0	0	0	0	0	0	0	0	2	0	0	6	0	0	0	0	0	0	2	0	0	0	0	0	0	0	0	1.4241	1.426
283.15	589.3	2	7	0	2	0	0	0	0	0	0	0	0	0	0	0	0	0	2	0	0	6	0	0	0	0	0	0	2	0	0	0	0	0	0	0	0	1.42717	1.426
288.15	589.3	2	7	0	2	0	0	0	0	0	0	0	0	0	0	0	0	0	2	0	0	6	0	0	0	0	0	0	2	0	0	0	0	0	0	0	0	1.42573	1.426
288.15	589.3	2	7	0	2	0	0	0	0	0	0	0	0	0	0	0	0	0	2	0	0	6	0	0	0	0	0	0	2	0	0	0	0	0	0	0	0	1.42612	1.426
293.15	589.3	2	7	0	2	0	0	0	0	0	0	0	0	0	0	0	0	0	2	0	0	6	0	0	0	0	0	0	2	0	0	0	0	0	0	0	0	1.4216	1.426
293.15	589.3	2	7	0	2	0	0	0	0	0	0	0	0	0	0	0	0	0	2	0	0	6	0	0	0	0	0	0	2	0	0	0	0	0	0	0	0	1.4243	1.426
293.15	589.3	2	7	0	2	0	0	0	0	0	0	0	0	0	0	0	0	0	2	0	0	6	0	0	0	0	0	0	2	0	0	0	0	0	0	0	0	1.42442	1.426
293.15	589.3	2	7	0	2	0	0	0	0	0	0	0	0	0	0	0	0	0	2	0	0	6	0	0	0	0	0	0	2	0	0	0	0	0	0	0	0	1.42466	1.426
298.1	589.3	2	7	0	2	0	0	0	0	0	0	0	0	0	0	0	0	0	2	0	0	6	0	0	0	0	0	0	2	0	0	0	0	0	0	0	0	1.423	1.42491
298.15	589.3	2	7	0	2	0	0	0	0	0	0	0	0	0	0	0	0	0	2	0	0	6	0	0	0	0	0	0	2	0	0	0	0	0	0	0	0	1.42302	1.42491
298.15	589.3	2	7	0	2	0	0	0	0	0	0	0	0	0	0	0	0	0	2	0	0	6	0	0	0	0	0	0	2	0	0	0	0	0	0	0	0	1.42304	1.42491
298.15	589.3	2	7	0	2	0	0	0	0	0	0	0	0	0	0	0	0	0	2	0	0	6	0	0	0	0	0	0	2	0	0	0	0	0	0	0	0	1.42319	1.42491
303.15	589.3	2	7	0	2	0	0	0	0	0	0	0	0	0	0	0	0	0	2	0	0	6	0	0	0	0	0	0	2	0	0	0	0	0	0	0	0	1.4191	1.42332
303.15	589.3	2	7	0	2	0	0	0	0	0	0	0	0	0	0	0	0	0	2	0	0	6	0	0	0	0	0	0	2	0	0	0	0	0	0	0	0	1.4216	1.42332
303.15	589.3	2	7	0	2	0	0	0	0	0	0	0	0	0	0	0	0	0	2	0	0	6	0	0	0	0	0	0	2	0	0	0	0	0	0	0	0	1.42164	1.42332
303.15	589.3	2	7	0	2	0	0	0	0	0	0	0	0	0	0	0	0	0	2	0	0	6	0	0	0	0	0	0	2	0	0	0	0	0	0	0	0	1.42173	1.42332
308.15	589.3	2	7	0	2	0	0	0	0	0	0	0	0	0	0	0	0	0	2	0	0	6	0	0	0	0	0	0	2	0	0	0	0	0	0	0	0	1.42014	1.42179
308.15	589.3	2	7	0	2	0	0	0	0	0	0	0	0	0	0	0	0	0	2	0	0	6	0	0	0	0	0	0	2	0	0	0	0	0	0	0	0	1.42021	1.42179
308.15	589.3	2	7	0	2	0	0	0	0	0	0	0	0	0	0	0	0	0	2	0	0	6	0	0	0	0	0	0	2	0	0	0	0	0	0	0	0	1.42027	1.42179
313.15	589.3	2	7	0	2	0	0	0	0	0	0	0	0	0	0	0	0	0	2	0	0	6	0	0	0	0	0	0	2	0	0	0	0	0	0	0	0	1.416	1.421
313.15	589.3	2	7	0	2	0	0	0	0	0	0	0	0	0	0	0	0	0	2	0	0	6	0	0	0	0	0	0	2	0	0	0	0	0	0	0	0	1.41871	1.421
313.15	589.3	2	7	0	2	0	0	0	0	0	0	0	0	0	0	0	0	0	2	0	0	6	0	0	0	0	0	0	2	0	0	0	0	0	0	0	0	1.41878	1.421
313.15	589.3	2	7	0	2	0	0	0	0	0	0	0	0	0	0	0	0	0	2	0	0	6	0	0	0	0	0	0	2	0	0	0	0	0	0	0	0	1.4188	1.421
318.15	589.3	2	7	0	2	0	0	0	0	0	0	0	0	0	0	0	0	0	2	0	0	6	0	0	0	0	0	0	2	0	0	0	0	0	0	0	0	1.4173	1.42
318.15	589.3	2	7	0	2	0	0	0	0	0	0	0	0	0	0	0	0	0	2	0	0	6	0	0	0	0	0	0	2	0	0	0	0	0	0	0	0	1.41734	1.42
318.15	589.3	2	7	0	2	0	0	0	0	0	0	0	0	0	0	0	0	0	2	0	0	6	0	0	0	0	0	0	2	0	0	0	0	0	0	0	0	1.41736	1.42
323.15	589.3	2	7	0	2	0	0	0	0	0	0	0	0	0	0	0	0	0	2	0	0	6	0	0	0	0	0	0	2	0	0	0	0	0	0	0	0	1.4134	1.4191
323.15	589.3	2	7	0	2	0	0	0	0	0	0	0	0	0	0	0	0	0	2	0	0	6	0	0	0	0	0	0	2	0	0	0	0	0	0	0	0	1.41588	1.4191
328.15	589.3	2	7	0	2	0	0	0	0	0	0	0	0	0	0	0	0	0	2	0	0	6	0	0	0	0	0	0	2	0	0	0	0	0	0	0	0	1.4144	1.4182
328.15	589.3	2	7	0	2	0	0	0	0	0	0	0	0	0	0	0	0	0	2	0	0	6	0	0	0	0	0	0	2	0	0	0	0	0	0	0	0	1.41447	1.4182
333.15	589.3	2	7	0	2	0	0	0	0	0	0	0	0	0	0	0	0	0	2	0	0	6	0	0	0	0	0	0	2	0	0	0	0	0	0	0	0	1.4108	1.4182
333.15	589.3	2	7	0	2	0	0	0	0	0	0	0	0	0	0	0	0	0	2	0	0	6	0	0	0	0	0	0	2	0	0	0	0	0	0	0	0	1.413	1.4182
333.15	589.3	2	7	0	2	0	0	0	0	0	0	0	0	0	0	0	0	0	2	0	0	6	0	0	0	0	0	0	2	0	0	0	0	0	0	0	0	1.4131	1.4182
338.15	589.3	2	7	0	2	0	0	0	0	0	0	0	0	0	0	0	0	0	2	0	0	6	0	0	0	0	0	0	2	0	0	0	0	0	0	0	0	1.4116	1.41704
338.15	589.3	2	7	0	2	0	0	0	0	0	0	0	0	0	0	0	0	0	2	0	0	6	0	0	0	0	0	0	2	0	0	0	0	0	0	0	0	1.41169	1.41704
343.15	589.3	2	7	0	2	0	0	0	0	0	0	0	0	0	0	0	0	0	2	0	0	6	0	0	0	0	0	0	2	0	0	0	0	0	0	0	0	1.4085	1.41736
343.15	589.3	2	7	0	2	0	0	0	0	0	0	0	0	0	0	0	0	0	2	0	0	6	0	0	0	0	0	0	2	0	0	0	0	0	0	0	0	1.4102	1.41736
343.15	589.3	2	7	0	2	0	0	0	0	0	0	0	0	0	0	0	0	0	2	0	0	6	0	0	0	0	0	0	2	0	0	0	0	0	0	0	0	1.4103	1.41736
353.15	589.3	2	7	0	2	0	0	0	0	0	0	0	0	0	0	0	0	0	2	0	0	6	0	0	0	0	0	0	2	0	0	0	0	0	0	0	0	1.4058	1.41468
363.15	589.3	2	7	0	2	0	0	0	0	0	0	0	0	0	0	0	0	0	2	0	0	6	0	0	0	0	0	0	2	0	0	0	0	0	0	0	0	1.4035	1.41468
288.15	589.3	2	3	0	0	0	0	0	0	0	0	0	0	0	0	0	0	0	1	2	0	0	0	0	0	0	0	0	0	4	0	0	0	0	0	1	0	1.4862	1.49393
288.15	589.3	2	3	0	0	0	0	0	0	0	0	0	0	0	0	0	0	0	1	2	0	0	0	0	0	0	0	0	0	4	0	0	0	0	0	1	0	1.49968	1.49393
288.15	589.3	2	3	0	0	0	0	0	0	0	0	0	0	0	0	0	0	0	1	2	0	0	0	0	0	0	0	0	0	4	0	0	0	0	0	1	0	1.49968	1.49393
293.15	589.3	2	3	0	0	0	0	0	0	0	0	0	0	0	0	0	0	0	1	2	0	0	0	0	0	0	0	0	0	4	0	0	0	0	0	1	0	1.4853	1.49392
293.15	589.3	2	3	0	0	0	0	0	0	0	0	0	0	0	0	0	0	0	1	2	0	0	0	0	0	0	0	0	0	4	0	0	0	0	0	1	0	1.49833	1.49392
298.15	589.3	2	3	0	0	0	0	0	0	0	0	0	0	0	0	0	0	0	1	2	0	0	0	0	0	0	0	0	0	4	0	0	0	0	0	1	0	1.4847	1.49099
298.15	589.3	2	3	0	0	0	0	0	0	0	0	0	0	0	0	0	0	0	1	2	0	0	0	0	0	0	0	0	0	4	0	0	0	0	0	1	0	1.49681	1.49099
298.15	589.3	2	3	0	0	0	0	0	0	0	0	0	0	0	0	0	0	0	1	2	0	0	0	0	0	0	0	0	0	4	0	0	0	0	0	1	0	1.49687	1.49099
298.15	589.3	2	3	0	0	0	0	0	0	0	0	0	0	0	0	0	0	0	1	2	0	0	0	0	0	0	0	0	0	4	0	0	0	0	0	1	0	1.49681	1.49099
303.15	589.3	2	3	0	0	0	0	0	0	0	0	0	0	0	0	0	0	0	1	2	0	0	0	0	0	0	0	0	0	4	0	0	0	0	0	1	0	1.4842	1.49392
303.15	589.3	2	3	0	0	0	0	0	0	0	0	0	0	0	0	0	0	0	1	2	0	0	0	0	0	0	0	0	0	4	0	0	0	0	0	1	0	1.49539	1.49392
308.15	589.3	2	3	0	0	0	0	0	0	0	0	0	0	0	0	0	0	0	1	2	0	0	0	0	0	0	0	0	0	4	0	0	0	0	0	1	0	1.4836	1.49198
308.15	589.3	2	3	0	0	0	0	0	0	0	0	0	0	0	0	0	0	0	1	2	0	0	0	0	0	0	0	0	0	4	0	0	0	0	0	1	0	1.49392	1.49198
308.15	589.3	2	3	0	0	0	0	0	0	0	0	0	0	0	0	0	0	0	1	2	0	0	0	0	0	0	0	0	0	4	0	0	0	0	0	1	0	1.49394	1.49198
308.15	589.3	2	3	0	0	0	0	0	0	0	0	0	0	0	0	0	0	0	1	2	0	0	0	0	0	0	0	0	0	4	0	0	0	0	0	1	0	1.49392	1.49198
313.15	589.3	2	3	0	0	0	0	0	0	0	0	0	0	0	0	0	0	0	1	2	0	0	0	0	0	0	0	0	0	4	0	0	0	0	0	1	0	1.4832	1.48821
313.15	589.3	2	3	0	0	0	0	0	0	0	0	0	0	0	0	0	0	0	1	2	0	0	0	0	0	0	0	0	0	4	0	0	0	0	0	1	0	1.49248	1.48821
318.15	589.3	2	3	0	0	0	0	0	0	0	0	0	0	0	0	0	0	0	1	2	0	0	0	0	0	0	0	0	0	4	0	0	0	0	0	1	0	1.4826	1.48784
318.15	589.3	2	3	0	0	0	0	0	0	0	0	0	0	0	0	0	0	0	1	2	0	0	0	0	0	0	0	0	0	4	0	0	0	0	0	1	0	1.49099	1.48784
323.15	589.3	2	3	0	0	0	0	0	0	0	0	0	0	0	0	0	0	0	1	2	0	0	0	0	0	0	0	0	0	4	0	0	0	0	0	1	0	1.4818	1.4871
323.15	589.3	2	3	0	0	0	0	0	0	0	0	0	0	0	0	0	0	0	1	2	0	0	0	0	0	0	0	0	0	4	0	0	0	0	0	1	0	1.4895	1.4871
328.15	589.3	2	3	0	0	0	0	0	0	0	0	0	0	0	0	0	0	0	1	2	0	0	0	0	0	0	0	0	0	4	0	0	0	0	0	1	0	1.481	1.48694
328.15	589.3	2	3	0	0	0	0	0	0	0	0	0	0	0	0	0	0	0	1	2	0	0	0	0	0	0	0	0	0	4	0	0	0	0	0	1	0	1.48801	1.48694
328.15	589.3	2	3	0	0	0	0	0	0	0	0	0	0	0	0	0	0	0	1	2	0	0	0	0	0	0	0	0	0	4	0	0	0	0	0	1	0	1.48821	1.48694
333.15	589.3	2	3	0	0	0	0	0	0	0	0	0	0	0	0	0	0	0	1	2	0	0	0	0	0	0	0	0	0	4	0	0	0	0	0	1	0	1.48	1.4857
333.15	589.3	2	3	0	0	0	0	0	0	0	0	0	0	0	0	0	0	0	1	2	0	0	0	0	0	0	0	0	0	4	0	0	0	0	0	1	0	1.48652	1.4857
338.15	589.3	2	3	0	0	0	0	0	0	0	0	0	0	0	0	0	0	0	1	2	0	0	0	0	0	0	0	0	0	4	0	0	0	0	0	1	0	1.479	1.4853
338.15	589.3	2	3	0	0	0	0	0	0	0	0	0	0	0	0	0	0	0	1	2	0	0	0	0	0	0	0	0	0	4	0	0	0	0	0	1	0	1.48505	1.4853
343.15	589.3	2	3	0	0	0	0	0	0	0	0	0	0	0	0	0	0	0	1	2	0	0	0	0	0	0	0	0	0	4	0	0	0	0	0	1	0	1.4779	1.4853
343.15	589.3	2	3	0	0	0	0	0	0	0	0	0	0	0	0	0	0	0	1	2	0	0	0	0	0	0	0	0	0	4	0	0	0	0	0	1	0	1.4836	1.4853
298.15	589.3	3	3	0	0	0	0	0	0	2	0	0	0	0	0	0	0	0	0	0	0	0	0	0	0	0	0	0	1	4	0	0	0	0	0	1	0	1.47308	1.4725
303.15	589.3	3	3	0	0	0	0	0	0	2	0	0	0	0	0	0	0	0	0	0	0	0	0	0	0	0	0	0	1	4	0	0	0	0	0	1	0	1.47184	1.4712
308.15	589.3	3	3	0	0	0	0	0	0	2	0	0	0	0	0	0	0	0	0	0	0	0	0	0	0	0	0	0	1	4	0	0	0	0	0	1	0	1.47054	1.4685
313.15	589.3	3	3	0	0	0	0	0	0	2	0	0	0	0	0	0	0	0	0	0	0	0	0	0	0	0	0	0	1	4	0	0	0	0	0	1	0	1.46924	1.4667
318.15	589.3	3	3	0	0	0	0	0	0	2	0	0	0	0	0	0	0	0	0	0	0	0	0	0	0	0	0	0	1	4	0	0	0	0	0	1	0	1.46792	1.46581
323.15	589.3	3	3	0	0	0	0	0	0	2	0	0	0	0	0	0	0	0	0	0	0	0	0	0	0	0	0	0	1	4	0	0	0	0	0	1	0	1.46661	1.46558
328.15	589.3	3	3	0	0	0	0	0	0	2	0	0	0	0	0	0	0	0	0	0	0	0	0	0	0	0	0	0	1	4	0	0	0	0	0	1	0	1.46536	1.4642
333.15	589.3	3	3	0	0	0	0	0	0	2	0	0	0	0	0	0	0	0	0	0	0	0	0	0	0	0	0	0	1	4	0	0	0	0	0	1	0	1.46406	1.46178
338.15	589.3	3	3	0	0	0	0	0	0	2	0	0	0	0	0	0	0	0	0	0	0	0	0	0	0	0	0	0	1	4	0	0	0	0	0	1	0	1.46274	1.46126
343.15	589.3	3	3	0	0	0	0	0	0	2	0	0	0	0	0	0	0	0	0	0	0	0	0	0	0	0	0	0	1	4	0	0	0	0	0	1	0	1.46143	1.45939
288.15	589.3	2	3	0	1	0	0	0	0	1	0	0	0	0	0	0	0	0	0	0	0	3	0	0	0	0	0	0	1	4	0	0	0	0	0	1	0	1.4353	1.43612
288.15	589.3	2	3	0	1	0	0	0	0	1	0	0	0	0	0	0	0	0	0	0	0	3	0	0	0	0	0	0	1	4	0	0	0	0	0	1	0	1.43539	1.43612
288.15	589.3	2	3	0	1	0	0	0	0	1	0	0	0	0	0	0	0	0	0	0	0	3	0	0	0	0	0	0	1	4	0	0	0	0	0	1	0	1.4355	1.43612
288.15	589.3	2	3	0	1	0	0	0	0	1	0	0	0	0	0	0	0	0	0	0	0	3	0	0	0	0	0	0	1	4	0	0	0	0	0	1	0	1.43557	1.43612
293.15	589.3	2	3	0	1	0	0	0	0	1	0	0	0	0	0	0	0	0	0	0	0	3	0	0	0	0	0	0	1	4	0	0	0	0	0	1	0	1.4341	1.43599
298.15	589.3	2	3	0	1	0	0	0	0	1	0	0	0	0	0	0	0	0	0	0	0	3	0	0	0	0	0	0	1	4	0	0	0	0	0	1	0	1.4337	1.43572
298.15	589.3	2	3	0	1	0	0	0	0	1	0	0	0	0	0	0	0	0	0	0	0	3	0	0	0	0	0	0	1	4	0	0	0	0	0	1	0	1.43267	1.43572
298.15	589.3	2	3	0	1	0	0	0	0	1	0	0	0	0	0	0	0	0	0	0	0	3	0	0	0	0	0	0	1	4	0	0	0	0	0	1	0	1.4327	1.43572
298.15	589.3	2	3	0	1	0	0	0	0	1	0	0	0	0	0	0	0	0	0	0	0	3	0	0	0	0	0	0	1	4	0	0	0	0	0	1	0	1.4328	1.43572
298.15	589.3	2	3	0	1	0	0	0	0	1	0	0	0	0	0	0	0	0	0	0	0	3	0	0	0	0	0	0	1	4	0	0	0	0	0	1	0	1.43287	1.43572
298.15	589.3	2	3	0	1	0	0	0	0	1	0	0	0	0	0	0	0	0	0	0	0	3	0	0	0	0	0	0	1	4	0	0	0	0	0	1	0	1.43289	1.43572
303.15	589.3	2	3	0	1	0	0	0	0	1	0	0	0	0	0	0	0	0	0	0	0	3	0	0	0	0	0	0	1	4	0	0	0	0	0	1	0	1.4315	1.43478
308.15	589.3	2	3	0	1	0	0	0	0	1	0	0	0	0	0	0	0	0	0	0	0	3	0	0	0	0	0	0	1	4	0	0	0	0	0	1	0	1.43	1.4336
308.15	589.3	2	3	0	1	0	0	0	0	1	0	0	0	0	0	0	0	0	0	0	0	3	0	0	0	0	0	0	1	4	0	0	0	0	0	1	0	1.43001	1.4336
308.15	589.3	2	3	0	1	0	0	0	0	1	0	0	0	0	0	0	0	0	0	0	0	3	0	0	0	0	0	0	1	4	0	0	0	0	0	1	0	1.4301	1.4336
308.15	589.3	2	3	0	1	0	0	0	0	1	0	0	0	0	0	0	0	0	0	0	0	3	0	0	0	0	0	0	1	4	0	0	0	0	0	1	0	1.43017	1.4336
308.15	589.3	2	3	0	1	0	0	0	0	1	0	0	0	0	0	0	0	0	0	0	0	3	0	0	0	0	0	0	1	4	0	0	0	0	0	1	0	1.43018	1.4336
313.15	589.3	2	3	0	1	0	0	0	0	1	0	0	0	0	0	0	0	0	0	0	0	3	0	0	0	0	0	0	1	4	0	0	0	0	0	1	0	1.42884	1.43298
318.15	589.3	2	3	0	1	0	0	0	0	1	0	0	0	0	0	0	0	0	0	0	0	3	0	0	0	0	0	0	1	4	0	0	0	0	0	1	0	1.42735	1.4313
318.15	589.3	2	3	0	1	0	0	0	0	1	0	0	0	0	0	0	0	0	0	0	0	3	0	0	0	0	0	0	1	4	0	0	0	0	0	1	0	1.4274	1.4313
318.15	589.3	2	3	0	1	0	0	0	0	1	0	0	0	0	0	0	0	0	0	0	0	3	0	0	0	0	0	0	1	4	0	0	0	0	0	1	0	1.42743	1.4313
318.15	589.3	2	3	0	1	0	0	0	0	1	0	0	0	0	0	0	0	0	0	0	0	3	0	0	0	0	0	0	1	4	0	0	0	0	0	1	0	1.4275	1.4313
323.15	589.3	2	3	0	1	0	0	0	0	1	0	0	0	0	0	0	0	0	0	0	0	3	0	0	0	0	0	0	1	4	0	0	0	0	0	1	0	1.42604	1.4308
328.15	589.3	2	3	0	1	0	0	0	0	1	0	0	0	0	0	0	0	0	0	0	0	3	0	0	0	0	0	0	1	4	0	0	0	0	0	1	0	1.42468	1.43009
328.15	589.3	2	3	0	1	0	0	0	0	1	0	0	0	0	0	0	0	0	0	0	0	3	0	0	0	0	0	0	1	4	0	0	0	0	0	1	0	1.4247	1.43009
328.15	589.3	2	3	0	1	0	0	0	0	1	0	0	0	0	0	0	0	0	0	0	0	3	0	0	0	0	0	0	1	4	0	0	0	0	0	1	0	1.4248	1.43009
333.15	589.3	2	3	0	1	0	0	0	0	1	0	0	0	0	0	0	0	0	0	0	0	3	0	0	0	0	0	0	1	4	0	0	0	0	0	1	0	1.42333	1.42905
338.15	589.3	2	3	0	1	0	0	0	0	1	0	0	0	0	0	0	0	0	0	0	0	3	0	0	0	0	0	0	1	4	0	0	0	0	0	1	0	1.42201	1.42739
338.15	589.3	2	3	0	1	0	0	0	0	1	0	0	0	0	0	0	0	0	0	0	0	3	0	0	0	0	0	0	1	4	0	0	0	0	0	1	0	1.42202	1.42739
338.15	589.3	2	3	0	1	0	0	0	0	1	0	0	0	0	0	0	0	0	0	0	0	3	0	0	0	0	0	0	1	4	0	0	0	0	0	1	0	1.4221	1.42739
338.15	589.3	2	3	0	1	0	0	0	0	1	0	0	0	0	0	0	0	0	0	0	0	3	0	0	0	0	0	0	1	4	0	0	0	0	0	1	0	1.4222	1.42739
343.15	589.3	2	3	0	1	0	0	0	0	1	0	0	0	0	0	0	0	0	0	0	0	3	0	0	0	0	0	0	1	4	0	0	0	0	0	1	0	1.42067	1.42708
293.1	589.3	4	3	0	2	0	0	0	0	0	0	0	0	0	0	0	0	0	1	0	0	6	0	0	0	0	0	0	2	0	0	2	3	0	0	0	1	1.4583	1.4571
288.15	589.3	4	3	1	0	0	0	0	0	0	0	0	1	0	0	1	0	0	0	0	0	0	0	0	0	0	0	0	0	0	0	2	1	0	0	1	1	1.5192	1.5144
293.15	589.3	4	3	1	0	0	0	0	0	0	0	0	1	0	0	1	0	0	0	0	0	0	0	0	0	0	0	0	0	0	0	2	1	0	0	1	1	1.5173	1.5144
298.15	589.3	4	3	1	0	0	0	0	0	0	0	0	1	0	0	1	0	0	0	0	0	0	0	0	0	0	0	0	0	0	0	2	1	0	0	1	1	1.5154	1.5135
303.15	589.3	4	3	1	0	0	0	0	0	0	0	0	1	0	0	1	0	0	0	0	0	0	0	0	0	0	0	0	0	0	0	2	1	0	0	1	1	1.5141	1.51294
308.15	589.3	4	3	1	0	0	0	0	0	0	0	0	1	0	0	1	0	0	0	0	0	0	0	0	0	0	0	0	0	0	0	2	1	0	0	1	1	1.5126	1.5101
313.15	589.3	4	3	1	0	0	0	0	0	0	0	0	1	0	0	1	0	0	0	0	0	0	0	0	0	0	0	0	0	0	0	2	1	0	0	1	1	1.5107	1.50855
318.15	589.3	4	3	1	0	0	0	0	0	0	0	0	1	0	0	1	0	0	0	0	0	0	0	0	0	0	0	0	0	0	0	2	1	0	0	1	1	1.5093	1.5073
323.15	589.3	4	3	1	0	0	0	0	0	0	0	0	1	0	0	1	0	0	0	0	0	0	0	0	0	0	0	0	0	0	0	2	1	0	0	1	1	1.5077	1.506
328.15	589.3	4	3	1	0	0	0	0	0	0	0	0	1	0	0	1	0	0	0	0	0	0	0	0	0	0	0	0	0	0	0	2	1	0	0	1	1	1.506	1.50287
288.15	589.3	3	4	0	0	0	0	0	0	0	0	0	1	0	0	1	0	0	0	0	0	0	0	0	0	0	0	0	0	0	0	2	1	0	0	1	1	1.5064	1.5064
293.15	589.3	3	4	0	0	0	0	0	0	0	0	0	1	0	0	1	0	0	0	0	0	0	0	0	0	0	0	0	0	0	0	2	1	0	0	1	1	1.5048	1.5048
298.15	589.3	3	4	0	0	0	0	0	0	0	0	0	1	0	0	1	0	0	0	0	0	0	0	0	0	0	0	0	0	0	0	2	1	0	0	1	1	1.5034	1.50405
303.15	589.3	3	4	0	0	0	0	0	0	0	0	0	1	0	0	1	0	0	0	0	0	0	0	0	0	0	0	0	0	0	0	2	1	0	0	1	1	1.502	1.50402
308.15	589.3	3	4	0	0	0	0	0	0	0	0	0	1	0	0	1	0	0	0	0	0	0	0	0	0	0	0	0	0	0	0	2	1	0	0	1	1	1.5004	1.50325
313.15	589.3	3	4	0	0	0	0	0	0	0	0	0	1	0	0	1	0	0	0	0	0	0	0	0	0	0	0	0	0	0	0	2	1	0	0	1	1	1.4988	1.502
318.15	589.3	3	4	0	0	0	0	0	0	0	0	0	1	0	0	1	0	0	0	0	0	0	0	0	0	0	0	0	0	0	0	2	1	0	0	1	1	1.4976	1.50074
323.15	589.3	3	4	0	0	0	0	0	0	0	0	0	1	0	0	1	0	0	0	0	0	0	0	0	0	0	0	0	0	0	0	2	1	0	0	1	1	1.496	1.50023
328.15	589.3	3	4	0	0	0	0	0	0	0	0	0	1	0	0	1	0	0	0	0	0	0	0	0	0	0	0	0	0	0	0	2	1	0	0	1	1	1.4949	1.4988
298.15	589.3	3	3	0	0	0	0	0	0	0	0	0	0	0	0	0	0	0	0	0	0	4	0	0	0	0	1	0	0	0	0	2	1	0	0	1	1	1.433	1.429
293.1	589.3	3	3	0	1	0	0	0	0	1	0	0	0	0	0	0	0	0	0	0	0	3	0	0	0	0	0	0	1	0	0	3	2	0	0	0	1	1.4748	1.4748
293.1	589.3	3	3	0	2	0	0	0	0	0	0	0	0	0	0	0	0	0	1	0	0	6	0	0	0	0	0	0	2	0	0	3	2	0	0	0	1	1.4497	1.4559
293.1	589.3	3	3	0	0	0	0	0	0	0	0	0	0	0	0	0	0	0	1	2	0	0	0	0	0	0	0	0	0	0	0	3	2	0	0	0	1	1.5403	1.5322
288.15	589.3	2	3	0	0	0	0	0	0	0	0	0	0	0	0	0	0	0	0	0	0	4	0	0	0	0	1	0	0	0	0	4	1	0	0	0	1	1.46042	1.45451
290.65	589.3	2	3	0	0	0	0	0	0	0	0	0	0	0	0	0	0	0	0	0	0	4	0	0	0	0	1	0	0	0	0	4	1	0	0	0	1	1.45973	1.45451
293.15	589.3	2	3	0	0	0	0	0	0	0	0	0	0	0	0	0	0	0	0	0	0	4	0	0	0	0	1	0	0	0	0	4	1	0	0	0	1	1.45905	1.45298
295.65	589.3	2	3	0	0	0	0	0	0	0	0	0	0	0	0	0	0	0	0	0	0	4	0	0	0	0	1	0	0	0	0	4	1	0	0	0	1	1.45839	1.45281
298.15	589.3	2	3	0	0	0	0	0	0	0	0	0	0	0	0	0	0	0	0	0	0	4	0	0	0	0	1	0	0	0	0	4	1	0	0	0	1	1.454	1.4521
298.15	589.3	2	3	0	0	0	0	0	0	0	0	0	0	0	0	0	0	0	0	0	0	4	0	0	0	0	1	0	0	0	0	4	1	0	0	0	1	1.4545	1.4521
298.15	589.3	2	3	0	0	0	0	0	0	0	0	0	0	0	0	0	0	0	0	0	0	4	0	0	0	0	1	0	0	0	0	4	1	0	0	0	1	1.4548	1.4521
298.15	589.3	2	3	0	0	0	0	0	0	0	0	0	0	0	0	0	0	0	0	0	0	4	0	0	0	0	1	0	0	0	0	4	1	0	0	0	1	1.45772	1.4521
300.65	589.3	2	3	0	0	0	0	0	0	0	0	0	0	0	0	0	0	0	0	0	0	4	0	0	0	0	1	0	0	0	0	4	1	0	0	0	1	1.45703	1.45217
303.15	589.3	2	3	0	0	0	0	0	0	0	0	0	0	0	0	0	0	0	0	0	0	4	0	0	0	0	1	0	0	0	0	4	1	0	0	0	1	1.45638	1.45254
305.65	589.3	2	3	0	0	0	0	0	0	0	0	0	0	0	0	0	0	0	0	0	0	4	0	0	0	0	1	0	0	0	0	4	1	0	0	0	1	1.4557	1.4521
308.15	589.3	2	3	0	0	0	0	0	0	0	0	0	0	0	0	0	0	0	0	0	0	4	0	0	0	0	1	0	0	0	0	4	1	0	0	0	1	1.45502	1.452
310.65	589.3	2	3	0	0	0	0	0	0	0	0	0	0	0	0	0	0	0	0	0	0	4	0	0	0	0	1	0	0	0	0	4	1	0	0	0	1	1.45437	1.45172
313.15	589.3	2	3	0	0	0	0	0	0	0	0	0	0	0	0	0	0	0	0	0	0	4	0	0	0	0	1	0	0	0	0	4	1	0	0	0	1	1.45371	1.45047
315.65	589.3	2	3	0	0	0	0	0	0	0	0	0	0	0	0	0	0	0	0	0	0	4	0	0	0	0	1	0	0	0	0	4	1	0	0	0	1	1.45304	1.44985
318.15	589.3	2	3	0	0	0	0	0	0	0	0	0	0	0	0	0	0	0	0	0	0	4	0	0	0	0	1	0	0	0	0	4	1	0	0	0	1	1.45	1.4475
318.15	589.3	2	3	0	0	0	0	0	0	0	0	0	0	0	0	0	0	0	0	0	0	4	0	0	0	0	1	0	0	0	0	4	1	0	0	0	1	1.45237	1.4475
320.65	589.3	2	3	0	0	0	0	0	0	0	0	0	0	0	0	0	0	0	0	0	0	4	0	0	0	0	1	0	0	0	0	4	1	0	0	0	1	1.45172	1.44707
323.15	589.3	2	3	0	0	0	0	0	0	0	0	0	0	0	0	0	0	0	0	0	0	4	0	0	0	0	1	0	0	0	0	4	1	0	0	0	1	1.45108	1.4469
325.65	589.3	2	3	0	0	0	0	0	0	0	0	0	0	0	0	0	0	0	0	0	0	4	0	0	0	0	1	0	0	0	0	4	1	0	0	0	1	1.45042	1.4467
328.15	589.3	2	3	0	0	0	0	0	0	0	0	0	0	0	0	0	0	0	0	0	0	4	0	0	0	0	1	0	0	0	0	4	1	0	0	0	1	1.44975	1.4469
330.65	589.3	2	3	0	0	0	0	0	0	0	0	0	0	0	0	0	0	0	0	0	0	4	0	0	0	0	1	0	0	0	0	4	1	0	0	0	1	1.44911	1.4469
333.15	589.3	2	3	0	0	0	0	0	0	0	0	0	0	0	0	0	0	0	0	0	0	4	0	0	0	0	1	0	0	0	0	4	1	0	0	0	1	1.44845	1.4469
335.65	589.3	2	3	0	0	0	0	0	0	0	0	0	0	0	0	0	0	0	0	0	0	4	0	0	0	0	1	0	0	0	0	4	1	0	0	0	1	1.44782	1.4467
338.15	589.3	2	3	0	0	0	0	0	0	0	0	0	0	0	0	0	0	0	0	0	0	4	0	0	0	0	1	0	0	0	0	4	1	0	0	0	1	1.44725	1.44571
298.15	589.3	2	16	0	0	0	0	0	0	2	0	0	0	0	0	0	0	0	0	1	0	0	0	0	0	0	0	0	1	0	0	3	0	0	0	1	1	1.48791	1.48
303.15	589.3	2	16	0	0	0	0	0	0	2	0	0	0	0	0	0	0	0	0	1	0	0	0	0	0	0	0	0	1	0	0	3	0	0	0	1	1	1.48619	1.47991
308.15	589.3	2	16	0	0	0	0	0	0	2	0	0	0	0	0	0	0	0	0	1	0	0	0	0	0	0	0	0	1	0	0	3	0	0	0	1	1	1.48443	1.47863
313.15	589.3	2	16	0	0	0	0	0	0	2	0	0	0	0	0	0	0	0	0	1	0	0	0	0	0	0	0	0	1	0	0	3	0	0	0	1	1	1.48232	1.47305
318.15	589.3	2	16	0	0	0	0	0	0	2	0	0	0	0	0	0	0	0	0	1	0	0	0	0	0	0	0	0	1	0	0	3	0	0	0	1	1	1.48009	1.47305
323.15	589.3	2	16	0	0	0	0	0	0	2	0	0	0	0	0	0	0	0	0	1	0	0	0	0	0	0	0	0	1	0	0	3	0	0	0	1	1	1.47842	1.47294
328.15	589.3	2	16	0	0	0	0	0	0	2	0	0	0	0	0	0	0	0	0	1	0	0	0	0	0	0	0	0	1	0	0	3	0	0	0	1	1	1.47695	1.4724
333.15	589.3	2	16	0	0	0	0	0	0	2	0	0	0	0	0	0	0	0	0	1	0	0	0	0	0	0	0	0	1	0	0	3	0	0	0	1	1	1.47487	1.4721
298.15	589.3	1	5	0	0	0	0	0	0	1	0	0	0	0	0	0	0	0	0	1	0	0	0	0	0	0	0	0	1	0	0	8	1	0	0	1	1	1.53378	1.5302
303.15	589.3	1	5	0	0	0	0	0	0	1	0	0	0	0	0	0	0	0	0	1	0	0	0	0	0	0	0	0	1	0	0	8	1	0	0	1	1	1.53237	1.5302
308.15	589.3	1	5	0	0	0	0	0	0	1	0	0	0	0	0	0	0	0	0	1	0	0	0	0	0	0	0	0	1	0	0	8	1	0	0	1	1	1.53113	1.528
313.15	589.3	1	5	0	0	0	0	0	0	1	0	0	0	0	0	0	0	0	0	1	0	0	0	0	0	0	0	0	1	0	0	8	1	0	0	1	1	1.52975	1.52683
318.15	589.3	1	5	0	0	0	0	0	0	1	0	0	0	0	0	0	0	0	0	1	0	0	0	0	0	0	0	0	1	0	0	8	1	0	0	1	1	1.52824	1.5254
323.15	589.3	1	5	0	0	0	0	0	0	1	0	0	0	0	0	0	0	0	0	1	0	0	0	0	0	0	0	0	1	0	0	8	1	0	0	1	1	1.52684	1.52465
328.15	589.3	1	5	0	0	0	0	0	0	1	0	0	0	0	0	0	0	0	0	1	0	0	0	0	0	0	0	0	1	0	0	8	1	0	0	1	1	1.52544	1.52465
333.15	589.3	1	5	0	0	0	0	0	0	1	0	0	0	0	0	0	0	0	0	1	0	0	0	0	0	0	0	0	1	0	0	8	1	0	0	1	1	1.52403	1.5244
298.15	589.3	1	5	0	0	0	0	0	0	0	0	0	0	0	0	0	0	0	0	1	0	0	0	1	0	0	0	0	0	0	0	3	0	0	0	1	1	1.5454	1.5308
303.15	589.3	1	5	0	0	0	0	0	0	0	0	0	0	0	0	0	0	0	0	1	0	0	0	1	0	0	0	0	0	0	0	3	0	0	0	1	1	1.54454	1.53869
308.15	589.3	1	5	0	0	0	0	0	0	0	0	0	0	0	0	0	0	0	0	1	0	0	0	1	0	0	0	0	0	0	0	3	0	0	0	1	1	1.54346	1.53869
313.15	589.3	1	5	0	0	0	0	0	0	0	0	0	0	0	0	0	0	0	0	1	0	0	0	1	0	0	0	0	0	0	0	3	0	0	0	1	1	1.54229	1.5396
318.15	589.3	1	5	0	0	0	0	0	0	0	0	0	0	0	0	0	0	0	0	1	0	0	0	1	0	0	0	0	0	0	0	3	0	0	0	1	1	1.54111	1.528
323.15	589.3	1	5	0	0	0	0	0	0	0	0	0	0	0	0	0	0	0	0	1	0	0	0	1	0	0	0	0	0	0	0	3	0	0	0	1	1	1.53992	1.5243
328.15	589.3	1	5	0	0	0	0	0	0	0	0	0	0	0	0	0	0	0	0	1	0	0	0	1	0	0	0	0	0	0	0	3	0	0	0	1	1	1.53869	1.5369
333.15	589.3	1	5	0	0	0	0	0	0	0	0	0	0	0	0	0	0	0	0	1	0	0	0	1	0	0	0	0	0	0	0	3	0	0	0	1	1	1.53748	1.53216
293.15	589.3	1	9	0	0	0	0	0	1	0	0	0	0	0	0	0	0	0	0	0	0	0	1	0	0	0	0	0	0	0	0	3	0	0	0	1	1	1.5132	1.50628
298.15	589.3	1	9	0	0	0	0	0	1	0	0	0	0	0	0	0	0	0	0	0	0	0	1	0	0	0	0	0	0	0	0	3	0	0	0	1	1	1.5119	1.505
303.15	589.3	1	9	0	0	0	0	0	1	0	0	0	0	0	0	0	0	0	0	0	0	0	1	0	0	0	0	0	0	0	0	3	0	0	0	1	1	1.5106	1.5041
308.15	589.3	1	9	0	0	0	0	0	1	0	0	0	0	0	0	0	0	0	0	0	0	0	1	0	0	0	0	0	0	0	0	3	0	0	0	1	1	1.5093	1.505
313.15	589.3	1	9	0	0	0	0	0	1	0	0	0	0	0	0	0	0	0	0	0	0	0	1	0	0	0	0	0	0	0	0	3	0	0	0	1	1	1.508	1.50497
318.15	589.3	1	9	0	0	0	0	0	1	0	0	0	0	0	0	0	0	0	0	0	0	0	1	0	0	0	0	0	0	0	0	3	0	0	0	1	1	1.5067	1.50404
323.15	589.3	1	9	0	0	0	0	0	1	0	0	0	0	0	0	0	0	0	0	0	0	0	1	0	0	0	0	0	0	0	0	3	0	0	0	1	1	1.5054	1.5028
328.15	589.3	1	9	0	0	0	0	0	1	0	0	0	0	0	0	0	0	0	0	0	0	0	1	0	0	0	0	0	0	0	0	3	0	0	0	1	1	1.5041	1.50203
333.15	589.3	1	9	0	0	0	0	0	1	0	0	0	0	0	0	0	0	0	0	0	0	0	1	0	0	0	0	0	0	0	0	3	0	0	0	1	1	1.5028	1.5014
298.15	589.3	4	7	0	2	0	0	0	0	0	0	0	0	0	0	0	0	0	1	0	0	6	0	0	0	0	0	0	2	0	0	2	3	0	0	0	1	1.4604	1.4559
303.15	589.3	4	7	0	2	0	0	0	0	0	0	0	0	0	0	0	0	0	1	0	0	6	0	0	0	0	0	0	2	0	0	2	3	0	0	0	1	1.45878	1.45618
308.15	589.3	4	7	0	2	0	0	0	0	0	0	0	0	0	0	0	0	0	1	0	0	6	0	0	0	0	0	0	2	0	0	2	3	0	0	0	1	1.45714	1.4544
313.15	589.3	4	7	0	2	0	0	0	0	0	0	0	0	0	0	0	0	0	1	0	0	6	0	0	0	0	0	0	2	0	0	2	3	0	0	0	1	1.45549	1.45272
318.15	589.3	4	7	0	2	0	0	0	0	0	0	0	0	0	0	0	0	0	1	0	0	6	0	0	0	0	0	0	2	0	0	2	3	0	0	0	1	1.45386	1.45255
323.15	589.3	4	7	0	2	0	0	0	0	0	0	0	0	0	0	0	0	0	1	0	0	6	0	0	0	0	0	0	2	0	0	2	3	0	0	0	1	1.45226	1.45164
328.15	589.3	4	7	0	2	0	0	0	0	0	0	0	0	0	0	0	0	0	1	0	0	6	0	0	0	0	0	0	2	0	0	2	3	0	0	0	1	1.45065	1.44977
333.15	589.3	4	7	0	2	0	0	0	0	0	0	0	0	0	0	0	0	0	1	0	0	6	0	0	0	0	0	0	2	0	0	2	3	0	0	0	1	1.44902	1.44902
338.15	589.3	4	7	0	2	0	0	0	0	0	0	0	0	0	0	0	0	0	1	0	0	6	0	0	0	0	0	0	2	0	0	2	3	0	0	0	1	1.44744	1.44744
343.15	589.3	4	7	0	2	0	0	0	0	0	0	0	0	0	0	0	0	0	1	0	0	6	0	0	0	0	0	0	2	0	0	2	3	0	0	0	1	1.44588	1.44667
293.1	589.3	3	3	0	2	0	0	0	0	0	0	0	0	0	0	0	0	0	1	0	0	6	0	0	0	0	0	0	2	0	0	3	2	0	0	0	1	1.4559	1.4559
293.1	589.3	3	3	0	0	0	0	0	0	0	0	0	0	0	0	0	0	0	1	2	0	0	0	0	0	0	0	0	0	0	0	3	2	0	0	0	1	1.5278	1.5322
298.1	589.3	2	4	0	0	0	0	0	0	0	0	0	0	0	0	0	0	0	0	0	0	4	0	0	0	0	1	0	0	0	0	3	0	0	0	1	1	1.4253	1.423
298.1	589.3	2	4	0	0	0	0	0	0	0	0	0	0	0	0	0	0	0	0	0	0	4	0	0	0	0	1	0	0	0	0	3	0	0	0	1	1	1.4261	1.423
283.15	589.3	2	3	0	8	0	0	0	0	0	0	0	0	0	0	0	0	0	1	0	0	18	0	0	0	0	0	0	2	0	0	3	0	0	0	1	1	1.39249	1.38955
288.15	589.3	2	3	0	8	0	0	0	0	0	0	0	0	0	0	0	0	0	1	0	0	18	0	0	0	0	0	0	2	0	0	3	0	0	0	1	1	1.39104	1.38955
293.15	589.3	2	3	0	8	0	0	0	0	0	0	0	0	0	0	0	0	0	1	0	0	18	0	0	0	0	0	0	2	0	0	3	0	0	0	1	1	1.38955	1.38955
298.15	589.3	2	3	0	8	0	0	0	0	0	0	0	0	0	0	0	0	0	1	0	0	18	0	0	0	0	0	0	2	0	0	3	0	0	0	1	1	1.38807	1.38807
303.15	589.3	2	3	0	8	0	0	0	0	0	0	0	0	0	0	0	0	0	1	0	0	18	0	0	0	0	0	0	2	0	0	3	0	0	0	1	1	1.38662	1.38662
308.15	589.3	2	3	0	8	0	0	0	0	0	0	0	0	0	0	0	0	0	1	0	0	18	0	0	0	0	0	0	2	0	0	3	0	0	0	1	1	1.38516	1.38367
313.15	589.3	2	3	0	8	0	0	0	0	0	0	0	0	0	0	0	0	0	1	0	0	18	0	0	0	0	0	0	2	0	0	3	0	0	0	1	1	1.38367	1.38367
318.15	589.3	2	3	0	8	0	0	0	0	0	0	0	0	0	0	0	0	0	1	0	0	18	0	0	0	0	0	0	2	0	0	3	0	0	0	1	1	1.38222	1.38222
323.15	589.3	2	3	0	8	0	0	0	0	0	0	0	0	0	0	0	0	0	1	0	0	18	0	0	0	0	0	0	2	0	0	3	0	0	0	1	1	1.38078	1.38078
328.15	589.3	2	3	0	8	0	0	0	0	0	0	0	0	0	0	0	0	0	1	0	0	18	0	0	0	0	0	0	2	0	0	3	0	0	0	1	1	1.3793	1.3793
333.15	589.3	2	3	0	8	0	0	0	0	0	0	0	0	0	0	0	0	0	1	0	0	18	0	0	0	0	0	0	2	0	0	3	0	0	0	1	1	1.37783	1.37783
338.15	589.3	2	3	0	8	0	0	0	0	0	0	0	0	0	0	0	0	0	1	0	0	18	0	0	0	0	0	0	2	0	0	3	0	0	0	1	1	1.37638	1.37496
343.15	589.3	2	3	0	8	0	0	0	0	0	0	0	0	0	0	0	0	0	1	0	0	18	0	0	0	0	0	0	2	0	0	3	0	0	0	1	1	1.37496	1.37496
348.15	589.3	2	3	0	8	0	0	0	0	0	0	0	0	0	0	0	0	0	1	0	0	18	0	0	0	0	0	0	2	0	0	3	0	0	0	1	1	1.3735	1.37496
353.15	589.3	2	3	0	8	0	0	0	0	0	0	0	0	0	0	0	0	0	1	0	0	18	0	0	0	0	0	0	2	0	0	3	0	0	0	1	1	1.37206	1.37496
283.15	589.3	2	3	0	0	0	0	0	0	0	0	0	0	0	0	0	0	0	0	4	0	0	0	0	0	0	1	0	0	0	0	3	0	0	0	1	1	1.4561	1.45609
293.15	589.3	2	3	0	0	0	0	0	0	0	0	0	0	0	0	0	0	0	0	4	0	0	0	0	0	0	1	0	0	0	0	3	0	0	0	1	1	1.4533	1.45307
303.15	589.3	2	3	0	0	0	0	0	0	0	0	0	0	0	0	0	0	0	0	4	0	0	0	0	0	0	1	0	0	0	0	3	0	0	0	1	1	1.45	1.44912
313.15	589.3	2	3	0	0	0	0	0	0	0	0	0	0	0	0	0	0	0	0	4	0	0	0	0	0	0	1	0	0	0	0	3	0	0	0	1	1	1.4473	1.4473
298.15	589.3	2	5	1	0	0	0	0	0	0	0	1	1	0	0	1	0	0	0	0	0	0	0	0	0	0	0	0	0	0	0	3	0	0	0	1	1	1.5209	1.51294
303.15	589.3	2	5	1	0	0	0	0	0	0	0	1	1	0	0	1	0	0	0	0	0	0	0	0	0	0	0	0	0	0	0	3	0	0	0	1	1	1.5194	1.51294
308.15	589.3	2	5	1	0	0	0	0	0	0	0	1	1	0	0	1	0	0	0	0	0	0	0	0	0	0	0	0	0	0	0	3	0	0	0	1	1	1.5182	1.5093
313.15	589.3	2	5	1	0	0	0	0	0	0	0	1	1	0	0	1	0	0	0	0	0	0	0	0	0	0	0	0	0	0	0	3	0	0	0	1	1	1.5168	1.50829
298.2	589.3	3	7	0	0	0	0	0	0	4	0	0	0	0	0	0	0	0	0	0	0	0	0	0	0	0	0	0	1	0	0	3	0	0	0	1	1	1.48	1.4768
288.15	589.3	4	4	0	1	1	1	0	0	1	1	0	0	0	0	0	0	1	0	0	0	0	0	0	0	0	0	0	1	0	0	3	0	0	0	1	1	1.50711	1.4982
293.15	589.3	4	4	0	1	1	1	0	0	1	1	0	0	0	0	0	0	1	0	0	0	0	0	0	0	0	0	0	1	0	0	3	0	0	0	1	1	1.50537	1.4982
298.15	589.3	4	4	0	1	1	1	0	0	1	1	0	0	0	0	0	0	1	0	0	0	0	0	0	0	0	0	0	1	0	0	3	0	0	0	1	1	1.50401	1.4979
303.15	589.3	4	4	0	1	1	1	0	0	1	1	0	0	0	0	0	0	1	0	0	0	0	0	0	0	0	0	0	1	0	0	3	0	0	0	1	1	1.50248	1.4958
308.15	589.3	4	4	0	1	1	1	0	0	1	1	0	0	0	0	0	0	1	0	0	0	0	0	0	0	0	0	0	1	0	0	3	0	0	0	1	1	1.50093	1.49509
313.15	589.3	4	4	0	1	1	1	0	0	1	1	0	0	0	0	0	0	1	0	0	0	0	0	0	0	0	0	0	1	0	0	3	0	0	0	1	1	1.49935	1.4905
318.15	589.3	4	4	0	1	1	1	0	0	1	1	0	0	0	0	0	0	1	0	0	0	0	0	0	0	0	0	0	1	0	0	3	0	0	0	1	1	1.49778	1.49029
323.15	589.3	4	4	0	1	1	1	0	0	1	1	0	0	0	0	0	0	1	0	0	0	0	0	0	0	0	0	0	1	0	0	3	0	0	0	1	1	1.49619	1.48809
[truncated: 5,353 more rows]
