# Supplementary material for: Insights into modeling refractive index of ionic liquids using chemical structure-based machine learning methods
Source: Sci Rep. 2023 Jul 24;13:11966. doi: 10.1038/s41598-023-39079-5 (PMC10366230; doi:10.1038/s41598-023-39079-5)
Supplement: Supplementary file 4 — Supplementary Information 4. [file 41598_2023_39079_MOESM4_ESM.ipynb]

# %% [markdown]
Installing Catboost Library

# %% [code]
pip install catboost

# %% [markdown]
Importing required libraries

# %% [code]
import pandas as pd #libary for dataframe easy working
from sklearn.model_selection import train_test_split    #Splitting the dataset into train/test
from catboost import CatBoostRegressor

# %% [markdown]
Importing the dataset and splitting it into train and test sets

# %% [code]
dataset_AT = pd.read_csv('Data.csv') #reading the dataset
dataframe_AT = pd.DataFrame(dataset_AT) #turning it to pandas dataframe
x = dataframe_AT.iloc[:, : -1].values
y = dataframe_AT.iloc[:, -1].values
x_train, x_test, y_train, y_test = train_test_split(x, y, test_size=0.2,random_state=1)

# %% [markdown]
Training the model by the obtained optimized values and predict the target value for all, train and test.

# %% [code]
model = CatBoostRegressor(depth= 10, learning_rate= 0.2, loss_function= 'RMSE')
model.fit(x_train, y_train)
y_pred = model.predict(x)
y_pred_train=model.predict(x_train)
y_pred_test=model.predict(x_test)

# %% [markdown]
Saving the model for reproducibility

# %% [code]
model.save_model('catboost_model')

# %% [markdown]
How to load the saved model and use a test point to test the model

# %% [code]
Test_Point=[323.15,589.3,5,15,3,0,0,0,0,0,4,2,0,0,0,0,0,1,0,0,0,0,0,0,0,0,0,0,0,1,0,0,0,0,0,0,0,0]
loaded_model = CatBoostRegressor()
loaded_model.load_model('catboost_model')
print(loaded_model.predict(Test_Point))
