# Supplementary material for: Insights into modeling refractive index of ionic liquids using chemical structure-based machine learning methods
Source: Sci Rep. 2023 Jul 24;13:11966. doi: 10.1038/s41598-023-39079-5 (PMC10366230; doi:10.1038/s41598-023-39079-5)
Supplement: Supplementary file 5 — Supplementary Information 5. [file 41598_2023_39079_MOESM5_ESM.xlsx]

## Sheet: Train
Table S8. CatBoost train dataset
T(K)	Wave Length(nm)	-CH3	-CH2-	>CH-	>C<	=CH2	=CH-	=C<	-OH	-O-	>C=O	-COOH	-COO-	HCOO-	=O(other)	-NH2	-NH3	-NH-	>N-	-CN	-NO2	-F	-Cl	-Br	-I	-P	-B	-S-	-SO2	-CH2-	>CH-	=CH-	=C<	-O-	-NH-	>N-	=N-	y	ypred
293.15	589.3	2	1	0	6	0	0	0	0	0	0	0	0	0	0	0	0	0	0	0	0	18	0	0	0	1	0	0	0	0	0	3	0	0	0	1	1	1.37043	1.36994
313.15	589.3	2	7	0	0	0	0	0	0	0	0	0	0	0	0	0	0	0	0	0	0	4	0	0	0	0	1	0	0	0	0	3	0	0	0	1	1	1.4285	1.42844
323.15	589.3	3	3	0	2	0	0	0	0	0	0	0	0	0	0	0	0	0	1	0	0	6	0	0	0	0	0	1	2	0	0	0	0	0	0	0	0	1.41906	1.41897
308.15	589.3	2	3	0	0	0	0	0	0	0	0	0	0	0	0	0	0	0	0	0	0	6	0	0	0	1	0	0	0	0	0	3	0	0	0	1	1	1.40691	1.40702
293.15	589.3	3	5	2	0	0	0	0	1	0	0	0	1	0	0	1	0	0	0	0	0	0	0	0	0	0	0	0	0	0	0	3	0	0	0	1	1	1.5033	1.50328
303.2	589.3	2	4	0	2	0	0	0	0	2	0	0	0	0	0	0	0	0	0	0	0	6	0	0	0	0	0	0	2	0	0	6	0	0	0	2	2	1.44115	1.44125
348.15	589.3	3	3	0	0	0	0	0	0	0	0	0	1	0	0	0	0	0	0	0	0	0	0	0	0	0	0	0	0	0	0	3	0	0	0	1	1	1.47318	1.47306
353.15	589.3	2	3	0	2	0	0	0	0	1	0	0	0	0	0	0	0	0	1	0	0	6	0	0	0	0	0	0	2	0	0	3	0	0	0	1	1	1.4118	1.41297
308.15	589.3	3	12	1	0	0	0	0	0	3	1	0	0	0	0	0	1	0	0	0	0	0	0	0	0	0	0	0	1	0	0	0	0	0	0	0	0	1.4603	1.45993
303.15	589.3	3	2	0	0	0	0	0	0	2	0	0	0	0	0	0	0	0	0	0	0	0	0	0	0	0	0	0	1	0	0	3	0	0	0	1	1	1.4774	1.47624
303.15	589.3	2	9	0	0	0	0	0	0	0	0	0	0	0	0	0	0	0	0	0	0	0	1	0	0	0	0	0	0	0	0	3	0	0	0	1	1	1.4972	1.49763
303.15	589.6	2	2	0	2	0	0	0	0	0	0	0	0	0	0	0	0	0	1	0	0	6	0	0	0	0	0	0	2	0	0	3	0	0	0	1	1	1.4232	1.42326
323.15	589.3	3	2	0	0	0	0	0	0	0	0	0	1	0	0	0	0	0	0	0	0	0	0	0	0	0	0	0	0	0	0	3	0	0	0	1	1	1.4845	1.48521
328.15	589.3	3	1	0	0	0	0	0	0	0	0	0	1	0	0	0	0	0	0	0	0	0	0	0	0	0	0	0	0	0	0	3	0	0	0	1	1	1.49171	1.49204
313.15	589.3	2	13	0	2	0	0	0	0	0	0	0	0	0	0	0	0	0	1	0	0	6	0	0	0	0	0	0	2	0	0	3	0	0	0	1	1	1.43456	1.43524
298.15	589.3	2	2	0	2	0	0	0	0	0	0	0	0	0	0	0	0	0	1	0	0	6	0	0	0	0	0	0	2	5	0	0	0	0	0	1	0	1.427	1.42722
283.15	589.3	1	3	0	0	0	0	0	0	0	0	0	0	0	0	0	0	0	0	0	0	4	0	0	0	0	1	0	0	0	0	5	0	0	0	0	1	1.4496	1.44937
310.65	589.3	2	3	0	0	0	0	0	0	0	0	0	0	0	0	0	0	0	0	0	0	4	0	0	0	0	1	0	0	0	0	4	1	0	0	0	1	1.44773	1.45044
338.15	589.3	2	3	0	0	0	0	0	0	1	0	0	0	0	0	1	0	0	0	0	0	0	0	0	0	0	0	0	1	0	0	3	0	0	0	1	1	1.50136	1.5018
333.15	589.3	3	2	0	0	0	0	0	0	0	0	0	1	0	0	0	0	0	0	0	0	0	0	0	0	0	0	0	0	0	0	3	0	0	0	1	1	1.4824	1.48276
323.15	589.3	6	12	0	0	0	0	0	0	3	0	0	0	0	1	0	0	0	0	0	0	0	0	0	0	2	0	0	0	0	0	0	0	0	0	0	0	1.45904	1.45862
318.15	589.3	2	3	0	0	0	0	0	1	1	0	0	0	0	0	0	0	0	0	0	0	0	0	0	0	0	0	0	1	0	0	3	0	0	0	1	1	1.4857	1.48611
348.15	589.3	2	5	0	0	0	0	0	0	0	0	0	0	0	0	0	0	0	0	4	0	0	0	0	0	0	1	0	0	0	0	3	0	0	0	1	1	1.43592	1.43583
298.15	589.3	2	1	0	2	0	0	0	0	0	0	0	0	0	0	0	0	0	1	0	0	6	0	0	0	0	0	0	2	0	0	4	1	0	0	0	1	1.44412	1.44597
283.15	589.3	2	2	0	2	0	0	0	0	0	0	0	0	0	0	0	0	0	1	0	0	6	0	0	0	0	0	0	2	4	0	0	0	0	0	1	0	1.42474	1.42471
338.15	589.3	4	28	0	0	0	0	0	0	0	0	0	0	0	0	0	0	0	0	0	0	0	0	1	0	1	0	0	0	0	0	0	0	0	0	0	0	1.47523	1.47621
303.15	589.3	3	2	0	2	0	0	0	0	0	0	0	0	0	0	0	0	0	1	0	0	6	0	0	0	0	0	1	2	0	0	0	0	0	0	0	0	1.4219	1.42188
333	589.3	1	5	0	2	0	0	0	0	1	0	0	0	0	0	0	0	0	1	1	0	6	0	0	0	0	0	0	2	0	0	3	0	0	0	1	1	1.415	1.41676
328.15	589.3	2	3	0	1	0	0	0	0	1	0	0	0	0	0	0	0	0	0	0	0	3	0	0	0	0	0	0	1	4	0	0	0	0	0	1	0	1.4247	1.42489
313.15	589.3	1	3	0	1	0	0	0	0	0	0	0	1	0	0	0	0	0	0	0	0	3	0	0	0	0	0	0	0	0	0	5	0	0	0	0	1	1.5041	1.50489
293.15	589.3	3	6	0	0	0	0	0	0	0	0	0	1	0	0	0	0	0	0	0	0	0	0	0	0	0	0	0	0	0	0	3	0	0	0	1	1	1.4834	1.48352
318.15	589.3	4	34	0	0	0	0	0	0	0	0	0	0	0	0	0	0	0	0	0	0	0	1	0	0	1	0	0	0	0	0	0	0	0	0	0	0	1.472	1.47184
308.15	589.3	2	3	0	0	0	0	0	0	0	0	0	0	0	0	0	0	0	1	2	0	0	0	0	0	0	0	0	0	4	0	0	0	0	0	1	0	1.49392	1.49351
298.15	589.3	2	3	0	0	0	0	0	0	0	0	0	0	0	0	0	0	0	1	2	0	0	0	0	0	0	0	0	0	0	0	3	0	0	0	1	1	1.50893	1.50868
328.15	589.3	3	1	0	0	0	0	0	0	2	0	0	0	0	0	0	0	0	0	0	0	0	0	0	0	0	0	0	1	0	0	3	0	0	0	1	1	1.4704	1.47125
303.15	589.3	2	3	0	8	0	0	0	0	0	0	0	0	0	0	0	0	0	1	0	0	18	0	0	0	0	0	0	2	0	0	3	0	0	0	1	1	1.38662	1.38671
308.15	589.3	4	28	0	0	0	0	0	0	0	0	0	0	0	0	0	0	0	1	2	0	0	0	0	0	1	0	0	0	0	0	0	0	0	0	0	0	1.48008	1.48
328.15	589.3	2	2	0	0	0	0	0	0	2	0	0	0	0	0	0	0	0	0	0	0	0	0	0	0	0	0	0	1	0	0	5	0	0	0	0	1	1.4972	1.49685
315.65	589.3	2	1	0	2	0	0	0	0	0	0	0	0	0	0	0	0	0	1	0	0	6	0	0	0	0	0	0	2	0	0	4	1	0	0	0	1	1.44281	1.44267
348.15	589.3	4	14	1	0	0	0	0	1	1	0	0	0	0	0	0	0	0	1	0	0	0	0	0	0	0	0	0	1	4	0	0	0	1	0	1	0	1.47111	1.47127
298.1	589.3	4	4	0	0	0	8	4	0	2	0	0	0	0	0	0	0	0	0	0	0	0	0	0	0	0	0	0	2	0	0	6	0	0	0	2	2	1.55694	1.55678
318.15	589.3	1	3	0	0	0	0	0	0	0	0	0	0	0	0	0	0	0	1	0	0	2	0	0	0	0	0	0	2	0	0	5	0	0	0	0	1	1.4654	1.46531
293.2	589.3	2	5	0	2	0	0	0	0	0	0	0	0	0	0	0	0	0	1	0	0	6	0	0	0	0	0	0	2	0	0	3	0	0	0	1	1	1.43115	1.43119
308.15	589.3	2	5	0	6	0	0	0	0	0	0	0	0	0	0	0	0	0	0	0	0	18	0	0	0	1	0	0	0	0	0	3	0	0	0	1	1	1.38298	1.38309
308.15	589.3	1	3	0	0	0	0	0	0	0	0	0	0	0	0	0	0	0	0	0	0	4	0	0	0	0	1	0	0	0	0	5	0	0	0	0	1	1.4427	1.4432
308.15	589.3	3	2	2	0	0	0	0	1	0	0	0	1	0	0	1	0	0	0	0	0	0	0	0	0	0	0	0	0	0	0	3	0	0	0	1	1	1.5086	1.5084
303.15	589.3	3	13	1	0	0	0	0	0	3	1	0	0	0	0	0	1	0	0	0	0	0	0	0	0	0	0	0	1	0	0	0	0	0	0	0	0	1.4624	1.46194
313.15	589.3	2	3	0	0	0	0	0	0	0	0	0	0	0	0	0	0	0	0	0	0	4	0	0	0	0	1	0	0	0	0	3	0	0	0	1	1	1.41621	1.41799
288.15	589.3	3	2	0	0	0	0	0	0	2	0	0	0	0	0	0	0	0	0	0	0	0	0	0	0	0	0	0	1	0	0	3	0	0	0	1	1	1.48155	1.48166
318.15	589.3	8	3	3	0	0	0	0	0	1	0	0	0	0	0	0	0	0	0	0	0	0	0	0	0	1	0	0	1	0	0	4	2	0	0	0	0	1.51233	1.5138
313.15	589.3	4	6	0	0	0	0	0	1	0	0	0	1	0	0	0	0	0	1	0	0	0	0	0	0	0	0	0	0	0	0	0	0	0	0	0	0	1.4658	1.46634
329.61	589.3	3	1	0	0	0	0	0	0	1	0	0	0	0	0	0	0	0	0	0	0	0	0	0	0	0	0	0	1	0	0	7	2	0	0	1	1	1.53649	1.53644
308.15	589.3	1	3	0	0	0	0	0	0	0	0	0	1	0	0	0	0	0	0	1	0	0	0	0	0	0	0	0	0	0	0	3	0	0	1	0	1	1.4691	1.4688
323.1	589.3	4	4	0	0	0	0	0	0	2	0	0	0	0	0	0	0	0	0	0	0	0	0	0	0	0	0	0	2	0	0	6	0	0	0	2	2	1.50212	1.5022
293	589.3	1	1	0	0	0	0	0	0	1	0	0	0	0	0	0	1	0	0	0	1	0	0	0	0	0	0	0	0	0	0	0	0	0	0	0	0	1.4531	1.45315
323.15	589.3	3	4	1	0	0	0	0	2	1	0	0	0	0	0	0	0	0	1	0	0	0	0	0	0	0	0	0	1	4	0	0	0	1	0	1	0	1.49453	1.49481
318.15	589.3	2	1	0	1	0	0	0	0	1	0	0	0	0	0	0	0	0	0	0	0	3	0	0	0	0	0	0	1	0	0	3	0	0	0	1	1	1.42719	1.42814
293.15	589.3	3	10	0	0	0	0	0	0	2	0	0	0	0	0	0	0	0	0	0	0	0	0	0	0	0	0	0	1	0	0	3	0	0	0	1	1	1.4712	1.47141
343.15	589.3	2	1	0	6	0	0	0	0	0	0	0	0	0	0	0	0	0	0	0	0	18	0	0	0	1	0	0	0	0	0	3	0	0	0	1	1	1.35756	1.35774
288.15	589.3	2	3	0	0	0	0	0	0	0	0	0	0	0	0	0	0	0	1	2	0	0	0	0	0	0	0	0	0	0	0	4	1	0	0	0	1	1.53696	1.53638
293.15	589.3	3	2	0	0	0	0	0	1	0	0	0	1	0	0	0	0	0	1	0	0	0	0	0	0	0	0	0	0	3	1	0	0	0	1	0	0	1.5419	1.54182
313.15	589.3	5	7	2	0	0	0	0	0	0	1	0	1	0	0	0	0	1	0	0	0	0	0	0	0	0	0	0	0	4	0	0	0	1	0	1	0	1.478	1.47806
293.15	589.3	3	1	1	2	0	0	0	0	0	0	0	0	0	0	0	0	0	1	0	0	6	0	0	0	0	0	0	2	5	0	0	0	0	0	1	0	1.43243	1.43237
293.15	589.3	2	2	0	0	0	0	0	0	1	0	0	0	0	0	0	0	0	0	0	0	0	1	0	0	0	0	0	0	0	0	3	0	0	0	1	1	1.5185	1.5185
298.15	589.3	2	7	0	0	0	0	0	0	0	0	0	0	0	0	0	0	0	0	0	0	0	0	1	0	0	0	0	0	0	0	3	0	0	0	1	1	1.49656	1.51363
333.15	589.3	1	1	0	1	0	0	0	0	1	0	0	0	0	0	0	0	0	0	0	0	3	0	0	0	0	0	0	1	0	0	5	0	0	0	0	1	1.44927	1.44945
298.1	589.3	2	1	0	2	0	0	0	0	0	0	0	0	0	0	0	0	0	1	0	0	6	0	0	0	0	0	0	2	0	0	3	0	0	0	1	1	1.422	1.4222
333.15	589.3	4	21	0	0	0	0	0	0	0	0	0	1	0	0	0	0	1	0	0	0	0	0	0	0	0	0	0	0	0	0	0	0	0	0	0	0	1.4299	1.42993
293.15	589.3	2	5	0	2	0	0	0	0	0	0	0	0	0	0	0	0	0	1	0	0	6	0	0	0	0	0	0	2	0	0	3	0	0	0	1	1	1.43155	1.43156
298.15	589.3	4	23	0	0	0	0	0	0	0	0	0	1	0	0	0	0	1	0	0	0	0	0	0	0	0	0	0	0	0	0	0	0	0	0	0	0	1.4456	1.44564
328.15	589.3	3	4	2	0	0	0	0	1	0	0	0	1	0	0	1	0	0	0	0	0	0	0	0	0	0	0	0	0	0	0	3	0	0	0	1	1	1.4955	1.49573
308.15	589.3	2	5	0	1	0	0	0	0	1	0	0	0	0	0	0	0	0	0	0	0	3	0	0	0	0	0	0	1	0	0	3	0	0	0	1	1	1.43779	1.43722
313.15	589.3	2	3	0	0	0	0	0	0	0	0	0	0	0	0	0	0	0	0	0	0	6	0	0	0	1	0	0	0	0	0	3	0	0	0	1	1	1.4069	1.40568
293.12	589.3	2	3	0	0	0	0	0	0	0	0	0	0	0	0	0	0	0	0	0	0	4	0	0	0	0	1	0	0	0	0	3	0	0	0	1	1	1.4195	1.42033
298.15	589.3	2	7	1	0	0	0	0	0	0	0	1	1	0	0	1	0	0	0	0	0	0	0	0	0	0	0	0	0	0	0	3	0	0	0	1	1	1.514	1.51402
303.15	589.3	2	5	0	0	0	0	0	0	0	0	0	0	0	0	0	0	0	0	0	0	6	0	0	0	1	0	0	0	0	0	3	0	0	0	1	1	1.41806	1.41655
300.1	589.3	1	2	1	0	0	0	0	2	0	0	0	1	0	0	0	1	0	0	0	0	0	0	0	0	0	0	0	0	0	0	0	0	0	0	0	0	1.4702	1.46966
298.15	589.3	2	7	0	2	0	0	0	0	0	0	0	0	0	0	0	0	0	1	0	0	6	0	0	0	0	0	0	2	0	0	3	0	0	0	1	1	1.43331	1.43279
303.15	589.3	2	1	0	0	0	0	0	1	1	0	0	0	0	0	0	0	0	0	0	0	0	0	0	0	0	0	0	1	0	0	3	0	0	0	1	1	1.49601	1.49633
328.15	589.3	4	17	0	0	0	0	0	0	0	0	0	1	0	0	0	0	1	0	0	0	0	0	0	0	0	0	0	0	0	0	0	0	0	0	0	0	1.4282	1.42818
323.15	589.3	1	3	0	0	0	0	0	0	0	0	0	0	0	0	0	0	0	0	0	0	4	0	0	0	0	1	0	0	0	0	5	0	0	0	0	1	1.4392	1.43888
303.15	430.1	2	1	0	1	0	0	0	0	1	0	0	0	0	0	0	0	0	0	0	0	3	0	0	0	0	0	0	1	0	0	3	0	0	0	1	1	1.4439	1.44389
303.15	589.3	2	3	0	1	0	0	0	0	1	0	0	0	0	0	0	0	0	0	0	0	3	0	0	0	0	0	0	1	0	0	3	0	0	0	1	1	1.4319	1.43531
293.15	589.3	3	3	1	0	0	0	0	2	0	0	0	1	0	0	1	0	0	1	0	0	0	0	0	0	0	0	0	0	0	0	0	0	0	0	0	0	1.5447	1.54461
333.15	589.3	3	0	0	0	0	0	0	0	2	0	0	0	0	0	0	0	0	0	0	0	0	0	0	0	0	0	0	1	0	0	3	0	0	0	1	1	1.47294	1.47458
343.15	589.3	2	0	0	0	0	0	0	0	2	0	0	0	0	0	0	0	0	0	0	0	0	0	0	0	0	0	0	1	0	0	5	0	0	0	0	1	1.5013	1.50086
308.15	589.3	1	5	0	0	0	0	0	0	0	0	0	0	0	0	0	0	0	0	2	0	0	0	0	0	0	0	1	0	0	0	3	0	0	0	1	1	1.5453	1.54527
298.15	589.3	4	6	0	0	0	0	0	1	1	0	0	0	0	0	0	0	0	1	0	0	0	0	0	0	0	0	0	1	0	0	0	0	0	0	0	0	1.45985	1.4609
318.15	589.3	2	5	0	2	0	0	0	0	0	0	0	0	0	0	0	0	0	1	0	0	6	0	0	0	0	0	0	2	0	0	3	0	0	0	1	1	1.42398	1.42478
318.15	589.3	3	4	1	0	0	0	0	1	0	0	0	1	0	0	0	0	0	0	0	0	0	0	0	0	0	0	0	0	0	0	3	0	0	0	1	1	1.4864	1.48656
318.15	589.3	1	2	0	0	0	0	0	0	0	0	0	0	0	0	0	0	0	1	2	0	0	0	0	0	0	0	0	0	0	0	5	0	0	0	0	1	1.5342	1.53411
333.15	589.3	4	2	1	0	0	0	0	1	0	0	0	1	0	0	1	0	0	1	0	0	0	0	0	0	0	0	0	0	0	0	0	0	0	0	0	0	1.506	1.506
308.15	822.7	2	3	0	2	0	0	0	0	0	0	0	0	0	0	0	0	0	1	0	0	6	0	0	0	0	0	0	2	0	0	3	0	0	0	1	1	1.4179	1.41789
313.15	589.3	2	2	0	2	0	0	0	0	0	0	0	0	0	0	0	0	0	1	0	0	6	0	0	0	0	0	0	2	0	0	4	1	0	0	0	1	1.44449	1.44202
298.15	589.3	4	2	1	0	0	0	0	1	0	0	0	1	0	0	1	0	0	1	0	0	0	0	0	0	0	0	0	0	0	0	0	0	0	0	0	0	1.4868	1.48851
298.15	589.3	2	1	0	2	0	0	0	0	0	0	0	0	0	0	0	0	0	1	0	0	6	0	0	0	0	0	0	2	0	0	3	0	0	0	1	1	1.42298	1.42284
333.15	589.3	2	0	0	0	0	0	0	0	2	0	0	0	0	0	0	0	0	0	0	0	0	0	0	0	0	0	0	1	0	0	5	0	0	0	0	1	1.50361	1.50388
318	589.3	2	1	0	0	0	0	0	0	1	0	0	0	0	0	0	0	0	0	0	0	0	0	0	0	0	0	0	0	0	0	8	1	0	0	1	1	1.5566	1.55649
298.15	589.3	2	6	0	0	0	0	0	1	0	0	0	1	0	0	1	0	0	0	0	0	0	0	0	0	0	0	0	0	0	0	0	0	0	0	0	0	1.4563	1.45648
303.15	589.3	2	1	0	2	0	0	0	0	0	0	0	0	0	0	0	0	0	1	0	0	6	0	0	0	0	0	0	2	0	0	3	0	0	0	1	1	1.42162	1.42144
303.15	589.3	3	1	0	0	0	0	0	0	2	0	0	0	0	0	0	0	0	0	0	0	0	0	0	0	0	0	0	1	0	0	3	0	0	0	1	1	1.47998	1.47818
323.15	589.3	2	2	0	2	0	0	0	0	1	0	0	0	0	0	0	0	0	1	0	0	6	0	0	0	0	0	0	2	0	0	3	0	0	0	1	1	1.4206	1.41956
313.15	589.3	2	3	0	0	0	0	0	0	0	0	0	0	0	0	0	0	0	0	0	0	6	0	0	0	1	0	0	0	0	0	3	0	0	0	1	1	1.40556	1.40568
298.15	589.3	4	3	0	2	0	0	0	0	0	0	0	0	0	0	0	0	0	2	0	0	6	0	0	0	0	0	0	2	0	0	0	0	0	0	0	0	1.40806	1.4086
318.15	589.3	1	9	0	0	0	0	0	0	0	0	0	0	0	0	0	0	0	0	1	0	0	0	1	0	0	0	0	0	0	0	3	0	0	0	1	1	1.51024	1.51015
288.15	589.3	2	5	0	0	0	0	0	0	0	0	0	0	0	0	0	0	0	0	1	0	0	0	0	0	0	0	1	0	0	0	3	0	0	0	1	1	1.5547	1.55409
298.15	589.3	3	5	0	2	0	0	0	0	0	0	0	0	0	0	0	0	0	1	0	0	6	0	0	0	0	0	0	2	0	0	3	2	0	0	0	1	1.44978	1.45186
313.15	822.7	2	2	0	2	0	0	0	0	0	0	0	0	0	0	0	0	0	1	0	0	6	0	0	0	0	0	0	2	0	0	3	0	0	0	1	1	1.4145	1.41454
313.15	822.7	2	5	0	2	0	0	0	0	0	0	0	0	0	0	0	0	0	1	0	0	6	0	0	0	0	0	0	2	0	0	3	0	0	0	1	1	1.4192	1.41912
338.15	589.3	2	1	0	0	0	0	0	0	0	0	0	1	0	0	0	0	0	0	0	0	0	0	0	0	0	0	0	0	0	0	3	0	0	1	0	1	1.44197	1.44237
293.15	589.3	2	3	0	0	0	0	0	0	0	0	0	0	0	0	0	0	0	0	0	0	6	0	0	0	1	0	0	0	0	0	3	0	0	0	1	1	1.4119	1.41096
343.15	589.3	3	4	1	0	0	0	0	2	1	0	0	0	0	0	0	0	0	1	0	0	0	0	0	0	0	0	0	1	4	0	0	0	1	0	1	0	1.48831	1.4883
333.15	589.3	3	4	0	2	0	0	0	1	0	0	0	0	0	0	0	0	0	2	0	0	6	0	0	0	0	0	0	2	0	0	0	0	0	0	0	0	1.4126	1.41223
303.15	589.3	3	1	0	0	0	0	0	0	0	0	0	1	0	0	0	0	0	0	0	0	0	0	0	0	0	0	0	0	0	0	3	0	0	0	1	1	1.49861	1.49835
343.15	589.3	3	1	0	0	0	0	0	0	0	0	0	1	0	0	0	0	0	0	0	0	0	0	0	0	0	0	0	0	0	0	3	0	0	0	1	1	1.48734	1.48823
298.15	589.3	5	7	2	0	0	0	0	0	0	1	0	1	0	0	0	0	1	0	0	0	0	0	0	0	0	0	0	0	4	0	0	0	1	0	1	0	1.4822	1.48231
313.15	589.3	1	2	0	0	0	0	0	0	0	0	0	0	0	0	0	0	0	0	0	0	4	0	0	0	0	1	0	0	0	0	5	0	0	0	0	1	1.44057	1.44026
315.65	589.3	1	2	0	0	0	0	0	0	0	0	0	0	0	0	0	0	0	0	0	0	4	0	0	0	0	1	0	0	0	0	5	0	0	0	0	1	1.4399	1.44007
293.15	589.3	2	5	0	2	0	0	0	0	0	0	0	0	0	0	0	0	0	1	0	0	6	0	0	0	0	0	0	2	0	0	3	0	0	0	1	1	1.4316	1.43156
318.15	589.3	5	3	2	0	0	0	0	0	0	1	0	1	0	0	0	0	1	0	0	0	0	0	0	0	0	0	0	0	4	0	0	0	1	0	1	0	1.48	1.47948
298.19	589.3	4	1	0	0	0	0	0	0	3	0	0	0	0	1	0	0	0	0	0	0	0	0	0	0	1	0	0	0	0	0	3	0	0	0	1	1	1.48175	1.48194
288.15	589.3	2	2	0	0	0	0	0	0	0	0	0	0	0	0	0	0	0	1	0	0	2	0	0	0	0	0	0	2	4	0	0	0	0	0	1	0	1.44522	1.44583
293	589.3	1	5	0	2	0	0	0	0	1	0	0	0	0	0	0	0	0	1	1	0	6	0	0	0	0	0	0	2	0	0	3	0	0	0	1	1	1.441	1.44134
333.15	589.3	2	3	0	1	0	0	0	0	1	0	0	0	0	0	0	0	0	0	0	0	3	0	0	0	0	0	0	1	0	0	3	0	0	0	1	1	1.4231	1.42639
293	589.3	1	5	0	2	0	0	0	0	2	0	0	0	0	0	0	0	0	1	1	0	6	0	0	0	0	0	0	2	0	0	3	0	0	0	1	1	1.446	1.44586
298.15	589.3	3	6	0	0	0	0	0	0	0	0	0	1	0	0	0	0	0	0	0	0	0	0	0	0	0	0	0	0	0	0	3	0	0	0	1	1	1.4823	1.48204
343.15	589.3	4	27	0	0	0	0	0	0	0	0	0	1	0	0	0	0	1	0	0	0	0	0	0	0	0	0	0	0	0	0	0	0	0	0	0	0	1.4309	1.43105
318.15	589.3	4	3	0	2	0	0	0	0	0	0	0	0	0	0	0	0	0	2	0	0	6	0	0	0	0	0	0	2	0	0	0	0	0	0	0	0	1.40273	1.40282
303.15	589.3	5	12	3	0	0	0	0	1	1	0	0	1	0	0	1	0	0	0	0	0	0	0	0	0	0	0	0	1	0	0	0	0	0	0	0	0	1.4519	1.4519
333.15	589.3	2	9	0	2	0	0	0	0	0	0	0	0	0	0	0	0	0	1	0	0	6	0	0	0	0	0	0	2	0	0	3	0	0	0	1	1	1.425	1.42452
298.15	589.3	2	2	0	2	0	0	0	0	0	0	0	0	0	0	0	0	0	1	0	0	6	0	0	0	0	0	0	2	0	0	4	1	0	0	0	1	1.4444	1.44617
298.15	589.3	1	3	0	0	0	0	0	0	1	0	0	0	0	0	0	1	0	0	0	1	0	0	0	0	0	0	0	0	0	0	0	0	0	0	0	0	1.4458	1.44982
298.15	589.3	2	3	0	0	0	0	0	0	0	0	0	0	0	0	0	0	0	0	0	0	4	0	0	0	0	1	0	0	0	0	4	1	0	0	0	1	1.4545	1.45177
303.15	589.3	1	11	0	2	0	0	0	0	0	0	0	0	0	0	0	0	0	1	0	0	6	0	0	0	0	0	0	2	0	0	5	0	0	0	0	1	1.44818	1.4483
298.15	589.3	3	2	0	0	0	0	0	0	2	0	0	0	0	0	0	0	0	0	0	0	0	0	0	0	0	0	0	1	0	0	3	0	0	0	1	1	1.47903	1.47796
353.15	589.3	2	1	0	2	0	0	0	0	0	0	0	0	0	0	0	0	0	1	0	0	6	0	0	0	0	0	0	2	0	0	3	0	0	0	1	1	1.4076	1.40756
323.15	589.3	1	1	0	2	0	0	0	0	0	0	0	0	0	0	0	0	0	1	0	0	6	0	0	0	0	0	0	2	0	0	5	0	0	0	0	1	1.43366	1.43336
328.15	589.3	3	4	0	2	0	0	0	1	0	0	0	0	0	0	0	0	0	2	0	0	6	0	0	0	0	0	0	2	0	0	0	0	0	0	0	0	1.4139	1.41364
308.15	589.3	1	3	0	0	0	0	0	0	0	0	0	0	0	0	0	0	0	1	0	0	2	0	0	0	0	0	0	2	0	0	5	0	0	0	0	1	1.4683	1.46819
313	633	4	3	0	0	0	0	0	0	1	0	0	0	0	0	0	0	0	0	0	0	0	0	0	0	0	0	0	1	0	0	6	3	0	0	1	1	1.5125	1.51267
308.15	589.3	4	2	1	0	0	0	0	1	0	0	0	1	0	0	1	0	0	1	0	0	0	0	0	0	0	0	0	0	0	0	0	0	0	0	0	0	1.5118	1.5116
308	589.3	3	1	0	0	0	0	0	0	2	0	0	0	0	0	0	0	0	0	0	0	0	0	0	0	0	0	0	1	0	0	3	0	0	0	1	1	1.478	1.47758
298.15	589.3	2	2	0	2	0	0	0	0	1	0	0	0	0	0	0	0	0	1	0	0	6	0	0	0	0	0	0	2	0	0	3	0	0	0	1	1	1.4259	1.42646
283	589.3	2	1	0	2	0	0	0	0	0	0	0	0	0	0	0	0	0	1	0	0	6	0	0	0	0	0	0	2	0	0	3	0	0	0	1	1	1.4254	1.42548
343.15	589.3	2	9	0	0	0	0	0	3	2	0	0	0	0	2	0	0	0	0	0	0	0	0	0	0	2	0	0	0	0	0	3	0	0	0	1	1	1.44308	1.44293
303.15	589.3	3	2	0	0	0	0	0	0	2	0	0	0	0	0	0	0	0	0	0	0	0	0	0	0	0	0	0	1	0	0	3	0	0	0	1	1	1.47746	1.47624
338.15	589.3	2	7	0	0	0	0	0	0	0	0	0	0	0	0	0	0	0	0	0	0	6	0	0	0	1	0	0	0	0	0	3	0	0	0	1	1	1.41195	1.41218
301.2	589.3	2	3	0	0	0	0	0	0	0	0	0	0	0	0	0	0	0	0	0	0	4	0	0	0	0	1	0	0	0	0	3	0	0	0	1	1	1.4211	1.42089
333.15	589.3	0	3	0	0	1	1	0	0	0	0	0	0	0	0	0	0	0	0	1	0	0	1	0	0	0	0	0	0	0	0	3	0	0	0	1	1	1.53682	1.53686
303.15	589.3	2	2	0	2	0	0	0	0	1	0	0	0	0	0	0	0	0	1	0	0	6	0	0	0	0	0	0	2	0	0	3	0	0	0	1	1	1.426	1.42516
298.15	486.1	2	2	0	2	0	0	0	0	0	0	0	0	0	0	0	0	0	1	0	0	6	0	0	0	0	0	0	2	0	0	3	0	0	0	1	1	1.4303	1.43044
303.15	589.3	2	7	0	2	0	0	0	0	0	0	0	0	0	0	0	0	0	2	0	0	6	0	0	0	0	0	0	2	0	0	0	0	0	0	0	0	1.4191	1.42117
323.15	589.3	2	1	0	0	0	0	0	0	0	0	0	0	0	0	0	0	0	0	1	0	0	0	0	0	0	0	1	0	0	0	3	0	0	0	1	1	1.54409	1.54335
338.15	589.3	2	1	0	2	0	0	0	0	0	0	0	0	0	0	0	0	0	1	0	0	6	0	0	0	0	0	0	2	0	0	4	1	0	0	0	1	1.43195	1.43353
313.15	589.3	2	7	0	0	0	0	0	0	0	0	0	0	0	0	0	0	0	0	0	0	0	1	0	0	0	0	0	0	0	0	3	0	0	0	1	1	1.5022	1.50414
298.15	486.1	2	7	0	0	0	0	0	0	0	0	0	0	0	0	0	0	0	0	0	0	4	0	0	0	0	1	0	0	0	0	3	0	0	0	1	1	1.4387	1.43862
298.15	589.3	2	2	0	2	0	0	0	0	0	0	0	0	0	0	0	0	0	1	0	0	6	0	0	0	0	0	0	2	4	0	0	0	0	0	1	0	1.4206	1.42061
313.15	589.3	1	3	0	2	0	0	0	0	0	0	0	0	0	0	0	0	0	1	0	0	6	0	0	0	0	0	0	2	0	0	5	0	0	0	0	1	1.4384	1.43863
303.15	589.3	2	4	1	0	0	0	0	1	0	0	0	1	0	0	1	0	0	0	0	0	0	0	0	0	0	0	0	0	0	0	3	0	0	0	1	1	1.5135	1.51386
318.15	589.3	3	5	0	0	0	0	0	0	0	0	0	1	0	0	0	0	0	0	0	0	0	0	0	0	0	0	0	0	0	0	3	0	0	0	1	1	1.4776	1.47885
323.15	589.3	1	5	0	1	0	0	0	0	1	0	0	0	0	0	0	0	0	0	1	0	3	0	0	0	0	0	0	1	0	0	3	0	0	0	1	1	1.52795	1.52792
283.15	589.3	2	1	0	0	0	0	0	0	0	0	0	0	0	0	0	0	0	0	1	0	0	0	0	0	0	0	1	0	0	0	3	0	0	0	1	1	1.556	1.55577
293.15	589.3	5	9	0	0	0	0	0	0	2	0	0	0	0	0	0	0	0	0	0	0	0	0	0	0	1	0	0	1	0	0	0	0	0	0	0	0	1.47742	1.47619
318.15	589.3	1	3	0	1	0	0	0	0	0	0	0	1	0	0	0	0	0	0	0	0	3	0	0	0	0	0	0	0	0	0	5	0	0	0	0	1	1.5032	1.50388
308.15	589.3	1	3	0	1	0	0	0	0	0	0	0	1	0	0	0	0	0	0	0	0	3	0	0	0	0	0	0	0	0	0	5	0	0	0	0	1	1.5056	1.50584
308.15	430.1	2	1	0	1	0	0	0	0	1	0	0	0	0	0	0	0	0	0	0	0	3	0	0	0	0	0	0	1	0	0	3	0	0	0	1	1	1.4423	1.44222
308.15	589.6	2	1	0	0	0	0	0	0	0	0	0	0	0	0	0	0	0	0	0	0	4	0	0	0	0	1	0	0	0	0	3	0	0	0	1	1	1.4091	1.40912
363.15	589.3	2	9	0	2	0	0	0	0	0	0	0	0	0	0	0	0	0	1	0	0	6	0	0	0	0	0	0	2	0	0	3	0	0	0	1	1	1.4166	1.41652
333	589.3	5	0	0	0	0	0	0	0	2	0	0	0	0	0	0	0	0	0	0	0	0	0	0	0	0	0	0	1	0	0	5	4	0	0	1	1	1.5266	1.52667
333.15	589.3	2	2	0	2	0	0	0	0	0	0	0	0	0	0	0	0	0	1	0	0	6	0	0	0	0	0	0	2	5	0	0	0	0	0	1	0	1.41758	1.41763
353.15	589.3	1	3	0	0	0	0	0	0	0	0	0	0	0	0	0	0	0	0	0	0	4	0	0	0	0	1	0	0	0	0	5	0	0	0	0	1	1.4315	1.43144
298.1	589.3	2	10	0	0	0	0	0	0	0	0	0	0	0	0	0	0	0	0	0	0	4	0	0	0	0	1	0	0	0	0	3	0	0	0	1	1	1.4399	1.43877
313.15	589.3	2	3	0	0	0	0	0	0	0	0	0	0	0	0	0	0	0	0	0	0	4	0	0	0	0	1	0	0	0	0	3	0	0	0	1	1	1.4155	1.41799
318.15	589.3	2	1	0	0	0	0	0	0	0	0	0	0	0	0	0	0	0	0	0	0	4	0	0	0	0	1	0	0	0	0	3	0	0	0	1	1	1.4069	1.40701
343.15	589.3	5	13	3	0	0	0	0	0	4	2	0	0	0	0	0	1	0	0	0	0	0	0	0	0	0	0	0	1	0	0	0	0	0	0	0	0	1.4392	1.43921
318.15	589.3	3	1	0	0	0	0	0	0	0	0	0	1	0	0	0	0	0	0	0	0	0	0	0	0	0	0	0	0	0	0	3	0	0	0	1	1	1.4952	1.49485
298.15	589.3	2	7	0	0	0	0	0	0	0	0	0	0	0	0	0	0	0	0	0	0	0	1	0	0	0	0	0	0	0	0	3	0	0	0	1	1	1.5088	1.50578
323.15	589.3	2	1	0	2	0	0	0	0	0	0	0	0	0	0	0	0	0	1	0	0	6	0	0	0	0	0	0	2	0	0	4	1	0	0	0	1	1.44037	1.43825
293.389	589.3	2	5	0	2	0	0	0	0	0	0	0	0	0	0	0	0	0	1	0	0	6	0	0	0	0	0	0	2	0	0	3	0	0	0	1	1	1.4298	1.43033
303.15	589.3	3	3	0	0	0	0	0	0	0	0	0	1	0	0	0	0	0	0	0	0	0	0	0	0	0	0	0	0	0	0	3	0	0	0	1	1	1.48725	1.48887
293.15	589.3	3	1	1	0	0	0	0	1	0	0	0	1	0	0	0	0	0	0	0	0	0	0	0	0	0	0	0	0	0	0	3	0	0	0	1	1	1.5014	1.50089
298.1	589.3	2	3	0	0	0	0	0	0	0	0	0	0	0	0	0	0	0	0	0	0	0	0	0	1	0	0	0	0	0	0	3	0	0	0	1	1	1.572	1.5725
313.15	589.3	3	1	0	0	0	0	0	0	0	0	0	1	0	0	0	0	0	0	0	0	0	0	0	0	0	0	0	0	0	0	3	0	0	0	1	1	1.49553	1.49576
308.15	589.3	4	7	0	2	0	0	0	0	0	0	0	0	0	0	0	0	0	1	0	0	6	0	0	0	1	0	0	2	0	0	0	0	0	0	0	0	1.4311	1.43134
298.15	589.3	2	3	0	0	0	0	0	0	0	0	0	0	0	0	0	0	0	0	1	0	0	0	0	0	0	0	1	0	0	0	3	0	0	0	1	1	1.53945	1.53882
298.15	589.3	2	3	0	0	0	0	0	0	0	0	0	0	0	0	0	0	0	0	0	0	4	0	0	0	0	1	0	0	0	0	4	1	0	0	0	1	1.45114	1.45177
353.15	589.3	1	2	0	4	0	0	0	1	0	0	0	1	0	0	0	0	0	0	0	0	9	0	0	0	0	0	0	0	0	0	3	0	0	0	1	1	1.39221	1.39231
298.15	589.3	2	4	0	0	0	0	0	1	0	0	0	1	0	0	1	0	0	0	0	0	0	0	0	0	0	0	0	0	0	0	0	0	0	0	0	0	1.4549	1.45524
296	589.3	2	3	0	0	0	0	0	0	0	0	0	0	0	0	0	0	0	0	0	0	0	0	0	0	0	0	0	0	4	0	2	0	0	0	2	2	1.506	1.50578
338.15	589.3	3	3	0	0	0	0	0	0	0	0	0	1	0	0	0	0	0	0	0	0	0	0	0	0	0	0	0	0	4	0	0	0	0	0	1	0	1.459	1.45879
298.15	822.7	2	3	0	0	0	0	0	0	0	0	0	0	0	0	0	0	0	0	0	0	4	0	0	0	0	1	0	0	0	0	3	0	0	0	1	1	1.4156	1.41564
298.15	589.6	2	5	0	0	0	0	0	0	0	0	0	0	0	0	0	0	0	0	0	0	4	0	0	0	0	1	0	0	0	0	3	0	0	0	1	1	1.4276	1.42792
307.2	589.3	3	3	0	0	0	0	0	0	2	0	0	0	0	0	0	0	0	0	0	0	0	0	0	0	0	0	0	1	0	0	3	0	0	0	1	1	1.4768	1.47688
298.15	589.3	2	7	0	0	0	0	0	0	0	0	0	0	0	0	0	0	0	0	0	0	0	1	0	0	0	0	0	0	0	0	3	0	0	0	1	1	1.507	1.50578
315.782	632.8	2	3	0	0	0	0	0	0	0	0	0	0	0	0	0	0	0	0	0	0	4	0	0	0	0	1	0	0	0	0	3	0	0	0	1	1	1.4161	1.41619
313.15	589.3	3	2	0	2	0	0	0	0	0	0	0	0	0	0	0	0	0	1	0	0	6	0	0	0	0	0	1	2	0	0	0	0	0	0	0	0	1.41886	1.41894
288.15	589.3	2	2	0	2	0	0	0	0	0	0	0	0	0	0	0	0	0	1	0	0	6	0	0	0	0	0	0	2	4	0	0	0	0	0	1	0	1.42336	1.42344
318.15	589.3	1	0	0	0	0	0	0	1	1	0	0	0	0	0	0	0	0	0	0	0	0	0	0	0	0	0	0	1	0	0	3	0	0	1	0	1	1.48432	1.48769
328.15	589.3	3	1	0	0	0	0	0	0	0	0	0	1	0	0	0	0	0	0	0	0	0	0	0	0	0	0	0	0	0	0	3	0	0	0	1	1	1.4927	1.49204
333.15	589.3	5	3	0	0	0	0	0	0	2	0	0	0	0	0	0	0	0	1	0	0	0	0	0	0	0	0	0	1	0	0	0	0	0	0	0	0	1.45561	1.45563
313.15	589.3	2	3	0	1	0	0	0	0	1	0	0	0	0	0	0	0	0	0	0	0	3	0	0	0	0	0	0	1	0	0	3	0	0	0	1	1	1.4333	1.43308
313.15	589.3	2	3	0	2	0	0	0	0	1	0	0	0	0	0	0	0	0	1	0	0	6	0	0	0	0	0	0	2	4	0	0	0	0	0	1	0	1.4175	1.41925
298.15	589.3	2	2	0	0	0	0	0	0	0	0	0	0	0	0	0	0	0	1	0	0	2	0	0	0	0	0	0	2	4	0	0	0	0	0	1	0	1.4425	1.44209
323.15	589.3	2	3	0	0	0	0	0	0	0	0	0	0	0	0	0	0	0	1	2	0	0	0	0	0	0	0	0	0	0	0	4	1	0	0	0	1	1.5257	1.52506
303.15	589.3	3	4	1	0	0	0	0	1	0	0	0	1	0	0	0	0	0	0	0	0	0	0	0	0	0	0	0	0	0	0	3	0	0	0	1	1	1.4901	1.4903
298.15	589.3	3	1	1	2	0	0	0	0	0	0	0	0	0	0	0	0	0	1	0	0	6	0	0	0	0	0	0	2	0	0	4	1	0	0	0	1	1.44585	1.44561
313.15	589.3	3	10	0	0	0	0	0	0	2	0	0	0	0	0	0	0	0	0	0	0	0	0	0	0	0	0	0	1	0	0	3	0	0	0	1	1	1.4658	1.46452
303.15	589.3	4	3	0	2	0	0	0	0	1	0	0	0	0	0	0	0	0	2	0	0	6	0	0	0	0	0	0	2	0	0	0	0	0	0	0	0	1.4107	1.41038
290.65	589.3	1	1	0	2	0	0	0	0	0	0	0	0	0	0	0	0	0	1	0	0	6	0	0	0	0	0	0	2	0	0	5	0	0	0	0	1	1.44331	1.44334
323.15	589.3	1	4	0	2	0	0	0	0	1	0	0	0	0	0	0	0	0	1	0	0	6	0	0	0	0	0	0	2	0	0	5	0	0	0	0	1	1.435	1.43481
293.15	589.3	2	3	0	0	0	0	0	0	0	0	0	0	0	0	0	0	0	0	0	0	4	0	0	0	0	1	0	0	0	0	3	0	0	0	1	1	1.4232	1.4228
343.15	589.3	3	2	0	0	0	0	0	0	2	0	0	0	0	0	0	0	0	0	0	0	0	0	0	0	0	0	0	1	0	0	3	0	0	0	1	1	1.46718	1.46684
318.15	589.3	2	3	0	0	0	0	0	0	0	0	0	0	0	0	0	0	0	0	0	0	4	0	0	0	0	1	0	0	0	0	4	1	0	0	0	1	1.44566	1.44757
320.004	632.8	2	1	0	2	0	0	0	0	0	0	0	0	0	0	0	0	0	1	0	0	6	0	0	0	0	0	0	2	0	0	3	0	0	0	1	1	1.4154	1.4155
308.15	589.3	2	7	0	0	0	0	0	0	0	0	0	0	0	0	0	0	0	0	0	0	6	0	0	0	1	0	0	0	0	0	3	0	0	0	1	1	1.4224	1.42104
308.821	632.8	2	1	0	2	0	0	0	0	0	0	0	0	0	0	0	0	0	1	0	0	6	0	0	0	0	0	0	2	0	0	3	0	0	0	1	1	1.4186	1.41834
313.15	589.3	3	8	0	0	0	0	0	3	1	0	0	0	0	0	0	0	0	2	0	0	0	0	0	0	0	0	0	1	0	0	0	0	0	0	0	0	1.49716	1.497
353.15	589.3	2	2	0	0	0	0	0	0	0	0	0	0	0	0	0	0	0	1	0	0	2	0	0	0	0	0	0	2	4	0	0	0	0	0	1	0	1.42792	1.4281
308.15	589.3	2	5	0	0	0	0	0	0	0	0	0	0	0	0	0	0	0	0	0	0	4	0	0	0	0	1	0	0	0	0	3	0	0	0	1	1	1.42527	1.42587
338.15	589.3	3	2	0	0	0	0	0	1	0	0	0	1	0	0	0	0	0	1	0	0	0	0	0	0	0	0	0	0	3	1	0	0	0	1	0	0	1.5317	1.53197
293.15	589.3	2	4	0	0	0	0	0	0	0	0	0	1	0	0	1	0	0	0	0	0	0	0	0	0	0	0	0	0	0	0	3	0	0	0	1	1	1.5091	1.50942
343.15	589.3	2	3	0	0	0	0	0	0	0	0	0	0	0	0	0	0	0	0	0	0	6	0	0	0	1	0	0	0	0	0	3	0	0	0	1	1	1.3983	1.39839
333.15	589.3	2	1	0	0	0	0	0	0	0	0	0	1	0	0	0	0	0	0	0	0	0	0	0	0	0	0	0	0	3	1	3	0	0	1	1	1	1.51177	1.50785
303.15	589.3	2	3	0	2	0	0	0	0	0	0	0	0	0	0	0	0	0	1	0	0	6	0	0	0	0	0	0	2	5	0	0	0	0	0	1	0	1.42813	1.42787
318.15	589.3	2	3	0	2	0	0	0	0	0	0	0	0	0	0	0	0	0	1	0	0	6	0	0	0	0	0	0	2	5	0	0	0	0	0	1	0	1.42366	1.42383
308.15	589.3	2	1	0	0	0	0	0	0	0	0	0	0	0	0	0	0	0	0	4	0	0	0	0	0	0	1	0	0	0	0	3	0	0	0	1	1	1.44421	1.44381
323.15	589.3	5	13	3	0	0	0	0	0	4	2	0	0	0	0	0	1	0	0	0	0	0	0	0	0	0	0	0	1	0	0	0	0	0	0	0	0	1.4461	1.44628
338.15	589.3	2	1	0	2	0	0	0	0	0	0	0	0	0	0	0	0	0	1	0	0	6	0	0	0	0	0	0	2	0	0	4	1	0	0	0	1	1.43599	1.43353
318.2	589.3	2	3	0	0	0	0	0	0	0	0	0	0	0	0	0	0	0	0	0	0	4	0	0	0	0	1	0	0	0	0	3	0	0	0	1	1	1.4188	1.41662
308.15	589.3	2	2	0	2	0	0	0	0	0	0	0	0	0	0	0	0	0	1	0	0	6	0	0	0	0	0	0	2	5	0	0	0	0	0	1	0	1.42444	1.42438
318.15	589.3	1	3	0	0	0	0	0	1	1	0	0	0	0	0	0	0	0	0	0	0	0	0	0	0	0	0	0	1	0	0	3	0	0	1	0	1	1.48736	1.48743
328	589.3	2	5	0	0	0	0	0	0	1	0	0	0	0	0	0	0	0	0	0	0	0	0	0	0	0	0	0	0	0	0	8	1	0	0	1	1	1.5273	1.52726
313	589.3	3	1	0	0	0	0	0	0	2	0	0	0	0	0	0	0	0	0	0	0	0	0	0	0	0	0	0	1	0	0	3	0	0	0	1	1	1.476	1.47558
313.15	589.3	2	5	0	0	0	0	0	0	0	0	0	0	0	0	0	0	0	0	0	0	4	0	0	0	0	1	0	0	0	0	3	0	0	0	1	1	1.4235	1.42461
323	589.3	2	5	0	0	0	0	0	0	1	1	0	0	0	0	0	0	0	1	2	0	0	0	0	0	0	0	0	0	0	0	3	0	0	0	1	1	1.508	1.50763
303.15	589.3	2	4	0	2	0	0	0	0	1	0	0	0	0	0	0	0	0	1	0	0	6	0	0	0	0	0	0	2	4	0	0	0	0	0	1	0	1.4215	1.42148
318.15	589.3	2	3	0	0	0	0	0	0	0	0	0	0	0	0	0	0	0	0	0	0	6	0	0	0	1	0	0	0	0	0	3	0	0	0	1	1	1.40352	1.40441
308.15	589.6	2	3	0	2	0	0	0	0	0	0	0	0	0	0	0	0	0	1	0	0	6	0	0	0	0	0	0	2	0	0	3	0	0	0	1	1	1.4234	1.42353
323.15	589.3	2	3	0	0	0	0	0	0	0	0	0	0	0	0	0	0	0	0	0	0	4	0	0	0	0	1	0	0	0	0	3	0	0	0	1	1	1.41331	1.41526
323.15	589.3	2	3	0	6	0	0	0	0	0	0	0	0	0	0	0	0	0	0	0	0	18	0	0	0	1	0	0	0	0	0	3	0	0	0	1	1	1.3648	1.36466
313.15	589.3	2	3	0	1	0	0	0	0	1	0	0	0	0	0	0	0	0	0	0	0	3	0	0	0	0	0	0	1	0	0	3	0	0	0	1	1	1.432	1.43308
308.15	589.3	3	3	0	0	0	0	0	0	0	0	0	1	0	0	0	0	0	0	0	0	0	0	0	0	0	0	0	0	0	0	3	0	0	0	1	1	1.4861	1.4876
303	589.3	2	9	0	0	0	0	0	0	1	0	0	0	0	0	0	0	0	0	0	0	0	0	0	0	0	0	0	0	0	0	8	1	0	0	1	1	1.5202	1.52036
338.15	589.3	3	3	0	0	0	0	0	0	0	0	0	1	0	0	0	0	0	0	0	0	0	0	0	0	0	0	0	0	0	0	3	0	0	0	1	1	1.47624	1.47705
343.15	589.3	4	25	0	0	0	0	0	0	0	0	0	1	0	0	0	0	1	0	0	0	0	0	0	0	0	0	0	0	0	0	0	0	0	0	0	0	1.4294	1.42952
328.15	589.3	1	3	0	2	0	0	0	0	0	0	0	0	0	0	0	0	0	1	0	0	6	0	0	0	0	0	0	2	0	0	5	0	0	0	0	1	1.43496	1.43419
298.15	589.3	2	6	0	0	0	0	0	3	2	0	0	0	0	0	0	0	0	1	0	0	0	0	0	0	0	0	0	1	0	0	0	0	0	0	0	0	1.48489	1.4849
333	589.3	2	3	0	0	0	0	0	0	1	0	0	0	0	0	0	0	0	0	0	0	0	0	0	0	0	0	0	0	0	0	8	1	0	0	1	1	1.5402	1.54036
293.2	589.3	2	3	0	0	0	0	0	1	0	0	0	1	0	0	1	0	0	0	0	0	0	0	0	0	0	0	0	0	0	0	0	0	0	0	0	0	1.4548	1.45442
303.15	589.3	1	2	1	0	0	0	0	2	0	0	0	1	0	0	0	1	0	0	0	0	0	0	0	0	0	0	0	0	0	0	0	0	0	0	0	0	1.46659	1.45187
293.15	589.3	2	2	0	2	0	0	0	0	0	0	0	0	0	0	0	0	0	1	0	0	6	0	0	0	0	0	0	2	0	0	4	1	0	0	0	1	1.44639	1.44842
323.15	822.7	2	3	0	2	0	0	0	0	0	0	0	0	0	0	0	0	0	1	0	0	6	0	0	0	0	0	0	2	0	0	3	0	0	0	1	1	1.4136	1.41339
328.15	589.3	1	3	0	0	0	0	0	0	0	0	0	1	0	0	0	0	0	0	1	0	0	0	0	0	0	0	0	0	0	0	3	0	0	1	0	1	1.4619	1.462
308.2	589.3	2	3	0	0	0	0	0	0	0	0	0	0	0	0	0	0	0	0	0	0	4	0	0	0	0	1	0	0	0	0	3	0	0	0	1	1	1.42	1.4195
333.15	589.3	3	1	0	0	0	0	0	0	2	0	0	0	0	0	0	0	0	0	0	0	0	0	0	0	0	0	0	1	0	0	3	0	0	0	1	1	1.471	1.47117
298.15	589.3	3	1	0	0	0	0	0	0	0	0	0	1	0	0	0	0	0	0	0	0	0	0	0	0	0	0	0	0	0	0	3	0	0	0	1	1	1.50097	1.50018
298.15	486.1	2	3	0	0	0	0	0	0	0	0	0	0	0	0	0	0	0	0	0	0	4	0	0	0	0	1	0	0	0	0	3	0	0	0	1	1	1.4272	1.42738
288.15	589.3	3	1	0	0	0	0	0	0	0	0	0	1	0	0	0	0	0	0	0	0	0	0	0	0	0	0	0	0	0	0	3	0	0	0	1	1	1.50267	1.50269
318.15	589.3	3	3	0	2	0	0	0	0	0	0	0	0	0	0	0	0	0	1	0	0	6	0	0	0	0	0	1	2	0	0	0	0	0	0	0	0	1.4204	1.42038
298.15	589.3	2	7	0	2	0	0	0	0	0	0	0	0	0	0	0	0	0	2	0	0	6	0	0	0	0	0	0	2	0	0	0	0	0	0	0	0	1.42304	1.42293
298.15	589.3	3	3	0	2	0	0	0	0	0	0	0	0	0	0	0	0	0	1	0	0	6	0	0	0	0	0	1	2	0	0	0	0	0	0	0	0	1.42632	1.42609
310.251	632.8	2	7	0	0	0	0	0	0	0	0	0	0	0	0	0	0	0	0	0	0	6	0	0	0	1	0	0	0	0	0	3	0	0	0	1	1	1.4183	1.41822
323.15	589.3	1	11	0	2	0	0	0	0	0	0	0	0	0	0	0	0	0	1	0	0	6	0	0	0	0	0	0	2	0	0	5	0	0	0	0	1	1.44235	1.4422
323.15	589.3	2	9	0	2	0	0	0	0	0	0	0	0	0	0	0	0	0	1	0	0	6	0	0	0	0	0	0	2	0	0	3	0	0	0	1	1	1.4278	1.42776
363	589.3	2	5	0	0	0	0	0	0	0	0	0	0	0	0	0	0	0	0	0	0	4	0	0	0	0	1	0	0	0	0	3	0	0	0	1	1	1.4051	1.40514
308.15	589.3	2	2	0	2	0	0	0	0	0	0	0	0	0	0	0	0	0	1	0	0	6	0	0	0	0	0	0	2	4	0	0	0	0	0	1	0	1.41792	1.41775
315.65	589.3	2	2	0	2	0	0	0	0	0	0	0	0	0	0	0	0	0	1	0	0	6	0	0	0	0	0	0	2	0	0	4	1	0	0	0	1	1.44374	1.44308
313.15	589.3	2	1	0	1	0	0	0	0	0	0	0	0	0	0	0	0	0	0	3	0	0	0	0	0	0	0	0	0	0	0	3	0	0	0	1	1	1.5071	1.50705
302.2	589.3	3	5	0	0	0	0	0	0	4	0	0	0	0	0	0	0	0	0	0	0	0	0	0	0	0	0	0	1	0	0	3	0	0	0	1	1	1.4804	1.48062
308.15	589.3	3	2	0	2	0	0	0	0	0	0	0	0	0	0	0	0	0	1	0	0	6	0	0	0	0	0	1	2	0	0	0	0	0	0	0	0	1.4204	1.42025
298.15	589.3	4	6	0	0	0	0	0	1	0	0	0	1	0	0	0	0	0	1	0	0	0	0	0	0	0	0	0	0	0	0	0	0	0	0	0	0	1.4709	1.47002
303.15	589.3	2	3	0	0	0	0	0	0	0	0	0	0	0	0	0	0	0	0	0	0	4	0	0	0	0	1	0	0	0	0	4	1	0	0	0	1	1.44976	1.45224
353.15	589.3	4	9	0	2	0	0	0	0	0	0	0	0	0	0	0	0	0	2	0	0	6	0	0	0	0	0	0	2	0	0	0	0	0	0	0	0	1.4104	1.41062
353.15	589.3	2	1	0	6	0	0	0	0	0	0	0	0	0	0	0	0	0	0	0	0	18	0	0	0	1	0	0	0	0	0	3	0	0	0	1	1	1.35509	1.35487
343.15	589.3	1	2	0	2	0	0	0	1	0	0	0	0	0	0	0	0	0	1	0	0	6	0	0	0	0	0	0	2	0	0	3	0	0	0	1	1	1.4207	1.42055
343.15	589.3	2	7	0	0	0	0	0	3	2	0	0	0	0	2	0	0	0	0	0	0	0	0	0	0	2	0	0	0	0	0	3	0	0	0	1	1	1.46073	1.46083
318.15	589.3	2	2	0	2	0	0	0	0	0	0	0	0	0	0	0	0	0	1	0	0	6	0	0	0	0	0	0	2	4	0	0	0	0	0	1	0	1.41519	1.41498
338.15	589.3	6	12	0	0	0	0	0	0	3	0	0	0	0	1	0	0	0	0	0	0	0	0	0	0	2	0	0	0	0	0	0	0	0	0	0	0	1.45409	1.45375
313.15	589.3	3	3	0	0	0	0	0	0	2	0	0	0	0	0	0	0	0	0	0	0	0	0	0	0	0	0	0	1	0	0	3	0	0	0	1	1	1.47532	1.47495
313.15	589.3	2	9	0	1	0	0	0	0	0	0	0	0	0	0	0	0	0	0	3	0	0	0	0	0	0	0	0	0	0	0	3	0	0	0	1	1	1.4918	1.49148
353.15	589.3	2	1	0	0	0	0	0	0	0	0	0	0	0	0	0	0	0	0	1	0	0	0	0	0	0	0	1	0	0	0	3	0	0	0	1	1	1.53545	1.53403
318.15	589.3	1	5	0	0	0	0	0	0	1	0	0	0	0	0	0	0	0	0	1	0	0	0	0	0	0	0	0	1	0	0	8	1	0	0	1	1	1.52824	1.52822
298.15	589.6	2	1	0	2	0	0	0	0	0	0	0	0	0	0	0	0	0	1	0	0	6	0	0	0	0	0	0	2	0	0	3	0	0	0	1	1	1.4226	1.42255
313.15	589.3	2	5	0	0	0	0	0	0	0	0	0	0	0	0	0	0	0	0	0	0	6	0	0	0	1	0	0	0	0	0	3	0	0	0	1	1	1.41422	1.41417
293.15	589.3	2	3	0	0	0	0	0	0	0	0	0	0	0	0	0	0	0	0	0	0	4	0	0	0	0	1	0	0	0	0	3	0	0	0	1	1	1.423	1.4228
303.15	589.3	1	2	0	4	0	0	0	1	1	0	0	0	0	0	0	0	0	0	0	0	9	0	0	0	0	0	0	1	0	0	3	0	0	0	1	1	1.39512	1.39549
343.15	589.3	2	1	0	0	0	0	0	0	0	0	0	0	0	0	0	0	0	0	4	0	0	0	0	0	0	1	0	0	0	0	3	0	0	0	1	1	1.43146	1.43208
308.15	822.7	2	1	0	2	0	0	0	0	0	0	0	0	0	0	0	0	0	1	0	0	6	0	0	0	0	0	0	2	0	0	3	0	0	0	1	1	1.4141	1.41401
298.15	589.3	1	4	0	1	0	0	0	0	0	0	0	1	0	0	0	0	0	0	0	0	3	0	0	0	0	0	0	0	0	0	5	0	0	0	0	1	1.4934	1.49299
304.2	589.3	2	3	0	1	0	0	0	0	1	0	0	0	0	0	0	0	0	0	0	0	3	0	0	0	0	0	0	1	0	0	3	0	0	0	1	1	1.4355	1.43528
293.15	589.3	1	7	0	2	0	0	0	0	0	0	0	0	0	0	0	0	0	1	0	0	6	0	0	0	0	0	0	2	0	0	5	0	0	0	0	1	1.4487	1.44831
298.15	656.3	2	1	0	0	0	0	0	0	0	0	0	0	0	0	0	0	0	0	0	0	4	0	0	0	0	1	0	0	0	0	3	0	0	0	1	1	1.4095	1.4095
298.15	589.3	3	2	0	0	0	0	0	0	2	0	0	0	0	0	0	0	0	0	0	0	0	0	0	0	0	0	0	1	0	0	4	1	0	0	0	1	1.50591	1.50666
293.15	589.3	2	9	0	0	0	0	0	0	0	0	0	0	0	0	0	0	0	0	0	0	0	1	0	0	0	0	0	0	0	0	3	0	0	0	1	1	1.5002	1.50048
318.15	589.3	3	3	0	2	0	0	0	0	0	0	0	0	0	0	0	0	0	1	0	0	6	0	0	0	0	0	1	2	0	0	0	0	0	0	0	0	1.42044	1.42038
293.15	589.3	2	3	0	2	0	0	0	0	0	0	0	0	0	0	0	0	0	1	0	0	6	0	0	0	0	0	0	2	0	0	4	1	0	0	0	1	1.44748	1.44743
308.15	589.3	2	3	0	0	0	0	0	0	0	0	0	0	0	0	0	0	0	0	0	0	6	0	0	0	1	0	0	0	0	0	3	0	0	0	1	1	1.4082	1.40702
318.15	589.3	2	4	0	0	0	0	0	1	0	0	0	1	0	0	1	0	0	0	0	0	0	0	0	0	0	0	0	0	0	0	0	0	0	0	0	0	1.4488	1.44908
328.15	589.3	3	3	0	0	0	0	0	0	2	0	0	0	0	0	0	0	0	0	0	0	0	0	0	0	0	0	0	1	0	0	3	0	0	0	1	1	1.47132	1.4709
303.15	430.1	2	3	0	1	0	0	0	0	1	0	0	0	0	0	0	0	0	0	0	0	3	0	0	0	0	0	0	1	0	0	3	0	0	0	1	1	1.4472	1.44723
303.15	589.3	2	3	0	1	0	0	0	0	0	0	0	0	0	0	0	0	0	0	3	0	0	0	0	0	0	0	0	0	0	0	3	0	0	0	1	1	1.50463	1.50562
303.15	589.3	4	2	1	0	0	0	0	2	0	0	0	1	0	0	0	0	0	1	0	0	0	0	0	0	0	0	0	0	0	0	0	0	0	0	0	0	1.47931	1.47926
333.15	589.3	1	7	0	2	0	0	0	0	0	0	0	0	0	0	0	0	0	1	0	0	6	0	0	0	0	0	0	2	0	0	5	0	0	0	0	1	1.43681	1.43652
338.15	589.3	2	3	0	0	0	0	0	0	0	0	0	0	0	0	0	0	0	0	0	0	4	0	0	0	0	1	0	0	0	0	3	0	0	0	1	1	1.41108	1.41146
318.15	589.3	4	16	0	0	0	0	0	0	0	0	0	0	0	0	0	0	0	0	0	0	0	1	0	0	1	0	0	0	0	0	0	0	0	0	0	0	1.48749	1.48739
333.15	589.3	2	1	0	0	0	0	0	0	0	0	0	0	0	0	0	0	0	0	4	0	0	0	0	0	0	1	0	0	0	0	3	0	0	0	1	1	1.43578	1.43502
303.15	589.3	2	1	0	0	0	0	0	0	0	0	0	1	0	0	0	0	0	0	0	0	0	0	0	0	0	0	0	0	3	1	3	0	0	1	1	1	1.52009	1.51918
328.15	589.3	2	2	0	0	0	0	0	0	0	0	0	0	0	0	0	0	0	1	0	0	2	0	0	0	0	0	0	2	4	0	0	0	0	0	1	0	1.43446	1.43449
333.3	589.3	2	4	0	2	0	0	0	0	2	0	0	0	0	0	0	0	0	0	0	0	6	0	0	0	0	0	0	2	0	0	6	0	0	0	2	2	1.43405	1.43408
298.15	589.3	2	7	0	0	0	0	0	0	0	0	0	0	0	0	0	0	0	0	0	0	4	0	0	0	0	1	0	0	0	0	3	0	0	0	1	1	1.43253	1.43271
338.15	589.3	5	36	0	0	0	0	0	0	0	0	0	1	0	0	0	0	0	0	0	0	0	0	0	0	1	0	0	0	0	0	0	0	0	0	0	0	1.45828	1.45849
328.15	589.3	5	11	3	0	0	0	0	0	3	1	0	0	0	0	0	1	0	0	0	0	0	0	0	0	0	0	0	1	0	0	0	0	0	0	0	0	1.4434	1.44334
303.15	822.7	2	3	0	0	0	0	0	0	0	0	0	0	0	0	0	0	0	0	0	0	4	0	0	0	0	1	0	0	0	0	3	0	0	0	1	1	1.4141	1.41422
313.2	589.3	3	2	0	0	0	0	0	0	2	0	0	0	0	0	0	0	0	0	0	0	0	0	0	0	0	0	0	1	0	0	3	0	0	0	1	1	1.4745	1.47416
303.15	589.3	1	7	0	0	0	0	0	0	0	0	0	0	0	0	0	0	0	0	1	0	0	0	1	0	0	0	0	0	0	0	3	0	0	0	1	1	1.52835	1.52938
338.15	589.3	3	4	0	0	0	0	0	0	0	0	0	1	0	0	0	0	0	0	0	0	0	0	0	0	0	0	0	0	0	0	3	0	0	0	1	1	1.4751	1.47472
291.114	632.8	2	1	0	2	0	0	0	0	0	0	0	0	0	0	0	0	0	1	0	0	6	0	0	0	0	0	0	2	0	0	3	0	0	0	1	1	1.4236	1.42372
305.65	589.3	1	3	0	0	0	0	0	0	0	0	0	0	0	0	0	0	0	0	0	0	4	0	0	0	0	1	0	0	0	0	5	0	0	0	0	1	1.44387	1.44392
323.15	589.3	2	1	0	1	0	0	0	0	0	0	0	0	0	0	0	0	0	0	3	0	0	0	0	0	0	0	0	0	0	0	3	0	0	0	1	1	1.50419	1.50351
283.15	589.3	1	5	0	0	0	0	0	0	0	0	0	0	0	0	0	0	0	1	0	0	2	0	0	0	0	0	0	2	0	0	5	0	0	0	0	1	1.47548	1.47547
333.15	589.3	3	10	0	0	0	0	0	0	2	0	0	0	0	0	0	0	0	0	0	0	0	0	0	0	0	0	0	1	0	0	3	0	0	0	1	1	1.45759	1.45947
303.15	589.6	2	5	0	0	0	0	0	0	0	0	0	0	0	0	0	0	0	0	0	0	4	0	0	0	0	1	0	0	0	0	3	0	0	0	1	1	1.4263	1.42652
298.15	589.3	3	3	0	0	0	0	0	0	2	0	0	0	0	0	0	0	0	0	0	0	0	0	0	0	0	0	0	1	0	0	4	1	0	0	0	1	1.5135	1.51338
318.15	589.3	5	13	3	0	0	0	0	0	4	2	0	0	0	0	0	1	0	0	0	0	0	0	0	0	0	0	0	1	0	0	0	0	0	0	0	0	1.4476	1.44765
353.15	589.3	3	1	0	0	0	0	0	0	1	0	0	0	0	0	0	0	0	0	0	0	0	0	0	0	0	0	0	1	0	0	3	0	0	0	1	1	1.48095	1.48121
288.15	589.3	4	12	2	0	0	0	0	0	3	1	0	0	0	0	0	1	0	0	0	0	0	0	0	0	0	0	0	1	0	0	0	0	0	0	0	0	1.456	1.45604
323.15	589.3	3	1	1	0	0	0	0	0	0	0	0	1	0	0	1	0	0	0	0	0	0	0	0	0	0	0	0	0	0	0	3	0	0	0	1	1	1.49568	1.50081
303.2	589.3	3	2	0	0	0	0	0	0	2	0	0	0	0	0	0	0	0	0	0	0	0	0	0	0	0	0	0	1	0	0	3	0	0	0	1	1	1.4776	1.47679
293.15	589.3	4	28	0	0	0	0	0	0	0	0	0	0	0	0	0	0	0	0	0	0	0	1	0	0	1	0	0	0	0	0	0	0	0	0	0	0	1.48471	1.48442
293.1	589.3	4	7	0	2	0	0	0	0	0	0	0	0	0	0	0	0	0	1	0	0	6	0	0	0	0	0	0	2	0	0	2	3	0	0	0	1	1.4617	1.46168
303.15	589.3	2	1	0	2	0	0	0	0	0	0	0	0	0	0	0	0	0	1	0	0	6	0	0	0	0	0	0	2	0	0	4	1	0	0	0	1	1.4464	1.44421
333.15	589.3	1	9	0	2	0	0	0	0	0	0	0	0	0	0	0	0	0	1	0	0	6	0	0	0	0	0	0	2	0	0	5	0	0	0	0	1	1.43796	1.43809
293.15	589.3	1	3	0	0	0	0	0	0	0	0	0	0	0	0	0	0	0	1	0	0	2	0	0	0	0	0	0	2	0	0	5	0	0	0	0	1	1.4727	1.47261
323.15	589.3	4	28	0	0	0	0	0	0	0	0	0	0	0	0	0	0	0	0	0	0	0	0	1	0	1	0	0	0	0	0	0	0	0	0	0	0	1.48092	1.48141
303.15	589.3	1	4	0	0	0	0	0	0	0	0	0	0	0	0	0	0	0	1	2	0	0	0	0	0	0	0	0	0	0	0	5	0	0	0	0	1	1.5287	1.52864
303.15	589.3	2	3	0	0	0	0	0	0	0	0	0	0	0	0	0	0	0	0	0	0	4	0	0	0	0	1	0	0	0	0	3	0	0	0	1	1	1.42033	1.42044
298.15	589.3	1	3	0	0	0	0	0	1	1	0	0	0	0	0	0	0	0	0	0	0	0	0	0	0	0	0	0	1	0	0	3	0	0	1	0	1	1.49163	1.49221
323.15	589.3	2	5	0	0	0	0	0	0	1	0	0	0	0	0	1	0	0	0	0	0	0	0	0	0	0	0	0	1	0	0	3	0	0	0	1	1	1.496	1.49582
313.15	589.3	3	3	0	0	0	0	0	0	2	0	0	0	0	0	0	0	0	0	0	0	0	0	0	0	0	0	0	1	4	0	0	0	0	0	1	0	1.46924	1.4691
298.15	589.3	4	12	2	0	0	0	0	0	3	1	0	0	0	0	0	1	0	0	0	0	0	0	0	0	0	0	0	1	0	0	0	0	0	0	0	0	1.452	1.45201
293.15	589.3	2	3	0	2	0	0	0	0	0	0	0	0	0	0	0	0	0	1	0	0	6	0	0	0	0	0	0	2	0	0	3	0	0	0	1	1	1.4281	1.42839
323.15	589.3	2	3	0	0	0	0	0	0	0	0	0	0	0	0	0	0	0	0	0	0	4	0	0	0	0	1	0	0	0	0	3	0	0	0	1	1	1.4133	1.41526
313.15	589.3	2	5	0	2	0	0	0	0	0	0	0	0	0	0	0	0	0	1	0	0	6	0	0	0	0	0	0	2	0	0	3	0	0	0	1	1	1.42552	1.42627
298.15	589.3	2	2	0	2	0	0	0	0	0	0	0	0	0	0	0	0	0	1	0	0	6	0	0	0	0	0	0	2	4	0	0	0	0	0	1	0	1.42069	1.42061
308.15	589.3	4	6	0	2	0	0	0	0	0	0	0	0	0	0	0	0	0	1	0	0	6	0	0	0	0	0	0	2	0	0	2	3	0	0	0	1	1.45618	1.45628
308.15	589.3	3	4	1	0	0	0	0	2	1	0	0	0	0	0	0	0	0	1	0	0	0	0	0	0	0	0	0	1	4	0	0	0	1	0	1	0	1.49778	1.49748
288.15	589.3	2	4	0	0	0	0	0	1	0	0	0	1	0	0	1	0	0	0	0	0	0	0	0	0	0	0	0	0	0	0	0	0	0	0	0	0	1.4579	1.45786
298.15	589.3	1	2	1	0	0	0	0	2	0	0	0	1	0	0	0	1	0	0	0	0	0	0	0	0	0	0	0	0	0	0	0	0	0	0	0	0	1.4376	1.45273
285.65	589.3	2	7	0	0	0	0	0	0	0	0	0	0	0	0	0	0	0	0	0	0	4	0	0	0	0	1	0	0	0	0	4	1	0	0	0	1	1.45907	1.45898
353	589.3	2	1	0	2	0	0	0	0	0	0	0	0	0	0	0	0	0	1	0	0	6	0	0	0	0	0	0	2	0	0	3	0	0	0	1	1	1.4072	1.40733
333	589.3	2	3	0	0	0	0	0	0	1	1	0	0	0	0	0	0	0	1	2	0	0	0	0	0	0	0	0	0	0	0	3	0	0	0	1	1	1.514	1.51356
313.15	589.3	1	1	0	1	0	0	0	0	0	0	0	1	0	0	0	0	0	0	0	0	3	0	0	0	0	0	0	0	0	0	5	0	0	0	0	1	1.5633	1.56307
318.15	589.3	2	1	0	0	0	0	0	0	0	0	0	0	0	0	0	0	0	0	0	0	4	0	0	0	0	1	0	0	0	0	3	0	0	0	1	1	1.4047	1.40701
313.15	589.3	2	3	0	0	0	0	0	0	0	0	0	0	0	0	0	0	0	1	0	0	2	0	0	0	0	0	0	2	4	0	0	0	0	0	1	0	1.4449	1.44519
333.15	589.3	2	7	0	0	0	0	0	0	0	0	0	0	0	0	0	0	0	0	0	0	0	1	0	0	0	0	0	0	0	0	3	0	0	0	1	1	1.4965	1.49852
323.15	589.3	3	22	0	0	0	0	0	2	5	0	0	0	0	0	0	0	0	1	0	0	0	0	0	0	0	0	0	1	0	0	0	0	0	0	0	0	1.46526	1.46519
308.15	589.3	2	1	0	6	0	0	0	0	0	0	0	0	0	0	0	0	0	0	0	0	18	0	0	0	1	0	0	0	0	0	3	0	0	0	1	1	1.36656	1.36653
323.15	656.3	2	2	0	2	0	0	0	0	0	0	0	0	0	0	0	0	0	1	0	0	6	0	0	0	0	0	0	2	0	0	3	0	0	0	1	1	1.415	1.41503
305.65	589.3	1	2	0	0	0	0	0	0	0	0	0	0	0	0	0	0	0	0	0	0	4	0	0	0	0	1	0	0	0	0	5	0	0	0	0	1	1.44256	1.44274
293.15	589.3	1	0	0	0	0	0	0	1	1	0	0	0	0	0	0	0	0	0	0	0	0	0	0	0	0	0	0	1	0	0	3	0	0	1	0	1	1.49571	1.49549
328.15	589.3	1	9	0	0	0	0	0	0	0	0	0	0	0	0	0	0	0	0	1	0	0	1	0	0	0	0	0	0	0	0	3	0	0	0	1	1	1.50203	1.50152
298.15	589.3	2	5	0	0	0	0	0	0	0	0	0	0	0	0	0	0	0	0	0	0	0	0	1	0	0	0	0	0	0	0	3	0	0	0	1	1	1.5254	1.52348
323.15	589.3	2	3	0	0	0	0	0	0	1	0	0	0	0	0	0	0	0	1	2	0	0	0	0	0	0	0	0	0	0	0	3	0	0	0	1	1	1.4989	1.49876
287.98	589.3	2	3	0	0	0	0	0	0	0	0	0	0	0	0	0	0	0	0	0	0	6	0	0	0	1	0	0	0	0	0	3	0	0	0	1	1	1.41217	1.41195
333.15	589.3	4	3	0	2	0	0	0	0	1	0	0	0	0	0	0	0	0	2	0	0	6	0	0	0	0	0	0	2	0	0	0	0	0	0	0	0	1.4024	1.40244
333.15	589.3	1	1	0	2	0	0	0	0	0	0	0	0	0	0	0	0	0	1	0	0	6	0	0	0	0	0	0	2	0	0	5	0	0	0	0	1	1.43075	1.43103
293.15	589.3	2	5	0	0	0	0	0	0	0	0	0	0	0	0	0	0	0	0	0	0	6	0	0	0	1	0	0	0	0	0	3	0	0	0	1	1	1.418	1.41902
313.15	589.3	4	28	0	2	0	0	0	0	0	0	0	0	0	0	0	0	0	1	0	0	6	0	0	0	1	0	0	2	0	0	0	0	0	0	0	0	1.44561	1.44495
313.15	589.3	4	9	0	2	0	0	0	0	0	0	0	0	0	0	0	0	0	2	0	0	6	0	0	0	0	0	0	2	0	0	0	0	0	0	0	0	1.42194	1.42181
298.2	589.3	2	5	0	2	0	0	0	0	0	0	0	0	0	0	0	0	0	1	0	0	6	0	0	0	0	0	0	2	0	0	3	0	0	0	1	1	1.42975	1.43025
303.2	589.3	2	4	0	0	0	0	0	2	2	0	0	0	0	0	0	0	0	0	0	0	0	0	0	0	0	0	0	2	0	0	6	0	0	0	2	2	1.49997	1.49991
308.15	589.3	2	5	0	0	0	0	0	0	1	0	0	0	0	0	1	0	0	0	0	0	0	0	0	0	0	0	0	1	0	0	3	0	0	0	1	1	1.5007	1.50108
303.15	589.3	3	3	0	0	0	0	0	0	2	0	0	0	0	0	0	0	0	0	0	0	0	0	0	0	0	0	0	1	0	0	4	1	0	0	0	1	1.51192	1.51175
313.15	589.3	1	5	0	2	0	0	0	0	0	0	0	0	0	0	0	0	0	1	0	0	6	0	0	0	0	0	0	2	0	0	5	0	0	0	0	1	1.4391	1.43937
328.15	589.3	1	4	0	0	0	0	0	0	0	0	0	1	0	0	0	0	0	0	1	0	0	0	0	0	0	0	0	0	0	0	3	0	0	1	0	1	1.4589	1.45885
313.15	656.3	2	1	0	1	0	0	0	0	1	0	0	0	0	0	0	0	0	0	0	0	3	0	0	0	0	0	0	1	0	0	3	0	0	0	1	1	1.4274	1.42731
303.15	589.3	1	6	0	0	0	0	0	0	0	0	0	1	0	0	0	0	0	0	1	0	0	0	0	0	0	0	0	0	0	0	3	0	0	1	0	1	1.4662	1.46629
298.15	589.3	3	3	0	0	0	0	0	0	0	0	0	1	0	0	0	0	0	0	0	0	0	0	0	0	0	0	0	0	0	0	3	0	0	0	1	1	1.4884	1.49076
313.15	589.3	2	5	0	0	0	0	0	0	0	0	0	0	0	0	0	0	0	0	0	0	6	0	0	0	1	0	0	0	0	0	3	0	0	0	1	1	1.41304	1.41417
298.1	589.3	2	3	0	0	0	0	0	0	0	0	0	0	0	0	0	0	0	0	0	0	4	0	0	0	0	1	0	0	0	0	4	1	0	0	0	1	1.4509	1.45067
308.15	589.3	2	2	0	2	0	0	0	0	0	0	0	0	0	0	0	0	0	1	0	0	6	0	0	0	0	0	0	2	5	0	0	0	0	0	1	0	1.4242	1.42438
318.15	589.3	3	3	0	0	0	0	0	0	0	0	0	1	0	0	0	0	0	0	0	0	0	0	0	0	0	0	0	0	4	0	0	0	0	0	1	0	1.46461	1.46491
308.15	589.3	3	1	1	2	0	0	0	0	0	0	0	0	0	0	0	0	0	1	0	0	6	0	0	0	0	0	0	2	4	0	0	0	0	0	1	0	1.42127	1.42146
333.15	589.3	1	2	0	2	0	0	0	1	0	0	0	0	0	0	0	0	0	1	0	0	6	0	0	0	0	0	0	2	0	0	3	0	0	0	1	1	1.4235	1.42343
323.15	430.1	2	1	0	2	0	0	0	0	0	0	0	0	0	0	0	0	0	1	0	0	6	0	0	0	0	0	0	2	0	0	3	0	0	0	1	1	1.4257	1.42556
323.15	589.3	1	7	0	0	0	0	0	0	0	0	0	0	0	0	0	0	0	0	1	0	0	1	0	0	0	0	0	0	0	0	3	0	0	0	1	1	1.5097	1.50991
343.15	589.3	4	7	0	2	0	0	0	0	0	0	0	0	0	0	0	0	0	2	0	0	6	0	0	0	0	0	0	2	0	0	0	0	0	0	0	0	1.412	1.41144
323.15	589.3	2	3	0	0	0	0	0	0	0	0	0	1	0	0	1	0	0	0	0	0	0	0	0	0	0	0	0	0	0	0	3	0	0	0	1	1	1.4973	1.49843
323	589.3	2	1	0	2	0	0	0	0	0	0	0	0	0	0	0	0	0	1	0	0	6	0	0	0	0	0	0	2	0	0	3	0	0	0	1	1	1.4153	1.41547
338.15	589.3	5	12	3	0	0	0	0	1	1	0	0	1	0	0	1	0	0	0	0	0	0	0	0	0	0	0	0	1	0	0	0	0	0	0	0	0	1.4406	1.44067
343.15	589.3	2	3	0	0	0	0	0	0	0	0	0	0	0	0	0	0	0	0	0	0	6	0	0	0	1	0	0	0	0	0	3	0	0	0	1	1	1.39771	1.39839
333.15	589.3	2	4	0	2	0	0	0	0	1	0	0	0	0	0	0	0	0	1	0	0	6	0	0	0	0	0	0	2	4	0	0	0	0	0	1	0	1.4136	1.41348
338.15	589.3	2	2	0	2	0	0	0	0	0	0	0	0	0	0	0	0	0	1	0	0	6	0	0	0	0	0	0	2	0	0	3	0	0	0	1	1	1.41334	1.41363
288.15	589.3	3	3	0	2	0	0	0	0	0	0	0	0	0	0	0	0	0	1	0	0	6	0	0	0	0	0	1	2	0	0	0	0	0	0	0	0	1.42906	1.42916
338.15	589.3	3	13	1	0	0	0	0	0	3	1	0	0	0	0	0	1	0	0	0	0	0	0	0	0	0	0	0	1	0	0	0	0	0	0	0	0	1.4397	1.43992
353.15	589.3	1	3	0	0	0	0	0	0	0	0	0	0	0	0	0	0	0	1	0	0	2	0	0	0	0	0	0	2	0	0	5	0	0	0	0	1	1.4554	1.4554
303.15	589.3	2	7	0	0	0	0	0	0	0	0	0	0	0	0	0	0	0	0	0	0	6	0	0	0	1	0	0	0	0	0	3	0	0	0	1	1	1.4238	1.42222
343.15	589.3	5	36	0	0	0	0	0	0	0	0	0	1	0	0	0	0	0	0	0	0	0	0	0	0	1	0	0	0	0	0	0	0	0	0	0	0	1.4566	1.45647
308.15	589.3	1	4	0	0	0	0	0	0	0	0	0	0	0	0	0	0	0	1	2	0	0	0	0	0	0	0	0	0	0	0	5	0	0	0	0	1	1.5272	1.52744
303.15	589.3	2	5	0	0	0	0	0	0	0	0	0	0	0	0	0	0	0	0	0	0	6	0	0	0	1	0	0	0	0	0	3	0	0	0	1	1	1.41643	1.41655
308.15	589.3	2	3	0	0	0	0	0	0	0	0	0	0	0	0	0	0	0	1	2	0	0	0	0	0	0	0	0	0	0	0	3	0	0	0	1	1	1.50404	1.5052
298.1	589.3	2	3	0	0	0	0	0	0	0	0	0	0	0	0	0	0	0	0	0	0	4	0	0	0	0	1	0	0	0	0	3	0	0	0	1	1	1.421	1.4197
313.15	589.3	3	3	0	0	0	0	0	0	0	0	0	1	0	0	0	0	0	0	0	0	0	0	0	0	0	0	0	0	0	0	3	0	0	0	1	1	1.48438	1.48623
338.15	589.3	5	15	3	0	0	0	0	0	4	2	0	0	0	0	0	1	0	0	0	0	0	0	0	0	0	0	0	1	0	0	0	0	0	0	0	0	1.4414	1.44153
303.15	589.3	1	4	0	2	0	0	0	0	1	0	0	0	0	0	0	0	0	1	0	0	6	0	0	0	0	0	0	2	0	0	5	0	0	0	0	1	1.4404	1.44016
353.15	589.3	2	3	0	0	0	0	0	0	0	0	0	0	0	0	0	0	0	0	1	0	0	0	0	0	0	0	1	0	0	0	3	0	0	0	1	1	1.52252	1.52265
328.15	589.3	2	3	0	0	0	0	0	0	0	0	0	0	0	0	0	0	0	0	0	0	4	0	0	0	0	1	0	0	0	0	3	0	0	0	1	1	1.4144	1.41445
303.15	589.3	2	1	0	2	0	0	0	0	0	0	0	0	0	0	0	0	0	1	0	0	6	0	0	0	0	0	0	2	0	0	3	0	0	0	1	1	1.421	1.42144
333.15	589.3	2	3	0	0	0	0	0	0	1	0	0	0	0	0	0	0	0	1	2	0	0	0	0	0	0	0	0	0	0	0	3	0	0	0	1	1	1.496	1.49597
313.15	589.3	2	3	0	0	0	0	0	0	0	0	0	0	0	0	0	0	0	0	0	0	6	0	0	0	1	0	0	0	0	0	3	0	0	0	1	1	1.40567	1.40568
313.15	589.3	4	3	1	0	0	0	0	0	0	1	0	1	0	0	0	0	1	0	0	0	0	0	0	0	0	0	0	0	4	0	0	0	1	0	1	0	1.4812	1.48122
328.15	589.3	1	2	0	0	0	0	0	0	0	0	0	0	0	0	0	0	0	0	0	0	4	0	0	0	0	1	0	0	0	0	5	0	0	0	0	1	1.43659	1.43661
298.15	589.3	2	3	0	0	0	0	0	0	0	0	0	0	0	0	0	0	0	0	0	0	6	0	0	0	1	0	0	0	0	0	3	0	0	0	1	1	1.40925	1.4093
328.15	589.3	4	9	0	2	0	0	0	0	0	0	0	0	0	0	0	0	0	1	0	0	6	0	0	0	0	0	0	2	0	0	2	3	0	0	0	1	1.45093	1.4509
348.15	589.3	2	1	0	0	0	0	0	0	0	0	0	0	0	0	0	0	0	1	0	0	2	0	0	0	0	0	0	2	0	0	3	0	0	0	1	1	1.43342	1.43337
303.15	589.3	3	3	0	0	0	0	0	0	2	0	0	0	0	0	0	0	0	0	0	0	0	0	0	0	0	0	0	1	0	0	3	0	0	0	1	1	1.4766	1.47748
323.15	589.3	3	2	0	0	0	0	0	0	2	0	0	0	0	0	0	0	0	0	0	0	0	0	0	0	0	0	0	1	0	0	3	0	0	0	1	1	1.471	1.4721
293.15	589.3	1	3	0	0	0	0	0	0	0	0	0	0	0	0	0	0	0	1	0	0	2	0	0	0	0	0	0	2	0	0	5	0	0	0	0	1	1.47271	1.47261
353.15	589.3	2	7	0	0	0	0	0	0	0	0	0	0	0	0	0	0	0	0	0	0	4	0	0	0	0	1	0	0	0	0	3	0	0	0	1	1	1.4167	1.41681
338.15	589.3	4	9	0	2	0	0	0	0	0	0	0	0	0	0	0	0	0	1	0	0	6	0	0	0	0	0	0	2	0	0	2	3	0	0	0	1	1.44769	1.44767
303.15	589.3	5	2	2	0	0	0	0	0	0	1	0	1	0	0	0	0	1	0	0	0	0	0	0	0	0	0	0	0	4	0	0	0	1	0	1	0	1.4861	1.48558
323.294	632.8	2	3	0	0	0	0	0	0	0	0	0	0	0	0	0	0	0	0	0	0	4	0	0	0	0	1	0	0	0	0	3	0	0	0	1	1	1.4146	1.41459
308	633	3	5	0	0	0	0	0	0	0	0	0	0	0	0	0	0	0	0	0	0	4	0	0	0	0	1	0	0	0	0	6	3	0	0	1	1	1.474	1.47418
323.15	589.3	3	2	0	0	0	0	0	0	2	0	0	0	0	0	0	0	0	0	0	0	0	0	0	0	0	0	0	1	0	0	3	0	0	0	1	1	1.47259	1.4721
323.15	589.3	2	3	0	0	0	0	0	0	0	0	0	0	0	0	0	0	0	1	2	0	0	0	0	0	0	0	0	0	0	0	3	0	0	0	1	1	1.49835	1.49946
303.15	589.3	2	3	0	1	0	0	0	0	1	0	0	0	0	0	0	0	0	0	0	0	3	0	0	0	0	0	0	1	0	0	3	0	0	0	1	1	1.4362	1.43531
313.15	589.3	4	34	0	0	0	0	0	0	0	0	0	0	0	0	0	0	0	0	0	0	0	1	0	0	1	0	0	0	0	0	0	0	0	0	0	0	1.474	1.47376
298.15	589.3	3	1	0	0	0	0	0	0	2	0	0	0	0	0	0	0	0	0	0	0	0	0	0	0	0	0	0	1	0	0	3	0	0	0	1	1	1.4741	1.47966
293.15	589.3	2	2	0	2	0	0	0	0	0	0	0	0	0	0	0	0	0	1	0	0	6	0	0	0	0	0	0	2	5	0	0	0	0	0	1	0	1.42865	1.42852
298.2	589.3	2	1	0	0	0	0	0	0	0	0	0	0	0	0	0	0	0	1	2	0	0	0	0	0	0	0	0	0	0	0	3	0	0	0	1	1	1.5134	1.51322
298.15	589.3	2	3	0	0	0	0	0	0	0	0	0	0	0	0	0	0	0	0	0	0	6	0	0	0	1	0	0	0	0	0	3	0	0	0	1	1	1.4107	1.4093
313.15	589.3	2	7	0	0	0	0	0	0	0	0	0	0	0	0	0	0	0	0	0	0	6	0	0	0	1	0	0	0	0	0	3	0	0	0	1	1	1.4185	1.41983
323.15	589.3	3	1	1	0	0	0	0	0	0	0	0	1	0	0	1	0	0	0	0	0	0	0	0	0	0	0	0	0	0	0	3	0	0	0	1	1	1.50505	1.50081
333.15	589.3	2	3	0	0	0	0	0	0	0	0	0	0	0	0	0	0	0	0	0	0	6	0	0	0	1	0	0	0	0	0	3	0	0	0	1	1	1.4004	1.40121
303.15	589.3	1	2	0	2	0	0	0	0	0	0	0	0	0	0	0	0	0	1	0	0	6	0	0	0	0	0	0	2	0	0	5	0	0	0	0	1	1.4407	1.44122
313.15	589.3	2	3	0	2	0	0	0	0	1	0	0	0	0	0	0	0	0	1	0	0	6	0	0	0	0	0	0	2	0	0	3	0	0	0	1	1	1.4254	1.42419
308.15	589.3	1	6	0	0	0	0	0	1	0	0	0	0	0	0	0	0	0	0	0	0	0	1	0	0	0	0	0	0	0	0	3	0	0	0	1	1	1.5067	1.50667
343.15	589.3	3	1	1	0	0	0	0	0	0	0	0	1	0	0	1	0	0	0	0	0	0	0	0	0	0	0	0	0	0	0	3	0	0	0	1	1	1.49932	1.4992
338.15	589.3	3	2	0	0	0	0	0	0	2	0	0	0	0	0	0	0	0	0	0	0	0	0	0	0	0	0	0	1	0	0	3	0	0	0	1	1	1.46851	1.46868
293.15	589.3	1	4	0	1	0	0	0	0	0	0	0	1	0	0	0	0	0	0	0	0	3	0	0	0	0	0	0	0	0	0	5	0	0	0	0	1	1.4945	1.49462
308.15	589.3	2	3	0	2	0	0	0	0	0	0	0	0	0	0	0	0	0	1	0	0	6	0	0	0	0	0	0	2	0	0	4	1	0	0	0	1	1.44289	1.44276
303.15	589.3	3	1	1	2	0	0	0	0	0	0	0	0	0	0	0	0	0	1	0	0	6	0	0	0	0	0	0	2	0	0	4	1	0	0	0	1	1.44426	1.44411
338.15	589.3	3	1	0	0	0	0	0	0	2	0	0	0	0	0	0	0	0	0	0	0	0	0	0	0	0	0	0	1	0	0	3	0	0	0	1	1	1.47086	1.47036
308.15	589.3	2	3	0	0	0	0	0	0	1	0	0	0	0	0	1	0	0	0	0	0	0	0	0	0	0	0	0	1	0	0	3	0	0	0	1	1	1.5095	1.50949
298.15	589.3	2	3	0	0	0	0	0	0	0	0	0	0	0	0	0	0	0	1	2	0	0	0	0	0	0	0	0	0	4	0	0	0	0	0	1	0	1.4847	1.49107
298.1	589.3	2	5	0	0	0	0	0	0	0	0	0	0	0	0	0	0	0	0	0	0	4	0	0	0	0	1	0	0	0	0	3	0	0	0	1	1	1.4269	1.42709
298.15	589.3	2	3	0	2	0	0	0	0	0	0	0	0	0	0	0	0	0	1	0	0	6	0	0	0	0	0	0	2	0	0	4	1	0	0	0	1	1.44566	1.44539
293.15	589.3	3	2	1	0	0	0	0	1	0	0	0	1	0	0	1	0	0	0	0	0	0	0	0	0	0	0	0	0	0	0	0	0	0	0	0	0	1.4525	1.45286
298.15	589.3	1	2	0	0	0	0	0	0	0	0	0	0	0	0	0	0	0	0	0	0	4	0	0	0	0	1	0	0	0	0	5	0	0	0	0	1	1.44455	1.44398
290.218	589.3	2	5	0	2	0	0	0	0	0	0	0	0	0	0	0	0	0	1	0	0	6	0	0	0	0	0	0	2	0	0	3	0	0	0	1	1	1.4307	1.43084
328.15	589.3	2	5	0	6	0	0	0	0	0	0	0	0	0	0	0	0	0	0	0	0	18	0	0	0	1	0	0	0	0	0	3	0	0	0	1	1	1.37764	1.37742
313.15	589.3	3	1	1	2	0	0	0	0	0	0	0	0	0	0	0	0	0	1	0	0	6	0	0	0	0	0	0	2	0	0	3	0	0	0	1	1	1.42232	1.42227
303.15	589.3	2	1	0	1	0	0	0	0	1	0	0	0	0	0	0	0	0	0	0	0	3	0	0	0	0	0	0	1	0	0	3	0	0	0	1	1	1.4315	1.4316
298.15	589.3	4	2	0	1	1	1	0	0	1	1	0	0	0	0	0	0	1	0	0	0	0	0	0	0	0	0	0	1	0	0	3	0	0	0	1	1	1.49442	1.4943
298.15	589.3	2	5	0	0	0	0	0	0	0	0	0	0	0	0	0	0	0	0	0	0	6	0	0	0	1	0	0	0	0	0	3	0	0	0	1	1	1.41935	1.41791
323.15	589.3	2	2	0	2	0	0	0	0	0	0	0	0	0	0	0	0	0	1	0	0	6	0	0	0	0	0	0	2	0	0	3	0	0	0	1	1	1.41776	1.41789
318.15	589.3	4	7	0	2	0	0	0	0	0	0	0	0	0	0	0	0	0	1	0	0	6	0	0	0	0	0	0	2	0	0	2	3	0	0	0	1	1.45386	1.45399
303.13	589.3	2	3	0	2	0	0	0	0	0	0	0	0	0	0	0	0	0	1	0	0	6	0	0	0	0	0	0	2	0	0	3	0	0	0	1	1	1.4249	1.42498
323.15	589.3	1	9	0	0	0	0	0	1	0	0	0	1	0	0	0	0	0	0	1	0	0	0	0	0	0	0	0	1	0	0	7	2	0	0	1	1	1.51191	1.51172
298.15	589.3	4	0	0	0	0	0	0	0	0	0	0	1	0	0	0	0	1	0	0	0	0	0	0	0	0	0	0	0	0	0	0	0	0	0	0	0	1.392	1.39217
298.15	589.3	2	0	0	0	0	0	0	0	2	0	0	0	0	0	0	0	0	0	0	0	0	0	0	0	0	0	0	1	0	0	5	0	0	0	0	1	1.5134	1.51317
328.15	589.3	1	3	0	1	0	0	0	0	1	0	0	0	0	0	0	0	0	0	0	0	3	0	0	0	0	0	0	1	0	0	5	0	0	0	0	1	1.44976	1.44965
298.15	589.3	2	5	0	0	0	0	0	0	0	0	0	0	0	0	0	0	0	0	0	0	0	1	0	0	0	0	0	0	0	0	3	0	0	0	1	1	1.50953	1.51557
318.15	589.3	3	1	0	0	0	0	0	0	2	0	0	0	0	0	0	0	0	0	0	0	0	0	0	0	0	0	0	1	0	0	3	0	0	0	1	1	1.47612	1.47397
328.15	589.3	3	2	0	0	0	0	0	0	2	0	0	0	0	0	0	0	0	0	0	0	0	0	0	0	0	0	0	1	0	0	3	0	0	0	1	1	1.46966	1.4707
288.15	589.3	2	3	0	0	0	0	0	0	0	0	0	0	0	0	0	0	0	1	2	0	0	0	0	0	0	0	0	0	0	0	3	0	0	0	1	1	1.51213	1.51208
315.65	589.3	2	3	0	0	0	0	0	0	0	0	0	0	0	0	0	0	0	1	2	0	0	0	0	0	0	0	0	0	0	0	4	1	0	0	0	1	1.52811	1.52844
313.15	589.3	2	5	0	0	0	0	0	0	0	0	0	0	0	0	0	0	0	0	0	0	6	0	0	0	1	0	0	0	0	0	3	0	0	0	1	1	1.413	1.41417
308.15	589.3	2	3	0	0	0	0	0	0	0	0	0	0	0	0	0	0	0	0	0	0	4	0	0	0	0	1	0	0	0	0	3	0	0	0	1	1	1.41885	1.41906
318.15	589.3	1	9	0	1	0	0	0	0	1	0	0	0	0	0	0	0	0	0	1	0	3	0	0	0	0	0	0	1	0	0	3	0	0	0	1	1	1.52248	1.52264
308.15	589.6	2	3	0	1	0	0	0	0	1	0	0	0	0	0	0	0	0	0	0	0	3	0	0	0	0	0	0	1	0	0	3	0	0	0	1	1	1.4343	1.43434
308.236	632.8	2	7	0	0	0	0	0	0	0	0	0	0	0	0	0	0	0	0	0	0	6	0	0	0	1	0	0	0	0	0	3	0	0	0	1	1	1.4188	1.41919
323.15	589.3	2	1	0	0	0	0	0	0	0	0	0	0	0	0	0	0	0	0	0	0	4	0	0	0	0	1	0	0	0	0	3	0	0	0	1	1	1.40512	1.40601
303.15	589.3	2	2	0	2	0	0	0	0	1	0	0	0	0	0	0	0	0	1	0	0	6	0	0	0	0	0	0	2	4	0	0	0	0	0	1	0	1.4203	1.41892
308.15	656.3	2	5	0	0	0	0	0	0	0	0	0	0	0	0	0	0	0	0	0	0	4	0	0	0	0	1	0	0	0	0	3	0	0	0	1	1	1.4225	1.42268
333.15	589.3	2	5	0	0	0	0	0	0	0	0	0	0	0	0	0	0	0	0	0	0	0	1	0	0	0	0	0	0	0	0	3	0	0	0	1	1	1.50727	1.50677
323.15	589.3	2	3	0	0	0	0	0	0	0	0	0	0	0	0	0	0	0	0	0	0	4	0	0	0	0	1	0	0	0	0	3	0	0	0	1	1	1.416	1.41526
288.15	589.3	4	28	0	0	0	0	0	0	0	0	0	0	0	0	0	0	0	1	2	0	0	0	0	0	1	0	0	0	0	0	0	0	0	0	0	0	1.48582	1.48655
323.15	589.3	2	3	0	0	0	0	0	0	0	0	0	0	0	0	0	0	0	0	0	0	4	0	0	0	0	1	0	0	0	0	4	1	0	0	0	1	1.45108	1.44683
293.15	589.3	2	2	0	0	0	0	0	0	0	0	0	1	0	0	1	0	0	0	0	0	0	0	0	0	0	0	0	0	0	0	3	0	0	0	1	1	1.52134	1.51325
308.2	589.3	2	5	0	2	0	0	0	0	0	0	0	0	0	0	0	0	0	1	0	0	6	0	0	0	0	0	0	2	0	0	3	0	0	0	1	1	1.42705	1.42759
298.15	589.6	2	2	0	2	0	0	0	0	0	0	0	0	0	0	0	0	0	1	0	0	6	0	0	0	0	0	0	2	0	0	3	0	0	0	1	1	1.4247	1.42482
308.15	589.3	2	3	0	0	0	0	0	0	0	0	0	0	0	0	0	0	0	0	0	0	6	0	0	0	1	0	0	0	0	0	3	0	0	0	1	1	1.40693	1.40702
328.15	589.3	3	2	0	0	0	0	0	1	0	0	0	1	0	0	0	0	0	1	0	0	0	0	0	0	0	0	0	0	3	1	0	0	0	1	0	0	1.5344	1.53441
318.15	589.3	4	5	0	2	0	0	0	0	0	0	0	0	0	0	0	0	0	1	0	0	6	0	0	0	0	0	0	2	0	0	2	3	0	0	0	1	1.45826	1.45623
338.15	589.3	2	1	0	1	0	0	0	0	1	0	0	0	0	0	0	0	0	0	0	0	3	0	0	0	0	0	0	1	0	0	3	0	0	0	1	1	1.42222	1.42281
298.1	589.3	2	5	0	0	0	0	0	0	0	0	0	0	0	0	0	0	0	0	0	0	4	0	0	0	0	1	0	0	0	0	3	0	0	0	1	1	1.427	1.42709
283.15	589.3	2	1	0	0	0	0	0	0	0	0	0	0	0	0	0	0	0	0	0	0	4	0	0	0	0	1	0	0	0	0	3	0	0	0	1	1	1.41846	1.41682
298.1	589.3	2	10	0	0	0	0	0	0	0	0	0	0	0	0	0	0	0	0	0	0	4	0	0	0	0	1	0	0	0	0	3	0	0	0	1	1	1.4376	1.43877
308.15	589.3	3	3	0	0	0	0	0	0	2	0	0	0	0	0	0	0	0	0	0	0	0	0	0	0	0	0	0	1	0	0	3	0	0	0	1	1	1.4751	1.47596
313.15	589.3	5	36	0	0	0	0	0	0	0	0	0	1	0	0	0	0	0	0	0	0	0	0	0	0	1	0	0	0	0	0	0	0	0	0	0	0	1.46722	1.46738
288.15	589.3	3	5	0	0	0	0	0	0	0	0	0	1	0	0	0	0	0	0	0	0	0	0	0	0	0	0	0	0	0	0	3	0	0	0	1	1	1.4862	1.48604
348.15	589.3	2	1	0	6	0	0	0	0	0	0	0	0	0	0	0	0	0	0	0	0	18	0	0	0	1	0	0	0	0	0	3	0	0	0	1	1	1.35635	1.35632
283.15	589.3	1	2	0	2	0	0	0	0	1	0	0	0	0	0	0	0	0	1	0	0	6	0	0	0	0	0	0	2	0	0	5	0	0	0	0	1	1.4475	1.44607
283.15	589.3	5	36	0	0	0	0	0	0	0	0	0	1	0	0	0	0	0	0	0	0	0	0	0	0	1	0	0	0	0	0	0	0	0	0	0	0	1.47754	1.47748
323	589.3	2	3	0	0	0	0	0	0	0	0	0	0	0	0	0	0	0	0	0	0	4	0	0	0	0	1	0	0	0	0	3	0	0	0	1	1	1.42	1.41854
313.15	589.3	1	3	0	0	0	0	0	0	0	0	0	0	0	0	0	0	0	0	0	0	4	0	0	0	0	1	0	0	0	0	5	0	0	0	0	1	1.4414	1.44167
313.15	589.3	3	3	0	0	0	0	0	0	0	0	0	1	0	0	0	0	0	0	0	0	0	0	0	0	0	0	0	0	0	0	3	0	0	0	1	1	1.48879	1.48623
328.15	589.3	2	18	0	0	0	0	0	0	2	0	0	0	0	0	0	0	0	0	1	0	0	0	0	0	0	0	0	1	0	0	3	0	0	0	1	1	1.46963	1.47265
328.15	589.3	5	13	3	0	0	0	0	0	4	2	0	0	0	0	0	1	0	0	0	0	0	0	0	0	0	0	0	1	0	0	0	0	0	0	0	0	1.4442	1.44431
308.15	589.3	2	5	0	0	0	0	0	0	0	0	0	0	0	0	0	0	0	0	0	0	4	0	0	0	0	1	0	0	0	0	3	0	0	0	1	1	1.42497	1.42587
323.15	589.3	4	6	0	0	0	0	0	1	0	0	0	1	0	0	0	0	0	1	0	0	0	0	0	0	0	0	0	0	0	0	0	0	0	0	0	0	1.4624	1.4621
368.1	589.3	3	3	0	0	0	0	0	0	2	0	0	0	0	0	0	0	0	0	0	0	0	0	0	0	0	0	0	1	0	0	3	0	0	0	1	1	1.4615	1.46145
318.15	589.3	2	18	0	0	0	0	0	0	2	0	0	0	0	0	0	0	0	0	1	0	0	0	0	0	0	0	0	1	0	0	3	0	0	0	1	1	1.47863	1.47602
313.15	589.3	2	1	0	2	0	0	0	0	0	0	0	0	0	0	0	0	0	1	0	0	6	0	0	0	0	0	0	2	0	0	3	0	0	0	1	1	1.4186	1.41846
288.15	589.3	4	7	0	2	0	0	0	0	0	0	0	0	0	0	0	0	0	2	0	0	6	0	0	0	0	0	0	2	0	0	0	0	0	0	0	0	1.4274	1.42731
288.15	589.3	1	2	0	2	0	0	0	1	0	0	0	0	0	0	0	0	0	1	0	0	6	0	0	0	0	0	0	2	4	0	0	0	0	0	1	0	1.4307	1.43071
298.15	589.3	3	2	0	2	0	0	0	0	0	0	0	0	0	0	0	0	0	1	0	0	6	0	0	0	0	0	1	2	0	0	0	0	0	0	0	0	1.4233	1.42321
343.15	589.3	6	12	0	0	0	0	0	0	3	0	0	0	0	1	0	0	0	0	0	0	0	0	0	0	2	0	0	0	0	0	0	0	0	0	0	0	1.45045	1.45137
303.15	589.3	2	3	0	2	0	0	0	0	0	0	0	0	0	0	0	0	0	1	0	0	6	0	0	0	0	0	0	2	0	0	3	0	0	0	1	1	1.42522	1.42521
333.15	589.3	2	5	0	2	0	0	0	0	0	0	0	0	0	0	0	0	0	1	0	0	6	0	0	0	0	0	0	2	0	0	3	0	0	0	1	1	1.41969	1.41995
313.15	589.3	1	11	0	2	0	0	0	0	0	0	0	0	0	0	0	0	0	1	0	0	6	0	0	0	0	0	0	2	0	0	5	0	0	0	0	1	1.44524	1.44501
298.15	589.3	5	5	0	0	0	0	0	0	2	0	0	0	0	0	0	0	0	1	0	0	0	0	0	0	0	0	0	1	0	0	0	0	0	0	0	0	1.46252	1.46227
308.01	589.3	2	1	0	1	0	0	0	0	1	0	0	0	0	0	0	0	0	0	0	0	3	0	0	0	0	0	0	1	0	0	3	0	0	0	1	1	1.43025	1.42995
308.15	589.3	3	1	0	0	0	0	0	0	0	0	0	1	0	0	0	0	0	0	0	0	0	0	0	0	0	0	0	0	0	0	3	0	0	0	1	1	1.49732	1.49724
293.15	589.3	2	5	0	0	0	0	0	0	0	0	0	0	0	0	0	0	0	0	0	0	6	0	0	0	1	0	0	0	0	0	3	0	0	0	1	1	1.41849	1.41902
313.15	589.3	1	3	0	0	0	0	0	0	0	0	0	0	0	0	0	0	0	1	0	0	2	0	0	0	0	0	0	2	0	0	5	0	0	0	0	1	1.4668	1.46664
303.06	633	2	3	0	0	0	0	0	0	0	0	0	0	0	0	0	0	0	0	0	0	4	0	0	0	0	1	0	0	0	0	3	0	0	0	1	1	1.4182	1.41796
308.15	589.3	2	7	0	0	0	0	0	0	0	0	0	0	0	0	0	0	0	0	0	0	4	0	0	0	0	1	0	0	0	0	3	0	0	0	1	1	1.42984	1.42977
318.15	656.3	2	5	0	2	0	0	0	0	0	0	0	0	0	0	0	0	0	1	0	0	6	0	0	0	0	0	0	2	0	0	3	0	0	0	1	1	1.4211	1.42115
308.15	589.3	4	14	1	0	0	0	0	1	1	0	0	0	0	0	0	0	1	1	0	0	0	0	0	0	0	0	0	1	5	1	0	0	0	0	0	0	1.48329	1.48326
313.15	589.3	5	2	2	0	0	0	0	0	0	1	0	1	0	0	0	0	1	0	0	0	0	0	0	0	0	0	0	0	4	0	0	0	1	0	1	0	1.4832	1.48243
353.15	589.3	2	1	0	0	0	0	0	0	0	0	0	0	0	0	0	0	0	0	0	0	4	0	0	0	0	1	0	0	0	0	3	0	0	0	1	1	1.40027	1.39989
313.15	589.6	2	7	0	0	0	0	0	0	0	0	0	0	0	0	0	0	0	0	0	0	4	0	0	0	0	1	0	0	0	0	3	0	0	0	1	1	1.4285	1.42837
313.15	589.3	1	7	0	1	0	0	0	0	1	0	0	0	0	0	0	0	0	0	1	0	3	0	0	0	0	0	0	1	0	0	3	0	0	0	1	1	1.52683	1.52665
308.15	589.3	4	9	0	2	0	0	0	0	0	0	0	0	0	0	0	0	0	1	0	0	6	0	0	0	0	0	0	2	0	0	2	3	0	0	0	1	1.45746	1.45747
293.15	589.3	3	3	0	0	0	0	0	0	2	0	0	0	0	0	0	0	0	0	0	0	0	0	0	0	0	0	0	1	0	0	3	0	0	0	1	1	1.48077	1.47973
298.1	589.3	2	6	0	0	0	0	0	0	0	0	0	0	0	0	0	0	0	0	0	0	4	0	0	0	0	1	0	0	0	0	3	0	0	0	1	1	1.4292	1.42926
343.15	589.3	6	12	0	0	0	0	0	0	3	0	0	0	0	1	0	0	0	0	0	0	0	0	0	0	2	0	0	0	0	0	0	0	0	0	0	0	1.4524	1.45137
328.15	589.3	5	36	0	0	0	0	0	0	0	0	0	1	0	0	0	0	0	0	0	0	0	0	0	0	1	0	0	0	0	0	0	0	0	0	0	0	1.46165	1.46175
303.15	589.3	4	3	1	0	0	0	0	0	0	0	0	1	0	0	1	0	0	0	0	0	0	0	0	0	0	0	0	0	0	0	2	1	0	0	1	1	1.5141	1.51445
303.15	589.3	3	2	0	0	0	0	0	0	2	0	0	0	0	0	0	0	0	0	0	0	0	0	0	0	0	0	0	1	0	0	3	0	0	0	1	1	1.47694	1.47624
338.15	589.3	2	1	0	0	0	0	0	0	0	0	0	0	0	0	0	0	0	0	0	0	4	0	0	0	0	1	0	0	0	0	3	0	0	0	1	1	1.40211	1.40258
313.15	589.3	0	4	0	0	0	0	0	1	0	0	0	0	0	0	0	0	0	0	2	0	0	0	0	0	0	0	1	0	0	0	3	0	0	0	1	1	1.564	1.56398
332.95	589.3	2	5	0	2	0	0	0	0	0	0	0	0	0	0	0	0	0	1	0	0	6	0	0	0	0	0	0	2	0	0	3	0	0	0	1	1	1.42376	1.42309
293.15	589.3	2	3	0	2	0	0	0	0	0	0	0	0	0	0	0	0	0	1	0	0	6	0	0	0	0	0	0	2	0	0	3	0	0	0	1	1	1.4281	1.42839
323.15	589.3	2	3	0	0	0	0	0	0	0	0	0	0	0	0	0	0	0	0	0	0	6	0	0	0	1	0	0	0	0	0	3	0	0	0	1	1	1.403	1.40323
288.15	589.3	2	3	0	1	0	0	0	0	1	0	0	0	0	0	0	0	0	0	0	0	3	0	0	0	0	0	0	1	4	0	0	0	0	0	1	0	1.43539	1.43556
303.12	589.3	1	3	0	2	0	0	0	0	0	0	0	0	0	0	0	0	0	1	1	0	6	0	0	0	0	0	0	2	0	0	3	0	0	0	1	1	1.4373	1.43739
308.15	589.3	2	5	0	0	0	0	0	0	0	0	0	0	0	0	0	0	0	0	4	0	0	0	0	0	0	1	0	0	0	0	3	0	0	0	1	1	1.44912	1.44898
328.15	589.3	1	1	0	2	0	0	0	0	0	0	0	0	0	0	0	0	0	1	0	0	6	0	0	0	0	0	0	2	0	0	5	0	0	0	0	1	1.43193	1.43196
318.15	589.3	2	2	1	0	0	0	0	1	0	0	0	1	0	0	1	0	0	0	0	0	0	0	0	0	0	0	0	0	0	0	3	0	0	0	1	1	1.52022	1.51269
353.15	589.3	3	4	0	2	0	0	0	1	0	0	0	0	0	0	0	0	0	2	0	0	6	0	0	0	0	0	0	2	0	0	0	0	0	0	0	0	1.4076	1.40746
298.15	589.3	2	3	0	1	0	0	0	0	1	0	0	0	0	0	0	0	0	0	0	0	3	0	0	0	0	0	0	1	4	0	0	0	0	0	1	0	1.4327	1.43309
293.15	589.3	3	2	0	2	0	0	0	0	0	0	0	0	0	0	0	0	0	1	0	0	6	0	0	0	0	0	1	2	0	0	0	0	0	0	0	0	1.42452	1.42451
328.15	589.3	0	3	0	0	0	0	0	0	0	0	0	0	0	0	0	0	0	0	2	0	0	0	0	0	0	0	1	0	0	0	8	1	0	0	1	1	1.5571	1.5569
293.15	589.3	2	1	0	2	0	0	0	0	0	0	0	0	0	0	0	0	0	1	0	0	6	0	0	0	0	0	0	2	0	0	3	0	0	0	1	1	1.42451	1.42405
298.15	589.3	3	2	0	0	0	0	0	0	2	0	0	0	0	0	0	0	0	0	0	0	0	0	0	0	0	0	0	1	0	0	3	0	0	0	1	1	1.4761	1.47796
323.15	589.3	0	3	0	0	1	1	0	0	0	0	0	0	0	0	0	0	0	0	2	0	0	0	0	0	0	0	1	0	0	0	3	0	0	0	1	1	1.5488	1.54893
303.13	589.3	1	3	0	0	0	0	0	0	0	0	0	0	0	0	0	0	0	0	1	0	4	0	0	0	0	1	0	0	0	0	3	0	0	0	1	1	1.4335	1.43358
348.15	589.3	2	3	0	0	0	0	0	0	1	0	0	0	0	0	1	0	0	0	0	0	0	0	0	0	0	0	0	1	0	0	3	0	0	0	1	1	1.4986	1.49849
298.15	589.3	3	3	0	0	0	0	0	0	0	0	0	1	0	0	0	0	0	0	0	0	0	0	0	0	0	0	0	0	0	0	3	0	0	0	1	1	1.4924	1.49076
298.15	589.3	3	4	2	0	0	0	0	1	0	0	0	1	0	0	1	0	0	0	0	0	0	0	0	0	0	0	0	0	0	0	3	0	0	0	1	1	1.5048	1.50477
298.15	589.3	3	3	0	0	0	0	0	0	0	0	0	1	0	0	0	0	0	0	0	0	0	0	0	0	0	0	0	0	0	0	3	0	0	0	1	1	1.49372	1.49076
318.15	589.3	1	1	0	2	0	0	0	0	0	0	0	0	0	0	0	0	0	1	0	0	6	0	0	0	0	0	0	2	0	0	5	0	0	0	0	1	1.43515	1.43495
308.15	589.3	2	3	0	1	0	0	0	0	1	0	0	0	0	0	0	0	0	0	0	0	3	0	0	0	0	0	0	1	4	0	0	0	0	0	1	0	1.43001	1.43016
318.15	589.3	2	3	0	0	0	0	0	0	0	0	0	0	0	0	0	0	0	0	0	0	4	0	0	0	0	1	0	0	0	0	3	0	0	0	1	1	1.4164	1.41676
298.15	589.3	2	3	0	2	0	0	0	0	0	0	0	0	0	0	0	0	0	1	0	0	6	0	0	0	0	0	0	2	5	0	0	0	0	0	1	0	1.42928	1.4296
313.15	589.3	2	7	0	0	0	0	0	0	0	0	0	0	0	0	0	0	0	0	0	0	4	0	0	0	0	1	0	0	0	0	3	0	0	0	1	1	1.42849	1.42844
308.15	589.3	3	0	0	0	0	0	0	0	2	0	0	0	0	0	0	0	0	0	0	0	0	0	0	0	0	0	0	1	0	0	3	0	0	0	1	1	1.47999	1.47955
298.15	589.3	2	1	0	0	0	0	0	0	0	0	0	1	0	0	0	1	0	0	0	0	0	0	0	0	0	0	0	0	0	0	0	0	0	0	0	0	1.4345	1.43507
333.15	589.3	4	28	0	1	0	0	0	0	1	0	0	0	0	0	0	0	0	0	0	0	3	0	0	0	1	0	0	1	0	0	0	0	0	0	0	0	1.44662	1.44685
343.15	589.3	2	7	0	0	0	0	0	0	0	0	0	0	0	0	0	0	0	0	0	0	6	0	0	0	1	0	0	0	0	0	3	0	0	0	1	1	1.4115	1.41133
308.15	589.3	2	3	0	0	0	0	0	0	0	0	0	0	0	0	0	0	0	0	0	0	6	0	0	0	1	0	0	0	0	0	3	0	0	0	1	1	1.40647	1.40702
318.15	589.3	5	1	2	0	0	0	0	0	0	1	0	1	0	0	0	0	1	0	0	0	0	0	0	0	0	0	0	0	4	0	0	0	1	0	1	0	1.4823	1.48205
323.15	589.3	4	28	0	0	0	0	0	0	0	0	0	0	0	0	0	0	0	0	0	0	0	1	0	0	1	0	0	0	0	0	0	0	0	0	0	0	1.47387	1.4738
298.19	589.3	3	1	0	0	0	0	0	0	0	0	0	1	0	0	0	0	0	0	0	0	0	0	0	0	0	0	0	0	0	0	3	0	0	0	1	1	1.50091	1.50049
358.15	589.3	3	4	0	2	0	0	0	1	0	0	0	0	0	0	0	0	0	2	0	0	6	0	0	0	0	0	0	2	0	0	0	0	0	0	0	0	1.4064	1.40642
306.2	589.3	2	1	0	0	0	0	0	0	0	0	0	0	0	0	0	0	0	0	0	0	4	0	0	0	0	1	0	0	0	0	3	0	0	0	1	1	1.4091	1.40949
338.15	589.3	2	1	0	2	0	0	0	0	0	0	0	0	0	0	0	0	0	1	0	0	6	0	0	0	0	0	0	2	0	0	4	1	0	0	0	1	1.43618	1.43353
313.2	589.3	4	4	0	0	0	8	4	0	2	0	0	0	0	0	0	0	0	0	0	0	0	0	0	0	0	0	0	2	0	0	6	0	0	0	2	2	1.55374	1.55376
328.15	589.3	2	3	0	0	0	0	0	0	0	0	0	0	0	0	0	0	0	0	0	0	4	0	0	0	0	1	0	0	0	0	4	1	0	0	0	1	1.44975	1.44647
298.19	589.3	2	1	0	1	0	0	0	0	1	0	0	0	0	0	0	0	0	0	0	0	3	0	0	0	0	0	0	1	0	0	3	0	0	0	1	1	1.43296	1.43292
328.15	589.3	4	6	0	0	0	0	0	1	0	0	0	1	0	0	0	0	0	1	0	0	0	0	0	0	0	0	0	0	0	0	0	0	0	0	0	0	1.4607	1.46109
298.15	589.3	12	32	2	2	0	0	0	0	1	0	0	0	0	1	0	0	0	0	0	0	0	0	0	0	2	0	0	0	0	0	0	0	0	0	0	0	1.47125	1.47149
283.15	589.3	2	2	0	2	0	0	0	0	1	0	0	0	0	0	0	0	0	1	0	0	6	0	0	0	0	0	0	2	4	0	0	0	0	0	1	0	1.4254	1.42307
318.2	589.3	2	3	0	0	0	0	0	0	0	0	0	0	0	0	0	0	0	0	0	0	0	0	1	0	0	0	0	0	0	0	3	0	0	0	1	1	1.5398	1.53974
348.15	589.3	4	3	0	2	0	0	0	0	0	0	0	0	0	0	0	0	0	2	0	0	6	0	0	0	0	0	0	2	0	0	0	0	0	0	0	0	1.39486	1.39485
308.15	589.3	3	1	0	0	0	0	0	0	1	0	0	0	0	0	0	0	0	0	0	0	0	0	0	0	0	0	0	1	0	0	3	0	0	0	1	1	1.49308	1.49333
308.15	589.3	1	1	0	0	0	0	0	0	0	0	0	0	0	0	0	0	0	1	0	0	2	0	0	0	0	0	0	2	0	0	5	0	0	0	1	0	1.46745	1.46772
310.65	589.3	1	3	0	0	0	0	0	0	0	0	0	0	0	0	0	0	0	0	0	0	4	0	0	0	0	1	0	0	0	0	5	0	0	0	0	1	1.44255	1.44247
298.15	589.3	3	3	0	0	0	0	0	0	2	0	0	0	0	0	0	0	0	0	0	0	0	0	0	0	0	0	0	1	0	0	4	1	0	0	0	1	1.51328	1.51338
288.15	589.3	5	4	2	0	0	0	0	0	0	0	0	1	0	0	0	0	0	0	0	0	0	0	0	0	0	0	0	0	0	0	7	2	0	0	1	1	1.5212	1.52111
333.15	589.3	2	2	0	2	0	0	0	0	1	0	0	0	0	0	0	0	0	1	0	0	6	0	0	0	0	0	0	2	4	0	0	0	0	0	1	0	1.4127	1.4115
343.15	589.3	4	14	1	0	0	0	0	1	1	0	0	0	0	0	0	0	0	0	0	0	0	0	0	0	1	0	0	1	4	0	0	0	1	0	1	0	1.47908	1.47918
313.15	589.3	2	7	0	0	0	0	0	0	0	0	0	0	0	0	0	0	0	0	0	0	0	1	0	0	0	0	0	0	0	0	3	0	0	0	1	1	1.5043	1.50414
348.15	589.3	2	1	0	0	0	0	0	1	1	0	0	0	0	0	0	0	0	0	0	0	0	0	0	0	0	0	0	1	0	0	3	0	0	0	1	1	1.48623	1.48649
313.15	589.3	3	1	1	0	0	0	0	0	0	0	0	1	0	0	1	0	0	0	0	0	0	0	0	0	0	0	0	0	0	0	3	0	0	0	1	1	1.50793	1.50358
283.15	589.3	1	3	0	2	0	0	0	0	1	0	0	0	0	0	0	0	0	1	0	0	6	0	0	0	0	0	0	2	0	0	5	0	0	0	0	1	1.448	1.44702
313.15	430.1	2	1	0	2	0	0	0	0	0	0	0	0	0	0	0	0	0	1	0	0	6	0	0	0	0	0	0	2	0	0	3	0	0	0	1	1	1.4289	1.42873
343.15	589.3	3	2	0	2	0	0	0	0	0	0	0	0	0	0	0	0	0	1	0	0	6	0	0	0	0	0	1	2	0	0	0	0	0	0	0	0	1.4103	1.41047
313.15	589.3	2	1	0	0	0	0	0	1	1	0	0	0	0	0	0	0	0	0	0	0	0	0	0	0	0	0	0	1	0	0	3	0	0	0	1	1	1.49379	1.49372
298.15	589.3	2	5	0	2	0	0	0	0	0	0	0	0	0	0	0	0	0	1	0	0	6	0	0	0	0	0	0	2	0	0	3	0	0	0	1	1	1.43119	1.43017
348.15	589.3	4	4	0	2	0	0	0	0	0	0	0	0	0	0	0	0	0	2	0	0	6	0	0	0	0	0	0	2	0	0	0	0	0	0	0	0	1.3998	1.39996
308.15	589.3	5	3	2	0	0	0	0	0	0	1	0	1	0	0	0	0	1	0	0	0	0	0	0	0	0	0	0	0	4	0	0	0	1	0	1	0	1.4822	1.4826
313.15	589.3	2	3	0	0	0	0	0	0	1	0	0	0	0	0	0	0	0	1	2	0	0	0	0	0	0	0	0	0	0	0	3	0	0	0	1	1	1.5017	1.50178
333	589.3	2	4	0	0	0	0	0	0	1	1	0	0	0	0	0	0	0	1	2	0	0	0	0	0	0	0	0	0	0	0	3	0	0	0	1	1	1.504	1.50445
318	589.3	2	3	0	0	0	0	0	0	1	0	0	0	0	0	0	0	0	0	0	0	0	0	0	0	0	0	0	0	0	0	8	1	0	0	1	1	1.5463	1.54654
288.15	589.3	2	5	0	0	0	0	0	0	0	0	0	0	0	0	0	0	0	0	0	0	0	1	0	0	0	0	0	0	0	0	3	0	0	0	1	1	1.52121	1.5169
303.15	589.3	2	9	0	2	0	0	0	0	0	0	0	0	0	0	0	0	0	1	0	0	6	0	0	0	0	0	0	2	0	0	3	0	0	0	1	1	1.4336	1.43358
323.15	589.3	4	9	0	2	0	0	0	0	0	0	0	0	0	0	0	0	0	2	0	0	6	0	0	0	0	0	0	2	0	0	0	0	0	0	0	0	1.41902	1.41871
328.15	589.3	2	3	0	0	0	0	0	0	0	0	0	0	0	0	0	0	0	0	0	0	6	0	0	0	1	0	0	0	0	0	3	0	0	0	1	1	1.4053	1.40235
328.15	589.3	4	4	0	1	1	1	0	0	1	1	0	0	0	0	0	0	1	0	0	0	0	0	0	0	0	0	0	1	4	0	0	0	0	0	1	0	1.48261	1.48255
333.15	589.3	2	5	0	0	0	0	0	0	0	0	0	0	0	0	0	0	0	0	0	0	0	1	0	0	0	0	0	0	0	0	3	0	0	0	1	1	1.50689	1.50677
298.15	589.3	3	3	0	0	0	0	0	0	0	0	0	1	0	0	0	0	0	0	0	0	0	0	0	0	0	0	0	0	0	0	3	0	0	0	1	1	1.49488	1.49076
318.15	589.3	4	2	1	0	0	0	0	1	0	0	0	1	0	0	1	0	0	1	0	0	0	0	0	0	0	0	0	0	0	0	0	0	0	0	0	0	1.5094	1.50906
338.15	589.3	2	3	0	0	0	0	0	0	0	0	0	0	0	0	0	0	0	0	0	0	6	0	0	0	1	0	0	0	0	0	3	0	0	0	1	1	1.39896	1.3992
323.15	589.3	2	7	0	0	0	0	0	0	0	0	0	0	0	0	0	0	0	0	0	0	0	1	0	0	0	0	0	0	0	0	3	0	0	0	1	1	1.50152	1.50117
293.15	589.3	3	1	0	0	0	0	0	0	1	0	0	0	0	0	0	0	0	0	0	0	0	0	0	0	0	0	0	1	0	0	3	0	0	0	1	1	1.4996	1.49782
338.15	589.3	3	3	1	0	0	0	0	2	0	0	0	1	0	0	1	0	0	1	0	0	0	0	0	0	0	0	0	0	0	0	0	0	0	0	0	0	1.5341	1.53395
313.15	589.3	2	3	0	2	0	0	0	0	0	0	0	0	0	0	0	0	0	1	0	0	6	0	0	0	0	0	0	2	0	0	3	0	0	0	1	1	1.42241	1.42254
298.15	589.3	3	1	0	0	0	0	0	0	0	0	0	1	0	0	0	0	0	0	0	0	0	0	0	0	0	0	0	0	0	0	3	0	0	0	1	1	1.49997	1.50018
313.15	589.3	2	5	0	0	0	0	0	0	0	0	0	0	0	0	0	0	0	0	0	0	0	1	0	0	0	0	0	0	0	0	3	0	0	0	1	1	1.51261	1.51152
298.15	589.3	2	1	0	0	0	0	0	0	0	0	0	0	0	0	0	0	0	0	0	0	4	0	0	0	0	1	0	0	0	0	3	0	0	0	1	1	1.41445	1.41165
300.1	589.3	2	2	1	0	0	0	0	0	0	0	0	0	1	0	0	1	0	0	0	0	0	0	0	0	0	0	0	0	0	0	0	0	0	0	0	0	1.4462	1.44613
313.15	589.3	2	3	0	0	0	0	0	0	0	0	0	0	0	0	0	0	0	0	0	0	4	0	0	0	0	1	0	0	0	0	3	0	0	0	1	1	1.419	1.41799
328.15	589.3	2	1	0	0	0	0	0	0	0	0	0	0	0	0	0	0	0	0	4	0	0	0	0	0	0	1	0	0	0	0	3	0	0	0	1	1	1.43627	1.43683
298.15	589.6	2	1	0	1	0	0	0	0	1	0	0	0	0	0	0	0	0	0	0	0	3	0	0	0	0	0	0	1	0	0	3	0	0	0	1	1	1.4339	1.43389
313.2	589.3	2	3	0	0	0	0	0	0	0	0	0	0	0	0	0	0	0	0	0	0	0	0	1	0	0	0	0	0	0	0	3	0	0	0	1	1	1.541	1.541
293.15	589.3	0	6	0	0	0	0	0	1	0	0	0	0	0	0	0	0	0	0	0	0	0	1	0	0	0	0	0	0	0	0	3	0	0	1	0	1	1.5093	1.50918
343.15	589.3	3	2	0	2	0	0	0	0	0	0	0	0	0	0	0	0	0	1	0	0	6	0	0	0	0	0	1	2	0	0	0	0	0	0	0	0	1.41058	1.41047
308.15	589.3	1	5	0	1	0	0	0	0	1	0	0	0	0	0	0	0	0	0	1	0	3	0	0	0	0	0	0	1	0	0	3	0	0	0	1	1	1.53216	1.53238
293.15	589.3	2	2	0	2	0	0	0	0	0	0	0	0	0	0	0	0	0	1	0	0	6	0	0	0	0	0	0	2	5	0	0	0	0	0	1	0	1.4284	1.42852
328.15	589.3	1	2	0	1	0	0	0	0	0	0	0	1	0	0	0	0	0	0	0	0	3	0	0	0	0	0	0	0	0	0	5	0	0	0	0	1	1.523	1.52218
283.15	589.3	2	9	0	1	0	0	0	0	0	0	0	0	0	0	0	0	0	0	3	0	0	0	0	0	0	0	0	0	0	0	3	0	0	0	1	1	1.5008	1.50071
323.15	589.3	3	7	1	1	0	0	0	5	1	0	0	0	0	0	0	0	1	1	0	0	0	0	0	0	0	0	0	1	0	0	0	0	0	0	0	0	1.50991	1.50958
324.943	632.8	2	3	0	0	0	0	0	0	0	0	0	0	0	0	0	0	0	0	0	0	4	0	0	0	0	1	0	0	0	0	3	0	0	0	1	1	1.4142	1.4141
303.15	589.3	1	3	0	0	0	0	0	0	0	0	0	1	0	0	0	0	0	0	1	0	0	0	0	0	0	0	0	0	0	0	3	0	0	1	0	1	1.4709	1.47052
328.15	589.3	2	1	0	0	0	0	0	0	0	0	0	0	0	0	0	0	0	0	0	0	4	0	0	0	0	1	0	0	0	0	3	0	0	0	1	1	1.40452	1.40504
300.196	632.8	2	7	0	0	0	0	0	0	0	0	0	0	0	0	0	0	0	0	0	0	6	0	0	0	1	0	0	0	0	0	3	0	0	0	1	1	1.421	1.42103
313.15	589.6	2	2	0	0	0	0	0	0	0	0	0	0	0	0	0	0	0	0	0	0	4	0	0	0	0	1	0	0	0	0	3	0	0	0	1	1	1.4135	1.41315
283.15	589.3	2	6	0	2	0	0	0	0	0	0	0	0	0	0	0	0	0	1	0	0	6	0	0	0	0	0	0	2	0	0	3	0	0	0	1	1	1.4376	1.43795
298.15	589.3	4	28	0	0	0	0	0	0	0	0	0	0	0	0	0	0	0	1	2	0	0	0	0	0	1	0	0	0	0	0	0	0	0	0	0	0	1.48249	1.48267
303	589.3	3	3	0	0	0	0	0	0	2	0	0	0	0	0	0	0	0	0	0	0	0	0	0	0	0	0	0	1	0	0	3	0	0	0	1	1	1.4765	1.47694
313.15	589.3	3	2	0	0	0	0	0	0	2	0	0	0	0	0	0	0	0	0	0	0	0	0	0	0	0	0	0	1	0	0	3	0	0	0	1	1	1.47429	1.47411
343.15	589.3	5	11	3	0	0	0	0	0	3	1	0	0	0	0	0	1	0	0	0	0	0	0	0	0	0	0	0	1	0	0	0	0	0	0	0	0	1.4388	1.43868
338.15	589.3	1	1	0	1	0	0	0	0	0	0	0	1	0	0	0	0	0	0	0	0	3	0	0	0	0	0	0	0	0	0	5	0	0	0	0	1	1.5574	1.55723
333.15	589.3	3	2	0	2	0	0	0	0	0	0	0	0	0	0	0	0	0	1	0	0	6	0	0	0	0	0	1	2	0	0	0	0	0	0	0	0	1.4132	1.41324
293.15	589.3	2	1	0	0	0	0	0	0	0	0	0	0	0	0	0	0	0	0	0	0	4	0	0	0	0	1	0	0	0	0	3	0	0	0	1	1	1.414	1.41328
303.15	589.3	2	5	0	0	0	0	0	0	0	0	0	0	0	0	0	0	0	1	2	0	0	0	0	0	0	0	0	0	0	0	3	0	0	0	1	1	1.5026	1.50298
318.15	589.3	1	7	0	2	0	0	0	0	0	0	0	0	0	0	0	0	0	1	0	0	6	0	0	0	0	0	0	2	0	0	5	0	0	0	0	1	1.44115	1.44131
313.15	486.1	2	5	0	2	0	0	0	0	0	0	0	0	0	0	0	0	0	1	0	0	6	0	0	0	0	0	0	2	0	0	3	0	0	0	1	1	1.4305	1.43065
323.15	589.3	1	0	0	0	0	0	0	1	1	0	0	0	0	0	0	0	0	0	0	0	0	0	0	0	0	0	0	1	0	0	3	0	0	1	0	1	1.48311	1.48632
318.15	589.3	2	3	0	0	0	0	0	0	0	0	0	0	0	0	0	0	0	1	2	0	0	0	0	0	0	0	0	0	0	0	3	0	0	0	1	1	1.50016	1.50145
288.15	589.3	3	1	0	0	0	0	0	0	0	0	0	1	0	0	0	0	0	0	0	0	0	0	0	0	0	0	0	0	0	0	3	0	0	0	1	1	1.503	1.50269
330.65	589.3	2	2	0	2	0	0	0	0	0	0	0	0	0	0	0	0	0	1	0	0	6	0	0	0	0	0	0	2	0	0	4	1	0	0	0	1	1.43925	1.43841
293.15	589.3	2	1	0	0	0	0	0	0	0	0	0	0	0	0	0	0	0	1	0	0	2	0	0	0	0	0	0	2	0	0	4	1	0	0	0	1	1.47341	1.47327
293.25	589.3	2	3	0	0	0	0	0	0	0	0	0	0	0	0	0	0	0	0	0	0	6	0	0	0	1	0	0	0	0	0	3	0	0	0	1	1	1.41074	1.41038
333.15	589.3	1	3	0	1	0	0	0	0	0	0	0	1	0	0	0	0	0	0	0	0	3	0	0	0	0	0	0	0	0	0	5	0	0	0	0	1	1.4993	1.49991
308.1	589.3	4	4	0	0	0	8	4	0	2	0	0	0	0	0	0	0	0	0	0	0	0	0	0	0	0	0	0	2	0	0	6	0	0	0	2	2	1.55469	1.55477
298.15	589.3	1	1	0	1	0	0	0	0	1	0	0	0	0	0	0	0	0	0	0	0	3	0	0	0	0	0	0	1	0	0	5	0	0	0	0	1	1.45898	1.45922
298.15	589.3	2	3	0	0	0	0	0	0	0	0	0	0	0	0	0	0	0	0	0	0	4	0	0	0	0	1	0	0	0	0	3	0	0	0	1	1	1.4219	1.42156
333.15	589.3	2	1	0	2	0	0	0	0	1	0	0	0	0	0	0	0	0	1	0	0	6	0	0	0	0	0	0	2	0	0	3	0	0	0	1	1	1.4167	1.4166
303.15	486.1	2	3	0	1	0	0	0	0	1	0	0	0	0	0	0	0	0	0	0	0	3	0	0	0	0	0	0	1	0	0	3	0	0	0	1	1	1.4418	1.44164
298.15	589.3	2	3	0	0	0	0	0	0	0	0	0	0	0	0	0	0	0	0	0	0	4	0	0	0	0	1	0	0	0	0	4	1	0	0	0	1	1.4517	1.45177
293.15	589.3	2	3	0	0	0	0	0	0	0	0	0	0	0	0	0	0	0	0	0	0	4	0	0	0	0	1	0	0	0	0	3	0	0	0	1	1	1.42592	1.4228
303.15	589.3	2	5	0	0	0	0	0	0	0	0	0	0	0	0	0	0	0	0	0	0	6	0	0	0	1	0	0	0	0	0	3	0	0	0	1	1	1.41626	1.41655
308.15	589.3	3	3	1	0	0	0	0	2	0	0	0	1	0	0	1	0	0	1	0	0	0	0	0	0	0	0	0	0	0	0	0	0	0	0	0	0	1.5408	1.54086
298.15	589.3	1	7	0	0	0	0	0	1	0	0	0	1	0	0	0	0	0	0	1	0	0	0	0	0	0	0	0	1	0	0	7	2	0	0	1	1	1.52295	1.52314
313.15	589.3	1	7	0	0	0	0	0	0	0	0	0	0	0	0	0	0	0	0	1	0	0	1	0	0	0	0	0	0	0	0	3	0	0	0	1	1	1.51172	1.5116
308.15	589.3	3	2	0	0	0	0	0	0	2	0	0	0	0	0	0	0	0	0	0	0	0	0	0	0	0	0	0	1	0	0	3	0	0	0	1	1	1.4706	1.4751
290.65	589.3	2	3	0	0	0	0	0	0	0	0	0	0	0	0	0	0	0	0	0	0	4	0	0	0	0	1	0	0	0	0	4	1	0	0	0	1	1.45454	1.45375
298.15	589.3	2	3	0	0	0	0	0	0	0	0	0	0	0	0	0	0	0	1	2	0	0	0	0	0	0	0	0	0	4	0	0	0	0	0	1	0	1.49687	1.49107
298.15	589.3	2	5	0	2	0	0	0	0	0	0	0	0	0	0	0	0	0	1	0	0	6	0	0	0	0	0	0	2	4	0	0	0	0	0	1	0	1.4264	1.42602
348.15	589.3	2	2	0	2	0	0	0	0	0	0	0	0	0	0	0	0	0	1	0	0	6	0	0	0	0	0	0	2	0	0	3	0	0	0	1	1	1.4104	1.41077
323.15	589.3	1	9	0	0	0	0	0	0	1	0	0	0	0	0	0	0	0	0	1	0	0	0	0	0	0	0	0	1	0	0	8	1	0	0	1	1	1.51619	1.51602
308.15	656.3	2	1	0	1	0	0	0	0	1	0	0	0	0	0	0	0	0	0	0	0	3	0	0	0	0	0	0	1	0	0	3	0	0	0	1	1	1.4288	1.4287
294.732	632.8	2	3	0	0	0	0	0	0	0	0	0	0	0	0	0	0	0	0	0	0	4	0	0	0	0	1	0	0	0	0	3	0	0	0	1	1	1.4213	1.42112
333.15	589.3	2	3	0	0	0	0	0	0	0	0	0	0	0	0	0	0	0	0	0	0	6	0	0	0	1	0	0	0	0	0	3	0	0	0	1	1	1.4042	1.40121
328.15	589.3	2	3	0	0	0	0	0	0	0	0	0	0	0	0	0	0	0	0	0	0	4	0	0	0	0	1	0	0	0	0	4	1	0	0	0	1	1.44293	1.44647
293.15	589.3	4	28	0	2	0	0	0	0	0	0	0	0	0	0	0	0	0	1	0	0	6	0	0	0	1	0	0	2	0	0	0	0	0	0	0	0	1.4512	1.45128
343.15	589.3	1	2	0	4	0	0	0	1	0	0	0	1	0	0	0	0	0	0	0	0	9	0	0	0	0	0	0	0	0	0	3	0	0	0	1	1	1.39487	1.39466
298.1	589.3	4	2	1	2	0	0	0	1	0	0	0	0	0	0	0	0	0	2	0	0	6	0	0	0	0	0	0	2	0	0	0	0	0	0	0	0	1.421	1.42071
313.15	589.3	2	7	0	0	0	0	0	0	0	0	0	0	0	0	0	0	0	0	0	0	0	1	0	0	0	0	0	0	0	0	3	0	0	0	1	1	1.5023	1.50414
298.05	589.3	2	4	0	0	0	0	0	0	0	0	0	0	0	0	0	0	0	0	0	0	6	0	0	0	1	0	0	0	0	0	3	0	0	0	1	1	1.41387	1.41339
308.15	589.3	2	7	0	0	0	0	0	0	0	0	0	0	0	0	0	0	0	0	0	0	4	0	0	0	0	1	0	0	0	0	3	0	0	0	1	1	1.42939	1.42977
288.15	589.3	4	28	0	0	0	0	0	0	0	0	0	0	0	0	0	0	0	1	2	0	0	0	0	0	1	0	0	0	0	0	0	0	0	0	0	0	1.48667	1.48655
288.15	589.3	2	3	0	1	0	0	0	0	1	0	0	0	0	0	0	0	0	0	0	0	3	0	0	0	0	0	0	1	0	0	3	0	0	0	1	1	1.44032	1.44004
328.15	589.3	2	2	0	2	0	0	0	0	0	0	0	0	0	0	0	0	0	1	0	0	6	0	0	0	0	0	0	2	4	0	0	0	0	0	1	0	1.4125	1.41234
313.15	589.3	1	5	0	0	0	0	0	0	0	0	0	0	0	0	0	0	0	0	1	0	0	0	1	0	0	0	0	0	0	0	3	0	0	0	1	1	1.54229	1.5425
303.15	589.3	4	27	0	0	0	0	0	0	0	0	0	1	0	0	0	0	1	0	0	0	0	0	0	0	0	0	0	0	0	0	0	0	0	0	0	0	1.4464	1.44641
348.15	589.3	4	14	1	0	0	0	0	1	1	0	0	0	0	0	0	0	1	0	0	0	0	0	0	0	1	0	0	1	5	1	0	0	0	0	0	0	1.47764	1.47758
333.15	589.3	3	3	0	0	0	0	0	0	0	0	0	1	0	0	0	0	0	0	0	0	0	0	0	0	0	0	0	0	0	0	3	0	0	0	1	1	1.48477	1.48045
343.15	589.3	3	1	0	0	0	0	0	0	1	0	0	0	0	0	0	0	0	0	0	0	0	0	0	0	0	0	0	1	0	0	3	0	0	0	1	1	1.48367	1.48347
323.15	589.3	3	2	0	0	0	0	0	0	2	0	0	0	0	0	0	0	0	0	0	0	0	0	0	0	0	0	0	1	0	0	3	0	0	0	1	1	1.4727	1.4721
313.15	589.3	2	3	0	0	0	0	0	0	0	0	0	0	0	0	0	0	0	0	0	0	6	0	0	0	1	0	0	0	0	0	3	0	0	0	1	1	1.40468	1.40568
323.15	589.3	1	4	0	1	0	0	0	1	1	0	0	0	0	0	0	0	0	0	0	0	3	0	0	0	0	0	0	2	0	0	5	2	0	0	1	1	1.49968	1.49953
323.15	589.3	1	3	0	1	0	0	0	0	0	0	0	1	0	0	0	0	0	0	0	0	3	0	0	0	0	0	0	0	0	0	5	0	0	0	0	1	1.5017	1.50075
298.15	589.3	4	1	0	0	0	0	0	0	0	0	1	0	0	0	0	0	0	1	0	0	0	0	0	0	0	0	0	0	0	0	0	0	0	0	0	0	1.41819	1.41813
313.15	589.3	5	2	2	0	0	0	0	0	0	1	0	1	0	0	0	0	1	0	0	0	0	0	0	0	0	0	0	0	4	0	0	0	1	0	1	0	1.4828	1.48243
298.15	589.3	1	3	0	0	0	0	0	0	0	0	0	0	0	0	0	0	0	1	0	0	2	0	0	0	0	0	0	2	0	0	5	0	0	0	0	1	1.4712	1.47134
298.15	589.3	1	5	0	0	0	0	0	0	0	0	0	0	0	0	0	0	0	1	2	0	0	0	0	0	0	0	0	0	0	0	5	0	0	0	0	1	1.5267	1.5264
318.15	589.3	4	14	1	0	0	0	0	1	1	0	0	0	0	0	0	0	1	1	0	0	0	0	0	0	0	0	0	1	5	1	0	0	0	0	0	0	1.48037	1.48076
328.15	589.3	4	7	0	2	0	0	0	0	0	0	0	0	0	0	0	0	0	2	0	0	6	0	0	0	0	0	0	2	0	0	0	0	0	0	0	0	1.4162	1.41608
303.15	589.3	4	14	1	0	0	0	0	1	1	0	0	0	0	0	0	0	0	0	0	0	0	0	0	0	1	0	0	1	4	0	0	0	1	0	1	0	1.49152	1.49174
298.15	822.7	2	2	0	0	0	0	0	0	0	0	0	0	0	0	0	0	0	0	0	0	4	0	0	0	0	1	0	0	0	0	3	0	0	0	1	1	1.4116	1.41153
318.15	589.3	2	3	0	1	0	0	0	0	1	0	0	0	0	0	0	0	0	0	0	0	3	0	0	0	0	0	0	1	0	0	3	0	0	0	1	1	1.43167	1.43166
353.15	589.3	2	1	0	0	0	0	0	0	0	0	0	0	0	0	0	0	0	0	4	0	0	0	0	0	0	1	0	0	0	0	3	0	0	0	1	1	1.4284	1.42889
343.15	589.3	2	3	0	0	0	0	0	0	0	0	0	0	0	0	0	0	0	0	0	0	4	0	0	0	0	1	0	0	0	0	3	0	0	0	1	1	1.4107	1.41126
303.15	589.3	2	3	0	6	0	0	0	0	0	0	0	0	0	0	0	0	0	0	0	0	18	0	0	0	1	0	0	0	0	0	3	0	0	0	1	1	1.37544	1.37463
298.15	589.3	2	11	0	2	0	0	0	0	0	0	0	0	0	0	0	0	0	1	0	0	6	0	0	0	0	0	0	2	0	0	3	0	0	0	1	1	1.43758	1.4376
298.15	589.3	2	1	0	0	0	0	0	0	0	0	0	1	0	0	0	0	0	0	0	0	0	0	0	0	0	0	0	0	3	1	3	0	0	1	1	1	1.52151	1.51785
323.15	589.3	2	7	0	0	0	0	0	0	0	0	0	0	0	0	0	0	0	0	0	0	4	0	0	0	0	1	0	0	0	0	3	0	0	0	1	1	1.42583	1.426
318	589.3	2	9	0	0	0	0	0	0	1	0	0	0	0	0	0	0	0	0	0	0	0	0	0	0	0	0	0	0	0	0	8	1	0	0	1	1	1.5151	1.51508
298.15	589.3	2	5	0	0	0	0	0	0	0	0	0	0	0	0	0	0	0	0	0	0	0	0	1	0	0	0	0	0	0	0	3	0	0	0	1	1	1.529	1.52348
303.15	589.3	4	18	0	0	0	0	0	2	1	0	0	0	0	0	0	0	0	2	0	0	0	0	0	0	0	0	0	1	0	0	0	0	0	0	0	0	1.48706	1.48703
343.15	589.3	1	1	0	2	0	0	0	0	1	0	0	0	0	0	0	0	0	1	0	0	6	0	0	0	0	0	0	2	0	0	5	0	0	0	0	1	1.43	1.42965
298.15	589.3	2	2	0	2	0	0	0	0	0	0	0	0	0	0	0	0	0	1	0	0	6	0	0	0	0	0	0	2	4	0	0	0	0	0	1	0	1.4206	1.42061
313.15	430.1	2	3	0	0	0	0	0	0	0	0	0	0	0	0	0	0	0	0	0	0	4	0	0	0	0	1	0	0	0	0	3	0	0	0	1	1	1.4279	1.42801
333.15	589.3	3	2	0	0	0	0	0	0	2	0	0	0	0	0	0	0	0	0	0	0	0	0	0	0	0	0	0	1	0	0	3	0	0	0	1	1	1.46994	1.46967
333.15	589.3	2	2	0	2	0	0	0	0	0	0	0	0	0	0	0	0	0	1	0	0	6	0	0	0	0	0	0	2	4	0	0	0	0	0	1	0	1.41073	1.4111
323.15	589.3	2	9	0	0	0	0	0	3	2	0	0	0	0	2	0	0	0	0	0	0	0	0	0	0	2	0	0	0	0	0	3	0	0	0	1	1	1.44718	1.44736
293.15	589.3	2	7	0	0	0	0	0	0	0	0	0	0	0	0	0	0	0	0	0	0	6	0	0	0	1	0	0	0	0	0	3	0	0	0	1	1	1.42441	1.42476
320.65	589.3	3	10	0	0	0	0	0	0	2	0	0	0	0	0	0	0	0	0	0	0	0	0	0	0	0	0	0	1	0	0	3	0	0	0	1	1	1.46083	1.4609
303.15	589.3	2	3	0	2	0	0	0	0	0	0	0	0	0	0	0	0	0	1	0	0	6	0	0	0	0	0	0	2	0	0	4	1	0	0	0	1	1.44423	1.44416
313.15	589.3	2	1	0	0	0	0	0	0	0	0	0	0	0	0	0	0	0	0	0	0	4	0	0	0	0	1	0	0	0	0	3	0	0	0	1	1	1.409	1.40772
293.15	589.3	2	0	0	0	0	0	0	0	2	0	0	0	0	0	0	0	0	0	0	0	0	0	0	0	0	0	0	1	0	0	5	0	0	0	0	1	1.5139	1.51432
308.15	589.3	2	5	0	0	0	0	0	0	0	0	0	0	0	0	0	0	0	0	0	0	4	0	0	0	0	1	0	0	0	0	3	0	0	0	1	1	1.4289	1.42587
333.15	589.3	2	1	0	0	0	0	0	0	0	0	0	0	0	0	0	0	0	1	0	0	2	0	0	0	0	0	0	2	0	0	4	1	0	0	0	1	1.4618	1.46225
323.15	589.3	3	3	0	0	0	0	0	0	2	0	0	0	0	0	0	0	0	0	0	0	0	0	0	0	0	0	0	1	0	0	4	1	0	0	0	1	1.50648	1.50662
318.15	589.3	2	2	0	2	0	0	0	0	0	0	0	0	0	0	0	0	0	1	0	0	6	0	0	0	0	0	0	2	4	0	0	0	0	0	1	0	1.4152	1.41498
285.65	589.3	2	3	0	0	0	0	0	0	0	0	0	0	0	0	0	0	0	0	0	0	4	0	0	0	0	1	0	0	0	0	4	1	0	0	0	1	1.45452	1.45505
313.15	589.3	1	4	0	1	0	0	0	1	1	0	0	0	0	0	0	0	0	0	0	0	3	0	0	0	0	0	0	2	0	0	5	2	0	0	1	1	1.50284	1.50283
338.15	589.3	2	1	0	0	0	0	0	1	1	0	0	0	0	0	0	0	0	0	0	0	0	0	0	0	0	0	0	1	0	0	3	0	0	0	1	1	1.48836	1.48833
353.15	589.3	8	3	3	0	0	0	0	0	1	0	0	0	0	0	0	0	0	0	0	0	0	0	0	0	1	0	0	1	0	0	4	2	0	0	0	0	1.50124	1.5011
313.15	589.3	2	3	0	1	0	0	0	0	0	0	0	0	0	0	0	0	0	0	3	0	0	0	0	0	0	0	0	0	0	0	3	0	0	0	1	1	1.50096	1.50145
303.15	589.3	5	11	3	0	0	0	0	0	3	1	0	0	0	0	0	1	0	0	0	0	0	0	0	0	0	0	0	1	0	0	0	0	0	0	0	0	1.4514	1.45148
298.2	589.3	2	1	0	0	0	0	0	0	0	0	0	0	0	0	0	0	0	0	0	0	4	0	0	0	0	1	0	0	0	0	3	0	0	0	1	1	1.4109	1.41086
323.15	589.3	2	3	0	2	0	0	0	0	0	0	0	0	0	0	0	0	0	1	0	0	6	0	0	0	0	0	0	2	0	0	4	1	0	0	0	1	1.4388	1.43838
313.15	589.3	2	5	0	2	0	0	0	0	0	0	0	0	0	0	0	0	0	1	0	0	6	0	0	0	0	0	0	2	0	0	3	0	0	0	1	1	1.42737	1.42627
333.15	589.3	2	5	0	0	0	0	0	0	0	0	0	0	0	0	0	0	0	0	0	0	4	0	0	0	0	1	0	0	0	0	3	0	0	0	1	1	1.42	1.41917
333.2	589.3	2	13	0	2	0	4	0	0	0	0	0	0	0	0	0	0	0	1	0	0	6	0	0	0	0	0	0	2	0	0	3	0	0	0	1	1	1.4547	1.45479
298.15	589.3	2	1	0	0	0	0	0	1	1	0	0	0	0	0	0	0	0	0	0	0	0	0	0	0	0	0	0	1	0	0	3	0	0	0	1	1	1.4971	1.49698
318.15	486.1	2	2	0	2	0	0	0	0	0	0	0	0	0	0	0	0	0	1	0	0	6	0	0	0	0	0	0	2	0	0	3	0	0	0	1	1	1.4241	1.42401
298.15	589.3	4	28	0	2	0	0	0	0	0	0	0	0	0	0	0	0	0	1	0	0	6	0	0	0	1	0	0	2	0	0	0	0	0	0	0	0	1.44963	1.45012
293.15	589.3	1	6	0	0	0	0	0	1	0	0	0	0	0	0	0	0	0	0	0	0	0	1	0	0	0	0	0	0	0	0	3	0	0	0	1	1	1.5106	1.51095
338.2	589.3	2	3	0	0	0	0	0	0	0	0	0	0	0	0	0	0	0	0	0	0	4	0	0	0	0	1	0	0	0	0	3	0	0	0	1	1	1.4106	1.41124
333.15	589.3	1	4	0	0	0	0	0	0	0	0	0	0	0	0	0	0	0	1	2	0	0	0	0	0	0	0	0	0	0	0	5	0	0	0	0	1	1.5194	1.51927
323.15	486.1	2	3	0	0	0	0	0	0	0	0	0	0	0	0	0	0	0	0	0	0	4	0	0	0	0	1	0	0	0	0	3	0	0	0	1	1	1.4201	1.42018
328.15	589.3	2	3	0	0	0	0	0	0	0	0	0	0	0	0	0	0	0	0	1	0	0	0	0	0	0	0	1	0	0	0	3	0	0	0	1	1	1.5303	1.52958
308.15	589.3	2	5	0	0	0	0	0	0	0	0	0	0	0	0	0	0	0	0	0	0	6	0	0	0	1	0	0	0	0	0	3	0	0	0	1	1	1.41495	1.41543
333.15	589.3	2	3	0	0	0	0	0	0	0	0	0	0	0	0	0	0	0	0	0	0	4	0	0	0	0	1	0	0	0	0	4	1	0	0	0	1	1.44845	1.44717
293.15	589.3	2	7	0	0	0	0	0	3	2	0	0	0	0	2	0	0	0	0	0	0	0	0	0	0	2	0	0	0	0	0	3	0	0	0	1	1	1.4707	1.47063
313.15	589.3	2	3	0	0	0	0	0	0	0	0	0	0	0	0	0	0	0	0	0	0	6	0	0	0	1	0	0	0	0	0	3	0	0	0	1	1	1.4055	1.40568
308.15	589.3	2	3	0	0	0	0	0	0	0	0	0	0	0	0	0	0	0	0	0	0	4	0	0	0	0	1	0	0	0	0	3	0	0	0	1	1	1.41918	1.41906
303.15	589.3	1	2	0	2	0	0	0	0	1	0	0	0	0	0	0	0	0	1	0	0	6	0	0	0	0	0	0	2	0	0	5	0	0	0	0	1	1.4421	1.44055
318.2	589.3	2	3	0	0	0	0	0	0	0	0	0	0	0	0	0	0	0	0	0	0	4	0	0	0	0	1	0	0	0	0	3	0	0	0	1	1	1.4142	1.41662
303.15	589.3	2	1	0	0	0	0	0	0	0	0	0	0	0	0	0	0	0	0	1	0	0	0	0	0	0	0	1	0	0	0	3	0	0	0	1	1	1.54999	1.5492
323.15	589.3	3	3	0	0	0	0	0	0	2	0	0	0	0	0	0	0	0	0	0	0	0	0	0	0	0	0	0	1	0	0	3	0	0	0	1	1	1.47266	1.47268
323.15	589.3	2	1	0	0	0	0	0	0	0	0	0	1	0	0	0	0	0	0	0	0	0	0	0	0	0	0	0	0	3	1	3	0	0	1	1	1	1.51454	1.51418
308.15	589.3	2	1	0	2	0	0	0	0	0	0	0	0	0	0	0	0	0	1	0	0	6	0	0	0	0	0	0	2	0	0	4	1	0	0	0	1	1.44056	1.44297
298.15	589.3	2	5	0	0	0	0	0	0	0	0	0	0	0	0	0	0	0	0	0	0	6	0	0	0	1	0	0	0	0	0	3	0	0	0	1	1	1.4194	1.41791
333	589.3	2	7	0	0	0	0	0	0	1	0	0	0	0	0	0	0	0	0	0	0	0	0	0	0	0	0	0	0	0	0	8	1	0	0	1	1	1.516	1.51598
343.15	589.3	4	28	0	0	0	0	0	0	0	0	0	0	0	0	0	0	0	0	0	0	0	0	1	0	1	0	0	0	0	0	0	0	0	0	0	0	1.47511	1.47449
308.15	589.3	2	18	0	0	0	0	0	0	2	0	0	0	0	0	0	0	0	0	1	0	0	0	0	0	0	0	0	1	0	0	3	0	0	0	1	1	1.47597	1.4787
318.15	589.3	2	3	0	0	0	0	0	0	0	0	0	0	0	0	0	0	0	0	0	0	4	0	0	0	0	1	0	0	0	0	3	0	0	0	1	1	1.41689	1.41676
293.15	589.3	1	1	0	1	0	0	0	0	1	0	0	0	0	0	0	0	0	0	0	0	3	0	0	0	0	0	0	1	0	0	5	0	0	0	0	1	1.46039	1.46039
333.15	589.3	1	5	0	1	0	0	0	0	1	0	0	0	0	0	0	0	0	0	1	0	3	0	0	0	0	0	0	1	0	0	3	0	0	0	1	1	1.52515	1.52478
311.946	632.8	2	1	0	2	0	0	0	0	0	0	0	0	0	0	0	0	0	1	0	0	6	0	0	0	0	0	0	2	0	0	3	0	0	0	1	1	1.4177	1.41787
343.15	589.3	3	2	0	0	0	0	0	0	2	0	0	0	0	0	0	0	0	0	0	0	0	0	0	0	0	0	0	1	0	0	3	0	0	0	1	1	1.46625	1.46684
333.15	589.3	1	9	0	0	0	0	0	1	0	0	0	1	0	0	0	0	0	0	1	0	0	0	0	0	0	0	0	1	0	0	7	2	0	0	1	1	1.50912	1.50928
353.15	589.3	2	3	0	0	0	0	0	0	0	0	0	0	0	0	0	0	0	1	2	0	0	0	0	0	0	0	0	0	0	0	3	0	0	0	1	1	1.48816	1.48877
308.15	656.3	2	7	0	0	0	0	0	0	0	0	0	0	0	0	0	0	0	0	0	0	4	0	0	0	0	1	0	0	0	0	3	0	0	0	1	1	1.4278	1.4277
343.15	589.3	2	2	0	0	0	0	0	0	0	0	0	1	0	0	1	0	0	0	0	0	0	0	0	0	0	0	0	0	0	0	3	0	0	0	1	1	1.50769	1.50754
283.15	589.3	1	3	0	0	0	0	0	0	0	0	0	0	0	0	0	0	0	0	1	0	4	0	0	0	0	1	0	0	0	0	3	0	0	0	1	1	1.4396	1.43987
333.15	589.3	2	2	0	2	0	0	0	0	0	0	0	0	0	0	0	0	0	1	0	0	6	0	0	0	0	0	0	2	0	0	4	1	0	0	0	1	1.43405	1.43591
353.15	589.3	2	3	0	1	0	0	0	0	1	0	0	0	0	0	0	0	0	0	0	0	3	0	0	0	0	0	0	1	0	0	3	0	0	0	1	1	1.4182	1.41903
313.15	589.3	5	28	0	0	0	0	0	0	1	0	0	0	0	0	0	0	0	0	0	0	0	0	0	0	1	0	0	1	0	0	0	0	0	0	0	0	1.46865	1.4685
318.15	589.3	4	2	0	1	1	1	0	0	1	1	0	0	0	0	0	0	1	0	0	0	0	0	0	0	0	0	0	1	0	0	3	0	0	0	1	1	1.48873	1.48863
318.15	589.3	2	2	0	2	0	0	0	0	0	0	0	0	0	0	0	0	0	1	0	0	6	0	0	0	0	0	0	2	5	0	0	0	0	0	1	0	1.42165	1.42154
298.15	589.3	2	3	0	0	0	0	0	0	0	0	0	0	1	0	0	0	0	0	0	0	0	0	0	0	0	0	0	0	0	0	3	0	0	0	1	1	1.4975	1.49692
288.15	589.3	3	3	0	2	0	0	0	0	0	0	0	0	0	0	0	0	0	1	0	0	6	0	0	0	0	0	1	2	0	0	0	0	0	0	0	0	1.4293	1.42916
313.15	589.3	1	5	0	0	0	0	0	0	1	0	0	0	0	0	0	0	0	1	3	0	0	0	0	0	0	0	0	0	0	0	3	0	0	0	1	1	1.517	1.51687
323.15	589.3	3	3	0	0	0	0	0	0	2	0	0	0	0	0	0	0	0	0	0	0	0	0	0	0	0	0	0	1	0	0	3	0	0	0	1	1	1.47261	1.47268
343.15	589.3	4	14	1	0	0	0	0	1	1	0	0	0	0	0	0	0	0	1	0	0	0	0	0	0	0	0	0	1	4	0	0	0	1	0	1	0	1.47242	1.47246
298.15	589.3	4	2	1	2	0	0	0	0	1	0	0	0	0	0	0	0	0	1	0	0	6	0	0	0	0	0	0	2	3	3	3	0	0	0	1	1	1.4476	1.44764
293.1	589.3	3	3	0	0	0	0	0	0	0	0	0	0	0	0	0	0	0	1	2	0	0	0	0	0	0	0	0	0	0	0	3	2	0	0	0	1	1.5278	1.53401
298.15	589.3	2	7	0	0	0	0	0	0	0	0	0	0	0	0	0	0	0	0	0	0	0	1	0	0	0	0	0	0	0	0	3	0	0	0	1	1	1.50867	1.50578
338.15	589.3	1	1	0	1	0	0	0	0	1	0	0	0	0	0	0	0	0	0	0	0	3	0	0	0	0	0	0	1	0	0	5	0	0	0	0	1	1.44789	1.44786
313	589.3	2	9	0	0	0	0	0	0	1	0	0	0	0	0	0	0	0	0	0	0	0	0	0	0	0	0	0	0	0	0	8	1	0	0	1	1	1.5169	1.51689
338.15	589.3	2	5	0	0	0	0	0	0	0	0	0	0	0	0	0	0	0	0	0	0	4	0	0	0	0	1	0	0	0	0	3	0	0	0	1	1	1.4179	1.41702
303.15	589.3	2	1	0	0	0	0	0	0	0	0	0	0	0	0	0	0	0	1	2	0	0	0	0	0	0	0	0	0	0	0	3	0	0	0	1	1	1.5092	1.51099
328.15	589.3	3	1	0	0	0	0	0	0	2	0	0	0	0	0	0	0	0	0	0	0	0	0	0	0	0	0	0	1	0	0	4	1	0	0	0	1	1.51115	1.51075
313.15	589.3	3	0	0	0	0	0	0	0	2	0	0	0	0	0	0	0	0	0	0	0	0	0	0	0	0	0	0	1	0	0	3	0	0	0	1	1	1.47867	1.47879
308.15	589.3	2	3	0	0	0	0	0	0	0	0	0	0	0	0	0	0	0	0	0	0	4	0	0	0	0	1	0	0	0	0	4	1	0	0	0	1	1.44842	1.45103
313.15	589.3	3	3	0	0	0	0	0	0	0	0	0	1	0	0	0	0	0	0	0	0	0	0	0	0	0	0	0	0	0	0	3	0	0	0	1	1	1.49053	1.48623
343.15	589.3	2	3	0	1	0	0	0	0	1	0	0	0	0	0	0	0	0	0	0	0	3	0	0	0	0	0	0	1	0	0	3	0	0	0	1	1	1.42489	1.42389
283.15	589.3	3	2	0	0	0	0	0	0	2	0	0	0	0	0	0	0	0	0	0	0	0	0	0	0	0	0	0	1	0	0	3	0	0	0	1	1	1.483	1.48304
288.15	589.3	2	3	0	0	0	0	0	0	0	0	0	0	0	0	0	0	0	1	2	0	0	0	0	0	0	0	0	0	0	0	3	0	0	0	1	1	1.51213	1.51208
298.15	589.3	2	3	0	1	0	0	0	0	1	0	0	0	0	0	0	0	0	0	0	0	3	0	0	0	0	0	0	1	0	0	3	0	0	0	1	1	1.4377	1.43738
333.15	589.3	2	3	0	0	0	0	0	0	0	0	0	0	0	0	0	0	0	0	0	0	4	0	0	0	0	1	0	0	0	0	3	0	0	0	1	1	1.41235	1.4137
288.15	589.3	2	2	0	2	0	0	0	0	0	0	0	0	0	0	0	0	0	1	0	0	6	0	0	0	0	0	0	2	5	0	0	0	0	0	1	0	1.43004	1.4299
313.15	589.3	2	3	0	2	0	0	0	0	0	0	0	0	0	0	0	0	0	1	0	0	6	0	0	0	0	0	0	2	0	0	3	0	0	0	1	1	1.42437	1.42254
313.15	656.3	2	1	0	0	0	0	0	0	0	0	0	0	0	0	0	0	0	0	0	0	4	0	0	0	0	1	0	0	0	0	3	0	0	0	1	1	1.4055	1.40548
333	633	4	0	0	0	0	0	0	0	1	0	0	0	0	0	0	0	0	0	0	0	0	0	0	0	0	0	0	1	0	0	6	3	0	0	1	1	1.51	1.51
323.12	589.3	2	3	0	0	0	0	0	0	0	0	0	0	0	0	0	0	0	0	0	0	4	0	0	0	0	1	0	0	0	0	3	0	0	0	1	1	1.4116	1.41233
303.15	589.3	4	23	0	0	0	0	0	0	0	0	0	1	0	0	0	0	1	0	0	0	0	0	0	0	0	0	0	0	0	0	0	0	0	0	0	0	1.4437	1.44354
288.805	632.8	2	7	0	0	0	0	0	0	0	0	0	0	0	0	0	0	0	0	0	0	4	0	0	0	0	1	0	0	0	0	3	0	0	0	1	1	1.4343	1.43402
333.15	589.3	2	3	0	2	0	0	0	0	0	0	0	0	0	0	0	0	0	1	0	0	6	0	0	0	0	0	0	2	0	0	3	0	0	0	1	1	1.41648	1.41647
303.15	589.3	2	2	0	2	0	0	0	0	1	0	0	0	0	0	0	0	0	1	0	0	6	0	0	0	0	0	0	2	0	0	3	0	0	0	1	1	1.4245	1.42516
313.15	589.3	3	3	0	0	0	0	0	0	0	0	0	1	0	0	0	0	0	0	0	0	0	0	0	0	0	0	0	0	0	0	3	0	0	0	1	1	1.4882	1.48623
318	589.3	2	3	0	0	0	0	0	0	0	0	0	0	0	0	0	0	0	0	0	0	0	0	1	0	0	0	0	0	0	0	3	0	0	0	1	1	1.54	1.53994
333.15	589.3	2	5	0	0	0	0	0	0	0	0	0	0	0	0	0	0	0	1	2	0	0	0	0	0	0	0	0	0	0	0	3	0	0	0	1	1	1.49273	1.49251
338.15	589.3	2	3	0	1	0	0	0	0	1	0	0	0	0	0	0	0	0	0	0	0	3	0	0	0	0	0	0	1	0	0	3	0	0	0	1	1	1.42614	1.4251
313.15	589.3	4	2	1	0	0	0	0	2	0	0	0	1	0	0	0	0	0	1	0	0	0	0	0	0	0	0	0	0	0	0	0	0	0	0	0	0	1.47676	1.47687
288.15	589.3	3	3	0	0	0	0	0	0	0	0	0	1	0	0	0	0	0	0	0	0	0	0	0	0	0	0	0	0	0	0	3	0	0	0	1	1	1.49158	1.4935
293.15	589.3	2	5	0	0	0	0	0	0	0	0	0	0	0	0	0	0	0	0	0	0	0	1	0	0	0	0	0	0	0	0	3	0	0	0	1	1	1.51481	1.51739
313.15	589.3	2	5	0	0	0	0	0	0	0	0	0	0	0	0	0	0	0	0	0	0	6	0	0	0	1	0	0	0	0	0	3	0	0	0	1	1	1.41358	1.41417
293.15	589.3	2	4	0	0	0	0	0	0	1	0	0	0	0	0	1	0	0	0	0	0	0	0	0	0	0	0	0	1	0	0	3	0	0	0	1	1	1.5087	1.50862
313.15	589.3	1	4	0	0	0	0	0	0	0	0	0	1	0	0	0	0	0	0	1	0	0	0	0	0	0	0	0	0	0	0	3	0	0	1	0	1	1.4643	1.46438
303.15	589.3	3	4	0	0	0	0	0	0	0	0	0	1	0	0	0	0	0	0	0	0	0	0	0	0	0	0	0	0	0	0	3	0	0	0	1	1	1.4851	1.48426
318.15	589.3	2	1	0	2	0	0	0	0	0	0	0	0	0	0	0	0	0	1	0	0	6	0	0	0	0	0	0	2	0	0	3	0	0	0	1	1	1.417	1.41715
313.15	589.3	1	3	0	2	0	0	0	0	1	0	0	0	0	0	0	0	0	1	0	0	6	0	0	0	0	0	0	2	0	0	5	0	0	0	0	1	1.4371	1.43891
353.15	589.3	2	1	0	1	0	0	0	0	0	0	0	0	0	0	0	0	0	0	3	0	0	0	0	0	0	0	0	0	0	0	3	0	0	0	1	1	1.49293	1.49361
298.15	589.3	2	5	0	0	0	0	0	0	0	0	0	0	0	0	0	0	0	0	0	0	0	1	0	0	0	0	0	0	0	0	3	0	0	0	1	1	1.51714	1.51557
308.15	589.3	2	3	0	0	0	0	0	0	0	0	0	0	0	0	0	0	0	0	0	0	0	0	1	0	0	0	0	0	0	0	3	0	0	0	1	1	1.54312	1.53849
333.15	589.3	2	3	0	0	0	0	0	0	0	0	0	0	0	0	0	0	0	0	0	0	4	0	0	0	0	1	0	0	0	0	3	0	0	0	1	1	1.415	1.4137
293.15	589.3	1	2	0	2	0	0	0	1	0	0	0	0	0	0	0	0	0	1	0	0	6	0	0	0	0	0	0	2	4	0	0	0	0	0	1	0	1.4291	1.42926
284.14	632.8	1	3	0	0	0	0	0	0	0	0	0	0	0	0	0	0	0	0	0	0	4	0	0	0	0	1	0	0	0	0	5	0	0	0	0	1	1.4475	1.4474
313.15	589.3	2	5	0	0	0	0	0	0	0	0	0	0	0	0	0	0	0	0	0	0	4	0	0	0	0	1	0	0	0	0	3	0	0	0	1	1	1.42666	1.42461
330.65	589.3	1	1	0	2	0	0	0	0	0	0	0	0	0	0	0	0	0	1	0	0	6	0	0	0	0	0	0	2	0	0	5	0	0	0	0	1	1.43147	1.4317
298.15	589.3	5	3	2	0	0	0	0	0	0	1	0	1	0	0	0	0	1	0	0	0	0	0	0	0	0	0	0	0	4	0	0	0	1	0	1	0	1.485	1.48596
318.15	589.3	3	1	1	0	0	0	0	1	0	0	0	1	0	0	0	0	0	0	0	0	0	0	0	0	0	0	0	0	0	0	3	0	0	0	1	1	1.48996	1.49291
313.15	589.3	2	7	0	0	0	0	0	0	0	0	0	0	0	0	0	0	0	0	0	0	4	0	0	0	0	1	0	0	0	0	3	0	0	0	1	1	1.4277	1.42844
318.15	589.3	1	11	0	0	0	0	0	1	0	0	0	1	0	0	0	0	0	0	1	0	0	0	0	0	0	0	0	1	0	0	7	2	0	0	1	1	1.50706	1.50721
333.15	589.3	2	7	0	0	0	0	0	0	0	0	0	0	0	0	0	0	0	2	0	0	2	0	0	0	0	0	0	2	0	0	0	0	0	0	0	0	1.4349	1.43456
308.15	589.3	2	7	0	2	0	0	0	0	0	0	0	0	0	0	0	0	0	2	0	0	6	0	0	0	0	0	0	2	0	0	0	0	0	0	0	0	1.42014	1.42001
318.15	589.3	2	3	0	0	0	0	0	0	0	0	0	0	0	0	0	0	0	0	0	0	6	0	0	0	1	0	0	0	0	0	3	0	0	0	1	1	1.4068	1.40441
303.15	589.3	2	3	0	1	0	0	0	0	1	0	0	0	0	0	0	0	0	0	0	0	3	0	0	0	0	0	0	1	0	0	3	0	0	0	1	1	1.4355	1.43531
310.65	589.3	1	2	0	0	0	0	0	0	0	0	0	0	0	0	0	0	0	0	0	0	4	0	0	0	0	1	0	0	0	0	5	0	0	0	0	1	1.44123	1.44118
343.2	589.3	2	15	0	2	0	2	0	0	0	0	0	0	0	0	0	0	0	1	0	0	6	0	0	0	0	0	0	2	0	0	3	0	0	0	1	1	1.4343	1.43611
303.15	656.3	2	3	0	0	0	0	0	0	0	0	0	0	0	0	0	0	0	0	0	0	4	0	0	0	0	1	0	0	0	0	3	0	0	0	1	1	1.4177	1.41792
323.15	589.3	2	3	0	2	0	0	0	0	1	0	0	0	0	0	0	0	0	1	0	0	6	0	0	0	0	0	0	2	4	0	0	0	0	0	1	0	1.4148	1.41652
308.15	589.3	3	3	0	0	0	0	0	0	0	0	0	1	0	0	0	0	0	0	0	0	0	0	0	0	0	0	0	0	4	0	0	0	0	0	1	0	1.46736	1.46729
303.15	589.3	2	1	0	2	0	0	0	0	0	0	0	0	0	0	0	0	0	1	0	0	6	0	0	0	0	0	0	2	0	0	4	1	0	0	0	1	1.44224	1.44421
293.15	589.3	2	5	0	0	0	0	0	0	0	0	0	0	0	0	0	0	0	1	2	0	0	0	0	0	0	0	0	0	0	0	3	0	0	0	1	1	1.50573	1.50555
303.15	589.3	2	7	0	0	0	0	0	0	0	0	0	0	0	0	0	0	0	0	0	0	6	0	0	0	1	0	0	0	0	0	3	0	0	0	1	1	1.42171	1.42222
318.15	589.3	2	3	0	0	0	0	0	0	0	0	0	0	0	0	0	0	0	0	0	0	4	0	0	0	0	1	0	0	0	0	4	1	0	0	0	1	1.45237	1.44757
298.15	589.3	2	1	0	0	0	0	0	0	0	0	0	0	0	0	0	0	0	0	4	0	0	0	0	0	0	1	0	0	0	0	3	0	0	0	1	1	1.44763	1.44745
307.75	589.3	2	5	0	0	0	0	0	0	0	0	0	0	0	0	0	0	0	0	0	0	4	0	0	0	0	1	0	0	0	0	3	0	0	0	1	1	1.42613	1.42636
318.15	589.3	2	1	0	1	0	0	0	0	0	0	0	0	0	0	0	0	0	0	3	0	0	0	0	0	0	0	0	0	0	0	3	0	0	0	1	1	1.50595	1.50546
328.15	589.3	2	2	0	0	0	0	0	0	0	0	0	1	0	0	1	0	0	0	0	0	0	0	0	0	0	0	0	0	0	0	3	0	0	0	1	1	1.49488	1.50347
328.15	589.3	1	1	0	1	0	0	0	0	1	0	0	0	0	0	0	0	0	0	0	0	3	0	0	0	0	0	0	1	0	0	5	0	0	0	0	1	1.45064	1.45051
303.15	589.3	1	5	0	1	0	0	0	0	0	0	0	1	0	0	0	0	0	0	0	0	3	0	0	0	0	0	0	0	0	0	5	0	0	0	0	1	1.4754	1.47546
334.52	589.3	3	1	0	0	0	0	0	0	1	0	0	0	0	0	0	0	0	0	0	0	0	0	0	0	0	0	0	1	0	0	7	2	0	0	1	1	1.53509	1.53521
333.15	589.3	2	3	0	0	0	0	0	0	0	0	0	0	0	0	0	0	0	0	0	0	4	0	0	0	0	1	0	0	0	0	3	0	0	0	1	1	1.4159	1.4137
283.15	589.3	3	3	0	0	0	0	0	0	0	0	0	1	0	0	0	0	0	0	0	0	0	0	0	0	0	0	0	0	0	0	3	0	0	0	1	1	1.49925	1.49574
333.15	589.3	2	11	0	2	0	0	0	0	0	0	0	0	0	0	0	0	0	1	0	0	6	0	0	0	0	0	0	2	0	0	3	0	0	0	1	1	1.4265	1.42685
298.15	589.3	3	3	0	0	0	0	0	1	1	0	0	0	0	0	0	0	1	0	0	0	0	0	0	0	0	0	0	1	0	0	0	0	0	0	0	0	1.516	1.51627
298.15	589.3	2	7	0	0	0	0	0	0	0	0	0	0	0	0	0	0	0	0	1	0	0	0	0	0	0	0	1	0	0	0	3	0	0	0	1	1	1.5545	1.55456
288.15	589.3	2	1	0	0	0	0	0	1	1	0	0	0	0	0	0	0	0	0	0	0	0	0	0	0	0	0	0	1	0	0	3	0	0	0	1	1	1.49931	1.49945
293.15	589.3	1	5	0	0	0	0	0	0	0	0	0	0	0	0	0	0	0	1	0	0	2	0	0	0	0	0	0	2	0	0	5	0	0	0	0	1	1.47248	1.47244
338.15	589.3	1	3	0	1	0	0	0	0	0	0	0	1	0	0	0	0	0	0	0	0	3	0	0	0	0	0	0	0	0	0	5	0	0	0	0	1	1.4981	1.49835
308.15	589.3	2	4	0	0	0	0	0	0	0	0	0	0	0	0	0	0	0	0	0	0	4	0	0	0	0	1	0	0	0	0	3	0	0	0	1	1	1.4216	1.422
323.15	589.3	1	2	0	2	0	0	0	0	0	0	0	0	0	0	0	0	0	1	0	0	6	0	0	0	0	0	0	2	0	0	5	0	0	0	0	1	1.4349	1.43555
368.1	589.3	2	5	0	0	0	0	0	0	0	0	0	0	0	0	0	0	0	0	0	0	4	0	0	0	0	1	0	0	0	0	3	0	0	0	1	1	1.4038	1.40391
293.15	589.3	2	3	0	2	0	0	0	0	1	0	0	0	0	0	0	0	0	1	0	0	6	0	0	0	0	0	0	2	4	0	0	0	0	0	1	0	1.4226	1.42344
343.15	589.3	2	5	0	2	0	0	0	0	0	0	0	0	0	0	0	0	0	1	0	0	6	0	0	0	0	0	0	2	0	0	3	0	0	0	1	1	1.41684	1.41715
343.15	589.3	3	12	1	0	0	0	0	0	3	1	0	0	0	0	0	1	0	0	0	0	0	0	0	0	0	0	0	1	0	0	0	0	0	0	0	0	1.4414	1.44116
323.15	589.3	2	3	0	2	0	0	0	0	1	0	0	0	0	0	0	0	0	1	0	0	6	0	0	0	0	0	0	2	0	0	3	0	0	0	1	1	1.4196	1.42083
318.15	589.3	3	0	0	0	0	0	0	0	2	0	0	0	0	0	0	0	0	0	0	0	0	0	0	0	0	0	0	1	0	0	3	0	0	0	1	1	1.475	1.47652
293.15	589.3	3	4	1	0	0	0	0	1	0	0	0	1	0	0	0	0	0	0	0	0	0	0	0	0	0	0	0	0	0	0	3	0	0	0	1	1	1.4928	1.49284
313.15	589.3	1	5	0	0	0	0	0	0	0	0	0	0	0	0	0	0	0	1	0	0	2	0	0	0	0	0	0	2	0	0	5	0	0	0	0	1	1.46651	1.46621
313.15	589.3	3	1	1	0	0	0	0	1	0	0	0	1	0	0	0	0	0	0	0	0	0	0	0	0	0	0	0	0	0	0	3	0	0	0	1	1	1.4961	1.49566
323.15	589.3	2	3	0	2	0	0	0	0	0	0	0	0	0	0	0	0	0	1	0	0	6	0	0	0	0	0	0	2	0	0	3	0	0	0	1	1	1.41945	1.41911
283.15	589.3	2	3	0	0	0	0	0	0	0	0	0	0	0	0	0	0	0	1	2	0	0	0	0	0	0	0	0	0	0	0	3	0	0	0	1	1	1.51371	1.51381
318.15	589.3	1	7	0	1	0	0	0	0	1	0	0	0	0	0	0	0	0	0	1	0	3	0	0	0	0	0	0	1	0	0	3	0	0	0	1	1	1.5259	1.52569
298.15	589.3	2	7	0	0	0	0	0	0	0	0	0	0	0	0	0	0	0	0	0	0	4	0	0	0	0	1	0	0	0	0	3	0	0	0	1	1	1.43306	1.43271
303.15	589.3	2	7	0	0	0	0	0	0	0	0	0	0	0	0	0	0	0	0	0	0	6	0	0	0	1	0	0	0	0	0	3	0	0	0	1	1	1.42165	1.42222
343.15	589.3	1	1	0	2	0	0	0	0	0	0	0	0	0	0	0	0	0	1	0	0	6	0	0	0	0	0	0	2	0	0	5	0	0	0	0	1	1.42762	1.42747
320.65	589.3	1	1	0	2	0	0	0	0	0	0	0	0	0	0	0	0	0	1	0	0	6	0	0	0	0	0	0	2	0	0	5	0	0	0	0	1	1.43442	1.43474
313	589.3	2	5	0	0	0	0	0	0	0	0	0	0	0	0	0	0	0	0	0	0	4	0	0	0	0	1	0	0	0	0	3	0	0	0	1	1	1.4183	1.42006
318.15	589.3	3	2	2	0	0	0	0	1	0	0	0	1	0	0	1	0	0	0	0	0	0	0	0	0	0	0	0	0	0	0	3	0	0	0	1	1	1.5055	1.50577
298	633	4	4	0	0	0	0	0	0	1	0	0	0	0	0	0	0	0	0	0	0	0	0	0	0	0	0	0	1	0	0	6	3	0	0	1	1	1.5141	1.51408
328.15	589.3	1	7	0	0	0	0	0	1	0	0	0	0	0	0	0	0	0	0	0	0	0	1	0	0	0	0	0	0	0	0	3	0	0	0	1	1	1.5024	1.50266
308.15	589.3	5	12	3	0	0	0	0	1	1	0	0	1	0	0	1	0	0	0	0	0	0	0	0	0	0	0	0	1	0	0	0	0	0	0	0	0	1.4505	1.45057
303.15	589.3	2	7	1	0	0	0	0	0	0	0	1	1	0	0	1	0	0	0	0	0	0	0	0	0	0	0	0	0	0	0	3	0	0	0	1	1	1.5126	1.51277
288.15	589.3	3	1	0	0	0	0	0	0	0	0	0	1	0	0	0	0	0	0	0	0	0	0	0	0	0	0	0	0	0	0	3	0	0	0	1	1	1.50283	1.50269
293.15	589.3	3	4	0	0	0	0	0	1	0	0	0	1	0	0	1	0	0	1	0	0	0	0	0	0	0	0	0	0	0	0	0	0	0	0	0	0	1.5322	1.53177
298.15	656.3	2	3	0	1	0	0	0	0	1	0	0	0	0	0	0	0	0	0	0	0	3	0	0	0	0	0	0	1	0	0	3	0	0	0	1	1	1.4348	1.43486
333.15	589.3	3	2	0	0	0	0	0	0	2	0	0	0	0	0	0	0	0	0	0	0	0	0	0	0	0	0	0	1	0	0	4	1	0	0	0	1	1.49683	1.49697
308	589.3	2	7	0	0	0	0	0	0	1	0	0	0	0	0	0	0	0	0	0	0	0	0	0	0	0	0	0	0	0	0	8	1	0	0	1	1	1.5253	1.52528
313.15	589.3	2	9	0	2	0	0	0	0	0	0	0	0	0	0	0	0	0	1	0	0	6	0	0	0	0	0	0	2	0	0	3	0	0	0	1	1	1.4306	1.43075
313.15	589.3	2	11	0	2	0	0	0	0	0	0	0	0	0	0	0	0	0	1	0	0	6	0	0	0	0	0	0	2	0	0	3	0	0	0	1	1	1.4324	1.43298
308.15	589.3	2	0	0	0	0	0	0	0	2	0	0	0	0	0	0	0	0	0	0	0	0	0	0	0	0	0	0	1	0	0	5	0	0	0	0	1	1.51029	1.51053
313.15	589.3	2	1	0	0	0	0	0	0	0	0	0	1	0	0	0	0	0	0	0	0	0	0	0	0	0	0	0	0	3	1	3	0	0	1	1	1	1.51731	1.51329
293.15	589.3	4	2	0	1	1	1	0	0	1	1	0	0	0	0	0	0	1	0	0	0	0	0	0	0	0	0	0	1	0	0	3	0	0	0	1	1	1.49594	1.49598
323.15	589.3	5	3	0	0	0	0	0	0	2	0	0	0	0	0	0	0	0	1	0	0	0	0	0	0	0	0	0	1	0	0	0	0	0	0	0	0	1.45812	1.458
338.15	589.3	3	7	1	1	0	0	0	5	1	0	0	0	0	0	0	0	1	1	0	0	0	0	0	0	0	0	0	1	0	0	0	0	0	0	0	0	1.50654	1.50641
328.1	589.3	4	4	0	0	0	8	4	0	2	0	0	0	0	0	0	0	0	0	0	0	0	0	0	0	0	0	0	2	0	0	6	0	0	0	2	2	1.55054	1.55052
323	589.3	1	7	0	2	0	0	0	0	3	0	0	0	0	0	0	0	0	1	1	0	6	0	0	0	0	0	0	2	0	0	3	0	0	0	1	1	1.438	1.43808
303	589.3	2	5	0	0	0	0	0	0	1	0	0	0	0	0	0	0	0	0	0	0	0	0	0	0	0	0	0	0	0	0	8	1	0	0	1	1	1.5357	1.53576
308.15	589.3	2	2	0	0	0	0	0	0	2	0	0	0	0	0	0	0	0	0	0	0	0	0	0	0	0	0	0	1	0	0	5	0	0	0	0	1	1.50258	1.50232
336.48	589.3	2	1	0	0	0	0	0	0	0	0	0	0	0	0	0	0	0	0	1	0	0	0	0	0	0	0	1	0	0	0	3	0	0	0	1	1	1.53794	1.53837
343.15	589.3	2	2	0	0	0	0	0	0	2	0	0	0	0	0	0	0	0	0	0	0	0	0	0	0	0	0	0	1	0	0	5	0	0	0	0	1	1.49309	1.4936
353.15	589.3	2	3	0	2	0	0	0	0	0	0	0	0	0	0	0	0	0	1	0	0	6	0	0	0	0	0	0	2	0	0	4	1	0	0	0	1	1.4298	1.42956
307.2	589.3	2	3	0	0	0	0	0	0	0	0	0	0	0	0	0	0	0	0	0	0	4	0	0	0	0	1	0	0	0	0	3	0	0	0	1	1	1.4197	1.4197
303.15	589.3	3	4	2	0	0	0	0	1	0	0	0	1	0	0	1	0	0	0	0	0	0	0	0	0	0	0	0	0	0	0	3	0	0	0	1	1	1.5032	1.50319
298.15	486.1	2	1	0	1	0	0	0	0	1	0	0	0	0	0	0	0	0	0	0	0	3	0	0	0	0	0	0	1	0	0	3	0	0	0	1	1	1.4399	1.44001
328.15	589.3	1	9	0	2	0	0	0	0	0	0	0	0	0	0	0	0	0	1	0	0	6	0	0	0	0	0	0	2	0	0	5	0	0	0	0	1	1.43943	1.43961
328.15	589.3	3	3	0	0	0	0	0	0	0	0	0	1	0	0	0	0	0	0	0	0	0	0	0	0	0	0	0	0	4	0	0	0	0	0	1	0	1.46178	1.46172
303.13	589.3	2	2	0	0	0	0	0	1	0	0	0	1	0	0	1	0	0	0	0	0	0	0	0	0	0	0	0	0	0	0	0	0	0	0	0	0	1.4483	1.44869
333.15	589.3	1	7	0	0	0	0	0	0	1	0	0	0	0	0	0	0	0	0	1	0	0	0	0	0	0	0	0	1	0	0	8	1	0	0	1	1	1.51899	1.51889
293.15	589.3	3	3	0	2	0	0	0	0	0	0	0	0	0	0	0	0	0	1	0	0	6	0	0	0	0	0	1	2	0	0	0	0	0	0	0	0	1.42765	1.42738
322.73	589.3	4	1	0	0	0	0	0	0	3	0	0	0	0	1	0	0	0	0	0	0	0	0	0	0	1	0	0	0	0	0	3	0	0	0	1	1	1.47511	1.47508
288.15	589.3	1	3	0	2	0	0	0	0	0	0	0	0	0	0	0	0	0	1	0	0	6	0	0	0	0	0	0	2	0	0	5	0	0	0	0	1	1.4459	1.44612
308.15	486.1	2	1	0	0	0	0	0	0	0	0	0	0	0	0	0	0	0	0	0	0	4	0	0	0	0	1	0	0	0	0	3	0	0	0	1	1	1.4146	1.41451
323.15	589.3	2	16	0	0	0	0	0	0	2	0	0	0	0	0	0	0	0	0	1	0	0	0	0	0	0	0	0	1	0	0	3	0	0	0	1	1	1.47842	1.47886
283.15	589.3	2	1	0	0	0	0	0	0	0	0	0	0	0	0	0	0	0	1	2	0	0	0	0	0	0	0	0	0	0	0	3	0	0	0	1	1	1.51774	1.51615
288.15	589.3	2	5	0	0	0	0	0	1	0	0	0	1	0	0	1	0	0	0	0	0	0	0	0	0	0	0	0	0	0	0	0	0	0	0	0	0	1.4568	1.45683
303.15	589.3	4	19	0	0	0	0	0	0	0	0	0	1	0	0	0	0	1	0	0	0	0	0	0	0	0	0	0	0	0	0	0	0	0	0	0	0	1.4395	1.43945
338.15	589.3	1	2	0	4	0	0	0	1	0	0	0	1	0	0	0	0	0	0	0	0	9	0	0	0	0	0	0	0	0	0	3	0	0	0	1	1	1.39619	1.3961
340.41	589.3	3	1	0	0	0	0	0	0	1	0	0	0	0	0	0	0	0	0	0	0	0	0	0	0	0	0	0	1	0	0	7	2	0	0	1	1	1.53356	1.53363
343.15	589.3	2	7	0	0	0	0	0	0	0	0	0	0	0	0	0	0	0	0	0	0	4	0	0	0	0	1	0	0	0	0	3	0	0	0	1	1	1.4213	1.42072
328.15	589.3	2	3	0	0	0	0	0	0	0	0	0	0	0	0	0	0	0	0	1	0	0	0	0	0	0	0	1	0	0	0	3	0	0	0	1	1	1.53033	1.52958
323.15	589.3	2	2	0	0	0	0	0	0	0	0	0	1	0	0	1	0	0	0	0	0	0	0	0	0	0	0	0	0	0	0	3	0	0	0	1	1	1.49657	1.50512
313.15	589.3	2	2	0	0	0	0	0	0	0	0	0	1	0	0	1	0	0	0	0	0	0	0	0	0	0	0	0	0	0	0	3	0	0	0	1	1	1.49988	1.50732
343.15	589.3	1	3	0	0	0	0	0	0	0	0	0	0	0	0	0	0	0	1	0	0	2	0	0	0	0	0	0	2	0	0	5	0	0	0	0	1	1.4582	1.45816
283.15	589.3	2	5	0	2	0	0	0	0	0	0	0	0	0	0	0	0	0	1	0	0	6	0	0	0	0	0	0	2	0	0	3	0	0	0	1	1	1.43461	1.43478
298.15	589.3	2	3	0	1	0	0	0	0	1	0	0	0	0	0	0	0	0	0	0	0	3	0	0	0	0	0	0	1	0	0	3	0	0	0	1	1	1.43895	1.43738
333.15	589.3	0	4	0	0	0	0	0	1	0	0	0	0	0	0	0	0	0	0	2	0	0	0	0	0	0	0	1	0	0	0	3	0	0	0	1	1	1.5572	1.55712
308.15	589.3	2	7	0	0	0	0	0	0	0	0	0	0	0	0	0	0	0	0	0	0	0	1	0	0	0	0	0	0	0	0	3	0	0	0	1	1	1.5061	1.50515
313.15	589.3	4	27	0	0	0	0	0	0	0	0	0	1	0	0	0	0	1	0	0	0	0	0	0	0	0	0	0	0	0	0	0	0	0	0	0	0	1.4426	1.44268
318.05	589.3	2	5	0	0	0	0	0	0	0	0	0	0	0	0	0	0	0	0	0	0	6	0	0	0	1	0	0	0	0	0	3	0	0	0	1	1	1.41479	1.4138
298.1	589.3	1	3	0	0	0	0	0	0	0	0	0	0	0	0	0	0	0	1	3	0	0	0	0	0	0	0	0	0	0	0	3	0	0	0	1	1	1.5258	1.52538
313.15	589.3	1	1	0	2	0	0	0	0	0	0	0	0	0	0	0	0	0	1	0	0	6	0	0	0	0	0	0	2	0	0	5	0	0	0	0	1	1.43637	1.43612
293.15	589.3	2	7	0	0	0	0	0	0	0	0	0	0	0	0	0	0	0	2	0	0	2	0	0	0	0	0	0	2	0	0	0	0	0	0	0	0	1.446	1.44564
333.15	589.3	3	2	0	8	0	0	0	1	0	0	0	0	0	0	0	0	0	2	0	0	18	0	0	0	0	0	0	2	0	0	0	0	0	0	0	0	1.36714	1.36706
323.15	589.3	2	5	0	0	0	0	0	0	0	0	0	0	0	0	0	0	0	0	0	0	4	0	0	0	0	1	0	0	0	0	3	0	0	0	1	1	1.42474	1.42213
323.15	589.3	4	14	1	0	0	0	0	1	1	0	0	0	0	0	0	0	0	0	0	0	0	0	0	0	1	0	0	1	4	0	0	0	1	0	1	0	1.48573	1.48558
333.15	589.3	5	9	0	0	0	0	0	0	2	0	0	0	0	0	0	0	0	0	0	0	0	0	0	0	1	0	0	1	0	0	0	0	0	0	0	0	1.46328	1.46413
353.15	589.3	2	1	0	0	0	0	0	0	0	0	0	0	0	0	0	0	0	0	4	0	0	0	0	0	0	1	0	0	0	0	3	0	0	0	1	1	1.42922	1.42889
308.15	589.3	3	2	0	0	0	0	0	0	2	0	0	0	0	0	0	0	0	0	0	0	0	0	0	0	0	0	0	1	0	0	3	0	0	0	1	1	1.47669	1.4751
348.15	589.3	2	3	0	0	0	0	0	0	0	0	0	0	0	0	0	0	0	0	0	0	4	0	0	0	0	1	0	0	0	0	3	0	0	0	1	1	1.40862	1.40886
315.65	589.3	1	3	0	1	0	0	0	0	1	0	0	0	0	0	0	0	0	0	0	0	3	0	0	0	0	0	0	1	0	0	5	0	0	0	0	1	1.45341	1.45338
313.15	589.3	2	7	0	2	0	0	0	0	0	0	0	0	0	0	0	0	0	1	0	0	6	0	0	0	0	0	0	2	0	0	3	0	0	0	1	1	1.42854	1.42903
298.15	589.6	2	2	0	0	0	0	0	0	0	0	0	0	0	0	0	0	0	0	0	0	4	0	0	0	0	1	0	0	0	0	3	0	0	0	1	1	1.4176	1.41721
328.15	589.3	3	4	1	0	0	0	0	1	0	0	0	1	0	0	0	0	0	0	0	0	0	0	0	0	0	0	0	0	0	0	3	0	0	0	1	1	1.4841	1.48385
308.15	589.3	2	1	0	0	0	0	0	0	0	0	0	0	0	0	0	0	0	0	4	0	0	0	0	0	0	1	0	0	0	0	3	0	0	0	1	1	1.44316	1.44381
323.15	589.3	2	1	1	1	0	0	0	0	1	0	0	0	0	0	0	0	0	0	0	0	4	0	0	0	0	0	0	1	0	0	3	0	0	0	1	1	1.43304	1.433
338.15	589.3	3	1	0	0	0	0	0	0	1	0	0	0	0	0	0	0	0	0	0	0	0	0	0	0	0	0	0	1	0	0	3	0	0	0	1	1	1.48498	1.48471
318.15	589.3	2	1	0	0	0	0	0	0	2	0	0	0	0	0	0	0	0	0	0	0	0	0	0	0	0	0	0	1	0	0	8	1	0	0	1	1	1.57321	1.57335
298.15	589.3	2	3	0	1	0	0	0	0	1	0	0	0	0	0	0	0	0	0	0	0	3	0	0	0	0	0	0	1	0	0	4	1	0	0	0	1	1.46155	1.46146
338.15	589.3	4	14	1	0	0	0	0	1	1	0	0	0	0	0	0	0	1	0	0	0	0	0	0	0	1	0	0	1	5	1	0	0	0	0	0	0	1.48045	1.48052
323.15	589.3	3	2	1	0	0	0	0	1	0	0	0	1	0	0	1	0	0	0	0	0	0	0	0	0	0	0	0	0	0	0	0	0	0	0	0	0	1.4433	1.44492
338.15	589.3	2	2	0	2	0	0	0	0	0	0	0	0	0	0	0	0	0	1	0	0	6	0	0	0	0	0	0	2	4	0	0	0	0	0	1	0	1.40932	1.40956
323.15	589.3	2	2	1	0	0	0	0	1	0	0	0	1	0	0	1	0	0	0	0	0	0	0	0	0	0	0	0	0	0	0	3	0	0	0	1	1	1.51887	1.51643
302.95	589.3	2	5	0	2	0	0	0	0	0	0	0	0	0	0	0	0	0	1	0	0	6	0	0	0	0	0	0	2	0	0	3	0	0	0	1	1	1.42958	1.42912
323.15	589.3	4	4	0	0	0	0	0	1	0	0	0	1	0	0	0	0	0	1	0	0	0	0	0	0	0	0	0	0	0	0	0	0	0	0	0	0	1.4617	1.46087
323.15	589.3	2	1	0	1	0	0	0	0	0	0	0	0	0	0	0	0	0	0	3	0	0	0	0	0	0	0	0	0	0	0	3	0	0	0	1	1	1.503	1.50351
343.15	589.3	3	5	0	0	0	0	0	0	2	0	0	0	0	0	0	0	0	0	0	0	0	0	0	0	0	0	0	1	4	0	0	0	0	0	1	0	1.46315	1.46342
343.15	589.3	2	5	0	0	0	0	0	0	0	0	0	0	0	0	0	0	0	1	2	0	0	0	0	0	0	0	0	0	0	0	3	0	0	0	1	1	1.48848	1.48945
338.15	589.3	2	3	0	0	0	0	0	0	0	0	0	0	0	0	0	0	0	0	0	0	4	0	0	0	0	1	0	0	0	0	3	0	0	0	1	1	1.41197	1.41146
328.15	589.3	2	7	0	0	0	0	0	0	0	0	0	0	0	0	0	0	0	2	0	0	2	0	0	0	0	0	0	2	0	0	0	0	0	0	0	0	1.4363	1.43643
303.15	589.3	3	3	0	2	0	0	0	0	0	0	0	0	0	0	0	0	0	1	0	0	6	0	0	0	0	0	1	2	0	0	0	0	0	0	0	0	1.42472	1.42481
318	589.3	2	7	0	0	0	0	0	0	1	0	0	0	0	0	0	0	0	0	0	0	0	0	0	0	0	0	0	0	0	0	8	1	0	0	1	1	1.5218	1.52192
328.15	589.3	2	7	0	2	0	0	0	0	0	0	0	0	0	0	0	0	0	2	0	0	6	0	0	0	0	0	0	2	0	0	0	0	0	0	0	0	1.4144	1.41421
298.15	589.3	2	3	0	2	0	0	0	0	0	0	0	0	0	0	0	0	0	1	0	0	6	0	0	0	0	0	0	2	0	0	3	0	0	0	1	1	1.42706	1.42688
281.729	632.8	1	3	0	0	0	0	0	0	0	0	0	0	0	0	0	0	0	0	0	0	4	0	0	0	0	1	0	0	0	0	5	0	0	0	0	1	1.4481	1.44799
313.15	656.3	2	3	0	1	0	0	0	0	1	0	0	0	0	0	0	0	0	0	0	0	3	0	0	0	0	0	0	1	0	0	3	0	0	0	1	1	1.4306	1.43069
323.15	589.3	2	3	0	0	0	0	0	0	0	0	0	0	1	0	0	0	0	0	0	0	0	0	0	0	0	0	0	0	0	0	3	0	0	0	1	1	1.4905	1.48995
348.15	589.3	2	2	0	0	0	0	0	0	0	0	0	0	0	0	0	0	0	1	0	0	2	0	0	0	0	0	0	2	4	0	0	0	0	0	1	0	1.42919	1.42934
328.15	589.3	2	3	0	0	0	0	0	0	0	0	0	0	0	0	0	0	0	0	0	0	4	0	0	0	0	1	0	0	0	0	3	0	0	0	1	1	1.412	1.41445
308.15	486.1	2	3	0	1	0	0	0	0	1	0	0	0	0	0	0	0	0	0	0	0	3	0	0	0	0	0	0	1	0	0	3	0	0	0	1	1	1.4403	1.44032
353.15	589.3	1	2	0	4	0	0	0	1	1	0	0	0	0	0	0	0	0	0	0	0	9	0	0	0	0	0	0	1	0	0	3	0	0	0	1	1	1.38216	1.38198
304.2	589.3	2	1	0	1	0	0	0	0	1	0	0	0	0	0	0	0	0	0	0	0	3	0	0	0	0	0	0	1	0	0	3	0	0	0	1	1	1.4308	1.43094
298.1	589.3	2	9	0	0	0	0	0	0	0	0	0	0	0	0	0	0	0	0	0	0	4	0	0	0	0	1	0	0	0	0	3	0	0	0	1	1	1.4396	1.43795
288.15	589.3	2	4	0	1	0	0	0	0	1	0	0	0	0	0	0	0	0	0	0	0	3	0	0	0	0	0	0	1	0	0	3	0	0	0	1	1	1.44235	1.44243
303.15	589.3	5	1	2	0	0	0	0	0	0	1	0	1	0	0	0	0	1	0	0	0	0	0	0	0	0	0	0	0	4	0	0	0	1	0	1	0	1.4868	1.48665
313.15	589.3	4	5	1	0	0	0	0	0	0	1	0	1	0	0	0	0	1	0	0	0	0	0	0	0	0	0	0	0	4	0	0	0	1	0	1	0	1.48	1.47997
302.2	589.3	2	3	0	1	0	0	0	0	1	0	0	0	0	0	0	0	0	0	0	0	3	0	0	0	0	0	0	1	0	0	3	0	0	0	1	1	1.436	1.43591
323.15	589.3	2	4	0	0	0	0	0	0	0	0	0	0	0	0	0	0	0	0	0	0	4	0	0	0	0	1	0	0	0	0	3	0	0	0	1	1	1.4185	1.41853
333.15	589.3	2	3	0	0	0	0	0	0	0	0	0	0	0	0	0	0	0	0	0	0	4	0	0	0	0	1	0	0	0	0	3	0	0	0	1	1	1.41656	1.4137
308	633	4	6	0	0	0	0	0	0	1	0	0	0	0	0	0	0	0	0	0	0	0	0	0	0	0	0	0	1	0	0	6	3	0	0	1	1	1.5079	1.50791
298.15	589.3	4	5	1	0	0	0	0	0	0	1	0	1	0	0	0	0	1	0	0	0	0	0	0	0	0	0	0	0	4	0	0	0	1	0	1	0	1.4848	1.48482
333.15	589.3	2	3	0	2	0	0	0	0	0	0	0	0	0	0	0	0	0	1	0	0	6	0	0	0	0	0	0	2	0	0	4	1	0	0	0	1	1.43524	1.43554
298.15	589.3	3	4	0	0	0	0	0	0	0	0	0	1	0	0	1	0	0	0	0	0	0	0	0	0	0	0	0	0	0	0	2	1	0	0	1	1	1.5034	1.50312
298.15	589.3	2	3	0	0	0	0	0	0	0	0	0	0	0	0	0	0	0	1	2	0	0	0	0	0	0	0	0	0	0	0	3	0	0	0	1	1	1.50966	1.50868
308.15	589.3	2	5	0	0	0	0	0	0	0	0	0	0	0	0	0	0	0	1	2	0	0	0	0	0	0	0	0	0	0	0	3	0	0	0	1	1	1.501	1.50084
308.15	589.3	1	3	0	1	0	0	0	0	1	0	0	0	0	0	0	0	0	0	0	0	3	0	0	0	0	0	0	1	0	0	5	0	0	0	0	1	1.4555	1.45545
318.15	589.3	5	7	2	0	0	0	0	0	0	1	0	1	0	0	0	0	1	0	0	0	0	0	0	0	0	0	0	0	4	0	0	0	1	0	1	0	1.4768	1.47643
348.15	589.3	4	28	0	0	0	0	0	0	0	0	0	0	0	0	0	0	0	1	2	0	0	0	0	0	1	0	0	0	0	0	0	0	0	0	0	0	1.46767	1.46771
333.15	589.3	1	5	0	0	0	0	0	0	1	0	0	0	0	0	0	0	0	1	3	0	0	0	0	0	0	0	0	0	0	0	3	0	0	0	1	1	1.513	1.5131
333.15	589.3	3	1	0	0	0	0	0	0	2	0	0	0	0	0	0	0	0	0	0	0	0	0	0	0	0	0	0	1	0	0	3	0	0	0	1	1	1.4698	1.47117
303.15	589.3	2	2	1	0	0	0	0	1	0	0	0	1	0	0	1	0	0	0	0	0	0	0	0	0	0	0	0	0	0	0	3	0	0	0	1	1	1.52429	1.52175
303.15	589.3	2	2	0	2	0	0	0	0	0	0	0	0	0	0	0	0	0	1	0	0	6	0	0	0	0	0	0	2	0	0	3	0	0	0	1	1	1.4237	1.42366
303.15	589.3	3	1	1	0	0	0	0	0	0	0	0	1	0	0	1	0	0	0	0	0	0	0	0	0	0	0	0	0	0	0	3	0	0	0	1	1	1.51081	1.50644
313.15	589.3	1	9	0	0	0	0	0	1	0	0	0	1	0	0	0	0	0	0	1	0	0	0	0	0	0	0	0	1	0	0	7	2	0	0	1	1	1.5145	1.51443
288.15	589.3	4	3	1	0	0	0	0	0	0	0	0	1	0	0	1	0	0	0	0	0	0	0	0	0	0	0	0	0	0	0	2	1	0	0	1	1	1.5192	1.51925
303.15	589.3	6	12	0	0	0	0	0	0	3	0	0	0	0	1	0	0	0	0	0	0	0	0	0	0	2	0	0	0	0	0	0	0	0	0	0	0	1.46474	1.46521
328.15	589.3	1	7	0	0	0	0	0	1	0	0	0	1	0	0	0	0	0	0	1	0	0	0	0	0	0	0	0	1	0	0	7	2	0	0	1	1	1.51666	1.51617
323.15	589.3	2	2	0	0	0	0	0	0	1	0	0	0	0	0	0	0	0	0	0	0	0	1	0	0	0	0	0	0	0	0	3	0	0	0	1	1	1.5069	1.50706
283.15	589.3	2	1	0	2	0	0	0	0	0	0	0	0	0	0	0	0	0	1	0	0	6	0	0	0	0	0	0	2	0	0	3	0	0	0	1	1	1.4272	1.42732
303.15	589.3	2	2	0	2	0	0	0	0	0	0	0	0	0	0	0	0	0	1	0	0	6	0	0	0	0	0	0	2	0	0	4	1	0	0	0	1	1.44324	1.44468
323.15	589.3	2	2	0	2	0	0	0	0	0	0	0	0	0	0	0	0	0	1	0	0	6	0	0	0	0	0	0	2	0	0	3	0	0	0	1	1	1.4177	1.41789
348.15	589.3	3	1	0	0	0	0	0	0	0	0	0	1	0	0	0	0	0	0	0	0	0	0	0	0	0	0	0	0	0	0	3	0	0	0	1	1	1.48721	1.4867
348.15	589.3	2	2	0	2	0	0	0	0	0	0	0	0	0	0	0	0	0	1	0	0	6	0	0	0	0	0	0	2	0	0	4	1	0	0	0	1	1.42977	1.42997
323.15	589.3	3	2	0	2	0	0	0	0	0	0	0	0	0	0	0	0	0	1	0	0	6	0	0	0	0	0	1	2	0	0	0	0	0	0	0	0	1.4161	1.41594
303.15	589.3	1	2	0	0	0	0	0	1	0	0	0	0	1	0	1	0	0	0	0	0	0	0	0	0	0	0	0	0	0	0	0	0	0	0	0	0	1.4446	1.44425
313.15	589.3	2	1	1	1	0	0	0	0	1	0	0	0	0	0	0	0	0	0	0	0	4	0	0	0	0	0	0	1	0	0	3	0	0	0	1	1	1.4357	1.43543
318.15	589.3	2	2	0	0	0	0	0	0	0	0	0	0	0	0	0	0	0	0	0	0	4	0	0	0	0	1	0	0	0	0	3	0	0	0	1	1	1.412	1.41234
343.15	589.3	4	3	0	2	0	0	0	0	0	0	0	0	0	0	0	0	0	2	0	0	6	0	0	0	0	0	0	2	0	0	0	0	0	0	0	0	1.39616	1.39606
348.15	589.3	2	3	0	2	0	0	0	0	0	0	0	0	0	0	0	0	0	1	0	0	6	0	0	0	0	0	0	2	5	0	0	0	0	0	1	0	1.41558	1.41568
313.15	589.3	2	2	0	2	0	0	0	0	1	0	0	0	0	0	0	0	0	1	0	0	6	0	0	0	0	0	0	2	0	0	3	0	0	0	1	1	1.4218	1.42237
318.15	589.3	3	26	1	0	0	0	0	0	3	2	0	0	0	0	0	0	0	0	1	0	0	0	0	0	0	0	0	1	0	0	3	0	0	0	1	1	1.47055	1.47038
318.15	589.3	3	2	0	0	0	0	0	0	2	0	0	0	0	0	0	0	0	0	0	0	0	0	0	0	0	0	0	1	0	0	3	0	0	0	1	1	1.4701	1.47244
313	589.3	4	0	0	0	0	0	0	0	1	0	0	0	0	0	0	0	0	0	0	0	0	1	0	0	0	0	0	1	0	0	5	4	0	0	1	1	1.5414	1.54125
333.2	589.3	2	15	0	2	0	2	0	0	0	0	0	0	0	0	0	0	0	1	0	0	6	0	0	0	0	0	0	2	0	0	3	0	0	0	1	1	1.441	1.43906
293.15	589.3	2	3	0	1	0	0	0	0	1	0	0	0	0	0	0	0	0	0	0	0	3	0	0	0	0	0	0	1	0	0	3	0	0	0	1	1	1.43896	1.43899
308.15	589.3	2	2	0	0	0	0	0	0	0	0	0	0	0	0	0	0	0	1	0	0	2	0	0	0	0	0	0	2	4	0	0	0	0	0	1	0	1.43977	1.43996
298.15	589.3	2	3	0	2	0	0	0	0	0	0	0	0	0	0	0	0	0	1	0	0	6	0	0	0	0	0	0	2	0	0	3	0	0	0	1	1	1.42672	1.42688
303.15	589.3	2	4	0	0	0	0	0	0	0	0	0	0	0	0	0	0	0	0	0	0	4	0	0	0	0	1	0	0	0	0	3	0	0	0	1	1	1.4228	1.42334
302.2	589.3	3	2	0	0	0	0	0	0	2	0	0	0	0	0	0	0	0	0	0	0	0	0	0	0	0	0	0	1	0	0	3	0	0	0	1	1	1.4779	1.47753
313.15	589.3	1	7	0	0	0	0	0	0	1	0	0	0	0	0	0	0	0	0	1	0	0	0	0	0	0	0	0	1	0	0	8	1	0	0	1	1	1.52382	1.52391
323.15	589.6	2	5	0	2	0	0	0	0	0	0	0	0	0	0	0	0	0	1	0	0	6	0	0	0	0	0	0	2	0	0	3	0	0	0	1	1	1.4217	1.4219
300.1	589.3	2	2	0	0	0	0	0	0	0	0	0	1	0	0	0	1	0	0	0	0	0	0	0	0	0	0	0	0	0	0	0	0	0	0	0	0	1.4358	1.4362
303.15	589.3	5	2	2	0	0	0	0	0	0	1	0	1	0	0	0	0	1	0	0	0	0	0	0	0	0	0	0	0	4	0	0	0	1	0	1	0	1.4845	1.48558
299.2	589.3	2	3	0	0	0	0	0	0	0	0	0	0	0	0	0	0	0	0	0	0	4	0	0	0	0	1	0	0	0	0	3	0	0	0	1	1	1.4216	1.42141
328.15	589.3	5	15	3	0	0	0	0	0	4	2	0	0	0	0	0	1	0	0	0	0	0	0	0	0	0	0	0	1	0	0	0	0	0	0	0	0	1.4453	1.44511
318.15	486.1	2	5	0	0	0	0	0	0	0	0	0	0	0	0	0	0	0	0	0	0	4	0	0	0	0	1	0	0	0	0	3	0	0	0	1	1	1.4278	1.42794
318.15	589.3	2	3	0	0	0	0	0	0	0	0	0	0	0	0	0	0	0	0	0	0	4	0	0	0	0	1	0	0	0	0	4	1	0	0	0	1	1.44707	1.44757
338.15	589.3	2	2	0	0	0	0	0	0	0	0	0	1	0	0	1	0	0	0	0	0	0	0	0	0	0	0	0	0	0	0	3	0	0	0	1	1	1.50904	1.50907
318.15	589.3	2	1	0	0	0	0	0	0	0	0	0	0	0	0	0	0	0	0	0	0	4	0	0	0	0	1	0	0	0	0	3	0	0	0	1	1	1.408	1.40701
303.204	632.8	2	7	0	0	0	0	0	0	0	0	0	0	0	0	0	0	0	0	0	0	4	0	0	0	0	1	0	0	0	0	3	0	0	0	1	1	1.4304	1.43018
298.15	589.3	3	3	0	0	0	0	0	0	2	0	0	0	0	0	0	0	0	0	0	0	0	0	0	0	0	0	0	1	0	0	3	0	0	0	1	1	1.47942	1.47815
313.15	589.3	2	3	0	0	0	0	0	0	0	0	0	0	0	0	0	0	0	1	2	0	0	0	0	0	0	0	0	0	4	0	0	0	0	0	1	0	1.4832	1.48846
298.2	589.3	2	15	0	2	0	2	0	0	0	0	0	0	0	0	0	0	0	1	0	0	6	0	0	0	0	0	0	2	0	0	3	0	0	0	1	1	1.4528	1.45101
307.75	589.3	2	5	0	0	0	0	0	0	0	0	0	0	0	0	0	0	0	0	0	0	6	0	0	0	1	0	0	0	0	0	3	0	0	0	1	1	1.41631	1.416
298.2	589.3	2	3	0	0	0	0	0	0	0	0	0	0	0	0	0	0	0	0	0	0	0	0	1	0	0	0	0	0	0	0	3	0	0	0	1	1	1.545	1.54459
303.15	589.3	1	3	0	0	0	0	0	0	0	0	0	0	0	0	0	0	0	1	0	0	2	0	0	0	0	0	0	2	0	0	5	0	0	0	0	1	1.46975	1.46997
313.15	589.3	2	3	0	0	0	0	0	0	0	0	0	0	0	0	0	0	0	0	0	0	6	0	0	0	1	0	0	0	0	0	3	0	0	0	1	1	1.40512	1.40568
283.15	589.3	4	9	0	2	0	0	0	0	0	0	0	0	0	0	0	0	0	1	0	0	6	0	0	0	1	0	0	2	0	0	0	0	0	0	0	0	1.4403	1.44029
328.15	589.3	4	14	1	0	0	0	0	1	1	0	0	0	0	0	0	0	1	0	0	0	0	0	0	0	1	0	0	1	5	1	0	0	0	0	0	0	1.48368	1.48376
333.15	589.3	2	3	0	0	0	0	0	0	0	0	0	0	0	0	0	0	0	0	0	0	4	0	0	0	0	1	0	0	0	0	3	0	0	0	1	1	1.4109	1.4137
303.2	589.3	3	3	0	0	0	0	0	0	2	0	0	0	0	0	0	0	0	0	0	0	0	0	0	0	0	0	0	1	0	0	3	0	0	0	1	1	1.4779	1.47757
328.15	589.3	2	1	0	0	0	0	0	0	0	0	0	1	0	0	0	0	0	0	0	0	0	0	0	0	0	0	0	0	3	1	3	0	0	1	1	1	1.50454	1.50897
323.15	589.3	3	1	0	0	0	0	0	0	2	0	0	0	0	0	0	0	0	0	0	0	0	0	0	0	0	0	0	1	0	0	3	0	0	0	1	1	1.4706	1.4732
293.15	589.3	2	3	0	0	0	0	0	0	4	0	0	0	0	0	0	0	0	0	0	0	0	1	0	0	0	0	0	0	0	0	3	0	0	0	1	1	1.474	1.47413
353.15	589.3	2	1	0	4	0	0	0	0	0	0	0	1	0	0	0	0	0	0	0	0	9	0	0	0	0	0	0	0	0	0	4	1	0	0	0	1	1.40531	1.4049
323.15	589.3	1	1	0	2	0	0	0	0	0	0	0	0	0	0	0	0	0	1	0	0	6	0	0	0	0	0	0	2	0	0	5	0	0	0	0	1	1.43339	1.43336
323.15	486.1	2	2	0	0	0	0	0	0	0	0	0	0	0	0	0	0	0	0	0	0	4	0	0	0	0	1	0	0	0	0	3	0	0	0	1	1	1.4163	1.41645
308.15	589.6	2	3	0	0	0	0	0	0	0	0	0	0	0	0	0	0	0	0	0	0	4	0	0	0	0	1	0	0	0	0	3	0	0	0	1	1	1.4186	1.41873
318.15	589.3	4	14	1	0	0	0	0	1	1	0	0	0	0	0	0	0	0	0	0	0	0	0	0	0	1	0	0	1	4	0	0	0	1	0	1	0	1.4866	1.48662
333.15	589.3	1	6	0	0	0	0	0	1	0	0	0	0	0	0	0	0	0	0	0	0	0	1	0	0	0	0	0	0	0	0	3	0	0	0	1	1	1.5002	1.50029
313.15	589.3	5	12	3	0	0	0	0	1	1	0	0	1	0	0	1	0	0	0	0	0	0	0	0	0	0	0	0	1	0	0	0	0	0	0	0	0	1.4488	1.44864
353.15	589.3	4	14	1	0	0	0	0	1	1	0	0	0	0	0	0	0	1	0	0	0	0	0	0	0	1	0	0	1	5	1	0	0	0	0	0	0	1.4763	1.47622
328.15	589.3	2	3	0	0	0	0	0	0	0	0	0	0	0	0	0	0	0	0	0	0	4	0	0	0	0	1	0	0	0	0	3	0	0	0	1	1	1.4151	1.41445
288.15	589.3	2	7	0	0	0	0	0	0	0	0	0	0	0	0	0	0	0	0	0	0	6	0	0	0	1	0	0	0	0	0	3	0	0	0	1	1	1.42578	1.42637
293.15	589.3	2	1	0	1	0	0	0	0	0	0	0	0	0	0	0	0	0	0	3	0	0	0	0	0	0	0	0	0	0	0	3	0	0	0	1	1	1.5139	1.51384
333.15	589.3	4	17	0	0	0	0	0	0	0	0	0	1	0	0	0	0	1	0	0	0	0	0	0	0	0	0	0	0	0	0	0	0	0	0	0	0	1.4262	1.4264
308.15	589.3	1	7	0	2	0	0	0	0	0	0	0	0	0	0	0	0	0	1	0	0	6	0	0	0	0	0	0	2	0	0	5	0	0	0	0	1	1.44413	1.44409
293.15	589.3	2	3	0	2	0	0	0	0	0	0	0	0	0	0	0	0	0	1	0	0	6	0	0	0	0	0	0	2	0	0	4	1	0	0	0	1	1.448	1.44743
283.16	589.3	2	3	0	0	0	0	0	0	0	0	0	0	0	0	0	0	0	0	0	0	4	0	0	0	0	1	0	0	0	0	3	0	0	0	1	1	1.4215	1.42171
343.15	589.3	2	1	0	1	0	0	0	0	0	0	0	0	0	0	0	0	0	0	3	0	0	0	0	0	0	0	0	0	0	0	3	0	0	0	1	1	1.49757	1.49673
308.15	589.3	1	4	0	1	0	0	0	0	0	0	0	1	0	0	0	0	0	0	0	0	3	0	0	0	0	0	0	0	0	0	5	0	0	0	0	1	1.4908	1.49057
333.15	589.3	4	34	0	0	0	0	0	0	0	0	0	0	0	0	0	0	0	0	0	0	0	1	0	0	1	0	0	0	0	0	0	0	0	0	0	0	1.467	1.46714
303.15	589.3	3	2	0	0	0	0	0	0	2	0	0	0	0	0	0	0	0	0	0	0	0	0	0	0	0	0	0	1	0	0	3	0	0	0	1	1	1.4742	1.47624
293.15	589.3	4	1	0	0	0	0	0	0	0	0	1	0	0	0	0	0	0	1	0	0	0	0	0	0	0	0	0	0	0	0	0	0	0	0	0	0	1.41983	1.4201
308.15	589.3	1	9	0	0	0	0	0	0	0	0	0	0	0	0	0	0	0	0	1	0	0	1	0	0	0	0	0	0	0	0	3	0	0	0	1	1	1.50581	1.50611
298.15	589.3	2	3	0	1	0	0	0	0	1	0	0	0	0	0	0	0	0	0	0	0	3	0	0	0	0	0	0	1	0	0	3	0	0	0	1	1	1.43755	1.43738
300.65	589.3	1	1	0	1	0	0	0	0	1	0	0	0	0	0	0	0	0	0	0	0	3	0	0	0	0	0	0	1	0	0	5	0	0	0	0	1	1.4583	1.45832
348.15	589.3	3	1	0	0	0	0	0	0	0	0	0	1	0	0	0	0	0	0	0	0	0	0	0	0	0	0	0	0	0	0	3	0	0	0	1	1	1.4872	1.4867
313.15	589.3	2	9	0	2	0	0	0	0	0	0	0	0	0	0	0	0	0	1	0	0	6	0	0	0	0	0	0	2	0	0	3	0	0	0	1	1	1.43055	1.43075
338.15	589.3	2	3	0	1	0	0	0	0	1	0	0	0	0	0	0	0	0	0	0	0	3	0	0	0	0	0	0	1	4	0	0	0	0	0	1	0	1.42201	1.422
353.15	589.3	2	2	0	2	0	0	0	0	1	0	0	0	0	0	0	0	0	1	0	0	6	0	0	0	0	0	0	2	4	0	0	0	0	0	1	0	1.4027	1.40517
298.15	589.3	3	5	0	0	0	0	0	0	0	0	0	1	0	0	0	0	0	0	0	0	0	0	0	0	0	0	0	0	0	0	3	0	0	0	1	1	1.4843	1.48371
298.15	656.3	2	5	0	2	0	0	0	0	0	0	0	0	0	0	0	0	0	1	0	0	6	0	0	0	0	0	0	2	0	0	3	0	0	0	1	1	1.427	1.42689
304.2	589.3	2	3	0	0	0	0	0	0	0	0	0	0	0	0	0	0	0	0	0	0	6	0	0	0	1	0	0	0	0	0	3	0	0	0	1	1	1.4083	1.40794
318.15	486.1	2	7	0	0	0	0	0	0	0	0	0	0	0	0	0	0	0	0	0	0	4	0	0	0	0	1	0	0	0	0	3	0	0	0	1	1	1.4329	1.43282
323.15	589.3	1	7	0	0	0	0	0	0	0	0	0	0	0	0	0	0	0	0	1	0	0	0	1	0	0	0	0	0	0	0	3	0	0	0	1	1	1.52738	1.52495
318.15	589.3	2	2	0	0	0	0	0	0	0	0	0	1	0	0	1	0	0	0	0	0	0	0	0	0	0	0	0	0	0	0	3	0	0	0	1	1	1.49827	1.50625
343.15	589.3	4	6	0	2	0	0	0	0	0	0	0	0	0	0	0	0	0	1	0	0	6	0	0	0	0	0	0	2	0	0	2	3	0	0	0	1	1.44499	1.44485
308.15	589.3	3	1	0	0	0	0	0	0	0	0	0	1	0	0	0	0	0	0	0	0	0	0	0	0	0	0	0	0	0	0	3	0	0	0	1	1	1.49718	1.49724
303.15	589.3	2	3	0	0	0	0	0	0	0	0	0	0	0	0	0	0	0	0	0	0	4	0	0	0	0	1	0	0	0	0	4	1	0	0	0	1	1.45638	1.45224
308.15	656.3	2	3	0	1	0	0	0	0	1	0	0	0	0	0	0	0	0	0	0	0	3	0	0	0	0	0	0	1	0	0	3	0	0	0	1	1	1.4319	1.43199
353.15	589.3	3	3	0	0	0	0	0	0	0	0	0	1	0	0	0	0	0	0	0	0	0	0	0	0	0	0	0	0	4	0	0	0	0	0	1	0	1.45479	1.45463
313.15	589.3	1	2	0	2	0	0	0	0	0	0	0	0	0	0	0	0	0	1	0	0	6	0	0	0	0	0	0	2	0	0	5	0	0	0	0	1	1.4378	1.438
298.15	589.3	3	4	0	1	1	1	0	0	1	1	0	0	0	0	0	0	1	0	0	0	0	0	0	0	0	0	0	1	0	0	5	0	0	0	0	1	1.52177	1.52192
308.15	589.3	3	1	0	0	0	0	0	0	0	0	0	1	0	0	0	0	0	0	0	0	0	0	0	0	0	0	0	0	0	0	3	0	0	0	1	1	1.4979	1.49724
298.15	589.3	2	3	0	0	0	0	0	0	0	0	0	0	0	0	0	0	0	0	0	0	4	0	0	0	0	1	0	0	0	0	4	1	0	0	0	1	1.4472	1.45177
283.15	589.3	3	0	0	0	0	0	0	0	2	0	0	0	0	0	0	0	0	0	0	0	0	0	0	0	0	0	0	1	0	0	3	0	0	0	1	1	1.48659	1.48682
303.15	589.3	2	3	0	0	0	0	0	0	0	0	0	0	0	0	0	0	0	0	0	0	4	0	0	0	0	1	0	0	0	0	3	0	0	0	1	1	1.421	1.42044
318.15	430.1	2	2	0	0	0	0	0	0	0	0	0	0	0	0	0	0	0	0	0	0	4	0	0	0	0	1	0	0	0	0	3	0	0	0	1	1	1.4228	1.4227
328.15	589.3	1	5	0	0	0	0	0	0	0	0	0	0	0	0	0	0	0	0	2	0	0	0	0	0	0	0	1	0	0	0	3	0	0	0	1	1	1.5396	1.53953
313.15	589.3	2	3	0	2	0	0	0	0	0	0	0	0	0	0	0	0	0	1	0	0	6	0	0	0	0	0	0	2	0	0	3	0	0	0	1	1	1.42251	1.42254
333.15	589.3	8	3	3	0	0	0	0	0	1	0	0	0	0	0	0	0	0	0	0	0	0	0	0	0	1	0	0	1	0	0	4	2	0	0	0	0	1.5119	1.50942
313.15	589.3	1	6	0	0	0	0	0	0	0	0	0	1	0	0	0	0	0	0	1	0	0	0	0	0	0	0	0	0	0	0	3	0	0	1	0	1	1.4626	1.46235
348.15	589.3	2	2	0	2	0	0	0	0	0	0	0	0	0	0	0	0	0	1	0	0	6	0	0	0	0	0	0	2	4	0	0	0	0	0	1	0	1.4067	1.40696
343.15	589.3	2	7	0	0	0	0	0	0	0	0	0	0	0	0	0	0	0	0	0	0	4	0	0	0	0	1	0	0	0	0	3	0	0	0	1	1	1.4195	1.42072
308.346	632.8	2	7	0	0	0	0	0	0	0	0	0	0	0	0	0	0	0	0	0	0	4	0	0	0	0	1	0	0	0	0	3	0	0	0	1	1	1.429	1.42853
343.15	589.3	3	3	0	0	0	0	0	0	0	0	0	1	0	0	0	0	0	0	0	0	0	0	0	0	0	0	0	0	0	0	3	0	0	0	1	1	1.47463	1.47506
328.15	589.3	6	12	0	0	0	0	0	0	3	0	0	0	0	1	0	0	0	0	0	0	0	0	0	0	2	0	0	0	0	0	0	0	0	0	0	0	1.45563	1.456
303.15	589.3	2	1	0	0	0	0	0	0	0	0	0	0	0	0	0	0	0	0	0	0	4	0	0	0	0	1	0	0	0	0	3	0	0	0	1	1	1.412	1.41064
313	633	4	0	0	0	0	0	0	0	1	0	0	0	0	0	0	0	0	0	0	0	0	0	0	0	0	0	0	1	0	0	6	3	0	0	1	1	1.5153	1.51536
298.15	589.3	0	4	0	0	0	0	0	0	1	0	0	0	0	0	1	0	0	0	0	1	0	0	0	0	0	0	0	0	0	0	0	0	0	0	0	0	1.3955	1.3955
318.15	589.3	2	1	0	0	0	0	0	0	0	0	0	0	0	0	0	0	0	0	1	0	0	0	0	0	0	0	1	0	0	0	3	0	0	0	1	1	1.54557	1.54516
328.15	589.3	2	5	0	0	0	0	0	0	0	0	0	0	0	0	0	0	0	0	0	0	4	0	0	0	0	1	0	0	0	0	3	0	0	0	1	1	1.4204	1.42044
313.15	589.3	4	7	0	2	0	0	0	0	0	0	0	0	0	0	0	0	0	1	0	0	6	0	0	0	0	0	0	2	0	0	2	3	0	0	0	1	1.45549	1.45569
308.15	589.3	3	4	0	1	1	1	0	0	1	1	0	0	0	0	0	0	1	0	0	0	0	0	0	0	0	0	0	1	0	0	5	0	0	0	0	1	1.51862	1.51847
308.15	822.7	2	7	0	0	0	0	0	0	0	0	0	0	0	0	0	0	0	0	0	0	4	0	0	0	0	1	0	0	0	0	3	0	0	0	1	1	1.4241	1.42416
308.15	589.3	2	7	0	0	0	0	0	0	0	0	0	0	0	0	0	0	0	0	0	0	6	0	0	0	1	0	0	0	0	0	3	0	0	0	1	1	1.4224	1.42104
298.15	589.3	2	1	0	0	0	0	0	0	0	0	0	0	0	0	0	0	0	1	2	0	0	0	0	0	0	0	0	0	0	0	3	0	0	0	1	1	1.51278	1.51277
328.15	589.3	2	5	0	1	0	0	0	0	1	0	0	0	0	0	0	0	0	0	0	0	3	0	0	0	0	0	0	1	0	0	3	0	0	0	1	1	1.432	1.43186
308.15	589.3	2	5	0	0	0	0	0	0	0	0	0	0	0	0	0	0	0	0	0	0	0	1	0	0	0	0	0	0	0	0	3	0	0	0	1	1	1.50667	1.51145
333.15	589.3	1	5	0	1	0	0	0	0	0	0	0	1	0	0	0	0	0	0	0	0	3	0	0	0	0	0	0	0	0	0	5	0	0	0	0	1	1.4667	1.46707
303.15	589.3	4	34	0	0	0	0	0	0	0	0	0	0	0	0	0	0	0	0	0	0	0	1	0	0	1	0	0	0	0	0	0	0	0	0	0	0	1.477	1.47686
353.15	589.3	2	2	0	2	0	0	0	0	1	0	0	0	0	0	0	0	0	1	0	0	6	0	0	0	0	0	0	2	0	0	3	0	0	0	1	1	1.4112	1.41192
298.15	589.3	2	3	0	1	0	0	0	0	1	0	0	0	0	0	0	0	0	0	0	0	3	0	0	0	0	0	0	1	0	0	3	0	0	0	1	1	1.4368	1.43738
313.15	589.6	2	5	0	2	0	0	0	0	0	0	0	0	0	0	0	0	0	1	0	0	6	0	0	0	0	0	0	2	0	0	3	0	0	0	1	1	1.4249	1.42506
313.15	589.3	4	28	0	0	0	0	0	0	0	0	0	0	0	0	0	0	0	1	2	0	0	0	0	0	1	0	0	0	0	0	0	0	0	0	0	0	1.47902	1.47845
318.05	589.3	2	5	0	0	0	0	0	0	0	0	0	0	0	0	0	0	0	0	0	0	4	0	0	0	0	1	0	0	0	0	3	0	0	0	1	1	1.42443	1.42457
333.15	589.3	4	7	0	2	0	0	0	0	0	0	0	0	0	0	0	0	0	2	0	0	6	0	0	0	0	0	0	2	0	0	0	0	0	0	0	0	1.4148	1.4145
318.15	589.3	3	2	0	1	1	1	0	0	1	1	0	0	0	0	0	0	1	0	0	0	0	0	0	0	0	0	0	1	0	0	8	1	0	0	1	1	1.53663	1.5365
328.15	589.3	4	27	0	0	0	0	0	0	0	0	0	1	0	0	0	0	1	0	0	0	0	0	0	0	0	0	0	0	0	0	0	0	0	0	0	0	1.4369	1.43682
303.15	589.3	2	7	0	1	0	0	0	0	0	0	0	0	0	0	0	0	0	0	3	0	0	0	0	0	0	0	0	0	0	0	3	0	0	0	1	1	1.4993	1.4996
283.15	589.3	3	1	0	0	0	0	0	0	0	0	0	1	0	0	0	0	0	0	0	0	0	0	0	0	0	0	0	0	0	0	3	0	0	0	1	1	1.503	1.50388
318.15	589.3	3	1	1	2	0	0	0	0	0	0	0	0	0	0	0	0	0	1	0	0	6	0	0	0	0	0	0	2	4	0	0	0	0	0	1	0	1.41837	1.41844
323.15	822.7	2	2	0	0	0	0	0	0	0	0	0	0	0	0	0	0	0	0	0	0	4	0	0	0	0	1	0	0	0	0	3	0	0	0	1	1	1.4053	1.40518
313.15	589.3	3	4	2	0	0	0	0	1	0	0	0	1	0	0	1	0	0	0	0	0	0	0	0	0	0	0	0	0	0	0	3	0	0	0	1	1	1.5001	1.49995
333.15	589.3	2	7	0	0	0	0	0	0	0	0	0	0	0	0	0	0	0	0	0	0	4	0	0	0	0	1	0	0	0	0	3	0	0	0	1	1	1.4245	1.42332
328.15	589.3	3	2	0	8	0	0	0	1	0	0	0	0	0	0	0	0	0	2	0	0	18	0	0	0	0	0	0	2	0	0	0	0	0	0	0	0	1.36845	1.36823
333.15	589.3	4	16	0	0	0	0	0	0	0	0	0	0	0	0	0	0	0	0	0	0	0	1	0	0	1	0	0	0	0	0	0	0	0	0	0	0	1.48265	1.48269
298.15	589.3	2	3	0	0	0	0	0	0	0	0	0	0	0	0	0	0	0	0	0	0	4	0	0	0	0	1	0	0	0	0	4	1	0	0	0	1	1.45254	1.45177
308.15	589.3	3	3	0	0	0	0	0	0	2	0	0	0	0	0	0	0	0	0	0	0	0	0	0	0	0	0	0	1	0	0	3	0	0	0	1	1	1.47671	1.47596
328.15	589.3	2	5	0	0	0	0	0	0	0	0	0	0	0	0	0	0	0	0	0	0	6	0	0	0	1	0	0	0	0	0	3	0	0	0	1	1	1.4088	1.40992
288.15	589.3	2	7	0	0	0	0	0	0	0	0	0	0	0	0	0	0	0	0	0	0	0	1	0	0	0	0	0	0	0	0	3	0	0	0	1	1	1.4901	1.5029
318.15	589.3	2	5	0	0	0	0	0	0	0	0	0	0	0	0	0	0	0	0	0	0	6	0	0	0	1	0	0	0	0	0	3	0	0	0	1	1	1.41235	1.41291
333.15	589.3	3	22	0	0	0	0	0	2	5	0	0	0	0	0	0	0	0	1	0	0	0	0	0	0	0	0	0	1	0	0	0	0	0	0	0	0	1.46227	1.46236
328.15	589.3	2	2	0	2	0	0	0	0	0	0	0	0	0	0	0	0	0	1	0	0	6	0	0	0	0	0	0	2	0	0	4	1	0	0	0	1	1.43999	1.43737
303.15	589.3	4	4	0	2	0	0	0	0	0	0	0	0	0	0	0	0	0	2	0	0	6	0	0	0	0	0	0	2	0	0	0	0	0	0	0	0	1.412	1.41212
293.15	589.3	2	3	0	0	0	0	0	0	1	0	0	0	0	0	1	0	0	0	0	0	0	0	0	0	0	0	0	1	0	0	3	0	0	0	1	1	1.5135	1.51374
308.15	589.3	3	4	0	0	0	0	0	0	0	0	0	1	0	0	1	0	0	0	0	0	0	0	0	0	0	0	0	0	0	0	2	1	0	0	1	1	1.5004	1.50015
303.15	589.3	3	3	0	0	0	0	0	0	2	0	0	0	0	0	0	0	0	0	0	0	0	0	0	0	0	0	0	1	4	0	0	0	0	0	1	0	1.47184	1.472
313.15	589.3	4	25	0	0	0	0	0	0	0	0	0	1	0	0	0	0	1	0	0	0	0	0	0	0	0	0	0	0	0	0	0	0	0	0	0	0	1.4413	1.44133
318.15	589.3	2	4	1	0	0	0	0	1	0	0	0	1	0	0	1	0	0	0	0	0	0	0	0	0	0	0	0	0	0	0	3	0	0	0	1	1	1.5106	1.51037
298	633	3	5	0	0	0	0	0	0	0	0	0	0	0	0	0	0	0	0	0	0	4	0	0	0	0	1	0	0	0	0	6	3	0	0	1	1	1.4772	1.4771
303.15	589.3	2	5	0	0	0	0	0	0	0	0	0	0	0	0	0	0	0	0	0	0	4	0	0	0	0	1	0	0	0	0	3	0	0	0	1	1	1.43029	1.42726
301.2	589.3	2	1	0	0	0	0	0	0	0	0	0	0	0	0	0	0	0	0	0	0	4	0	0	0	0	1	0	0	0	0	3	0	0	0	1	1	1.4102	1.41029
293.15	589.3	2	1	0	0	0	0	0	1	1	0	0	0	0	0	0	0	0	0	0	0	0	0	0	0	0	0	0	1	0	0	3	0	0	0	1	1	1.4982	1.49832
308.15	589.3	2	7	0	0	0	0	0	0	0	0	0	0	0	0	0	0	0	0	0	0	0	1	0	0	0	0	0	0	0	0	3	0	0	0	1	1	1.5036	1.50515
323.15	589.3	1	5	0	0	0	0	0	0	1	0	0	0	0	0	0	0	0	1	3	0	0	0	0	0	0	0	0	0	0	0	3	0	0	0	1	1	1.515	1.51524
286.943	632.8	1	3	0	0	0	0	0	0	0	0	0	0	0	0	0	0	0	0	0	0	4	0	0	0	0	1	0	0	0	0	5	0	0	0	0	1	1.4468	1.44697
328.15	589.3	1	3	0	1	0	0	0	0	0	0	0	1	0	0	0	0	0	0	0	0	3	0	0	0	0	0	0	0	0	0	5	0	0	0	0	1	1.5003	1.4996
298.1	589.3	5	2	1	2	0	0	0	0	0	0	0	0	0	0	0	0	0	2	0	0	6	0	0	0	0	0	0	2	0	0	0	0	0	0	0	0	1.416	1.41622
303.15	589.3	2	4	0	0	0	0	0	0	1	0	0	0	0	0	1	0	0	0	0	0	0	0	0	0	0	0	0	1	0	0	3	0	0	0	1	1	1.5056	1.50552
303.15	589.3	2	3	0	0	0	0	0	0	0	0	0	0	0	0	0	0	0	0	0	0	6	0	0	0	1	0	0	0	0	0	3	0	0	0	1	1	1.40779	1.40812
318.15	589.6	2	5	0	2	0	0	0	0	0	0	0	0	0	0	0	0	0	1	0	0	6	0	0	0	0	0	0	2	0	0	3	0	0	0	1	1	1.4233	1.4236
290.65	589.3	2	3	0	0	0	0	0	0	0	0	0	0	0	0	0	0	0	0	0	0	4	0	0	0	0	1	0	0	0	0	4	1	0	0	0	1	1.45314	1.45375
328.15	589.3	3	3	0	0	0	0	0	0	0	0	0	1	0	0	0	0	0	0	0	0	0	0	0	0	0	0	0	0	0	0	3	0	0	0	1	1	1.4795	1.48112
313.15	589.3	4	28	0	2	0	0	0	0	0	0	0	0	0	0	0	0	0	1	0	0	6	0	0	0	1	0	0	2	0	0	0	0	0	0	0	0	1.44476	1.44495
313.15	589.3	2	9	0	0	0	0	0	0	0	0	0	0	0	0	0	0	0	0	0	0	0	1	0	0	0	0	0	0	0	0	3	0	0	0	1	1	1.4937	1.49349
343.15	589.3	2	3	0	0	0	0	0	0	0	0	0	0	0	0	0	0	0	1	0	0	2	0	0	0	0	0	0	2	4	0	0	0	0	0	1	0	1.437	1.43696
293.15	589.3	1	4	0	1	0	0	0	1	0	0	0	1	0	0	0	0	0	0	0	0	3	0	0	0	0	0	0	1	0	0	5	2	0	0	1	1	1.48876	1.48868
313.15	589.3	2	7	0	0	0	0	0	0	0	0	0	0	0	0	0	0	0	0	0	0	6	0	0	0	1	0	0	0	0	0	3	0	0	0	1	1	1.4201	1.41983
333.15	589.3	1	7	0	0	0	0	0	1	0	0	0	0	0	0	0	0	0	0	0	0	0	1	0	0	0	0	0	0	0	0	3	0	0	0	1	1	1.5011	1.50122
298.1	589.3	2	1	0	0	0	0	0	0	0	0	0	0	0	0	0	0	0	0	0	0	4	0	0	0	0	1	0	0	0	0	3	0	0	0	1	1	1.4125	1.41164
313.15	589.3	2	3	0	0	0	0	0	0	0	0	0	0	0	0	0	0	0	0	0	0	4	0	0	0	0	1	0	0	0	0	3	0	0	0	1	1	1.418	1.41799
293.15	589.3	1	2	0	2	0	0	0	0	1	0	0	0	0	0	0	0	0	1	0	0	6	0	0	0	0	0	0	2	0	0	5	0	0	0	0	1	1.4424	1.44344
318.15	589.3	2	1	0	2	0	0	0	0	0	0	0	0	0	0	0	0	0	1	0	0	6	0	0	0	0	0	0	2	0	0	3	0	0	0	1	1	1.41705	1.41715
333.15	589.3	2	5	0	0	0	0	0	0	0	0	0	0	0	0	0	0	0	0	0	0	6	0	0	0	1	0	0	0	0	0	3	0	0	0	1	1	1.4075	1.40835
298.15	589.3	2	3	0	0	0	0	0	0	0	0	0	0	0	0	0	0	0	0	0	0	4	0	0	0	0	1	0	0	0	0	4	1	0	0	0	1	1.4516	1.45177
318.15	589.3	1	6	0	0	0	0	0	0	0	0	0	1	0	0	0	0	0	0	1	0	0	0	0	0	0	0	0	0	0	0	3	0	0	1	0	1	1.4608	1.46092
338.15	589.3	2	5	0	1	0	0	0	0	1	0	0	0	0	0	0	0	0	0	0	0	3	0	0	0	0	0	0	1	0	0	3	0	0	0	1	1	1.42905	1.42926
293.15	589.3	4	7	0	2	0	0	0	0	0	0	0	0	0	0	0	0	0	1	0	0	6	0	0	0	1	0	0	2	0	0	0	0	0	0	0	0	1.4354	1.43553
308.15	589.3	3	4	1	0	0	0	0	1	0	0	0	1	0	0	0	0	0	0	0	0	0	0	0	0	0	0	0	0	0	0	3	0	0	0	1	1	1.4891	1.48889
308.15	589.3	3	4	0	0	0	0	0	0	0	0	0	1	0	0	0	0	0	0	0	0	0	0	0	0	0	0	0	0	0	0	3	0	0	0	1	1	1.4822	1.48284
305.65	589.3	2	1	0	2	0	0	0	0	0	0	0	0	0	0	0	0	0	1	0	0	6	0	0	0	0	0	0	2	0	0	4	1	0	0	0	1	1.44578	1.44512
318.15	486.1	2	3	0	2	0	0	0	0	0	0	0	0	0	0	0	0	0	1	0	0	6	0	0	0	0	0	0	2	0	0	3	0	0	0	1	1	1.4258	1.42564
308.15	589.3	2	5	0	0	0	0	0	0	0	0	0	0	0	0	0	0	0	0	0	0	0	1	0	0	0	0	0	0	0	0	3	0	0	0	1	1	1.51411	1.51145
323.15	589.3	0	6	0	0	0	0	0	1	0	0	0	0	0	0	0	0	0	0	0	0	0	1	0	0	0	0	0	0	0	0	3	0	0	1	0	1	1.5015	1.50146
293.15	589.3	2	7	0	0	0	0	0	0	0	0	0	0	0	0	0	0	0	0	0	0	0	1	0	0	0	0	0	0	0	0	3	0	0	0	1	1	1.5077	1.508
308.15	589.3	4	18	0	0	0	0	0	2	1	0	0	0	0	0	0	0	0	1	0	0	0	0	0	0	1	0	0	1	0	0	0	0	0	0	0	0	1.49333	1.49324
293.15	589.3	1	3	0	0	0	0	0	0	0	0	0	0	0	0	0	0	0	0	1	0	4	0	0	0	0	1	0	0	0	0	3	0	0	0	1	1	1.4367	1.43645
348.15	589.3	4	3	0	2	0	0	0	0	1	0	0	0	0	0	0	0	0	2	0	0	6	0	0	0	0	0	0	2	0	0	0	0	0	0	0	0	1.3985	1.3986
343.15	589.3	4	9	0	2	0	0	0	0	0	0	0	0	0	0	0	0	0	1	0	0	6	0	0	0	1	0	0	2	0	0	0	0	0	0	0	0	1.4228	1.42266
298.15	589.3	2	9	0	2	0	0	0	0	0	0	0	0	0	0	0	0	0	1	0	0	6	0	0	0	0	0	0	2	0	0	3	0	0	0	1	1	1.43662	1.43551
308.15	589.3	1	7	0	0	0	0	0	0	1	0	0	0	0	0	0	0	0	0	1	0	0	0	0	0	0	0	0	1	0	0	8	1	0	0	1	1	1.52499	1.52499
318.15	589.3	2	3	0	2	0	0	0	0	0	0	0	0	0	0	0	0	0	1	0	0	6	0	0	0	0	0	0	2	0	0	3	0	0	0	1	1	1.4195	1.42088
318.15	589.3	2	2	0	0	0	0	0	0	0	0	0	0	0	0	0	0	0	1	0	0	2	0	0	0	0	0	0	2	4	0	0	0	0	0	1	0	1.4371	1.43786
318.15	589.3	2	4	0	0	0	0	0	0	0	0	0	1	0	0	1	0	0	0	0	0	0	0	0	0	0	0	0	0	0	0	3	0	0	0	1	1	1.5029	1.50251
308.15	589.3	2	5	0	0	0	0	0	0	0	0	0	0	0	0	0	0	0	0	0	0	6	0	0	0	1	0	0	0	0	0	3	0	0	0	1	1	1.41676	1.41543
323.15	589.3	3	4	0	0	0	0	0	0	0	0	0	1	0	0	0	0	0	0	0	0	0	0	0	0	0	0	0	0	0	0	3	0	0	0	1	1	1.4785	1.47941
293.15	589.3	5	13	3	0	0	0	0	0	4	2	0	0	0	0	0	1	0	0	0	0	0	0	0	0	0	0	0	1	0	0	0	0	0	0	0	0	1.4559	1.45577
298.15	589.3	2	3	0	0	0	0	0	0	0	0	0	0	0	0	0	0	0	0	0	0	0	0	0	1	0	0	0	0	0	0	3	0	0	0	1	1	1.581	1.57532
323.15	589.3	2	5	0	0	0	0	0	0	0	0	0	0	0	0	0	0	0	0	0	0	6	0	0	0	1	0	0	0	0	0	3	0	0	0	1	1	1.41175	1.41125
303.15	589.3	2	1	0	0	0	0	0	0	0	0	0	0	0	0	0	0	0	0	0	0	4	0	0	0	0	1	0	0	0	0	3	0	0	0	1	1	1.41117	1.41064
328.15	589.3	4	2	1	0	0	0	0	1	0	0	0	1	0	0	1	0	0	1	0	0	0	0	0	0	0	0	0	0	0	0	0	0	0	0	0	0	1.5072	1.50749
333.15	589.3	1	2	0	2	0	0	0	0	1	0	0	0	0	0	0	0	0	1	0	0	6	0	0	0	0	0	0	2	0	0	5	0	0	0	0	1	1.434	1.43298
298.15	822.7	2	3	0	1	0	0	0	0	1	0	0	0	0	0	0	0	0	0	0	0	3	0	0	0	0	0	0	1	0	0	3	0	0	0	1	1	1.4309	1.43113
298.15	589.3	2	1	0	2	0	0	0	0	0	0	0	0	0	0	0	0	0	1	0	0	6	0	0	0	0	0	0	2	0	0	3	0	0	0	1	1	1.42293	1.42284
338.15	589.3	3	5	0	0	0	0	0	0	2	0	0	0	0	0	0	0	0	0	0	0	0	0	0	0	0	0	0	1	4	0	0	0	0	0	1	0	1.46454	1.4647
298.15	589.3	2	2	0	0	0	0	0	1	0	0	0	1	0	0	1	0	0	0	0	0	0	0	0	0	0	0	0	0	0	0	0	0	0	0	0	0	1.4494	1.453
338.15	589.3	2	3	0	0	0	0	0	0	0	0	0	0	0	0	0	0	0	0	0	0	6	0	0	0	1	0	0	0	0	0	3	0	0	0	1	1	1.3994	1.3992
313.15	589.3	2	3	0	0	0	0	0	0	0	0	0	0	0	0	0	0	0	0	0	0	4	0	0	0	0	1	0	0	0	0	3	0	0	0	1	1	1.41748	1.41799
318.15	589.3	2	7	0	0	0	0	0	0	0	0	0	0	0	0	0	0	0	0	0	0	0	1	0	0	0	0	0	0	0	0	3	0	0	0	1	1	1.50077	1.50298
343.15	589.3	2	2	0	0	0	0	0	0	0	0	0	0	0	0	0	0	0	1	0	0	2	0	0	0	0	0	0	2	4	0	0	0	0	0	1	0	1.43052	1.43055
308.15	589.3	2	3	0	1	0	0	0	0	1	0	0	0	0	0	0	0	0	0	0	0	3	0	0	0	0	0	0	1	4	0	0	0	0	0	1	0	1.43018	1.43016
303.1	589.3	4	4	0	0	0	8	4	0	2	0	0	0	0	0	0	0	0	0	0	0	0	0	0	0	0	0	0	2	0	0	6	0	0	0	2	2	1.55564	1.55562
313.05	589.3	2	7	0	0	0	0	0	0	0	0	0	0	0	0	0	0	0	0	0	0	6	0	0	0	1	0	0	0	0	0	3	0	0	0	1	1	1.41873	1.41899
283.15	589.3	4	28	0	0	0	0	0	0	0	0	0	0	0	0	0	0	0	0	0	0	0	0	1	0	1	0	0	0	0	0	0	0	0	0	0	0	1.49456	1.49469
308.15	589.3	2	3	0	0	0	0	0	0	0	0	0	0	0	0	0	0	0	0	0	0	4	0	0	0	0	1	0	0	0	0	3	0	0	0	1	1	1.4199	1.41906
303.15	486.1	2	2	0	2	0	0	0	0	0	0	0	0	0	0	0	0	0	1	0	0	6	0	0	0	0	0	0	2	0	0	3	0	0	0	1	1	1.4288	1.42875
293.15	589.3	2	5	0	0	0	0	0	0	0	0	0	0	0	0	0	0	0	0	0	0	4	0	0	0	0	1	0	0	0	0	3	0	0	0	1	1	1.42923	1.42991
285.65	589.3	1	3	0	0	0	0	0	0	0	0	0	0	0	0	0	0	0	0	0	0	4	0	0	0	0	1	0	0	0	0	5	0	0	0	0	1	1.44919	1.44898
343.15	589.3	4	23	0	0	0	0	0	0	0	0	0	1	0	0	0	0	1	0	0	0	0	0	0	0	0	0	0	0	0	0	0	0	0	0	0	0	1.428	1.42794
308.15	589.3	3	3	0	0	0	0	0	0	0	0	0	1	0	0	0	0	0	0	0	0	0	0	0	0	0	0	0	0	0	0	3	0	0	0	1	1	1.4845	1.4876
303.15	589.3	2	3	0	0	0	0	0	0	0	0	0	0	0	0	0	0	0	0	0	0	4	0	0	0	0	1	0	0	0	0	3	0	0	0	1	1	1.42	1.42044
308.15	589.3	2	1	0	2	0	0	0	0	0	0	0	0	0	0	0	0	0	1	0	0	6	0	0	0	0	0	0	2	0	0	4	1	0	0	0	1	1.44493	1.44297
323.15	589.3	2	7	0	0	0	0	0	0	0	0	0	0	0	0	0	0	0	2	0	0	2	0	0	0	0	0	0	2	0	0	0	0	0	0	0	0	1.4376	1.43786
313.15	589.3	2	3	0	0	0	0	0	0	0	0	0	0	1	0	0	0	0	0	0	0	0	0	0	0	0	0	0	0	0	0	3	0	0	0	1	1	1.493	1.49303
338.15	589.3	1	2	0	0	0	0	0	0	0	0	0	0	0	0	0	0	0	1	2	0	0	0	0	0	0	0	0	0	0	0	5	0	0	0	0	1	1.5276	1.52764
318.15	589.3	2	3	0	0	0	0	0	0	1	0	0	0	0	0	0	0	0	1	2	0	0	0	0	0	0	0	0	0	0	0	3	0	0	0	1	1	1.5	1.50018
323.15	589.3	1	3	0	1	0	0	0	0	1	0	0	0	0	0	0	0	0	0	0	0	3	0	0	0	0	0	0	1	0	0	5	0	0	0	0	1	1.45111	1.45108
283.15	589.3	4	21	0	2	0	0	0	0	0	0	0	0	0	0	0	0	0	2	0	0	6	0	0	0	0	0	0	2	0	0	0	0	0	0	0	0	1.4413	1.44127
283.005	632.8	2	5	0	0	0	0	0	0	0	0	0	0	0	0	0	0	0	0	0	0	4	0	0	0	0	1	0	0	0	0	3	0	0	0	1	1	1.4307	1.43058
293.15	589.3	4	4	0	1	1	1	0	0	1	1	0	0	0	0	0	0	1	0	0	0	0	0	0	0	0	0	0	1	4	0	0	0	0	0	1	0	1.49382	1.49391
328.15	589.3	2	3	0	0	0	0	0	0	0	0	0	0	0	0	0	0	0	1	2	0	0	0	0	0	0	0	0	0	4	0	0	0	0	0	1	0	1.48801	1.48541
343.15	589.3	2	3	0	8	0	0	0	0	0	0	0	0	0	0	0	0	0	1	0	0	18	0	0	0	0	0	0	2	0	0	3	0	0	0	1	1	1.37496	1.37482
338.15	589.3	4	6	0	2	0	0	0	0	0	0	0	0	0	0	0	0	0	1	0	0	6	0	0	0	0	0	0	2	0	0	2	3	0	0	0	1	1.4466	1.44688
303.15	589.3	1	3	0	2	0	0	0	0	0	0	0	0	0	0	0	0	0	1	0	0	6	0	0	0	0	0	0	2	0	0	5	0	0	0	0	1	1.4415	1.44159
298.15	589.3	2	3	0	1	0	0	0	0	1	0	0	0	0	0	0	0	0	0	0	0	3	0	0	0	0	0	0	1	0	0	3	0	0	0	1	1	1.4369	1.43738
333.15	589.3	1	5	0	0	0	0	0	0	0	0	0	0	0	0	0	0	0	1	0	0	2	0	0	0	0	0	0	2	0	0	5	0	0	0	0	1	1.46063	1.46063
303.15	589.3	1	4	0	1	0	0	0	0	0	0	0	1	0	0	0	0	0	0	0	0	3	0	0	0	0	0	0	0	0	0	5	0	0	0	0	1	1.4921	1.49173
303.15	589.3	3	1	0	0	0	0	0	0	0	0	0	1	0	0	0	0	0	0	0	0	0	0	0	0	0	0	0	0	0	0	3	0	0	0	1	1	1.49717	1.49835
293.1	589.3	2	4	0	0	0	0	0	2	2	0	0	0	0	0	0	0	0	0	0	0	0	0	0	0	0	0	0	2	0	0	6	0	0	0	2	2	1.50152	1.50153
325.65	589.3	2	3	0	0	0	0	0	0	0	0	0	0	0	0	0	0	0	0	0	0	4	0	0	0	0	1	0	0	0	0	4	1	0	0	0	1	1.45042	1.44694
298.15	430.1	2	3	0	2	0	0	0	0	0	0	0	0	0	0	0	0	0	1	0	0	6	0	0	0	0	0	0	2	0	0	3	0	0	0	1	1	1.437	1.43704
303.15	589.3	2	3	0	0	0	0	0	0	1	0	0	0	0	0	0	0	0	1	2	0	0	0	0	0	0	0	0	0	0	0	3	0	0	0	1	1	1.504	1.50437
323	589.3	3	3	0	0	0	0	0	0	2	0	0	0	0	0	0	0	0	0	0	0	0	0	0	0	0	0	0	1	0	0	3	0	0	0	1	1	1.4719	1.47202
328.15	589.3	2	3	0	0	0	0	0	0	0	0	0	0	0	0	0	0	0	0	0	0	6	0	0	0	1	0	0	0	0	0	3	0	0	0	1	1	1.4015	1.40235
318.15	589.3	2	5	0	0	0	0	0	0	0	0	0	0	0	0	0	0	0	0	0	0	0	0	1	0	0	0	0	0	0	0	3	0	0	0	1	1	1.50232	1.50272
328.15	589.3	4	12	2	0	0	0	0	0	3	1	0	0	0	0	0	1	0	0	0	0	0	0	0	0	0	0	0	1	0	0	0	0	0	0	0	0	1.4397	1.43963
313.15	589.3	1	3	0	2	0	0	0	0	0	0	0	0	0	0	0	0	0	1	0	0	6	0	0	0	0	0	0	2	0	0	5	0	0	0	0	1	1.4386	1.43863
333.15	589.3	2	2	0	2	0	0	0	0	0	0	0	0	0	0	0	0	0	1	0	0	6	0	0	0	0	0	0	2	0	0	4	1	0	0	0	1	1.43403	1.43591
328.15	589.3	5	28	0	0	0	0	0	0	1	0	0	0	0	0	0	0	0	0	0	0	0	0	0	0	1	0	0	1	0	0	0	0	0	0	0	0	1.4638	1.46361
298.1	589.3	0	3	0	2	0	0	0	0	0	0	0	0	0	0	0	0	0	1	1	0	6	0	0	0	0	0	0	2	0	0	5	0	0	0	0	1	1.4561	1.45623
298.15	589.3	3	2	0	0	0	0	0	0	2	0	0	0	0	0	0	0	0	0	0	0	0	0	0	0	0	0	0	1	0	0	3	0	0	0	1	1	1.4784	1.47796
298.15	589.3	1	3	0	2	0	0	0	0	0	0	0	0	0	0	0	0	0	1	0	0	6	0	0	0	0	0	0	2	0	0	5	0	0	0	0	1	1.4433	1.44312
333.15	589.3	3	1	0	0	0	0	0	0	1	0	0	0	0	0	0	0	0	0	0	0	0	0	0	0	0	0	0	1	0	0	3	0	0	0	1	1	1.48638	1.48613
335.65	589.3	2	2	0	2	0	0	0	0	0	0	0	0	0	0	0	0	0	1	0	0	6	0	0	0	0	0	0	2	0	0	4	1	0	0	0	1	1.43741	1.43685
333.15	589.3	2	9	0	2	0	0	0	0	0	0	0	0	0	0	0	0	0	1	0	0	6	0	0	0	0	0	0	2	0	0	3	0	0	0	1	1	1.42452	1.42452
298.15	589.3	4	5	0	2	0	0	0	0	0	0	0	0	0	0	0	0	0	1	0	0	6	0	0	0	0	0	0	2	0	0	2	3	0	0	0	1	1.46466	1.46262
313.15	589.3	3	3	0	0	0	0	0	0	0	0	0	1	0	0	0	0	0	0	0	0	0	0	0	0	0	0	0	0	0	0	3	0	0	0	1	1	1.4831	1.48623
288.37	589.3	2	1	0	1	0	0	0	0	1	0	0	0	0	0	0	0	0	0	0	0	3	0	0	0	0	0	0	1	0	0	3	0	0	0	1	1	1.43572	1.43556
298.15	589.3	4	14	1	0	0	0	0	1	1	0	0	0	0	0	0	0	1	0	0	0	0	0	0	0	1	0	0	1	5	1	0	0	0	0	0	0	1.49313	1.49301
348.15	589.3	3	3	0	2	0	0	0	0	0	0	0	0	0	0	0	0	0	1	0	0	6	0	0	0	0	0	1	2	0	0	0	0	0	0	0	0	1.41215	1.41203
338.15	589.3	2	1	0	0	0	0	0	0	0	0	0	0	0	0	0	0	0	0	0	0	4	0	0	0	0	1	0	0	0	0	3	0	0	0	1	1	1.4036	1.40258
323.15	589.3	2	2	0	2	0	0	0	0	0	0	0	0	0	0	0	0	0	1	0	0	6	0	0	0	0	0	0	2	4	0	0	0	0	0	1	0	1.41389	1.41356
298.15	589.3	1	7	0	0	0	0	0	0	0	0	0	0	0	0	0	0	0	0	1	0	0	1	0	0	0	0	0	0	0	0	3	0	0	0	1	1	1.51562	1.51509
293.15	589.3	2	2	0	2	0	0	0	0	1	0	0	0	0	0	0	0	0	1	0	0	6	0	0	0	0	0	0	2	0	0	3	0	0	0	1	1	1.4286	1.42785
323.15	589.3	1	7	0	0	0	0	0	0	1	0	0	0	0	0	0	0	0	0	1	0	0	0	0	0	0	0	0	1	0	0	8	1	0	0	1	1	1.52145	1.52137
293.15	589.3	2	1	0	2	0	0	0	0	0	0	0	0	0	0	0	0	0	1	0	0	6	0	0	0	0	0	0	2	0	0	4	1	0	0	0	1	1.44938	1.44725
298	589.3	2	9	0	0	0	0	0	0	1	0	0	0	0	0	0	0	0	0	0	0	0	0	0	0	0	0	0	0	0	0	8	1	0	0	1	1	1.5218	1.52199
313.15	589.3	2	2	0	2	0	0	0	0	0	0	0	0	0	0	0	0	0	1	0	0	6	0	0	0	0	0	0	2	5	0	0	0	0	0	1	0	1.4228	1.42285
333	633	4	5	0	0	0	0	0	0	1	0	0	0	0	0	0	0	0	0	0	0	0	0	0	0	0	0	0	1	0	0	6	3	0	0	1	1	1.5011	1.5015
318.15	589.3	2	1	0	0	0	0	0	0	0	0	0	0	0	0	0	0	0	0	4	0	0	0	0	0	0	1	0	0	0	0	3	0	0	0	1	1	1.4396	1.44027
318.15	589.3	5	9	0	0	0	0	0	0	2	0	0	0	0	0	0	0	0	0	0	0	0	0	0	0	1	0	0	1	0	0	0	0	0	0	0	0	1.46912	1.46859
338.15	589.3	4	28	0	0	0	0	0	0	0	0	0	0	0	0	0	0	0	1	2	0	0	0	0	0	1	0	0	0	0	0	0	0	0	0	0	0	1.4709	1.47054
348.15	589.3	3	7	1	1	0	0	0	5	1	0	0	0	0	0	0	0	1	1	0	0	0	0	0	0	0	0	0	1	0	0	0	0	0	0	0	0	1.5044	1.50434
333.15	589.3	3	3	0	0	0	0	0	0	0	0	0	1	0	0	0	0	0	0	0	0	0	0	0	0	0	0	0	0	0	0	3	0	0	0	1	1	1.4782	1.48045
318.15	589.3	2	2	0	0	0	0	0	0	0	0	0	1	0	0	1	0	0	0	0	0	0	0	0	0	0	0	0	0	0	0	3	0	0	0	1	1	1.5145	1.50625
313.15	589.3	1	2	0	2	0	0	0	1	0	0	0	0	0	0	0	0	0	1	0	0	6	0	0	0	0	0	0	2	4	0	0	0	0	0	1	0	1.4234	1.42388
313.15	589.3	1	3	0	0	0	0	0	0	0	0	0	0	0	0	0	0	0	0	0	0	4	0	0	0	0	1	0	0	0	0	5	0	0	0	0	1	1.4418	1.44167
313.15	589.3	2	6	0	2	0	0	0	0	0	0	0	0	0	0	0	0	0	1	0	0	6	0	0	0	0	0	0	2	0	0	3	0	0	0	1	1	1.4298	1.42889
313.15	589.3	1	3	0	2	0	0	0	0	1	0	0	0	0	0	0	0	0	1	0	0	6	0	0	0	0	0	0	2	0	0	5	0	0	0	0	1	1.4406	1.43891
323.15	589.3	5	11	3	0	0	0	0	0	3	1	0	0	0	0	0	1	0	0	0	0	0	0	0	0	0	0	0	1	0	0	0	0	0	0	0	0	1.445	1.44497
313.15	589.3	2	3	0	8	0	0	0	0	0	0	0	0	0	0	0	0	0	1	0	0	18	0	0	0	0	0	0	2	0	0	3	0	0	0	1	1	1.38367	1.38352
338.15	589.3	3	3	0	2	0	0	0	0	0	0	0	0	0	0	0	0	0	1	0	0	6	0	0	0	0	0	1	2	0	0	0	0	0	0	0	0	1.4149	1.4147
328.15	589.3	3	4	0	0	0	0	0	0	0	0	0	1	0	0	0	0	0	0	0	0	0	0	0	0	0	0	0	0	0	0	3	0	0	0	1	1	1.4776	1.47769
293.15	589.3	3	0	0	0	0	0	0	0	2	0	0	0	0	0	0	0	0	0	0	0	0	0	0	0	0	0	0	1	0	0	4	1	0	0	0	1	1.5147	1.515
348.15	589.3	2	1	0	4	0	0	0	0	0	0	0	1	0	0	0	0	0	0	0	0	9	0	0	0	0	0	0	0	0	0	4	1	0	0	0	1	1.40672	1.40692
323.15	822.7	2	1	0	1	0	0	0	0	1	0	0	0	0	0	0	0	0	0	0	0	3	0	0	0	0	0	0	1	0	0	3	0	0	0	1	1	1.4212	1.42128
328.15	589.3	2	2	0	0	0	0	0	0	0	0	0	0	0	0	0	0	0	0	0	0	4	0	0	0	0	1	0	0	0	0	3	0	0	0	1	1	1.4098	1.41013
298.15	589.3	2	1	0	2	0	0	0	0	1	0	0	0	0	0	0	0	0	1	0	0	6	0	0	0	0	0	0	2	0	0	3	0	0	0	1	1	1.4259	1.42598
323.2	589.3	2	3	0	0	0	0	0	0	0	0	0	0	0	0	0	0	0	0	0	0	0	0	0	1	0	0	0	0	0	0	3	0	0	0	1	1	1.5608	1.56052
323.15	589.3	2	7	0	0	0	0	0	3	2	0	0	0	0	2	0	0	0	0	0	0	0	0	0	0	2	0	0	0	0	0	3	0	0	0	1	1	1.46466	1.4645
313.15	589.3	4	14	1	0	0	0	0	1	1	0	0	0	0	0	0	0	0	0	0	0	0	0	0	0	1	0	0	1	4	0	0	0	1	0	1	0	1.48836	1.48827
318.15	589.3	2	7	1	0	0	0	0	0	0	0	1	1	0	0	1	0	0	0	0	0	0	0	0	0	0	0	0	0	0	0	3	0	0	0	1	1	1.5086	1.50871
323.15	589.3	2	1	0	0	0	0	0	0	0	0	0	0	0	0	0	0	0	1	2	0	0	0	0	0	0	0	0	0	0	0	3	0	0	0	1	1	1.50293	1.50405
313.15	589.3	3	0	0	0	0	0	0	0	2	0	0	0	0	0	0	0	0	0	0	0	0	0	0	0	0	0	0	1	0	0	3	0	0	0	1	1	1.4797	1.47879
313.15	589.3	4	4	0	0	0	0	0	1	0	0	0	1	0	0	0	0	0	1	0	0	0	0	0	0	0	0	0	0	0	0	0	0	0	0	0	0	1.465	1.46541
308.15	589.3	2	3	0	1	0	0	0	0	1	0	0	0	0	0	0	0	0	0	0	0	3	0	0	0	0	0	0	1	0	0	3	0	0	0	1	1	1.43448	1.43416
308.2	589.3	2	1	0	0	0	0	0	0	0	0	0	0	0	0	0	0	0	0	0	0	4	0	0	0	0	1	0	0	0	0	3	0	0	0	1	1	1.4082	1.40902
313.15	589.3	4	2	0	2	0	0	0	0	0	0	0	0	0	0	0	0	0	2	0	0	6	0	0	0	0	0	0	2	0	0	0	0	0	0	0	0	1.4009	1.40066
323.15	589.3	4	14	1	0	0	0	0	1	1	0	0	0	0	0	0	0	1	0	0	0	0	0	0	0	1	0	0	1	5	1	0	0	0	0	0	0	1.48547	1.48539
293.15	589.3	2	3	0	0	0	0	0	0	0	0	0	0	0	0	0	0	0	0	0	0	6	0	0	0	1	0	0	0	0	0	3	0	0	0	1	1	1.41069	1.41096
323.15	589.3	3	3	0	0	0	0	0	0	0	0	0	1	0	0	0	0	0	0	0	0	0	0	0	0	0	0	0	0	4	0	0	0	0	0	1	0	1.4632	1.46311
291.193	632.8	2	5	0	0	0	0	0	0	0	0	0	0	0	0	0	0	0	0	0	0	4	0	0	0	0	1	0	0	0	0	3	0	0	0	1	1	1.4285	1.42834
333	589.3	5	0	0	0	0	0	0	0	1	0	0	0	0	0	0	0	0	0	0	0	0	0	0	0	0	0	0	1	0	0	5	4	0	0	1	1	1.5237	1.52355
348.15	589.3	12	32	2	2	0	0	0	0	1	0	0	0	0	1	0	0	0	0	0	0	0	0	0	0	2	0	0	0	0	0	0	0	0	0	0	0	1.45553	1.45558
313.15	589.3	2	1	0	0	0	0	0	0	0	0	0	0	0	0	0	0	0	0	4	0	0	0	0	0	0	1	0	0	0	0	3	0	0	0	1	1	1.4432	1.44228
293.15	589.3	4	2	1	0	0	0	0	1	0	0	0	1	0	0	1	0	0	1	0	0	0	0	0	0	0	0	0	0	0	0	0	0	0	0	0	0	1.5146	1.51352
283.15	589.3	2	5	0	2	0	0	0	0	0	0	0	0	0	0	0	0	0	1	0	0	6	0	0	0	0	0	0	2	0	0	3	0	0	0	1	1	1.4355	1.43478
303.15	589.3	4	1	1	0	0	0	0	0	0	1	0	1	0	0	0	0	1	0	0	0	0	0	0	0	0	0	0	0	4	0	0	0	1	0	1	0	1.4868	1.48695
293.1	589.3	3	3	0	2	0	0	0	0	0	0	0	0	0	0	0	0	0	1	0	0	6	0	0	0	0	0	0	2	0	0	3	2	0	0	0	1	1.4559	1.45657
333.15	589.3	2	7	0	0	0	0	0	0	0	0	0	0	0	0	0	0	0	0	0	0	0	1	0	0	0	0	0	0	0	0	3	0	0	0	1	1	1.49651	1.49852
338.15	589.3	1	2	0	1	0	0	0	0	0	0	0	1	0	0	0	0	0	0	0	0	3	0	0	0	0	0	0	0	0	0	5	0	0	0	0	1	1.5209	1.52102
286.908	589.3	2	5	0	2	0	0	0	0	0	0	0	0	0	0	0	0	0	1	0	0	6	0	0	0	0	0	0	2	0	0	3	0	0	0	1	1	1.4317	1.43201
328.15	589.3	1	7	0	0	0	0	0	0	0	0	0	0	0	0	0	0	0	0	1	0	0	1	0	0	0	0	0	0	0	0	3	0	0	0	1	1	1.50864	1.50865
333.15	589.3	1	3	0	2	0	0	0	0	1	0	0	0	0	0	0	0	0	1	0	0	6	0	0	0	0	0	0	2	0	0	5	0	0	0	0	1	1.4316	1.43355
313.15	589.3	1	7	0	0	0	0	0	0	0	0	0	0	0	0	0	0	0	0	1	0	0	0	1	0	0	0	0	0	0	0	3	0	0	0	1	1	1.526	1.52717
343.15	589.3	1	5	0	0	0	0	0	0	1	0	0	0	0	0	0	0	0	1	3	0	0	0	0	0	0	0	0	0	0	0	3	0	0	0	1	1	1.512	1.51181
298.15	589.3	2	2	0	0	0	0	0	1	1	0	0	0	0	0	1	0	0	0	0	0	0	0	0	0	0	0	0	1	0	0	0	0	0	0	0	0	1.422	1.42265
333.15	589.3	2	5	0	1	0	0	0	0	1	0	0	0	0	0	0	0	0	0	0	0	3	0	0	0	0	0	0	1	0	0	3	0	0	0	1	1	1.43049	1.43055
293.15	589.3	2	3	0	0	0	0	0	0	0	0	0	0	0	0	0	0	0	1	0	0	2	0	0	0	0	0	0	2	4	0	0	0	0	0	1	0	1.4503	1.45011
298.15	589.3	1	6	0	0	0	0	0	0	0	0	0	1	0	0	0	0	0	0	1	0	0	0	0	0	0	0	0	0	0	0	3	0	0	1	0	1	1.468	1.46795
313.15	589.3	2	3	0	2	0	0	0	0	0	0	0	0	0	0	0	0	0	1	0	0	6	0	0	0	0	0	0	2	0	0	4	1	0	0	0	1	1.44103	1.4412
328	589.3	2	9	0	0	0	0	0	0	1	0	0	0	0	0	0	0	0	0	0	0	0	0	0	0	0	0	0	0	0	0	8	1	0	0	1	1	1.5112	1.51144
323.15	589.3	2	1	0	0	0	0	0	0	0	0	0	0	0	0	0	0	0	0	0	0	4	0	0	0	0	1	0	0	0	0	3	0	0	0	1	1	1.4051	1.40601
298.15	589.3	3	0	0	0	0	0	0	0	2	0	0	0	0	0	0	0	0	0	0	0	0	0	0	0	0	0	0	1	0	0	3	0	0	0	1	1	1.48276	1.48269
323.15	589.3	4	2	0	1	1	1	0	0	1	1	0	0	0	0	0	0	1	0	0	0	0	0	0	0	0	0	0	1	0	0	3	0	0	0	1	1	1.48725	1.48725
298.15	589.3	2	7	0	0	0	0	0	0	0	0	0	0	0	0	0	0	0	0	0	0	4	0	0	0	0	1	0	0	0	0	3	0	0	0	1	1	1.43422	1.43271
323.15	589.3	2	0	0	0	0	0	0	0	2	0	0	0	0	0	0	0	0	0	0	0	0	0	0	0	0	0	0	1	0	0	5	0	0	0	0	1	1.5063	1.50622
290.65	589.3	1	2	0	0	0	0	0	0	0	0	0	0	0	0	0	0	0	0	0	0	4	0	0	0	0	1	0	0	0	0	5	0	0	0	0	1	1.44655	1.44687
318.2	589.3	2	1	0	0	0	0	0	0	0	0	0	0	0	0	0	0	0	0	0	0	4	0	0	0	0	1	0	0	0	0	3	0	0	0	1	1	1.4065	1.40687
313.12	589.3	1	3	0	0	0	0	0	0	0	0	0	0	0	0	0	0	0	0	1	0	4	0	0	0	0	1	0	0	0	0	3	0	0	0	1	1	1.4307	1.43049
323.15	589.3	1	4	0	1	0	0	0	0	0	0	0	1	0	0	0	0	0	0	0	0	3	0	0	0	0	0	0	0	0	0	5	0	0	0	0	1	1.4871	1.48733
338.15	589.3	3	4	1	0	0	0	0	2	1	0	0	0	0	0	0	0	0	1	0	0	0	0	0	0	0	0	0	1	4	0	0	0	1	0	1	0	1.48995	1.49008
353.15	589.3	2	2	0	2	0	0	0	0	0	0	0	0	0	0	0	0	0	1	0	0	6	0	0	0	0	0	0	2	0	0	4	1	0	0	0	1	1.42839	1.42882
303.15	589.3	4	25	0	0	0	0	0	0	0	0	0	1	0	0	0	0	1	0	0	0	0	0	0	0	0	0	0	0	0	0	0	0	0	0	0	0	1.4451	1.44515
308.15	589.3	2	3	0	0	0	0	0	1	1	0	0	0	0	0	0	0	0	0	0	0	0	0	0	0	0	0	0	1	0	0	3	0	0	0	1	1	1.4965	1.49653
332.95	589.3	2	5	0	0	0	0	0	0	0	0	0	0	0	0	0	0	0	0	0	0	4	0	0	0	0	1	0	0	0	0	3	0	0	0	1	1	1.42146	1.42121
308.15	589.3	1	3	0	2	0	0	0	0	0	0	0	0	0	0	0	0	0	1	0	0	6	0	0	0	0	0	0	2	0	0	5	0	0	0	0	1	1.44057	1.44007
298.15	589.3	3	3	0	0	0	0	0	0	2	0	0	0	0	0	0	0	0	0	0	0	0	0	0	0	0	0	0	1	0	0	3	0	0	0	1	1	1.47824	1.47815
293.15	589.3	2	5	0	0	0	0	0	0	0	0	0	0	0	0	0	0	0	0	0	0	6	0	0	0	1	0	0	0	0	0	3	0	0	0	1	1	1.41958	1.41902
323.15	589.3	3	4	2	0	0	0	0	1	0	0	0	1	0	0	1	0	0	0	0	0	0	0	0	0	0	0	0	0	0	0	3	0	0	0	1	1	1.497	1.49713
298.15	589.3	2	11	0	2	0	0	0	0	0	0	0	0	0	0	0	0	0	1	0	0	6	0	0	0	0	0	0	2	0	0	3	0	0	0	1	1	1.437	1.4376
308.15	589.3	4	1	0	0	0	0	0	0	0	0	1	0	0	0	0	0	0	1	0	0	0	0	0	0	0	0	0	0	0	0	0	0	0	0	0	0	1.41492	1.41534
313.15	589.3	2	1	0	2	0	0	0	0	0	0	0	0	0	0	0	0	0	1	0	0	6	0	0	0	0	0	0	2	0	0	4	1	0	0	0	1	1.43904	1.44155
333.15	589.3	2	1	0	0	0	0	0	0	2	0	0	0	0	0	0	0	0	0	0	0	0	0	0	0	0	0	0	1	0	0	8	1	0	0	1	1	1.5688	1.56859
293.15	589.3	1	5	0	0	0	0	0	0	0	0	0	0	0	0	0	0	0	0	1	0	0	1	0	0	0	0	0	0	0	0	3	0	0	0	1	1	1.52575	1.52519
323.15	589.3	2	3	0	0	0	0	0	0	0	0	0	0	0	0	0	0	0	0	0	0	4	0	0	0	0	1	0	0	0	0	3	0	0	0	1	1	1.4132	1.41526
333.15	589.3	1	2	0	0	0	0	0	0	0	0	0	0	0	0	0	0	0	0	0	0	4	0	0	0	0	1	0	0	0	0	5	0	0	0	0	1	1.43528	1.43526
313.15	589.3	2	1	0	2	0	0	0	0	0	0	0	0	0	0	0	0	0	1	0	0	6	0	0	0	0	0	0	2	0	0	4	1	0	0	0	1	1.44355	1.44155
298.15	589.3	2	3	0	0	0	0	0	0	0	0	0	0	0	0	0	0	0	0	0	0	6	0	0	0	1	0	0	0	0	0	3	0	0	0	1	1	1.4089	1.4093
298.15	589.3	3	3	0	0	0	0	0	0	2	0	0	0	0	0	0	0	0	0	0	0	0	0	0	0	0	0	0	1	0	0	3	0	0	0	1	1	1.4792	1.47815
308.15	589.3	3	4	2	0	0	0	0	1	0	0	0	1	0	0	1	0	0	0	0	0	0	0	0	0	0	0	0	0	0	0	3	0	0	0	1	1	1.5018	1.50179
323.15	589.3	2	2	0	2	0	0	0	0	0	0	0	0	0	0	0	0	0	1	0	0	6	0	0	0	0	0	0	2	0	0	4	1	0	0	0	1	1.44149	1.43911
323.15	589.3	2	1	0	0	0	0	0	0	0	0	0	0	0	0	0	0	0	1	2	0	0	0	0	0	0	0	0	0	0	0	3	0	0	0	1	1	1.50502	1.50405
313.15	589.3	2	2	0	2	0	0	0	0	0	0	0	0	0	0	0	0	0	1	0	0	6	0	0	0	0	0	0	2	0	0	4	1	0	0	0	1	1.43983	1.44202
303.1	589.3	4	1	0	0	0	0	0	0	3	0	0	0	0	1	0	0	0	0	0	0	0	0	0	0	1	0	0	0	0	0	3	0	0	0	1	1	1.4805	1.48039
333.15	589.3	3	5	0	0	0	0	0	0	2	0	0	0	0	0	0	0	0	0	0	0	0	0	0	0	0	0	0	1	4	0	0	0	0	0	1	0	1.46581	1.46492
318.15	589.3	3	1	0	0	0	0	0	0	0	0	0	1	0	0	0	0	0	0	0	0	0	0	0	0	0	0	0	0	0	0	3	0	0	0	1	1	1.49527	1.49485
303.1	589.3	3	1	0	0	0	0	0	0	1	0	0	0	0	0	0	0	0	0	0	0	0	0	0	0	0	0	0	1	0	0	3	0	0	0	1	1	1.49399	1.49468
303.15	430.1	2	3	0	2	0	0	0	0	0	0	0	0	0	0	0	0	0	1	0	0	6	0	0	0	0	0	0	2	0	0	3	0	0	0	1	1	1.4354	1.43549
333.15	589.3	3	3	0	0	0	0	0	0	0	0	0	1	0	0	0	0	0	0	0	0	0	0	0	0	0	0	0	0	0	0	3	0	0	0	1	1	1.48377	1.48045
308.15	589.3	1	2	0	0	0	0	0	0	0	0	0	0	0	0	0	0	0	1	2	0	0	0	0	0	0	0	0	0	0	0	5	0	0	0	0	1	1.5374	1.53716
313.15	589.3	4	28	0	0	0	0	0	0	0	0	0	0	0	0	0	0	0	0	0	0	0	1	0	0	1	0	0	0	0	0	0	0	0	0	0	0	1.47639	1.47733
328.15	589.3	2	3	0	2	0	0	0	0	0	0	0	0	0	0	0	0	0	1	0	0	6	0	0	0	0	0	0	2	5	0	0	0	0	0	1	0	1.42091	1.42114
293.15	589.3	0	3	0	0	1	1	0	0	0	0	0	0	0	0	0	0	0	0	2	0	0	0	0	0	0	0	1	0	0	0	3	0	0	0	1	1	1.5578	1.55772
298.15	589.3	2	1	0	2	0	0	0	0	0	0	0	0	0	0	0	0	0	1	0	0	6	0	0	0	0	0	0	2	0	0	4	1	0	0	0	1	1.44789	1.44597
333.15	589.3	2	7	0	2	0	0	0	0	0	0	0	0	0	0	0	0	0	1	0	0	6	0	0	0	0	0	0	2	0	0	3	0	0	0	1	1	1.4225	1.42303
323.15	589.3	0	3	0	0	1	1	0	0	0	0	0	0	0	0	0	0	0	0	1	0	0	1	0	0	0	0	0	0	0	0	3	0	0	0	1	1	1.53945	1.53939
298.15	589.3	3	3	0	0	0	0	0	0	2	0	0	0	0	0	0	0	0	0	0	0	0	0	0	0	0	0	0	1	0	0	3	0	0	0	1	1	1.4798	1.47815
313.15	589.3	2	0	0	0	0	0	0	0	2	0	0	0	0	0	0	0	0	0	0	0	0	0	0	0	0	0	0	1	0	0	5	0	0	0	0	1	1.50895	1.50916
288.15	589.3	3	4	0	1	1	1	0	0	1	1	0	0	0	0	0	0	1	0	0	0	0	0	0	0	0	0	0	1	0	0	5	0	0	0	0	1	1.52465	1.52457
318.15	589.3	1	4	0	1	0	0	0	0	0	0	0	1	0	0	0	0	0	0	0	0	3	0	0	0	0	0	0	0	0	0	5	0	0	0	0	1	1.4884	1.48794
298.15	589.3	5	5	2	0	0	0	0	0	0	1	0	1	0	0	0	0	1	0	0	0	0	0	0	0	0	0	0	0	4	0	0	0	1	0	1	0	1.4845	1.48427
353.15	589.3	3	3	0	0	0	0	0	0	0	0	0	1	0	0	0	0	0	0	0	0	0	0	0	0	0	0	0	0	0	0	3	0	0	0	1	1	1.4718	1.47229
308.01	589.3	3	1	0	0	0	0	0	0	1	0	0	0	0	0	0	0	0	0	0	0	0	0	0	0	0	0	0	1	0	0	3	0	0	0	1	1	1.49254	1.49328
303.15	589.3	0	3	0	0	1	1	0	0	0	0	0	0	0	0	0	0	0	0	2	0	0	0	0	0	0	0	1	0	0	0	3	0	0	0	1	1	1.5548	1.55481
298.15	589.3	4	16	0	0	0	0	0	0	0	0	0	0	0	0	0	0	0	0	0	0	0	1	0	0	1	0	0	0	0	0	0	0	0	0	0	0	1.49392	1.49386
313.15	589.3	0	3	0	0	1	1	0	0	0	0	0	0	0	0	0	0	0	0	1	0	0	1	0	0	0	0	0	0	0	0	3	0	0	0	1	1	1.54208	1.54205
298.15	589.3	2	7	0	0	0	0	0	0	0	0	0	0	0	0	0	0	0	0	0	0	6	0	0	0	1	0	0	0	0	0	3	0	0	0	1	1	1.42312	1.42363
303.15	589.3	2	3	0	0	0	0	0	0	0	0	0	0	0	0	0	0	0	0	1	0	0	0	0	0	0	0	1	0	0	0	3	0	0	0	1	1	1.5375	1.5378
310.65	589.3	2	3	0	0	0	0	0	0	0	0	0	0	0	0	0	0	0	1	2	0	0	0	0	0	0	0	0	0	0	0	4	1	0	0	0	1	1.52975	1.52989
308.15	589.3	2	3	0	0	0	0	0	0	0	0	0	0	0	0	0	0	0	0	0	0	4	0	0	0	0	1	0	0	0	0	3	0	0	0	1	1	1.4166	1.41906
298.15	589.3	3	3	0	0	0	0	0	0	0	0	0	1	0	0	0	0	0	0	0	0	0	0	0	0	0	0	0	0	0	0	3	0	0	0	1	1	1.4889	1.49076
308.15	589.3	0	4	0	0	0	0	0	1	0	0	0	0	0	0	0	0	0	0	1	0	0	1	0	0	0	0	0	0	0	0	3	0	0	0	1	1	1.54554	1.54555
288.15	589.3	1	2	0	4	0	0	0	1	0	0	0	1	0	0	0	0	0	0	0	0	9	0	0	0	0	0	0	0	0	0	3	0	0	0	1	1	1.40948	1.40983
310.65	589.3	2	3	0	0	0	0	0	0	0	0	0	0	0	0	0	0	0	0	0	0	4	0	0	0	0	1	0	0	0	0	4	1	0	0	0	1	1.4491	1.45044
323.15	430.1	2	5	0	2	0	0	0	0	0	0	0	0	0	0	0	0	0	1	0	0	6	0	0	0	0	0	0	2	0	0	3	0	0	0	1	1	1.4321	1.43217
333.15	589.3	2	1	0	0	0	0	0	0	0	0	0	0	0	0	0	0	0	0	0	0	4	0	0	0	0	1	0	0	0	0	3	0	0	0	1	1	1.40517	1.40351
333.15	589.3	4	12	2	0	0	0	0	0	3	1	0	0	0	0	0	1	0	0	0	0	0	0	0	0	0	0	0	1	0	0	0	0	0	0	0	0	1.4377	1.43788
313.15	589.3	2	7	0	2	0	0	0	0	0	0	0	0	0	0	0	0	0	2	0	0	6	0	0	0	0	0	0	2	0	0	0	0	0	0	0	0	1.416	1.41803
338.15	589.3	4	2	1	0	0	0	0	1	0	0	0	1	0	0	1	0	0	1	0	0	0	0	0	0	0	0	0	0	0	0	0	0	0	0	0	0	1.5052	1.50509
305.65	589.3	1	1	0	2	0	0	0	0	0	0	0	0	0	0	0	0	0	1	0	0	6	0	0	0	0	0	0	2	0	0	5	0	0	0	0	1	1.43885	1.43903
293.15	589.3	2	1	0	2	0	0	0	0	0	0	0	0	0	0	0	0	0	1	0	0	6	0	0	0	0	0	0	2	0	0	3	0	0	0	1	1	1.42351	1.42405
313.15	589.3	2	2	0	2	0	0	0	0	0	0	0	0	0	0	0	0	0	1	0	0	6	0	0	0	0	0	0	2	0	0	3	0	0	0	1	1	1.42076	1.42082
335.65	589.3	2	3	0	0	0	0	0	0	0	0	0	0	0	0	0	0	0	0	0	0	4	0	0	0	0	1	0	0	0	0	4	1	0	0	0	1	1.44782	1.44769
323.15	589.3	2	1	0	0	0	0	0	0	0	0	0	0	0	0	0	0	0	0	0	0	4	0	0	0	0	1	0	0	0	0	3	0	0	0	1	1	1.4069	1.40601
293.15	589.3	1	1	0	2	0	0	0	0	0	0	0	0	0	0	0	0	0	1	0	0	6	0	0	0	0	0	0	2	0	0	5	0	0	0	0	1	1.44256	1.44226
323.15	589.3	2	1	0	2	0	0	0	0	0	0	0	0	0	0	0	0	0	1	0	0	6	0	0	0	0	0	0	2	0	0	3	0	0	0	1	1	1.416	1.41574
288.15	589.3	2	5	0	0	0	0	0	0	1	0	0	0	0	0	1	0	0	0	0	0	0	0	0	0	0	0	0	1	0	0	3	0	0	0	1	1	1.507	1.50703
303.15	589.3	2	3	0	0	0	0	0	0	0	0	0	0	0	0	0	0	0	0	0	0	4	0	0	0	0	1	0	0	0	0	4	1	0	0	0	1	1.4502	1.45224
323.15	822.7	2	2	0	2	0	0	0	0	0	0	0	0	0	0	0	0	0	1	0	0	6	0	0	0	0	0	0	2	0	0	3	0	0	0	1	1	1.4117	1.41175
333.15	589.3	3	3	0	0	0	0	0	0	2	0	0	0	0	0	0	0	0	0	0	0	0	0	0	0	0	0	0	1	0	0	4	1	0	0	0	1	1.50376	1.50372
298.15	589.3	2	4	0	0	0	0	0	0	1	0	0	0	0	0	1	0	0	0	0	0	0	0	0	0	0	0	0	1	0	0	3	0	0	0	1	1	1.5073	1.50706
328.05	589.3	2	5	0	2	0	0	0	0	0	0	0	0	0	0	0	0	0	1	0	0	6	0	0	0	0	0	0	2	0	0	3	0	0	0	1	1	1.42484	1.42435
308.15	589.3	2	3	0	1	0	0	0	0	1	0	0	0	0	0	0	0	0	0	0	0	3	0	0	0	0	0	0	1	4	0	0	0	0	0	1	0	1.43	1.43016
313.15	589.3	3	22	0	0	0	0	0	2	5	0	0	0	0	0	0	0	0	1	0	0	0	0	0	0	0	0	0	1	0	0	0	0	0	0	0	0	1.46818	1.46818
316.746	632.8	2	1	0	2	0	0	0	0	0	0	0	0	0	0	0	0	0	1	0	0	6	0	0	0	0	0	0	2	0	0	3	0	0	0	1	1	1.4163	1.41601
295.65	589.3	1	1	0	1	0	0	0	0	1	0	0	0	0	0	0	0	0	0	0	0	3	0	0	0	0	0	0	1	0	0	5	0	0	0	0	1	1.45969	1.45988
303.15	589.3	2	3	0	0	0	0	0	0	0	0	0	0	0	0	0	0	0	0	1	0	0	0	0	0	0	0	1	0	0	0	3	0	0	0	1	1	1.53768	1.5378
333.15	589.3	2	5	0	0	0	0	0	0	0	0	0	0	0	0	0	0	0	0	0	0	0	1	0	0	0	0	0	0	0	0	3	0	0	0	1	1	1.50492	1.50677
326.237	632.8	2	3	0	0	0	0	0	0	0	0	0	0	0	0	0	0	0	0	0	0	4	0	0	0	0	1	0	0	0	0	3	0	0	0	1	1	1.4139	1.41404
298.15	589.3	4	4	0	1	1	1	0	0	1	1	0	0	0	0	0	0	1	0	0	0	0	0	0	0	0	0	0	1	0	0	3	0	0	0	1	1	1.50401	1.50372
300.78	632.8	2	7	0	0	0	0	0	0	0	0	0	0	0	0	0	0	0	0	0	0	4	0	0	0	0	1	0	0	0	0	3	0	0	0	1	1	1.4312	1.43126
293.15	589.3	1	4	0	2	0	0	0	0	1	0	0	0	0	0	0	0	0	1	0	0	6	0	0	0	0	0	0	2	0	0	5	0	0	0	0	1	1.4433	1.44356
303.15	589.3	5	9	0	0	0	0	0	0	2	0	0	0	0	0	0	0	0	0	0	0	0	0	0	0	1	0	0	1	0	0	0	0	0	0	0	0	1.4728	1.47353
333.15	589.3	2	3	0	0	0	0	0	0	0	0	0	0	0	0	0	0	0	1	0	0	2	0	0	0	0	0	0	2	4	0	0	0	0	0	1	0	1.4396	1.43935
298.15	589.3	5	13	3	0	0	0	0	0	4	2	0	0	0	0	0	1	0	0	0	0	0	0	0	0	0	0	0	1	0	0	0	0	0	0	0	0	1.4542	1.45419
333.15	589.3	2	9	0	0	0	0	0	0	0	0	0	0	0	0	0	0	0	0	0	0	0	1	0	0	0	0	0	0	0	0	3	0	0	0	1	1	1.4864	1.48649
293.15	589.3	2	3	0	0	0	0	0	0	0	0	0	0	0	0	0	0	0	1	2	0	0	0	0	0	0	0	0	0	0	0	3	0	0	0	1	1	1.50996	1.51026
343.15	589.3	2	2	0	2	0	0	0	0	0	0	0	0	0	0	0	0	0	1	0	0	6	0	0	0	0	0	0	2	4	0	0	0	0	0	1	0	1.4083	1.40822
303.15	656.3	2	5	0	0	0	0	0	0	0	0	0	0	0	0	0	0	0	0	0	0	4	0	0	0	0	1	0	0	0	0	3	0	0	0	1	1	1.424	1.42405
298.15	430.1	2	2	0	2	0	0	0	0	0	0	0	0	0	0	0	0	0	1	0	0	6	0	0	0	0	0	0	2	0	0	3	0	0	0	1	1	1.4354	1.4353
290.281	632.8	2	1	0	2	0	0	0	0	0	0	0	0	0	0	0	0	0	1	0	0	6	0	0	0	0	0	0	2	0	0	3	0	0	0	1	1	1.4238	1.42394
293.15	589.3	1	5	0	1	0	0	0	0	1	0	0	1	0	0	0	0	0	0	1	0	3	0	0	0	0	0	0	0	0	0	3	0	0	0	1	1	1.485	1.4852
290.923	632.8	2	3	0	0	0	0	0	0	0	0	0	0	0	0	0	0	0	0	0	0	4	0	0	0	0	1	0	0	0	0	3	0	0	0	1	1	1.4218	1.42165
283.15	589.3	3	1	0	0	0	0	0	0	1	0	0	0	0	0	0	0	0	0	0	0	0	0	0	0	0	0	0	1	0	0	3	0	0	0	1	1	1.5018	1.50087
325.65	589.3	1	3	0	1	0	0	0	0	1	0	0	0	0	0	0	0	0	0	0	0	3	0	0	0	0	0	0	1	0	0	5	0	0	0	0	1	1.45045	1.45055
323.15	589.3	2	18	0	0	0	0	0	0	2	0	0	0	0	0	0	0	0	0	1	0	0	0	0	0	0	0	0	1	0	0	3	0	0	0	1	1	1.47702	1.47584
298.15	589.3	3	3	0	2	0	0	0	0	0	0	0	0	0	0	0	0	0	1	0	0	6	0	0	0	0	0	1	2	0	0	0	0	0	0	0	0	1.4264	1.42609
293.1	589.3	2	3	0	0	0	0	0	0	0	0	0	0	0	0	0	0	0	0	0	0	6	0	0	0	1	0	0	0	0	0	3	0	0	0	1	1	1.4101	1.41015
318.15	589.3	1	5	0	1	0	0	0	0	1	0	0	0	0	0	0	0	0	0	1	0	3	0	0	0	0	0	0	1	0	0	3	0	0	0	1	1	1.52925	1.52939
298.15	589.3	2	1	0	1	0	0	0	0	0	0	0	0	0	0	0	0	0	0	3	0	0	0	0	0	0	0	0	0	0	0	3	0	0	0	1	1	1.51236	1.5124
318.15	589.3	2	5	0	0	0	0	0	0	0	0	0	0	0	0	0	0	0	0	0	0	0	1	0	0	0	0	0	0	0	0	3	0	0	0	1	1	1.51151	1.51105
300.2	589.3	3	2	0	0	0	0	0	0	2	0	0	0	0	0	0	0	0	0	0	0	0	0	0	0	0	0	0	1	0	0	3	0	0	0	1	1	1.4784	1.47821
303.15	589.3	2	5	0	1	0	0	0	0	1	0	0	0	0	0	0	0	0	0	0	0	3	0	0	0	0	0	0	1	0	0	3	0	0	0	1	1	1.43926	1.43892
293.15	589.3	1	5	0	2	0	0	0	0	1	0	0	0	0	0	0	0	0	1	1	0	6	0	0	0	0	0	0	2	0	0	3	0	0	0	1	1	1.442	1.44158
308.15	589.3	1	2	0	2	0	0	0	1	0	0	0	0	0	0	0	0	0	1	0	0	6	0	0	0	0	0	0	2	4	0	0	0	0	0	1	0	1.4249	1.42501
303.15	589.3	1	7	0	0	0	0	0	0	1	0	0	0	0	0	0	0	0	0	1	0	0	0	0	0	0	0	0	1	0	0	8	1	0	0	1	1	1.5261	1.52602
323.15	589.3	1	9	0	2	0	0	0	0	0	0	0	0	0	0	0	0	0	1	0	0	6	0	0	0	0	0	0	2	0	0	5	0	0	0	0	1	1.44091	1.44079
313.15	589.3	2	3	0	2	0	0	0	0	1	0	0	0	0	0	0	0	0	1	0	0	6	0	0	0	0	0	0	2	4	0	0	0	0	0	1	0	1.4211	1.41925
303.15	589.3	1	3	0	0	0	0	0	1	0	0	0	1	0	0	1	0	0	0	0	0	0	0	0	0	0	0	0	0	0	0	5	1	0	0	0	0	1.5358	1.53535
293.15	589.3	3	3	0	0	0	0	0	0	2	0	0	0	0	0	0	0	0	0	0	0	0	0	0	0	0	0	0	1	0	0	3	0	0	0	1	1	1.47876	1.47973
318.15	589.3	1	9	0	2	0	0	0	0	0	0	0	0	0	0	0	0	0	1	0	0	6	0	0	0	0	0	0	2	0	0	5	0	0	0	0	1	1.44239	1.4424
313.15	589.3	2	2	0	2	0	0	0	0	0	0	0	0	0	0	0	0	0	1	0	0	6	0	0	0	0	0	0	2	0	0	3	0	0	0	1	1	1.42016	1.42082
318.15	486.1	2	5	0	2	0	0	0	0	0	0	0	0	0	0	0	0	0	1	0	0	6	0	0	0	0	0	0	2	0	0	3	0	0	0	1	1	1.4289	1.42896
308.15	589.6	2	5	0	0	0	0	0	0	0	0	0	0	0	0	0	0	0	0	0	0	4	0	0	0	0	1	0	0	0	0	3	0	0	0	1	1	1.4249	1.4252
293.1	589.3	3	7	0	2	0	0	0	0	0	0	0	0	0	0	0	0	0	1	0	0	6	0	0	0	0	0	0	2	0	0	3	2	0	0	0	1	1.4526	1.45483
303.15	589.3	2	3	0	0	0	0	0	0	0	0	0	0	0	0	0	0	0	1	2	0	0	0	0	0	0	0	0	0	0	0	3	0	0	0	1	1	1.50732	1.50687
308.15	589.3	2	1	0	2	0	0	0	0	0	0	0	0	0	0	0	0	0	1	0	0	6	0	0	0	0	0	0	2	0	0	3	0	0	0	1	1	1.42022	1.42005
323.15	589.3	2	3	0	2	0	0	0	0	1	0	0	0	0	0	0	0	0	1	0	0	6	0	0	0	0	0	0	2	0	0	3	0	0	0	1	1	1.4226	1.42083
298.15	589.3	2	3	0	0	0	0	0	0	0	0	0	0	0	0	0	0	0	0	0	0	4	0	0	0	0	1	0	0	0	0	3	0	0	0	1	1	1.42475	1.42156
288.15	589.3	2	3	0	0	0	0	0	1	0	0	0	1	0	0	1	0	0	0	0	0	0	0	0	0	0	0	0	0	0	0	0	0	0	0	0	0	1.4561	1.45589
323.15	589.3	3	1	0	0	0	0	0	0	0	0	0	1	0	0	0	0	0	0	0	0	0	0	0	0	0	0	0	0	0	0	3	0	0	0	1	1	1.49277	1.49335
298.15	589.3	4	5	0	2	0	0	0	0	0	0	0	0	0	0	0	0	0	1	0	0	6	0	0	0	0	0	0	2	0	0	2	3	0	0	0	1	1.46108	1.46262
303.15	589.3	2	3	0	0	0	0	0	0	0	0	0	0	0	0	0	0	0	1	2	0	0	0	0	0	0	0	0	0	0	0	3	0	0	0	1	1	1.50588	1.50687
289.625	632.8	2	5	0	0	0	0	0	0	0	0	0	0	0	0	0	0	0	0	0	0	4	0	0	0	0	1	0	0	0	0	3	0	0	0	1	1	1.4289	1.42884
308.15	589.3	2	1	0	0	0	0	0	0	0	0	0	1	0	0	0	0	0	0	0	0	0	0	0	0	0	0	0	0	3	1	3	0	0	1	1	1	1.51073	1.5117
298.15	589.3	0	3	0	0	0	0	0	0	0	0	0	0	0	0	0	0	0	0	2	0	0	0	0	0	0	0	1	0	0	0	8	1	0	0	1	1	1.5666	1.56633
288.15	589.3	3	3	0	0	0	0	0	0	2	0	0	0	0	0	0	0	0	0	0	0	0	0	0	0	0	0	0	1	0	0	3	0	0	0	1	1	1.48213	1.48168
313.15	589.3	3	1	1	2	0	0	0	0	0	0	0	0	0	0	0	0	0	1	0	0	6	0	0	0	0	0	0	2	4	0	0	0	0	0	1	0	1.41982	1.41982
343.15	589.3	2	5	0	0	0	0	0	0	0	0	0	0	0	0	0	0	0	0	0	0	4	0	0	0	0	1	0	0	0	0	3	0	0	0	1	1	1.41621	1.41647
328.15	589.3	3	5	0	0	0	0	0	0	0	0	0	1	0	0	0	0	0	0	0	0	0	0	0	0	0	0	0	0	0	0	3	0	0	0	1	1	1.475	1.47559
308.15	589.3	2	4	0	0	0	0	0	0	0	0	0	1	0	0	1	0	0	0	0	0	0	0	0	0	0	0	0	0	0	0	3	0	0	0	1	1	1.5049	1.505
313	633	4	5	0	0	0	0	0	0	1	0	0	0	0	0	0	0	0	0	0	0	0	0	0	0	0	0	0	1	0	0	6	3	0	0	1	1	1.5075	1.50749
323.15	589.3	1	3	0	2	0	0	0	0	0	0	0	0	0	0	0	0	0	1	0	0	6	0	0	0	0	0	0	2	0	0	5	0	0	0	0	1	1.43631	1.43568
313.15	656.3	2	2	0	2	0	0	0	0	0	0	0	0	0	0	0	0	0	1	0	0	6	0	0	0	0	0	0	2	0	0	3	0	0	0	1	1	1.418	1.41796
293.15	589.3	2	3	0	0	0	0	0	0	0	0	0	0	0	0	0	0	0	0	0	0	4	0	0	0	0	1	0	0	0	0	3	0	0	0	1	1	1.42295	1.4228
303.15	589.3	5	6	2	0	0	0	0	0	0	1	0	1	0	0	0	0	1	0	0	0	0	0	0	0	0	0	0	0	4	0	0	0	1	0	1	0	1.4805	1.4807
303.15	589.3	2	7	0	0	0	0	0	0	0	0	0	0	0	0	0	0	0	0	0	0	4	0	0	0	0	1	0	0	0	0	3	0	0	0	1	1	1.4305	1.43118
303.15	589.3	4	9	0	2	0	0	0	0	0	0	0	0	0	0	0	0	0	2	0	0	6	0	0	0	0	0	0	2	0	0	0	0	0	0	0	0	1.42491	1.42484
298.2	589.3	3	7	0	0	0	0	0	0	4	0	0	0	0	0	0	0	0	0	0	0	0	0	0	0	0	0	0	1	0	0	3	0	0	0	1	1	1.48	1.47968
298.15	589.3	3	4	0	0	0	0	0	1	0	0	0	1	0	0	1	0	0	1	0	0	0	0	0	0	0	0	0	0	0	0	0	0	0	0	0	0	1.5313	1.53134
288.15	589.3	2	1	0	1	0	0	0	0	1	0	0	0	0	0	0	0	0	0	0	0	3	0	0	0	0	0	0	1	0	0	3	0	0	0	1	1	1.43599	1.43643
353.15	589.3	2	7	0	0	0	0	0	0	0	0	0	0	0	0	0	0	0	0	0	0	0	1	0	0	0	0	0	0	0	0	3	0	0	0	1	1	1.49343	1.49306
313.15	589.3	3	4	0	2	0	0	0	1	0	0	0	0	0	0	0	0	0	2	0	0	6	0	0	0	0	0	0	2	0	0	0	0	0	0	0	0	1.4176	1.41709
323.15	589.3	2	2	0	2	0	0	0	0	0	0	0	0	0	0	0	0	0	1	0	0	6	0	0	0	0	0	0	2	4	0	0	0	0	0	1	0	1.4137	1.41356
333.15	589.3	2	9	0	0	0	0	0	0	0	0	0	0	0	0	0	0	0	0	0	0	0	1	0	0	0	0	0	0	0	0	3	0	0	0	1	1	1.48646	1.48649
353.15	589.3	3	1	1	0	0	0	0	0	0	0	0	1	0	0	1	0	0	0	0	0	0	0	0	0	0	0	0	0	0	0	3	0	0	0	1	1	1.49656	1.49675
313.15	589.3	1	3	0	0	0	0	0	0	0	0	0	0	0	0	0	0	0	1	0	0	2	0	0	0	0	0	0	2	0	0	5	0	0	0	0	1	1.46683	1.46664
323.15	589.3	3	1	0	0	0	0	0	0	2	0	0	0	0	0	0	0	0	0	0	0	0	0	0	0	0	0	0	1	0	0	4	1	0	0	0	1	1.51245	1.51232
323.15	589.3	1	5	0	1	0	0	0	0	1	0	0	1	0	0	0	0	0	0	1	0	3	0	0	0	0	0	0	0	0	0	3	0	0	0	1	1	1.479	1.47895
283.15	589.3	2	7	0	0	0	0	0	0	0	0	0	0	0	0	0	0	0	2	0	0	2	0	0	0	0	0	0	2	0	0	0	0	0	0	0	0	1.4488	1.44883
328.2	589.3	4	4	0	0	0	0	0	0	2	0	0	0	0	0	0	0	0	0	0	0	0	0	0	0	0	0	0	2	0	0	6	0	0	0	2	2	1.50082	1.50068
323.15	589.3	3	1	0	0	0	0	0	0	1	0	0	0	0	0	0	0	0	0	0	0	0	0	0	0	0	0	0	1	0	0	3	0	0	0	1	1	1.48905	1.48823
343.15	589.3	2	5	0	0	0	0	0	0	0	0	0	0	0	0	0	0	0	0	0	0	6	0	0	0	1	0	0	0	0	0	3	0	0	0	1	1	1.406	1.40563
318.15	589.3	5	28	0	0	0	0	0	0	1	0	0	0	0	0	0	0	0	0	0	0	0	0	0	0	1	0	0	1	0	0	0	0	0	0	0	0	1.46702	1.46703
303.15	589.3	2	7	0	0	0	0	0	0	0	0	0	0	0	0	0	0	0	0	0	0	0	1	0	0	0	0	0	0	0	0	3	0	0	0	1	1	1.50501	1.50611
338.15	589.3	4	9	0	2	0	0	0	0	0	0	0	0	0	0	0	0	0	2	0	0	6	0	0	0	0	0	0	2	0	0	0	0	0	0	0	0	1.41468	1.41494
368.1	589.3	2	1	0	2	0	0	0	0	0	0	0	0	0	0	0	0	0	1	0	0	6	0	0	0	0	0	0	2	0	0	3	0	0	0	1	1	1.4033	1.40326
298.15	589.3	2	2	0	0	0	0	0	0	2	0	0	0	0	0	0	0	0	0	0	0	0	0	0	0	0	0	0	1	0	0	5	0	0	0	0	1	1.50252	1.50328
303.15	822.7	2	5	0	2	0	0	0	0	0	0	0	0	0	0	0	0	0	1	0	0	6	0	0	0	0	0	0	2	0	0	3	0	0	0	1	1	1.4221	1.42209
298.15	822.7	2	1	0	0	0	0	0	0	0	0	0	0	0	0	0	0	0	0	0	0	4	0	0	0	0	1	0	0	0	0	3	0	0	0	1	1	1.4059	1.40595
306.222	632.8	2	7	0	0	0	0	0	0	0	0	0	0	0	0	0	0	0	0	0	0	6	0	0	0	1	0	0	0	0	0	3	0	0	0	1	1	1.4193	1.41928
318.15	589.3	2	3	0	0	0	0	0	0	0	0	0	0	0	0	0	0	0	0	0	0	0	0	1	0	0	0	0	0	0	0	3	0	0	0	1	1	1.54052	1.53981
348.15	589.3	3	2	0	0	0	0	0	0	2	0	0	0	0	0	0	0	0	0	0	0	0	0	0	0	0	0	0	1	0	0	3	0	0	0	1	1	1.46596	1.46626
293.15	589.3	12	32	2	2	0	0	0	0	1	0	0	0	0	1	0	0	0	0	0	0	0	0	0	0	2	0	0	0	0	0	0	0	0	0	0	0	1.47374	1.47395
308.15	486.1	2	2	0	0	0	0	0	0	0	0	0	0	0	0	0	0	0	0	0	0	4	0	0	0	0	1	0	0	0	0	3	0	0	0	1	1	1.4206	1.4204
298.15	589.3	5	28	0	0	0	0	0	0	1	0	0	0	0	0	0	0	0	0	0	0	0	0	0	0	1	0	0	1	0	0	0	0	0	0	0	0	1.47346	1.47401
333.15	589.3	2	3	0	2	0	0	0	0	0	0	0	0	0	0	0	0	0	1	0	0	6	0	0	0	0	0	0	2	0	0	4	1	0	0	0	1	1.4358	1.43554
303.15	430.1	2	5	0	2	0	0	0	0	0	0	0	0	0	0	0	0	0	1	0	0	6	0	0	0	0	0	0	2	0	0	3	0	0	0	1	1	1.4386	1.43861
323.15	589.3	2	1	0	0	0	0	0	0	0	0	0	1	0	0	0	0	0	0	0	0	0	0	0	0	0	0	0	0	0	0	3	0	0	1	0	1	1.44791	1.44781
308.15	589.3	5	2	2	0	0	0	0	0	0	1	0	1	0	0	0	0	1	0	0	0	0	0	0	0	0	0	0	0	4	0	0	0	1	0	1	0	1.4846	1.4841
293	589.3	2	4	0	0	0	0	0	0	1	1	0	0	0	0	0	0	0	1	2	0	0	0	0	0	0	0	0	0	0	0	3	0	0	0	1	1	1.522	1.5219
313.15	589.3	1	7	0	0	0	0	0	0	0	0	0	0	0	0	0	0	0	0	1	0	0	0	1	0	0	0	0	0	0	0	3	0	0	0	1	1	1.52607	1.52717
303.15	589.3	2	1	0	4	0	0	0	0	0	0	0	1	0	0	0	0	0	0	0	0	9	0	0	0	0	0	0	0	0	0	4	1	0	0	0	1	1.4199	1.42008
298.15	589.3	2	1	0	0	0	0	0	0	0	0	0	1	0	0	0	0	0	0	0	0	0	0	0	0	0	0	0	0	0	0	3	0	0	1	0	1	1.45769	1.4576
313.15	589.6	2	1	0	0	0	0	0	0	0	0	0	0	0	0	0	0	0	0	0	0	4	0	0	0	0	1	0	0	0	0	3	0	0	0	1	1	1.4077	1.40755
343.15	589.3	1	4	0	1	0	0	0	0	0	0	0	1	0	0	0	0	0	0	0	0	3	0	0	0	0	0	0	0	0	0	5	0	0	0	0	1	1.4821	1.48212
313.15	589.3	4	18	0	0	0	0	0	2	1	0	0	0	0	0	0	0	0	1	0	0	0	0	0	0	1	0	0	1	0	0	0	0	0	0	0	0	1.49198	1.49166
338.15	589.3	0	6	0	4	0	0	0	0	0	2	0	0	0	0	2	0	0	2	0	0	12	0	0	0	0	0	0	4	0	0	6	0	0	0	2	2	1.4439	1.44392
338.15	589.3	4	14	1	0	0	0	0	1	1	0	0	0	0	0	0	0	0	1	0	0	0	0	0	0	0	0	0	1	4	0	0	0	1	0	1	0	1.47377	1.47386
318.15	589.6	2	1	0	1	0	0	0	0	1	0	0	0	0	0	0	0	0	0	0	0	3	0	0	0	0	0	0	1	0	0	3	0	0	0	1	1	1.4283	1.42829
308.15	589.3	3	2	0	0	0	0	0	0	2	0	0	0	0	0	0	0	0	0	0	0	0	0	0	0	0	0	0	1	0	0	4	1	0	0	0	1	1.50386	1.50372
293.15	589.3	4	2	1	0	0	0	0	2	0	0	0	1	0	0	0	0	0	1	0	0	0	0	0	0	0	0	0	0	0	0	0	0	0	0	0	0	1.48146	1.48203
308.15	589.3	2	3	0	0	0	0	0	0	0	0	0	0	0	0	0	0	0	1	2	0	0	0	0	0	0	0	0	0	4	0	0	0	0	0	1	0	1.49392	1.49351
313.15	589.3	2	7	0	1	0	0	0	0	0	0	0	0	0	0	0	0	0	0	3	0	0	0	0	0	0	0	0	0	0	0	3	0	0	0	1	1	1.4964	1.49632
318.15	589.3	2	5	0	2	0	0	0	0	0	0	0	0	0	0	0	0	0	1	0	0	6	0	0	0	0	0	0	2	0	0	3	0	0	0	1	1	1.4265	1.42478
323.15	589.3	2	7	0	0	0	0	0	0	0	0	0	0	0	0	0	0	0	0	0	0	4	0	0	0	0	1	0	0	0	0	3	0	0	0	1	1	1.4255	1.426
333	589.3	3	3	0	0	0	0	0	0	2	0	0	0	0	0	0	0	0	0	0	0	0	0	0	0	0	0	0	1	0	0	3	0	0	0	1	1	1.4694	1.46931
308.15	589.3	5	13	3	0	0	0	0	0	4	2	0	0	0	0	0	1	0	0	0	0	0	0	0	0	0	0	0	1	0	0	0	0	0	0	0	0	1.4509	1.45129
308.15	589.3	3	20	1	0	0	0	0	0	3	2	0	0	0	0	0	0	0	0	1	0	0	0	0	0	0	0	0	1	0	0	3	0	0	0	1	1	1.47792	1.47794
308.15	589.3	3	2	0	0	0	0	0	0	2	0	0	0	0	0	0	0	0	0	0	0	0	0	0	0	0	0	0	1	0	0	3	0	0	0	1	1	1.47498	1.4751
298.15	589.3	2	7	0	0	0	0	0	0	0	0	0	0	0	0	0	0	0	0	0	0	6	0	0	0	1	0	0	0	0	0	3	0	0	0	1	1	1.42351	1.42363
313.15	589.3	2	3	0	6	0	0	0	0	0	0	0	0	0	0	0	0	0	0	0	0	18	0	0	0	1	0	0	0	0	0	3	0	0	0	1	1	1.37093	1.37036
313.2	589.3	2	3	0	0	0	0	0	0	0	0	0	0	0	0	0	0	0	0	0	0	0	0	0	1	0	0	0	0	0	0	3	0	0	0	1	1	1.5662	1.56589
328.15	589.3	12	32	2	2	0	0	0	0	1	0	0	0	0	1	0	0	0	0	0	0	0	0	0	0	2	0	0	0	0	0	0	0	0	0	0	0	1.46216	1.46224
308.15	589.3	3	2	0	0	0	0	0	1	0	0	0	1	0	0	0	0	0	1	0	0	0	0	0	0	0	0	0	0	3	1	0	0	0	1	0	0	1.539	1.53875
288.15	589.3	5	9	0	0	0	0	0	0	2	0	0	0	0	0	0	0	0	0	0	0	0	0	0	0	1	0	0	1	0	0	0	0	0	0	0	0	1.47891	1.47854
298.15	589.3	2	3	0	8	0	0	0	0	0	0	0	0	0	0	0	0	0	1	0	0	18	0	0	0	0	0	0	2	0	0	3	0	0	0	1	1	1.38807	1.38805
328.15	589.3	1	3	0	0	0	0	0	0	0	0	0	0	0	0	0	0	0	0	0	0	4	0	0	0	0	1	0	0	0	0	5	0	0	0	0	1	1.4375	1.43763
293.23	589.3	2	2	0	0	0	0	0	1	0	0	0	1	0	0	1	0	0	0	0	0	0	0	0	0	0	0	0	0	0	0	0	0	0	0	0	0	1.4506	1.45115
313.15	589.3	4	9	0	2	0	0	0	0	0	0	0	0	0	0	0	0	0	1	0	0	6	0	0	0	1	0	0	2	0	0	0	0	0	0	0	0	1.4314	1.43141
323.15	589.3	4	5	0	2	0	0	0	0	0	0	0	0	0	0	0	0	0	1	0	0	6	0	0	0	0	0	0	2	0	0	2	3	0	0	0	1	1.45304	1.45417
288.15	589.3	3	3	0	0	0	0	0	0	2	0	0	0	0	0	0	0	0	0	0	0	0	0	0	0	0	0	0	1	0	0	4	1	0	0	0	1	1.51631	1.51609
303.15	589.3	2	8	0	0	0	0	0	0	0	0	0	0	0	0	0	0	0	0	0	0	6	0	0	0	1	0	0	0	0	0	3	0	0	0	1	1	1.42394	1.42417
283.15	589.3	2	3	0	0	0	0	0	0	0	0	0	0	0	0	0	0	0	0	0	0	4	0	0	0	0	1	0	0	0	0	4	1	0	0	0	1	1.45518	1.45596
303.15	589.3	2	7	0	2	0	0	0	0	0	0	0	0	0	0	0	0	0	1	0	0	6	0	0	0	0	0	0	2	0	0	3	0	0	0	1	1	1.4305	1.43139
303.15	589.3	3	2	0	1	1	1	0	0	1	1	0	0	0	0	0	0	1	0	0	0	0	0	0	0	0	0	0	1	0	0	8	1	0	0	1	1	1.54007	1.54004
328.15	589.3	3	2	0	0	0	0	0	0	0	0	0	1	0	0	0	0	0	0	0	0	0	0	0	0	0	0	0	0	0	0	3	0	0	0	1	1	1.4835	1.48372
308.15	589.3	2	5	0	0	0	0	0	0	0	0	0	0	0	0	0	0	0	0	0	0	6	0	0	0	1	0	0	0	0	0	3	0	0	0	1	1	1.41501	1.41543
293.12	589.3	2	5	0	0	0	0	0	1	0	0	0	1	0	0	1	0	0	0	0	0	0	0	0	0	0	0	0	0	0	0	0	0	0	0	0	0	1.4554	1.45529
303.2	589.3	2	15	0	2	0	2	0	0	0	0	0	0	0	0	0	0	0	1	0	0	6	0	0	0	0	0	0	2	0	0	3	0	0	0	1	1	1.4476	1.44928
288.15	589.3	2	3	0	0	0	0	0	0	0	0	0	0	0	0	0	0	0	1	2	0	0	0	0	0	0	0	0	0	4	0	0	0	0	0	1	0	1.4862	1.49283
333.15	589.3	1	3	0	2	0	0	0	0	1	0	0	0	0	0	0	0	0	1	0	0	6	0	0	0	0	0	0	2	0	0	5	0	0	0	0	1	1.4353	1.43355
343.15	589.3	2	3	0	2	0	0	0	0	1	0	0	0	0	0	0	0	0	1	0	0	6	0	0	0	0	0	0	2	4	0	0	0	0	0	1	0	1.4138	1.41156
308	633	4	5	0	0	0	0	0	0	1	0	0	0	0	0	0	0	0	0	0	0	0	0	0	0	0	0	0	1	0	0	6	3	0	0	1	1	1.5092	1.50913
328.15	589.3	4	23	0	0	0	0	0	0	0	0	0	1	0	0	0	0	1	0	0	0	0	0	0	0	0	0	0	0	0	0	0	0	0	0	0	0	1.4339	1.43378
298.15	589.3	2	16	0	0	0	0	0	0	2	0	0	0	0	0	0	0	0	0	1	0	0	0	0	0	0	0	0	1	0	0	3	0	0	0	1	1	1.48791	1.48745
333.15	589.3	2	1	0	0	0	0	0	0	0	0	0	0	0	0	0	0	0	0	0	0	4	0	0	0	0	1	0	0	0	0	3	0	0	0	1	1	1.3989	1.40351
333.15	589.3	1	2	0	4	0	0	0	1	1	0	0	0	0	0	0	0	0	0	0	0	9	0	0	0	0	0	0	1	0	0	3	0	0	0	1	1	1.38727	1.38725
318.15	589.3	3	10	0	0	0	0	0	0	2	0	0	0	0	0	0	0	0	0	0	0	0	0	0	0	0	0	0	1	0	0	3	0	0	0	1	1	1.4645	1.46265
298.15	589.3	1	4	0	0	0	0	0	0	0	0	0	0	0	0	0	0	0	1	2	0	0	0	0	0	0	0	0	0	0	0	5	0	0	0	0	1	1.53	1.53044
338.15	589.3	2	3	0	0	0	0	0	0	0	0	0	0	0	0	0	0	0	0	1	0	0	0	0	0	0	0	1	0	0	0	3	0	0	0	1	1	1.52707	1.52636
343.15	589.3	1	3	0	0	0	0	0	0	0	0	0	0	0	0	0	0	0	0	0	0	4	0	0	0	0	1	0	0	0	0	5	0	0	0	0	1	1.4341	1.43391
298.15	589.3	2	7	0	0	0	0	0	0	0	0	0	0	0	0	0	0	0	0	0	0	0	1	0	0	0	0	0	0	0	0	3	0	0	0	1	1	1.50987	1.50578
303.15	656.3	2	2	0	2	0	0	0	0	0	0	0	0	0	0	0	0	0	1	0	0	6	0	0	0	0	0	0	2	0	0	3	0	0	0	1	1	1.421	1.42099
308.15	589.3	1	11	0	0	0	0	0	0	0	0	0	0	0	0	0	0	0	0	1	0	0	0	1	0	0	0	0	0	0	0	3	0	0	0	1	1	1.50786	1.50801
333.15	589.3	1	3	0	0	0	0	0	0	0	0	0	0	0	0	0	0	0	0	0	0	4	0	0	0	0	1	0	0	0	0	5	0	0	0	0	1	1.4366	1.43668
308.15	589.3	1	9	0	0	0	0	0	1	0	0	0	0	0	0	0	0	0	0	0	0	0	1	0	0	0	0	0	0	0	0	3	0	0	0	1	1	1.5093	1.50899
318.15	589.3	2	5	0	2	0	0	0	0	0	0	0	0	0	0	0	0	0	1	0	0	6	0	0	0	0	0	0	2	0	0	3	0	0	0	1	1	1.42414	1.42478
308.15	589.3	3	2	0	2	0	0	0	0	0	0	0	0	0	0	0	0	0	1	0	0	6	0	0	0	0	0	1	2	0	0	0	0	0	0	0	0	1.42026	1.42025
313.15	589.3	2	5	0	1	0	0	0	0	1	0	0	0	0	0	0	0	0	0	0	0	3	0	0	0	0	0	0	1	0	0	3	0	0	0	1	1	1.43633	1.43612
308.15	589.3	5	28	0	0	0	0	0	0	1	0	0	0	0	0	0	0	0	0	0	0	0	0	0	0	1	0	0	1	0	0	0	0	0	0	0	0	1.47025	1.47013
323.15	589.3	1	7	0	0	0	0	0	1	0	0	0	0	0	0	0	0	0	0	0	0	0	1	0	0	0	0	0	0	0	0	3	0	0	0	1	1	1.5037	1.50402
335.65	589.3	2	1	0	2	0	0	0	0	0	0	0	0	0	0	0	0	0	1	0	0	6	0	0	0	0	0	0	2	0	0	4	1	0	0	0	1	1.43691	1.43662
333.15	589.3	1	1	0	0	0	0	0	0	0	0	0	0	0	0	0	0	0	1	0	0	2	0	0	0	0	0	0	2	0	0	5	0	0	0	1	0	1.46032	1.45979
303.15	589.3	2	7	0	0	0	0	0	0	0	0	0	0	0	0	0	0	0	0	0	0	4	0	0	0	0	1	0	0	0	0	3	0	0	0	1	1	1.4302	1.43118
323.15	589.3	3	3	0	0	0	0	0	0	0	0	0	1	0	0	0	0	0	0	0	0	0	0	0	0	0	0	0	0	0	0	3	0	0	0	1	1	1.4807	1.48328
343.15	589.3	2	5	0	0	0	0	0	0	0	0	0	0	0	0	0	0	0	0	0	0	4	0	0	0	0	1	0	0	0	0	3	0	0	0	1	1	1.417	1.41647
297	589.3	2	3	0	0	0	0	0	0	0	0	0	0	0	0	0	0	0	0	0	0	0	0	0	0	0	0	0	0	0	0	5	0	0	0	2	3	1.521	1.52085
338.15	589.3	4	23	0	0	0	0	0	0	0	0	0	1	0	0	0	0	1	0	0	0	0	0	0	0	0	0	0	0	0	0	0	0	0	0	0	0	1.43	1.42975
343.15	589.3	2	7	0	2	0	0	0	0	0	0	0	0	0	0	0	0	0	2	0	0	6	0	0	0	0	0	0	2	0	0	0	0	0	0	0	0	1.4085	1.40987
333.15	589.3	3	4	0	0	0	0	0	0	0	0	0	1	0	0	0	0	0	0	0	0	0	0	0	0	0	0	0	0	0	0	3	0	0	0	1	1	1.4764	1.47684
300.65	589.3	1	2	0	0	0	0	0	0	0	0	0	0	0	0	0	0	0	0	0	0	4	0	0	0	0	1	0	0	0	0	5	0	0	0	0	1	1.44389	1.44411
303.15	589.3	2	5	0	0	0	0	0	0	0	0	0	0	0	0	0	0	0	0	0	0	4	0	0	0	0	1	0	0	0	0	3	0	0	0	1	1	1.4255	1.42726
293.2	589.3	2	1	0	1	0	0	0	0	1	0	0	0	0	0	0	0	0	0	0	0	3	0	0	0	0	0	0	1	0	0	3	0	0	0	1	1	1.4338	1.43447
298.15	589.3	3	1	1	0	0	0	0	0	0	0	0	1	0	0	1	0	0	0	0	0	0	0	0	0	0	0	0	0	0	0	3	0	0	0	1	1	1.51223	1.50801
293.15	589.3	4	4	0	2	0	0	0	0	0	0	0	0	0	0	0	0	0	2	0	0	6	0	0	0	0	0	0	2	0	0	0	0	0	0	0	0	1.4147	1.4148
298.15	589.3	4	28	0	0	0	0	0	0	0	0	0	0	0	0	0	0	0	0	0	0	0	1	0	0	1	0	0	0	0	0	0	0	0	0	0	0	1.48309	1.48196
298.15	589.3	3	1	0	0	0	0	0	0	2	0	0	0	0	0	0	0	0	0	0	0	0	0	0	0	0	0	0	1	0	0	3	0	0	0	1	1	1.48125	1.47966
303.15	589.3	2	3	0	0	0	0	0	0	0	0	0	0	0	0	0	0	0	0	0	0	0	0	1	0	0	0	0	0	0	0	3	0	0	0	1	1	1.54445	1.54324
363.15	589.3	2	7	0	0	0	0	0	0	0	0	0	0	0	0	0	0	0	0	0	0	4	0	0	0	0	1	0	0	0	0	3	0	0	0	1	1	1.4142	1.41392
333.15	589.3	4	9	0	2	0	0	0	0	0	0	0	0	0	0	0	0	0	1	0	0	6	0	0	0	1	0	0	2	0	0	0	0	0	0	0	0	1.4255	1.42571
323.15	589.3	3	3	1	0	0	0	0	2	0	0	0	1	0	0	1	0	0	1	0	0	0	0	0	0	0	0	0	0	0	0	0	0	0	0	0	0	1.5382	1.53782
333.15	589.3	5	28	0	0	0	0	0	0	1	0	0	0	0	0	0	0	0	0	0	0	0	0	0	0	1	0	0	1	0	0	0	0	0	0	0	0	1.46217	1.46199
293.15	589.3	3	3	0	0	0	0	0	1	0	0	0	1	0	0	1	0	0	1	0	0	0	0	0	0	0	0	0	0	0	0	0	0	0	0	0	0	1.5238	1.52444
313.15	589.3	3	10	0	0	0	0	0	0	2	0	0	0	0	0	0	0	0	0	0	0	0	0	0	0	0	0	0	1	0	0	3	0	0	0	1	1	1.4621	1.46452
313.15	589.3	2	5	0	0	0	0	0	0	0	0	0	0	0	0	0	0	0	0	0	0	6	0	0	0	1	0	0	0	0	0	3	0	0	0	1	1	1.41364	1.41417
338.15	589.3	3	2	0	0	0	0	0	0	2	0	0	0	0	0	0	0	0	0	0	0	0	0	0	0	0	0	0	1	0	0	3	0	0	0	1	1	1.4685	1.46868
308.15	589.3	2	3	0	0	0	0	0	0	0	0	0	0	0	0	0	0	0	0	0	0	4	0	0	0	0	1	0	0	0	0	3	0	0	0	1	1	1.41764	1.41906
288.15	589.3	4	28	0	0	0	0	0	0	0	0	0	0	0	0	0	0	0	0	0	0	0	1	0	0	1	0	0	0	0	0	0	0	0	0	0	0	1.48501	1.48518
333.15	589.3	3	3	0	2	0	0	0	0	0	0	0	0	0	0	0	0	0	1	0	0	6	0	0	0	0	0	1	2	0	0	0	0	0	0	0	0	1.4161	1.41627
318.15	589.3	5	18	3	0	0	0	0	0	3	2	0	0	0	0	0	0	0	0	1	0	0	0	0	0	0	0	0	1	0	0	3	0	0	0	1	1	1.47447	1.4742
328.15	589.3	2	4	0	0	0	0	0	0	0	0	0	0	0	0	0	0	0	0	0	0	4	0	0	0	0	1	0	0	0	0	3	0	0	0	1	1	1.4175	1.41738
333.15	589.3	2	5	0	2	0	0	0	0	0	0	0	0	0	0	0	0	0	1	0	0	6	0	0	0	0	0	0	2	0	0	3	0	0	0	1	1	1.41946	1.41995
328.15	589.3	3	7	1	1	0	0	0	5	1	0	0	0	0	0	0	0	1	1	0	0	0	0	0	0	0	0	0	1	0	0	0	0	0	0	0	0	1.50884	1.50926
318.15	589.3	4	2	0	2	0	0	0	0	0	0	0	0	0	0	0	0	0	2	0	0	6	0	0	0	0	0	0	2	0	0	0	0	0	0	0	0	1.3996	1.39954
313.15	589.3	2	1	0	1	0	0	0	0	0	0	0	0	0	0	0	0	0	0	3	0	0	0	0	0	0	0	0	0	0	0	3	0	0	0	1	1	1.50765	1.50705
298.15	589.3	2	5	0	0	0	0	0	0	0	0	0	0	0	0	0	0	0	0	0	0	4	0	0	0	0	1	0	0	0	0	3	0	0	0	1	1	1.427	1.42841
318.15	589.3	5	2	2	0	0	0	0	0	0	1	0	1	0	0	0	0	1	0	0	0	0	0	0	0	0	0	0	0	4	0	0	0	1	0	1	0	1.4814	1.48104
313.15	589.3	2	3	0	0	0	0	0	0	0	0	0	0	0	0	0	0	0	0	1	0	0	0	0	0	0	0	1	0	0	0	3	0	0	0	1	1	1.53472	1.53454
288.15	589.3	3	1	1	0	0	0	0	1	0	0	0	1	0	0	0	0	0	0	0	0	0	0	0	0	0	0	0	0	0	0	3	0	0	0	1	1	1.5026	1.50241
298.15	589.3	2	1	0	2	0	0	0	0	0	0	0	0	0	0	0	0	0	1	0	0	6	0	0	0	0	0	0	2	0	0	3	0	0	0	1	1	1.42286	1.42284
297.743	632.8	2	7	0	0	0	0	0	0	0	0	0	0	0	0	0	0	0	0	0	0	4	0	0	0	0	1	0	0	0	0	3	0	0	0	1	1	1.4319	1.43199
348.15	589.3	4	18	0	0	0	0	0	2	1	0	0	0	0	0	0	0	0	1	0	0	0	0	0	0	1	0	0	1	0	0	0	0	0	0	0	0	1.48142	1.48131
313.15	589.3	2	7	0	0	0	0	0	0	0	0	0	0	0	0	0	0	0	0	0	0	4	0	0	0	0	1	0	0	0	0	3	0	0	0	1	1	1.42772	1.42844
313.15	589.3	1	0	0	0	0	0	0	1	1	0	0	0	0	0	0	0	0	0	0	0	0	0	0	0	0	0	0	1	0	0	3	0	0	1	0	1	1.49174	1.49165
283.15	589.3	2	3	0	0	0	0	0	0	0	0	0	0	0	0	0	0	0	0	0	0	6	0	0	0	1	0	0	0	0	0	3	0	0	0	1	1	1.41332	1.41355
303.15	822.7	2	5	0	0	0	0	0	0	0	0	0	0	0	0	0	0	0	0	0	0	4	0	0	0	0	1	0	0	0	0	3	0	0	0	1	1	1.4203	1.42023
323.15	589.3	4	19	0	0	0	0	0	0	0	0	0	1	0	0	0	0	1	0	0	0	0	0	0	0	0	0	0	0	0	0	0	0	0	0	0	0	1.4315	1.43163
313.13	589.3	2	3	0	2	0	0	0	0	0	0	0	0	0	0	0	0	0	1	0	0	6	0	0	0	0	0	0	2	0	0	3	0	0	0	1	1	1.4215	1.42168
299.314	632.8	2	7	0	0	0	0	0	0	0	0	0	0	0	0	0	0	0	0	0	0	4	0	0	0	0	1	0	0	0	0	3	0	0	0	1	1	1.4315	1.4316
298.15	589.3	2	5	0	0	0	0	0	0	0	0	0	0	0	0	0	0	0	1	2	0	0	0	0	0	0	0	0	0	0	0	3	0	0	0	1	1	1.50419	1.5042
298.15	589.3	1	1	0	0	0	0	0	0	0	0	0	0	0	0	0	0	0	1	2	0	0	0	0	0	0	0	0	0	0	0	5	0	0	0	0	1	1.5463	1.54586
293.15	589.3	1	2	1	0	0	0	0	2	0	0	0	1	0	0	0	1	0	0	0	0	0	0	0	0	0	0	0	0	0	0	0	0	0	0	0	0	1.4386	1.45354
313.15	656.3	2	2	0	0	0	0	0	0	0	0	0	0	0	0	0	0	0	0	0	0	4	0	0	0	0	1	0	0	0	0	3	0	0	0	1	1	1.4113	1.41111
313.15	430.1	2	2	0	0	0	0	0	0	0	0	0	0	0	0	0	0	0	0	0	0	4	0	0	0	0	1	0	0	0	0	3	0	0	0	1	1	1.4242	1.424
343.15	589.3	1	2	0	2	0	0	0	0	1	0	0	0	0	0	0	0	0	1	0	0	6	0	0	0	0	0	0	2	0	0	5	0	0	0	0	1	1.4314	1.43018
303.15	589.3	1	5	0	2	0	0	0	0	1	0	0	0	0	0	0	0	0	1	1	0	6	0	0	0	0	0	0	2	0	0	3	0	0	0	1	1	1.441	1.43949
313.15	589.3	2	1	0	0	0	0	0	0	0	0	0	0	0	0	0	0	0	0	4	0	0	0	0	0	0	1	0	0	0	0	3	0	0	0	1	1	1.44252	1.44228
288.15	589.3	1	3	0	0	0	0	0	0	0	0	0	0	0	0	0	0	0	0	0	0	4	0	0	0	0	1	0	0	0	0	5	0	0	0	0	1	1.4483	1.44784
313.15	589.3	4	7	0	2	0	0	0	0	0	0	0	0	0	0	0	0	0	2	0	0	6	0	0	0	0	0	0	2	0	0	0	0	0	0	0	0	1.4203	1.4203
298.15	589.3	3	1	1	0	0	0	0	0	0	0	0	1	0	0	1	0	0	0	0	0	0	0	0	0	0	0	0	0	0	0	3	0	0	0	1	1	1.5041	1.50801
323.15	589.3	2	3	0	0	0	0	0	1	0	0	0	1	0	0	1	0	0	0	0	0	0	0	0	0	0	0	0	0	0	0	0	0	0	0	0	0	1.4464	1.44595
313.15	589.6	2	3	0	2	0	0	0	0	0	0	0	0	0	0	0	0	0	1	0	0	6	0	0	0	0	0	0	2	0	0	3	0	0	0	1	1	1.4219	1.42199
338.15	589.3	2	3	0	0	0	0	0	0	0	0	0	0	0	0	0	0	0	1	2	0	0	0	0	0	0	0	0	0	4	0	0	0	0	0	1	0	1.479	1.47992
308.15	486.1	2	5	0	0	0	0	0	0	0	0	0	0	0	0	0	0	0	0	0	0	4	0	0	0	0	1	0	0	0	0	3	0	0	0	1	1	1.4307	1.43085
308.15	589.3	1	2	0	0	0	0	0	0	0	0	0	0	0	0	0	0	0	0	0	0	4	0	0	0	0	1	0	0	0	0	5	0	0	0	0	1	1.4419	1.44201
308.15	589.3	2	1	0	0	0	0	0	0	0	0	0	0	0	0	0	0	0	0	0	0	4	0	0	0	0	1	0	0	0	0	3	0	0	0	1	1	1.4077	1.4091
288.37	589.3	2	1	0	0	0	0	0	0	0	0	0	0	0	0	0	0	0	1	2	0	0	0	0	0	0	0	0	0	0	0	3	0	0	0	1	1	1.51745	1.51702
318.15	589.3	1	2	0	2	0	0	0	1	0	0	0	0	0	0	0	0	0	1	0	0	6	0	0	0	0	0	0	2	0	0	3	0	0	0	1	1	1.4276	1.42759
298.15	589.3	3	3	0	0	0	0	0	0	0	0	0	1	0	0	0	0	0	0	0	0	0	0	0	0	0	0	0	0	4	0	0	0	0	0	1	0	1.46998	1.47001
303.15	589.3	2	7	0	0	0	0	0	0	0	0	0	0	0	0	0	0	0	0	0	0	0	1	0	0	0	0	0	0	0	0	3	0	0	0	1	1	1.50721	1.50611
303.15	589.3	4	5	1	0	0	0	0	0	0	1	0	1	0	0	0	0	1	0	0	0	0	0	0	0	0	0	0	0	4	0	0	0	1	0	1	0	1.483	1.48303
318.15	589.3	2	3	0	0	0	0	0	0	0	0	0	0	0	0	0	0	0	0	0	0	4	0	0	0	0	1	0	0	0	0	4	1	0	0	0	1	1.4422	1.44757
318.15	589.3	0	6	0	0	0	0	0	1	0	0	0	0	0	0	0	0	0	0	0	0	0	1	0	0	0	0	0	0	0	0	3	0	0	1	0	1	1.5028	1.50266
293.15	589.3	2	7	0	0	0	0	0	0	0	0	0	0	0	0	0	0	0	0	0	0	4	0	0	0	0	1	0	0	0	0	3	0	0	0	1	1	1.4325	1.43356
298.15	589.3	4	11	2	0	0	0	0	0	2	0	0	1	0	0	0	1	0	0	0	0	0	0	0	0	0	0	0	1	0	0	0	0	0	0	0	0	1.4512	1.45124
338.15	589.3	8	3	3	0	0	0	0	0	1	0	0	0	0	0	0	0	0	0	0	0	0	0	0	0	1	0	0	1	0	0	4	2	0	0	0	0	1.50537	1.5057
283	589.3	3	3	0	0	0	0	0	0	2	0	0	0	0	0	0	0	0	0	0	0	0	0	0	0	0	0	0	1	0	0	3	0	0	0	1	1	1.4831	1.483
338.15	589.3	2	2	0	0	0	0	0	0	0	0	0	0	0	0	0	0	0	0	0	0	4	0	0	0	0	1	0	0	0	0	3	0	0	0	1	1	1.4075	1.40767
323.15	589.3	3	0	0	0	0	0	0	0	2	0	0	0	0	0	0	0	0	0	0	0	0	0	0	0	0	0	0	1	0	0	4	1	0	0	0	1	1.5062	1.50645
298.15	589.3	3	3	0	0	0	0	0	0	2	0	0	0	0	0	0	0	0	0	0	0	0	0	0	0	0	0	0	1	0	0	3	0	0	0	1	1	1.4782	1.47815
333.15	589.3	4	28	0	0	0	0	0	0	0	0	0	0	0	0	0	0	0	0	0	0	0	1	0	0	1	0	0	0	0	0	0	0	0	0	0	0	1.47029	1.47057
353.15	589.3	4	14	1	0	0	0	0	1	1	0	0	0	0	0	0	0	0	1	0	0	0	0	0	0	0	0	0	1	4	0	0	0	1	0	1	0	1.46984	1.46972
298.15	589.3	4	3	0	0	0	0	0	0	3	0	0	0	0	1	0	0	0	0	0	0	0	0	0	0	1	0	0	0	0	0	3	0	0	0	1	1	1.47304	1.47289
323.2	589.3	2	4	0	2	0	0	0	0	2	0	0	0	0	0	0	0	0	0	0	0	6	0	0	0	0	0	0	2	0	0	6	0	0	0	2	2	1.4363	1.43647
308.15	822.7	2	2	0	0	0	0	0	0	0	0	0	0	0	0	0	0	0	0	0	0	4	0	0	0	0	1	0	0	0	0	3	0	0	0	1	1	1.409	1.40889
335.65	589.3	1	1	0	1	0	0	0	0	1	0	0	0	0	0	0	0	0	0	0	0	3	0	0	0	0	0	0	1	0	0	5	0	0	0	0	1	1.44859	1.44867
313.15	589.3	2	3	0	0	0	0	0	0	0	0	0	0	0	0	0	0	0	1	2	0	0	0	0	0	0	0	0	0	0	0	3	0	0	0	1	1	1.50411	1.503
343.15	589.3	2	2	0	2	0	0	0	0	1	0	0	0	0	0	0	0	0	1	0	0	6	0	0	0	0	0	0	2	0	0	3	0	0	0	1	1	1.4154	1.41457
313	589.3	2	7	0	0	0	0	0	0	1	1	0	0	0	0	0	0	0	1	2	0	0	0	0	0	0	0	0	0	0	0	3	0	0	0	1	1	1.501	1.50106
296	589.3	2	3	0	0	0	0	0	0	0	0	0	0	0	0	0	0	0	0	0	0	0	0	0	0	0	0	0	0	0	0	5	0	0	0	2	3	1.521	1.52121
318.15	589.3	3	2	0	2	0	0	0	0	0	0	0	0	0	0	0	0	0	1	0	0	6	0	0	0	0	0	1	2	0	0	0	0	0	0	0	0	1.4175	1.41758
335.65	589.3	1	2	0	0	0	0	0	0	0	0	0	0	0	0	0	0	0	0	0	0	4	0	0	0	0	1	0	0	0	0	5	0	0	0	0	1	1.43463	1.43464
333.15	589.3	1	2	0	2	0	0	0	0	1	0	0	0	0	0	0	0	0	1	0	0	6	0	0	0	0	0	0	2	0	0	5	0	0	0	0	1	1.4317	1.43298
283.15	589.3	2	3	0	1	0	0	0	0	0	0	0	0	0	0	0	0	0	0	3	0	0	0	0	0	0	0	0	0	0	0	3	0	0	0	1	1	1.51343	1.51282
313.15	589.3	2	7	0	2	0	0	0	0	0	0	0	0	0	0	0	0	0	2	0	0	6	0	0	0	0	0	0	2	0	0	0	0	0	0	0	0	1.41878	1.41803
300.1	589.3	1	1	0	0	0	0	0	1	1	0	0	0	0	0	0	1	0	0	0	0	0	0	0	0	0	0	0	1	0	0	0	0	0	0	0	0	1.4489	1.44892
293.15	589.3	2	3	0	2	0	0	0	0	0	0	0	0	0	0	0	0	0	1	0	0	6	0	0	0	0	0	0	2	5	0	0	0	0	0	1	0	1.43105	1.43076
308.15	589.3	4	5	0	2	0	0	0	0	0	0	0	0	0	0	0	0	0	1	0	0	6	0	0	0	0	0	0	2	0	0	2	3	0	0	0	1	1.45787	1.45961
318.15	589.3	3	3	0	0	0	0	0	0	2	0	0	0	0	0	0	0	0	0	0	0	0	0	0	0	0	0	0	1	0	0	3	0	0	0	1	1	1.474	1.47331
308.15	589.3	2	5	0	0	0	0	0	0	0	0	0	0	0	0	0	0	0	0	0	0	6	0	0	0	1	0	0	0	0	0	3	0	0	0	1	1	1.4148	1.41543
303.15	589.3	3	6	0	0	0	0	0	0	0	0	0	1	0	0	0	0	0	0	0	0	0	0	0	0	0	0	0	0	0	0	3	0	0	0	1	1	1.481	1.48116
318.15	486.1	2	1	0	0	0	0	0	0	0	0	0	0	0	0	0	0	0	0	0	0	4	0	0	0	0	1	0	0	0	0	3	0	0	0	1	1	1.412	1.41193
323.15	589.3	2	7	1	0	0	0	0	0	0	0	1	1	0	0	1	0	0	0	0	0	0	0	0	0	0	0	0	0	0	0	3	0	0	0	1	1	1.5077	1.50768
293	589.3	2	1	0	2	0	0	0	0	0	0	0	0	0	0	0	0	0	1	0	0	6	0	0	0	0	0	0	2	0	0	3	0	0	0	1	1	1.4232	1.42342
308.15	589.3	2	5	0	0	0	0	0	0	0	0	0	0	0	0	0	0	0	0	0	0	4	0	0	0	0	1	0	0	0	0	3	0	0	0	1	1	1.42791	1.42587
318.15	589.3	1	7	0	0	0	0	0	0	0	0	0	0	0	0	0	0	0	0	1	0	0	0	1	0	0	0	0	0	0	0	3	0	0	0	1	1	1.52822	1.52596
287.911	632.8	2	5	0	0	0	0	0	0	0	0	0	0	0	0	0	0	0	0	0	0	4	0	0	0	0	1	0	0	0	0	3	0	0	0	1	1	1.4294	1.42957
343.15	589.3	1	3	0	2	0	0	0	0	0	0	0	0	0	0	0	0	0	1	0	0	6	0	0	0	0	0	0	2	0	0	5	0	0	0	0	1	1.4294	1.42964
323.15	589.3	2	1	0	2	0	0	0	0	0	0	0	0	0	0	0	0	0	1	0	0	6	0	0	0	0	0	0	2	0	0	3	0	0	0	1	1	1.41555	1.41574
293.15	589.3	2	1	0	2	0	0	0	0	0	0	0	0	0	0	0	0	0	1	0	0	6	0	0	0	0	0	0	2	0	0	4	1	0	0	0	1	1.44529	1.44725
323.15	589.3	3	26	1	0	0	0	0	0	3	2	0	0	0	0	0	0	0	0	1	0	0	0	0	0	0	0	0	1	0	0	3	0	0	0	1	1	1.46909	1.46917
328.05	589.3	2	5	0	0	0	0	0	0	0	0	0	0	0	0	0	0	0	0	0	0	4	0	0	0	0	1	0	0	0	0	3	0	0	0	1	1	1.42232	1.42249
323.15	589.3	0	6	0	4	0	0	0	0	0	2	0	0	0	0	2	0	0	2	0	0	12	0	0	0	0	0	0	4	0	0	6	0	0	0	2	2	1.4477	1.44769
333.15	589.3	2	1	0	1	0	0	0	0	0	0	0	0	0	0	0	0	0	0	3	0	0	0	0	0	0	0	0	0	0	0	3	0	0	0	1	1	1.49949	1.5001
328.15	589.3	2	7	0	0	0	0	0	0	0	0	0	0	0	0	0	0	0	0	0	0	0	1	0	0	0	0	0	0	0	0	3	0	0	0	1	1	1.49816	1.4991
313.15	589.3	1	4	0	1	0	0	0	0	0	0	0	1	0	0	0	0	0	0	0	0	3	0	0	0	0	0	0	0	0	0	5	0	0	0	0	1	1.4895	1.48953
353.15	589.3	2	3	0	1	0	0	0	0	0	0	0	0	0	0	0	0	0	0	3	0	0	0	0	0	0	0	0	0	0	0	3	0	0	0	1	1	1.48809	1.4877
308.15	589.3	2	5	0	2	0	0	0	0	0	0	0	0	0	0	0	0	0	1	0	0	6	0	0	0	0	0	0	2	0	0	3	0	0	0	1	1	1.4294	1.42767
313	589.3	3	2	0	0	0	0	0	0	2	0	0	0	0	0	0	0	0	0	0	0	0	0	0	0	0	0	0	1	0	0	3	0	0	0	1	1	1.4745	1.4743
293.15	589.3	2	6	0	0	0	0	0	0	0	0	0	0	0	0	0	0	0	0	0	0	6	0	0	0	1	0	0	0	0	0	3	0	0	0	1	1	1.42172	1.42174
298.1	589.3	2	4	0	2	0	0	0	0	2	0	0	0	0	0	0	0	0	0	0	0	6	0	0	0	0	0	0	2	0	0	6	0	0	0	2	2	1.44245	1.4424
283.15	589.3	2	3	0	2	0	0	0	0	1	0	0	0	0	0	0	0	0	1	0	0	6	0	0	0	0	0	0	2	0	0	3	0	0	0	1	1	1.4331	1.4324
323.15	656.3	2	5	0	0	0	0	0	0	0	0	0	0	0	0	0	0	0	0	0	0	4	0	0	0	0	1	0	0	0	0	3	0	0	0	1	1	1.4184	1.41866
283.15	589.3	4	1	0	0	0	0	0	0	0	0	1	0	0	0	0	0	0	1	0	0	0	0	0	0	0	0	0	0	0	0	0	0	0	0	0	0	1.42303	1.42288
303.15	589.3	2	3	0	0	0	0	0	0	0	0	0	0	0	0	0	0	0	0	0	0	6	0	0	0	1	0	0	0	0	0	3	0	0	0	1	1	1.4085	1.40812
283.15	589.3	5	9	0	0	0	0	0	0	2	0	0	0	0	0	0	0	0	0	0	0	0	0	0	0	1	0	0	1	0	0	0	0	0	0	0	0	1.4782	1.47937
318.15	589.3	4	2	1	0	0	0	0	0	0	1	0	1	0	0	0	0	1	0	0	0	0	0	0	0	0	0	0	0	4	0	0	0	1	0	1	0	1.4815	1.48136
338.15	589.3	2	3	0	0	0	0	0	0	0	0	0	0	0	0	0	0	0	0	0	0	4	0	0	0	0	1	0	0	0	0	3	0	0	0	1	1	1.4098	1.41146
313.2	589.3	4	3	0	0	0	0	0	0	3	0	0	0	0	1	0	0	0	0	0	0	0	0	0	0	1	0	0	0	0	0	3	0	0	0	1	1	1.4691	1.46907
288.15	589.3	4	14	1	0	0	0	0	1	1	0	0	0	0	0	0	0	1	0	0	0	0	0	0	0	1	0	0	1	5	1	0	0	0	0	0	0	1.49654	1.49677
293	589.3	2	6	0	0	0	0	0	0	1	1	0	0	0	0	0	0	0	1	2	0	0	0	0	0	0	0	0	0	0	0	3	0	0	0	1	1	1.514	1.51395
303.15	589.3	4	5	0	2	0	0	0	0	0	0	0	0	0	0	0	0	0	1	0	0	6	0	0	0	0	0	0	2	0	0	2	3	0	0	0	1	1.45947	1.46137
308.15	589.3	3	1	0	0	0	0	0	0	0	0	0	1	0	0	0	0	0	0	0	0	0	0	0	0	0	0	0	0	0	0	3	0	0	0	1	1	1.49693	1.49724
323.15	589.3	3	2	0	0	0	0	0	0	2	0	0	0	0	0	0	0	0	0	0	0	0	0	0	0	0	0	0	1	0	0	4	1	0	0	0	1	1.49965	1.49989
298.15	589.3	6	12	0	0	0	0	0	0	3	0	0	0	0	1	0	0	0	0	0	0	0	0	0	0	2	0	0	0	0	0	0	0	0	0	0	0	1.46618	1.46686
298.15	589.3	3	3	0	0	0	0	0	0	2	0	0	0	0	0	0	0	0	0	0	0	0	0	0	0	0	0	0	1	0	0	3	0	0	0	1	1	1.47948	1.47815
298.15	589.3	3	1	1	2	0	0	0	0	0	0	0	0	0	0	0	0	0	1	0	0	6	0	0	0	0	0	0	2	0	0	3	0	0	0	1	1	1.42699	1.4271
293.15	589.3	2	3	0	2	0	0	0	0	0	0	0	0	0	0	0	0	0	1	0	0	6	0	0	0	0	0	0	2	0	0	3	0	0	0	1	1	1.42853	1.42839
318.15	589.3	2	2	0	2	0	0	0	0	0	0	0	0	0	0	0	0	0	1	0	0	6	0	0	0	0	0	0	2	0	0	4	1	0	0	0	1	1.43862	1.44098
338.15	589.3	4	16	0	0	0	0	0	0	0	0	0	0	0	0	0	0	0	0	0	0	0	1	0	0	1	0	0	0	0	0	0	0	0	0	0	0	1.48104	1.48084
353.15	589.3	2	5	0	0	0	0	0	0	0	0	0	0	0	0	0	0	0	0	4	0	0	0	0	0	0	1	0	0	0	0	3	0	0	0	1	1	1.43437	1.43425
343.2	589.3	2	13	0	2	0	4	0	0	0	0	0	0	0	0	0	0	0	1	0	0	6	0	0	0	0	0	0	2	0	0	3	0	0	0	1	1	1.4517	1.45173
328.15	589.3	3	5	0	0	0	0	0	0	0	0	0	1	0	0	0	0	0	0	0	0	0	0	0	0	0	0	0	0	0	0	3	0	0	0	1	1	1.4774	1.47559
298.15	589.3	2	3	0	0	0	0	0	0	0	0	0	0	0	0	0	0	0	0	0	0	4	0	0	0	0	1	0	0	0	0	4	1	0	0	0	1	1.452	1.45177
323.15	589.3	3	4	1	0	0	0	0	1	0	0	0	1	0	0	0	0	0	0	0	0	0	0	0	0	0	0	0	0	0	0	3	0	0	0	1	1	1.485	1.4849
293.1	589.3	2	5	0	0	0	0	0	0	0	0	0	0	0	0	0	0	0	0	0	0	6	0	0	0	1	0	0	0	0	0	3	0	0	0	1	1	1.4176	1.41752
318.15	589.6	2	2	0	0	0	0	0	0	0	0	0	0	0	0	0	0	0	0	0	0	4	0	0	0	0	1	0	0	0	0	3	0	0	0	1	1	1.4122	1.41203
300.1	589.3	2	1	1	0	0	0	0	1	0	0	0	1	0	0	0	1	0	0	0	0	0	0	0	0	0	0	0	0	0	0	0	0	0	0	0	0	1.4581	1.45786
293.15	589.3	2	0	0	0	0	0	0	0	2	0	0	0	0	0	0	0	0	0	0	0	0	0	0	0	0	0	0	1	0	0	5	0	0	0	0	1	1.51431	1.51432
313.15	589.3	5	11	3	0	0	0	0	0	3	1	0	0	0	0	0	1	0	0	0	0	0	0	0	0	0	0	0	1	0	0	0	0	0	0	0	0	1.4483	1.44829
338.44	589.3	3	1	0	0	0	0	0	0	1	0	0	0	0	0	0	0	0	0	0	0	0	0	0	0	0	0	0	1	0	0	7	2	0	0	1	1	1.53409	1.53374
293.15	589.3	1	2	0	0	0	0	0	0	0	0	0	0	0	0	0	0	0	0	0	0	4	0	0	0	0	1	0	0	0	0	5	0	0	0	0	1	1.44588	1.44591
308.15	589.3	3	1	1	2	0	0	0	0	0	0	0	0	0	0	0	0	0	1	0	0	6	0	0	0	0	0	0	2	0	0	3	0	0	0	1	1	1.42387	1.42381
313.15	656.3	2	7	0	0	0	0	0	0	0	0	0	0	0	0	0	0	0	0	0	0	4	0	0	0	0	1	0	0	0	0	3	0	0	0	1	1	1.4262	1.42615
298.15	589.3	2	3	0	0	0	0	0	0	0	0	0	1	0	0	0	1	0	0	0	0	0	0	0	0	0	0	0	0	0	0	0	0	0	0	0	0	1.4426	1.44246
318.15	589.3	2	3	0	0	0	0	0	0	0	0	0	0	0	0	0	0	0	1	2	0	0	0	0	0	0	0	0	0	4	0	0	0	0	0	1	0	1.49099	1.48936
333.15	589.3	2	4	0	2	0	0	0	0	1	0	0	0	0	0	0	0	0	1	0	0	6	0	0	0	0	0	0	2	0	0	3	0	0	0	1	1	1.4177	1.41789
293.15	589.3	4	11	2	0	0	0	0	0	2	0	0	1	0	0	0	1	0	0	0	0	0	0	0	0	0	0	0	1	0	0	0	0	0	0	0	0	1.4525	1.45269
313.15	589.3	5	18	3	0	0	0	0	0	3	2	0	0	0	0	0	0	0	0	1	0	0	0	0	0	0	0	0	1	0	0	3	0	0	0	1	1	1.4758	1.47603
318.15	822.7	2	3	0	2	0	0	0	0	0	0	0	0	0	0	0	0	0	1	0	0	6	0	0	0	0	0	0	2	0	0	3	0	0	0	1	1	1.4149	1.41487
283.15	589.3	1	1	0	2	0	0	0	0	1	0	0	0	0	0	0	0	0	1	0	0	6	0	0	0	0	0	0	2	0	0	5	0	0	0	0	1	1.4454	1.44545
315.65	589.3	1	1	0	1	0	0	0	0	1	0	0	0	0	0	0	0	0	0	0	0	3	0	0	0	0	0	0	1	0	0	5	0	0	0	0	1	1.45415	1.45421
283.15	589.3	2	2	0	2	0	0	0	0	1	0	0	0	0	0	0	0	0	1	0	0	6	0	0	0	0	0	0	2	4	0	0	0	0	0	1	0	1.421	1.42307
298.15	589.3	2	0	0	0	0	0	0	0	2	0	0	0	0	0	0	0	0	0	0	0	0	0	0	0	0	0	0	1	0	0	5	0	0	0	0	1	1.51296	1.51317
323.15	589.3	1	7	0	0	0	0	0	0	0	0	0	0	0	0	0	0	0	0	1	0	0	0	1	0	0	0	0	0	0	0	3	0	0	0	1	1	1.52354	1.52495
288.15	589.3	2	3	0	0	0	0	0	0	0	0	0	0	0	0	0	0	0	1	2	0	0	0	0	0	0	0	0	0	4	0	0	0	0	0	1	0	1.49968	1.49283
293.15	589.3	2	5	0	0	0	0	0	0	0	0	0	0	0	0	0	0	0	0	0	0	0	0	1	0	0	0	0	0	0	0	3	0	0	0	1	1	1.5268	1.51956
303.15	589.3	5	3	2	0	0	0	0	0	0	1	0	1	0	0	0	0	1	0	0	0	0	0	0	0	0	0	0	0	4	0	0	0	1	0	1	0	1.4847	1.48422
313.15	822.7	2	3	0	1	0	0	0	0	1	0	0	0	0	0	0	0	0	0	0	0	3	0	0	0	0	0	0	1	0	0	3	0	0	0	1	1	1.4268	1.42709
303.15	589.3	3	2	0	0	0	0	0	0	2	0	0	0	0	0	0	0	0	0	0	0	0	0	0	0	0	0	0	1	0	0	3	0	0	0	1	1	1.4733	1.47624
353	589.3	3	3	0	0	0	0	0	0	2	0	0	0	0	0	0	0	0	0	0	0	0	0	0	0	0	0	0	1	0	0	3	0	0	0	1	1	1.465	1.46481
298.15	589.3	2	3	0	0	0	0	0	0	0	0	0	0	0	0	0	0	0	0	0	0	4	0	0	0	0	1	0	0	0	0	4	1	0	0	0	1	1.4474	1.45177
318.15	589.3	2	3	0	8	0	0	0	0	0	0	0	0	0	0	0	0	0	1	0	0	18	0	0	0	0	0	0	2	0	0	3	0	0	0	1	1	1.38222	1.38215
283.15	589.3	1	2	0	2	0	0	0	0	1	0	0	0	0	0	0	0	0	1	0	0	6	0	0	0	0	0	0	2	0	0	5	0	0	0	0	1	1.445	1.44607
343.15	589.3	2	1	0	4	0	0	0	0	0	0	0	1	0	0	0	0	0	0	0	0	9	0	0	0	0	0	0	0	0	0	4	1	0	0	0	1	1.40811	1.40797
338.15	589.3	2	7	0	2	0	0	0	0	0	0	0	0	0	0	0	0	0	2	0	0	6	0	0	0	0	0	0	2	0	0	0	0	0	0	0	0	1.41169	1.4114
328.15	589.3	2	5	0	0	0	0	0	0	0	0	0	0	0	0	0	0	0	0	0	0	0	1	0	0	0	0	0	0	0	0	3	0	0	0	1	1	1.50829	1.50811
313.15	589.3	4	2	0	1	1	1	0	0	1	1	0	0	0	0	0	0	1	0	0	0	0	0	0	0	0	0	0	1	0	0	3	0	0	0	1	1	1.49017	1.49028
328.15	589.3	2	3	0	0	0	0	0	0	0	0	0	0	0	0	0	0	0	0	0	0	6	0	0	0	1	0	0	0	0	0	3	0	0	0	1	1	1.40151	1.40235
328.15	589.3	2	7	0	0	0	0	0	0	0	0	0	0	0	0	0	0	0	0	0	0	4	0	0	0	0	1	0	0	0	0	4	1	0	0	0	1	1.4469	1.44672
298.15	589.3	2	3	0	0	0	0	0	1	1	0	0	0	0	0	0	0	0	0	0	0	0	0	0	0	0	0	0	1	0	0	3	0	0	0	1	1	1.5043	1.50212
308.15	589.3	2	7	0	0	0	0	0	0	0	0	0	0	0	0	0	0	0	0	0	0	0	1	0	0	0	0	0	0	0	0	3	0	0	0	1	1	1.50689	1.50515
298.1	589.3	2	5	0	2	0	0	0	0	0	0	0	0	0	0	0	0	0	1	0	0	6	0	0	0	0	0	0	2	4	0	0	0	0	0	1	0	1.425	1.42519
328.15	589.3	3	1	0	0	0	0	0	0	0	0	0	1	0	0	0	0	0	0	0	0	0	0	0	0	0	0	0	0	0	0	3	0	0	0	1	1	1.49266	1.49204
298.15	589.3	2	0	0	0	0	0	0	0	2	0	0	0	0	0	0	0	0	0	0	0	0	0	0	0	0	0	0	1	0	0	5	0	0	0	0	1	1.5134	1.51317
323.15	589.3	1	9	0	0	0	0	0	0	0	0	0	0	0	0	0	0	0	0	1	0	0	1	0	0	0	0	0	0	0	0	3	0	0	0	1	1	1.50317	1.50326
323	589.3	1	5	0	2	0	0	0	0	2	0	0	0	0	0	0	0	0	1	1	0	6	0	0	0	0	0	0	2	0	0	3	0	0	0	1	1	1.433	1.43274
328.15	589.3	2	3	0	1	0	0	0	0	1	0	0	0	0	0	0	0	0	0	0	0	3	0	0	0	0	0	0	1	0	0	3	0	0	0	1	1	1.42915	1.42861
323.15	589.3	4	25	0	0	0	0	0	0	0	0	0	1	0	0	0	0	1	0	0	0	0	0	0	0	0	0	0	0	0	0	0	0	0	0	0	0	1.4375	1.43734
338.15	589.3	3	10	0	0	0	0	0	0	2	0	0	0	0	0	0	0	0	0	0	0	0	0	0	0	0	0	0	1	0	0	3	0	0	0	1	1	1.45625	1.4579
343.15	589.3	3	2	0	0	0	0	0	1	0	0	0	1	0	0	0	0	0	1	0	0	0	0	0	0	0	0	0	0	3	1	0	0	0	1	0	0	1.5306	1.53057
288.15	589.3	2	0	0	0	0	0	0	0	2	0	0	0	0	0	0	0	0	0	0	0	0	0	0	0	0	0	0	1	0	0	5	0	0	0	0	1	1.51603	1.51596
323.15	589.3	4	18	0	0	0	0	0	2	1	0	0	0	0	0	0	0	0	2	0	0	0	0	0	0	0	0	0	1	0	0	0	0	0	0	0	0	1.48185	1.48191
318.15	589.3	2	1	0	2	0	0	0	0	0	0	0	0	0	0	0	0	0	1	0	0	6	0	0	0	0	0	0	2	0	0	3	0	0	0	1	1	1.4174	1.41715
328.15	589.3	2	1	0	2	0	0	0	0	0	0	0	0	0	0	0	0	0	1	0	0	6	0	0	0	0	0	0	2	0	0	4	1	0	0	0	1	1.43451	1.43672
328.15	589.3	2	7	0	2	0	0	0	0	0	0	0	0	0	0	0	0	0	2	0	0	6	0	0	0	0	0	0	2	0	0	0	0	0	0	0	0	1.41447	1.41421
318.15	589.3	1	7	0	0	0	0	0	1	0	0	0	1	0	0	0	0	0	0	1	0	0	0	0	0	0	0	0	1	0	0	7	2	0	0	1	1	1.51936	1.51959
298.15	589.3	5	4	2	0	0	0	0	0	0	1	0	1	0	0	0	0	1	0	0	0	0	0	0	0	0	0	0	0	4	0	0	0	1	0	1	0	1.4839	1.48394
298.15	589.3	2	5	0	1	0	0	0	0	1	0	0	0	0	0	0	0	0	0	0	0	3	0	0	0	0	0	0	1	0	0	3	0	0	0	1	1	1.4392	1.44013
328.15	589.3	2	5	0	0	0	0	0	0	0	0	0	0	0	0	0	0	0	1	2	0	0	0	0	0	0	0	0	0	0	0	3	0	0	0	1	1	1.4935	1.49403
288.15	589.3	4	4	0	2	0	0	0	0	0	0	0	0	0	0	0	0	0	2	0	0	6	0	0	0	0	0	0	2	0	0	0	0	0	0	0	0	1.416	1.41595
323.15	589.3	3	3	0	0	0	0	0	0	2	0	0	0	0	0	0	0	0	0	0	0	0	0	0	0	0	0	0	1	4	0	0	0	0	0	1	0	1.46661	1.46674
318.15	589.3	3	1	1	2	0	0	0	0	0	0	0	0	0	0	0	0	0	1	0	0	6	0	0	0	0	0	0	2	0	0	4	1	0	0	0	1	1.43951	1.4398
313.15	589.3	2	2	0	2	0	0	0	0	1	0	0	0	0	0	0	0	0	1	0	0	6	0	0	0	0	0	0	2	4	0	0	0	0	0	1	0	1.418	1.41565
298.14	633	2	3	0	0	0	0	0	0	0	0	0	0	0	0	0	0	0	0	0	0	4	0	0	0	0	1	0	0	0	0	3	0	0	0	1	1	1.4194	1.4192
338.15	589.3	1	2	0	4	0	0	0	1	1	0	0	0	0	0	0	0	0	0	0	0	9	0	0	0	0	0	0	1	0	0	3	0	0	0	1	1	1.386	1.38629
323.15	486.1	2	7	0	0	0	0	0	0	0	0	0	0	0	0	0	0	0	0	0	0	4	0	0	0	0	1	0	0	0	0	3	0	0	0	1	1	1.4314	1.43148
293.15	589.3	4	3	0	2	0	0	0	0	1	0	0	0	0	0	0	0	0	2	0	0	6	0	0	0	0	0	0	2	0	0	0	0	0	0	0	0	1.4136	1.41349
313.15	589.3	3	4	1	0	0	0	0	2	1	0	0	0	0	0	0	0	0	1	0	0	0	0	0	0	0	0	0	1	4	0	0	0	1	0	1	0	1.49658	1.49692
303.2	589.3	2	1	0	0	0	0	0	0	0	0	0	0	0	0	0	0	0	0	0	0	4	0	0	0	0	1	0	0	0	0	3	0	0	0	1	1	1.4098	1.41026
298.15	589.3	3	2	0	0	0	0	0	0	2	0	0	0	0	0	0	0	0	0	0	0	0	0	0	0	0	0	0	1	0	0	3	0	0	0	1	1	1.4791	1.47796
328.15	589.3	2	3	0	0	0	0	0	0	0	0	0	0	0	0	0	0	0	1	2	0	0	0	0	0	0	0	0	0	0	0	3	0	0	0	1	1	1.49915	1.49798
328.15	589.3	3	1	0	0	0	0	0	0	2	0	0	0	0	0	0	0	0	0	0	0	0	0	0	0	0	0	0	1	0	0	3	0	0	0	1	1	1.4702	1.47125
315.206	632.8	2	3	0	0	0	0	0	0	0	0	0	0	0	0	0	0	0	0	0	0	6	0	0	0	1	0	0	0	0	0	3	0	0	0	1	1	1.4038	1.40386
328.15	589.3	5	12	3	0	0	0	0	1	1	0	0	1	0	0	1	0	0	0	0	0	0	0	0	0	0	0	0	1	0	0	0	0	0	0	0	0	1.4438	1.44363
313.15	589.3	3	10	0	0	0	0	0	0	2	0	0	0	0	0	0	0	0	0	0	0	0	0	0	0	0	0	0	1	0	0	3	0	0	0	1	1	1.466	1.46452
308.15	589.3	2	3	0	1	0	0	0	0	1	0	0	0	0	0	0	0	0	0	0	0	3	0	0	0	0	0	0	1	0	0	3	0	0	0	1	1	1.4344	1.43416
308.15	589.3	3	2	0	0	0	0	0	0	2	0	0	0	0	0	0	0	0	0	0	0	0	0	0	0	0	0	0	1	0	0	3	0	0	0	1	1	1.4727	1.4751
323.15	589.3	2	3	0	2	0	0	0	0	0	0	0	0	0	0	0	0	0	1	0	0	6	0	0	0	0	0	0	2	0	0	4	1	0	0	0	1	1.4381	1.43838
288.15	589.3	2	7	0	0	0	0	0	0	0	0	0	0	0	0	0	0	0	0	0	0	0	1	0	0	0	0	0	0	0	0	3	0	0	0	1	1	1.5089	1.5029
353.15	589.3	3	3	0	2	0	0	0	0	0	0	0	0	0	0	0	0	0	1	0	0	6	0	0	0	0	0	1	2	0	0	0	0	0	0	0	0	1.41077	1.41081
333.15	589.3	2	3	0	0	0	0	0	0	0	0	0	0	0	0	0	0	0	0	0	0	4	0	0	0	0	1	0	0	0	0	3	0	0	0	1	1	1.414	1.4137
303.15	589.3	1	5	0	0	0	0	0	0	0	0	0	0	0	0	0	0	0	1	0	0	2	0	0	0	0	0	0	2	0	0	5	0	0	0	0	1	1.46948	1.46925
283.15	589.3	2	5	0	0	0	0	0	0	0	0	0	0	0	0	0	0	0	0	4	0	0	0	0	0	0	1	0	0	0	0	3	0	0	0	1	1	1.45779	1.45809
323.15	589.3	2	7	0	0	0	0	0	0	0	0	0	0	0	0	0	0	0	0	0	0	0	0	1	0	0	0	0	0	0	0	3	0	0	0	1	1	1.48842	1.4883
343.15	589.3	4	28	0	0	0	0	0	0	0	0	0	0	0	0	0	0	0	1	2	0	0	0	0	0	1	0	0	0	0	0	0	0	0	0	0	0	1.46848	1.46887
328.15	589.3	4	25	0	0	0	0	0	0	0	0	0	1	0	0	0	0	1	0	0	0	0	0	0	0	0	0	0	0	0	0	0	0	0	0	0	0	1.4353	1.43538
298.15	430.1	2	5	0	0	0	0	0	0	0	0	0	0	0	0	0	0	0	0	0	0	4	0	0	0	0	1	0	0	0	0	3	0	0	0	1	1	1.4386	1.43869
293.15	589.3	2	5	0	2	0	0	0	0	0	0	0	0	0	0	0	0	0	1	0	0	6	0	0	0	0	0	0	2	0	0	3	0	0	0	1	1	1.43169	1.43156
293.04	632.8	2	3	0	0	0	0	0	0	0	0	0	0	0	0	0	0	0	0	0	0	4	0	0	0	0	1	0	0	0	0	3	0	0	0	1	1	1.4212	1.42124
323.15	589.3	3	3	0	0	0	0	0	1	0	0	0	1	0	0	1	0	0	1	0	0	0	0	0	0	0	0	0	0	0	0	0	0	0	0	0	0	1.5171	1.51669
303.15	589.3	2	1	0	0	0	0	0	0	2	0	0	0	0	0	0	0	0	0	0	0	0	0	0	0	0	0	0	1	0	0	8	1	0	0	1	1	1.57672	1.57648
303.15	589.3	3	3	0	0	0	0	0	1	0	0	0	1	0	0	1	0	0	1	0	0	0	0	0	0	0	0	0	0	0	0	0	0	0	0	0	0	1.5213	1.5216
298.15	589.3	5	12	3	0	0	0	0	1	1	0	0	1	0	0	1	0	0	0	0	0	0	0	0	0	0	0	0	1	0	0	0	0	0	0	0	0	1.4538	1.45369
303.15	589.3	2	3	0	0	0	0	0	0	0	0	0	0	0	0	0	0	0	0	0	0	6	0	0	0	1	0	0	0	0	0	3	0	0	0	1	1	1.4073	1.40812
298.15	589.3	3	10	0	0	0	0	0	0	2	0	0	0	0	0	0	0	0	0	0	0	0	0	0	0	0	0	0	1	0	0	3	0	0	0	1	1	1.4699	1.46932
333.15	589.3	3	4	0	1	1	1	0	0	1	1	0	0	0	0	0	0	1	0	0	0	0	0	0	0	0	0	0	1	0	0	5	0	0	0	0	1	1.51068	1.51072
313.15	589.3	5	28	0	0	0	0	0	0	0	0	0	1	0	0	0	0	0	0	0	0	0	0	0	0	1	0	0	0	0	0	0	0	0	0	0	0	1.47674	1.47651
353.15	589.3	4	3	0	2	0	0	0	0	1	0	0	0	0	0	0	0	0	2	0	0	6	0	0	0	0	0	0	2	0	0	0	0	0	0	0	0	1.3972	1.39713
298.15	589.3	3	3	1	0	0	0	0	2	0	0	0	1	0	0	1	0	0	1	0	0	0	0	0	0	0	0	0	0	0	0	0	0	0	0	0	0	1.5429	1.54273
288.15	589.3	2	3	0	1	0	0	0	0	1	0	0	0	0	0	0	0	0	0	0	0	3	0	0	0	0	0	0	1	4	0	0	0	0	0	1	0	1.4353	1.43556
298.15	589.3	2	3	0	1	0	0	0	0	1	0	0	0	0	0	0	0	0	0	0	0	3	0	0	0	0	0	0	1	4	0	0	0	0	0	1	0	1.43287	1.43309
293.15	589.3	1	3	0	2	0	0	0	0	0	0	0	0	0	0	0	0	0	1	0	0	6	0	0	0	0	0	0	2	0	0	5	0	0	0	0	1	1.4444	1.44467
298.15	486.1	2	3	0	2	0	0	0	0	0	0	0	0	0	0	0	0	0	1	0	0	6	0	0	0	0	0	0	2	0	0	3	0	0	0	1	1	1.432	1.43219
293.15	589.3	2	9	0	0	0	0	0	0	0	0	0	0	0	0	0	0	0	0	4	0	0	0	0	0	0	1	0	0	0	0	3	0	0	0	1	1	1.4584	1.45857
323.15	589.3	4	28	0	0	0	0	0	0	0	0	0	0	0	0	0	0	0	0	0	0	0	0	1	0	1	0	0	0	0	0	0	0	0	0	0	0	1.48167	1.48141
305.65	589.3	3	10	0	0	0	0	0	0	2	0	0	0	0	0	0	0	0	0	0	0	0	0	0	0	0	0	0	1	0	0	3	0	0	0	1	1	1.46378	1.46446
320.65	589.3	1	3	0	1	0	0	0	0	1	0	0	0	0	0	0	0	0	0	0	0	3	0	0	0	0	0	0	1	0	0	5	0	0	0	0	1	1.45181	1.45163
298.15	589.3	1	2	0	2	0	0	0	0	1	0	0	0	0	0	0	0	0	1	0	0	6	0	0	0	0	0	0	2	0	0	5	0	0	0	0	1	1.4436	1.44221
303.15	589.3	2	3	0	0	0	0	0	0	0	0	0	0	0	0	0	0	0	0	0	0	0	0	0	1	0	0	0	0	0	0	3	0	0	0	1	1	1.568	1.56813
308.18	589.3	2	5	0	0	0	0	0	1	0	0	0	1	0	0	1	0	0	0	0	0	0	0	0	0	0	0	0	0	0	0	0	0	0	0	0	0	1.4508	1.45061
318.15	589.3	2	3	0	0	0	0	0	0	0	0	0	0	0	0	0	0	0	0	0	0	4	0	0	0	0	1	0	0	0	0	4	1	0	0	0	1	1.4464	1.44757
318.15	589.3	4	28	0	0	0	0	0	0	0	0	0	0	0	0	0	0	0	0	0	0	0	1	0	0	1	0	0	0	0	0	0	0	0	0	0	0	1.47467	1.47542
318.15	430.1	2	1	0	1	0	0	0	0	1	0	0	0	0	0	0	0	0	0	0	0	3	0	0	0	0	0	0	1	0	0	3	0	0	0	1	1	1.4393	1.43934
303.15	589.3	1	9	0	2	0	0	0	0	0	0	0	0	0	0	0	0	0	1	0	0	6	0	0	0	0	0	0	2	0	0	5	0	0	0	0	1	1.44703	1.4469
353.15	589.3	4	28	0	0	0	0	0	0	0	0	0	0	0	0	0	0	0	0	0	0	0	0	1	0	1	0	0	0	0	0	0	0	0	0	0	0	1.47035	1.47099
318.15	589.3	3	3	0	0	0	0	0	0	0	0	0	1	0	0	0	0	0	0	0	0	0	0	0	0	0	0	0	0	0	0	3	0	0	0	1	1	1.48297	1.48483
323.15	589.3	2	1	0	2	0	0	0	0	1	0	0	0	0	0	0	0	0	1	0	0	6	0	0	0	0	0	0	2	0	0	3	0	0	0	1	1	1.4193	1.41903
288.15	589.3	2	7	0	0	0	0	0	0	0	0	0	0	0	0	0	0	0	0	0	0	4	0	0	0	0	1	0	0	0	0	3	0	0	0	1	1	1.435	1.43545
288.15	589.3	2	3	0	2	0	0	0	0	0	0	0	0	0	0	0	0	0	1	0	0	6	0	0	0	0	0	0	2	5	0	0	0	0	0	1	0	1.43208	1.43205
283.15	589.3	2	3	0	8	0	0	0	0	0	0	0	0	0	0	0	0	0	1	0	0	18	0	0	0	0	0	0	2	0	0	3	0	0	0	1	1	1.39249	1.39268
298.15	589.3	2	7	0	0	0	0	0	0	0	0	0	0	0	0	0	0	0	0	0	0	4	0	0	0	0	1	0	0	0	0	4	1	0	0	0	1	1.45547	1.45528
313.15	589.3	2	1	0	2	0	0	0	0	0	0	0	0	0	0	0	0	0	1	0	0	6	0	0	0	0	0	0	2	0	0	4	1	0	0	0	1	1.43954	1.44155
308.23	589.3	1	2	0	0	0	0	0	1	0	0	0	0	1	0	1	0	0	0	0	0	0	0	0	0	0	0	0	0	0	0	0	0	0	0	0	0	1.4429	1.4431
321.472	632.8	2	3	0	0	0	0	0	0	0	0	0	0	0	0	0	0	0	0	0	0	6	0	0	0	1	0	0	0	0	0	3	0	0	0	1	1	1.4021	1.40225
298.15	589.3	2	5	0	2	0	0	0	0	0	0	0	0	0	0	0	0	0	1	0	0	6	0	0	0	0	0	0	2	0	0	3	0	0	0	1	1	1.43016	1.43017
328.15	589.3	2	4	1	0	0	0	0	1	0	0	0	1	0	0	1	0	0	0	0	0	0	0	0	0	0	0	0	0	0	0	3	0	0	0	1	1	1.5091	1.50872
298.15	589.3	3	1	0	0	0	0	0	0	2	0	0	0	0	0	0	0	0	0	0	0	0	0	0	0	0	0	0	1	0	0	3	0	0	0	1	1	1.479	1.47966
333	589.3	2	5	0	0	0	0	0	0	0	0	0	0	0	0	0	0	0	0	0	0	4	0	0	0	0	1	0	0	0	0	3	0	0	0	1	1	1.4137	1.41473
313.15	589.3	3	1	0	0	0	0	0	0	0	0	0	1	0	0	0	0	0	0	0	0	0	0	0	0	0	0	0	0	0	0	3	0	0	0	1	1	1.49551	1.49576
308.15	589.3	2	5	1	0	0	0	0	0	0	0	1	1	0	0	1	0	0	0	0	0	0	0	0	0	0	0	0	0	0	0	3	0	0	0	1	1	1.5182	1.51816
288.15	589.3	2	3	0	0	0	0	0	0	0	0	0	0	0	0	0	0	0	0	0	0	4	0	0	0	0	1	0	0	0	0	4	1	0	0	0	1	1.45384	1.45635
328.15	589.3	3	2	0	0	0	0	0	0	2	0	0	0	0	0	0	0	0	0	0	0	0	0	0	0	0	0	0	1	0	0	4	1	0	0	0	1	1.49825	1.49857
318.15	589.3	1	0	0	0	0	0	0	1	1	0	0	0	0	0	0	0	0	0	0	0	0	0	0	0	0	0	0	1	0	0	3	0	0	1	0	1	1.49071	1.48769
308.15	589.3	4	6	0	0	0	0	0	1	0	0	0	1	0	0	0	0	0	1	0	0	0	0	0	0	0	0	0	0	0	0	0	0	0	0	0	0	1.4675	1.46753
298.15	589.3	4	21	0	0	0	0	0	0	0	0	0	1	0	0	0	0	1	0	0	0	0	0	0	0	0	0	0	0	0	0	0	0	0	0	0	0	1.4441	1.44385
323.15	589.3	2	5	0	0	0	0	0	0	0	0	0	0	0	0	0	0	0	0	0	0	6	0	0	0	1	0	0	0	0	0	3	0	0	0	1	1	1.4105	1.41125
318.15	589.3	1	5	0	0	0	0	0	0	0	0	0	0	0	0	0	0	0	0	1	0	0	1	0	0	0	0	0	0	0	0	3	0	0	0	1	1	1.515	1.51616
313.15	589.3	1	7	0	0	0	0	0	1	0	0	0	0	0	0	0	0	0	0	0	0	0	1	0	0	0	0	0	0	0	0	3	0	0	0	1	1	1.5063	1.50607
318.15	589.3	1	7	0	0	0	0	0	0	0	0	0	0	0	0	0	0	0	0	1	0	0	1	0	0	0	0	0	0	0	0	3	0	0	0	1	1	1.51067	1.51064
298.35	589.3	2	3	0	0	0	0	0	0	0	0	0	0	0	0	0	0	0	0	0	0	0	0	0	3	0	0	0	0	0	0	3	0	0	0	1	1	1.7	1.69986
328.15	589.3	2	3	0	2	0	0	0	0	0	0	0	0	0	0	0	0	0	1	0	0	6	0	0	0	0	0	0	2	0	0	4	1	0	0	0	1	1.43668	1.43694
308.15	589.3	2	3	0	0	0	0	0	1	0	0	0	1	0	0	0	0	0	0	0	0	0	0	0	0	0	0	0	0	0	0	7	2	0	0	1	1	1.6442	1.64431
338.15	589.3	2	3	0	1	0	0	0	0	1	0	0	0	0	0	0	0	0	0	0	0	3	0	0	0	0	0	0	1	0	0	3	0	0	0	1	1	1.42633	1.4251
308.15	589.3	3	0	0	0	0	0	0	0	2	0	0	0	0	0	0	0	0	0	0	0	0	0	0	0	0	0	0	1	0	0	3	0	0	0	1	1	1.4782	1.47955
343.15	589.3	2	5	0	0	0	0	0	0	0	0	0	0	0	0	0	0	0	0	0	0	0	1	0	0	0	0	0	0	0	0	3	0	0	0	1	1	1.50445	1.50394
318.15	589.3	2	7	0	2	0	0	0	0	0	0	0	0	0	0	0	0	0	2	0	0	6	0	0	0	0	0	0	2	0	0	0	0	0	0	0	0	1.41734	1.41708
323.15	589.3	2	5	0	0	0	0	0	0	0	0	0	0	0	0	0	0	0	0	0	0	6	0	0	0	1	0	0	0	0	0	3	0	0	0	1	1	1.4104	1.41125
338.15	589.3	4	7	0	2	0	0	0	0	0	0	0	0	0	0	0	0	0	2	0	0	6	0	0	0	0	0	0	2	0	0	0	0	0	0	0	0	1.4134	1.41342
293.15	589.3	3	3	0	0	0	0	0	0	2	0	0	0	0	0	0	0	0	0	0	0	0	0	0	0	0	0	0	1	0	0	3	0	0	0	1	1	1.48076	1.47973
303.15	589.3	1	3	0	0	0	0	0	1	1	0	0	0	0	0	0	0	0	0	0	0	0	0	0	0	0	0	0	1	0	0	3	0	0	1	0	1	1.49064	1.49073
318.15	589.3	2	3	0	0	0	0	0	1	0	0	0	1	0	0	1	0	0	0	0	0	0	0	0	0	0	0	0	0	0	0	0	0	0	0	0	0	1.4478	1.44716
318.383	632.8	2	1	0	2	0	0	0	0	0	0	0	0	0	0	0	0	0	1	0	0	6	0	0	0	0	0	0	2	0	0	3	0	0	0	1	1	1.4158	1.41583
333.15	589.3	1	3	0	1	0	0	0	0	1	0	0	0	0	0	0	0	0	0	0	0	3	0	0	0	0	0	0	1	0	0	5	0	0	0	0	1	1.44839	1.44823
303.15	589.3	2	3	0	0	0	0	0	0	0	0	0	0	0	0	0	0	0	0	0	0	6	0	0	0	1	0	0	0	0	0	3	0	0	0	1	1	1.40808	1.40812
298.2	589.3	2	3	0	0	0	0	0	1	0	0	0	1	0	0	1	0	0	0	0	0	0	0	0	0	0	0	0	0	0	0	0	0	0	0	0	0	1.4534	1.454
338.44	589.3	2	1	0	0	0	0	0	0	0	0	0	0	0	0	0	0	0	0	1	0	0	0	0	0	0	0	1	0	0	0	3	0	0	0	1	1	1.53739	1.53753
298.15	589.3	1	3	0	0	0	0	0	0	1	0	0	0	0	0	0	1	0	0	0	1	0	0	0	0	0	0	0	0	0	0	0	0	0	0	0	0	1.45388	1.44982
288.15	589.3	2	7	0	0	0	0	0	0	0	0	0	0	0	0	0	0	0	0	0	0	0	0	1	0	0	0	0	0	0	0	3	0	0	0	1	1	1.525	1.52422
283.15	589.3	4	28	0	0	0	0	0	0	0	0	0	0	0	0	0	0	0	0	0	0	0	1	0	0	1	0	0	0	0	0	0	0	0	0	0	0	1.48794	1.48809
348.15	589.3	2	7	0	0	0	0	0	0	0	0	0	0	0	0	0	0	0	0	0	0	4	0	0	0	0	1	0	0	0	0	3	0	0	0	1	1	1.418	1.41797
298.15	589.3	2	2	0	0	0	0	0	0	0	0	0	1	0	0	1	0	0	0	0	0	0	0	0	0	0	0	0	0	0	0	3	0	0	0	1	1	1.50473	1.50571
293	589.3	2	3	0	0	0	0	0	0	1	1	0	0	0	0	0	0	0	1	2	0	0	0	0	0	0	0	0	0	0	0	3	0	0	0	1	1	1.528	1.52784
293.15	589.3	2	5	0	0	0	0	0	0	0	0	0	0	0	0	0	0	0	0	0	0	4	0	0	0	0	1	0	0	0	0	3	0	0	0	1	1	1.42922	1.42991
298.1	589.3	2	7	0	2	0	0	0	0	0	0	0	0	0	0	0	0	0	1	0	0	6	0	0	0	0	0	0	2	0	0	3	0	0	0	1	1	1.4327	1.43236
313.15	589.3	4	9	0	2	0	0	0	0	0	0	0	0	0	0	0	0	0	1	0	0	6	0	0	0	0	0	0	2	0	0	2	3	0	0	0	1	1.45583	1.45584
303.15	589.3	2	7	0	0	0	0	0	0	0	0	0	0	0	0	0	0	0	0	0	0	6	0	0	0	1	0	0	0	0	0	3	0	0	0	1	1	1.42376	1.42222
308.15	589.3	2	2	1	0	0	0	0	1	0	0	0	1	0	0	1	0	0	0	0	0	0	0	0	0	0	0	0	0	0	0	3	0	0	0	1	1	1.52294	1.51554
298.3	589.3	2	3	0	0	0	0	0	0	0	0	0	0	0	0	0	0	0	0	0	0	4	0	0	0	0	1	0	0	0	0	3	0	0	0	1	1	1.42	1.4204
333.2	589.3	4	4	0	0	0	8	4	0	2	0	0	0	0	0	0	0	0	0	0	0	0	0	0	0	0	0	0	2	0	0	6	0	0	0	2	2	1.54924	1.54929
303.15	589.3	1	2	0	2	0	0	0	1	0	0	0	0	0	0	0	0	0	1	0	0	6	0	0	0	0	0	0	2	4	0	0	0	0	0	1	0	1.4263	1.42648
298.2	589.3	2	3	0	0	0	0	0	0	0	0	0	0	0	0	0	0	0	0	0	0	6	0	0	0	1	0	0	0	0	0	3	0	0	0	1	1	1.41	1.40937
303.15	589.3	4	1	0	0	0	0	0	0	0	0	1	0	0	0	0	0	0	1	0	0	0	0	0	0	0	0	0	0	0	0	0	0	0	0	0	0	1.41655	1.4161
338.15	589.3	2	3	0	2	0	0	0	0	0	0	0	0	0	0	0	0	0	1	0	0	6	0	0	0	0	0	0	2	0	0	4	1	0	0	0	1	1.43382	1.43398
308.15	589.3	2	5	0	0	0	0	0	0	0	0	0	0	0	0	0	0	0	0	0	0	6	0	0	0	1	0	0	0	0	0	3	0	0	0	1	1	1.41437	1.41543
293.15	589.3	2	7	0	0	0	0	0	0	0	0	0	0	0	0	0	0	0	0	0	0	4	0	0	0	0	1	0	0	0	0	3	0	0	0	1	1	1.4336	1.43356
338.15	589.3	2	3	0	1	0	0	0	0	1	0	0	0	0	0	0	0	0	0	0	0	3	0	0	0	0	0	0	1	4	0	0	0	0	0	1	0	1.4221	1.422
298	589.3	5	0	0	0	0	0	0	0	2	0	0	0	0	0	0	0	0	0	0	0	0	0	0	0	0	0	0	1	0	0	5	4	0	0	1	1	1.5359	1.53602
303.15	589.3	2	5	0	0	0	0	0	0	0	0	0	0	0	0	0	0	0	0	0	0	0	0	1	0	0	0	0	0	0	0	3	0	0	0	1	1	1.5237	1.51654
288.237	632.8	1	3	0	0	0	0	0	0	0	0	0	0	0	0	0	0	0	0	0	0	4	0	0	0	0	1	0	0	0	0	5	0	0	0	0	1	1.4464	1.44627
293.15	589.3	4	14	1	0	0	0	0	1	1	0	0	0	0	0	0	0	0	0	0	0	0	0	0	0	1	0	0	1	4	0	0	0	1	0	1	0	1.49447	1.49468
298.15	589.3	1	4	0	1	0	0	0	1	0	0	0	1	0	0	0	0	0	0	0	0	3	0	0	0	0	0	0	1	0	0	5	2	0	0	1	1	1.4876	1.4877
293.15	589.3	2	7	0	0	0	0	0	0	0	0	0	0	0	0	0	0	0	0	0	0	6	0	0	0	1	0	0	0	0	0	3	0	0	0	1	1	1.42452	1.42476
328.15	589.3	3	20	1	0	0	0	0	0	3	2	0	0	0	0	0	0	0	0	1	0	0	0	0	0	0	0	0	1	0	0	3	0	0	0	1	1	1.47216	1.47212
298.15	589.3	3	1	0	0	0	0	0	0	0	0	0	1	0	0	0	0	0	0	0	0	0	0	0	0	0	0	0	0	0	0	3	0	0	0	1	1	1.50001	1.50018
338.15	589.3	4	28	0	0	0	0	0	0	0	0	0	0	0	0	0	0	0	0	0	0	0	1	0	0	1	0	0	0	0	0	0	0	0	0	0	0	1.46854	1.46866
298.15	589.3	3	3	0	2	0	0	0	0	0	0	0	0	0	0	0	0	0	1	0	0	6	0	0	0	0	0	1	2	0	0	0	0	0	0	0	0	1.4255	1.42609
313.15	589.3	2	1	0	2	0	0	0	0	0	0	0	0	0	0	0	0	0	1	0	0	6	0	0	0	0	0	0	2	0	0	3	0	0	0	1	1	1.4185	1.41846
338.15	589.3	1	2	0	2	0	0	0	1	0	0	0	0	0	0	0	0	0	1	0	0	6	0	0	0	0	0	0	2	0	0	3	0	0	0	1	1	1.4222	1.42203
308.15	589.3	2	7	0	0	0	0	0	0	0	0	0	0	0	0	0	0	0	0	0	0	4	0	0	0	0	1	0	0	0	0	4	1	0	0	0	1	1.45261	1.45267
308.15	589.3	1	9	0	0	0	0	0	0	1	0	0	0	0	0	0	0	0	0	1	0	0	0	0	0	0	0	0	1	0	0	8	1	0	0	1	1	1.51973	1.51964
313.15	589.3	2	3	0	0	0	0	0	0	0	0	0	0	0	0	0	0	0	0	0	0	4	0	0	0	0	1	0	0	0	0	3	0	0	0	1	1	1.41814	1.41799
298.15	589.3	2	1	0	0	0	0	0	0	2	0	0	0	0	0	0	0	0	0	0	0	0	0	0	0	0	0	0	1	0	0	8	1	0	0	1	1	1.5778	1.57754
323	589.3	2	1	0	0	0	0	0	0	1	0	0	0	0	0	0	0	0	0	0	0	0	0	0	0	0	0	0	0	0	0	8	1	0	0	1	1	1.5553	1.55522
313.15	589.3	2	2	0	2	0	0	0	0	0	0	0	0	0	0	0	0	0	1	0	0	6	0	0	0	0	0	0	2	4	0	0	0	0	0	1	0	1.41644	1.41619
348.15	589.3	3	1	0	0	0	0	0	0	0	0	0	1	0	0	0	0	0	0	0	0	0	0	0	0	0	0	0	0	0	0	3	0	0	0	1	1	1.48613	1.4867
338.15	589.3	2	3	1	0	0	0	0	1	0	0	0	1	0	0	1	0	0	0	0	0	0	0	0	0	0	0	0	0	0	0	3	0	0	0	1	1	1.5086	1.5088
333.15	589.3	4	5	0	2	0	0	0	0	0	0	0	0	0	0	0	0	0	1	0	0	6	0	0	0	0	0	0	2	0	0	2	3	0	0	0	1	1.45357	1.45168
293.15	589.3	2	7	0	1	0	0	0	0	0	0	0	0	0	0	0	0	0	0	3	0	0	0	0	0	0	0	0	0	0	0	3	0	0	0	1	1	1.5021	1.50214
283.15	589.3	3	1	0	0	0	0	0	0	1	0	0	0	0	0	0	0	0	0	0	0	0	0	0	0	0	0	0	1	0	0	3	0	0	0	1	1	1.49994	1.50087
333.15	589.3	1	1	0	1	0	0	0	0	0	0	0	1	0	0	0	0	0	0	0	0	3	0	0	0	0	0	0	0	0	0	5	0	0	0	0	1	1.5586	1.55847
298.15	589.3	1	2	0	2	0	0	0	0	0	0	0	0	0	0	0	0	0	1	0	0	6	0	0	0	0	0	0	2	0	0	5	0	0	0	0	1	1.4421	1.44266
333.15	589.3	2	3	0	0	0	0	0	0	0	0	0	0	0	0	0	0	0	0	0	0	6	0	0	0	1	0	0	0	0	0	3	0	0	0	1	1	1.401	1.40121
318.15	589.3	2	18	0	0	0	0	0	0	2	0	0	0	0	0	0	0	0	0	1	0	0	0	0	0	0	0	0	1	0	0	3	0	0	0	1	1	1.47274	1.47602
338.15	589.3	2	5	0	0	0	0	0	0	0	0	0	0	0	0	0	0	0	0	0	0	0	1	0	0	0	0	0	0	0	0	3	0	0	0	1	1	1.50586	1.50539
328.15	589.3	4	9	0	2	0	0	0	0	0	0	0	0	0	0	0	0	0	2	0	0	6	0	0	0	0	0	0	2	0	0	0	0	0	0	0	0	1.41758	1.41764
308.05	589.3	2	7	0	0	0	0	0	0	0	0	0	0	0	0	0	0	0	0	0	0	6	0	0	0	1	0	0	0	0	0	3	0	0	0	1	1	1.42013	1.42065
333.15	589.3	4	4	0	0	0	0	0	1	0	0	0	1	0	0	0	0	0	1	0	0	0	0	0	0	0	0	0	0	0	0	0	0	0	0	0	0	1.4585	1.4583
288.15	589.3	2	7	0	2	0	0	0	0	0	0	0	0	0	0	0	0	0	2	0	0	6	0	0	0	0	0	0	2	0	0	0	0	0	0	0	0	1.42573	1.42574
298.15	589.3	2	7	0	1	0	0	0	0	1	0	0	0	0	0	0	0	0	0	0	0	3	0	0	0	0	0	0	1	0	0	3	0	0	0	1	1	1.4419	1.44327
293	589.3	3	8	1	0	0	0	0	0	1	0	0	1	0	0	0	0	0	0	0	0	0	2	0	0	0	0	0	0	5	0	3	3	0	0	1	0	1.525	1.52498
323.15	589.6	2	2	0	0	0	0	0	0	0	0	0	0	0	0	0	0	0	0	0	0	4	0	0	0	0	1	0	0	0	0	3	0	0	0	1	1	1.4109	1.41071
323.15	822.7	2	1	0	2	0	0	0	0	0	0	0	0	0	0	0	0	0	1	0	0	6	0	0	0	0	0	0	2	0	0	3	0	0	0	1	1	1.4095	1.40954
283.15	589.3	1	3	0	0	0	0	0	0	0	0	0	0	0	0	0	0	0	1	0	0	2	0	0	0	0	0	0	2	0	0	5	0	0	0	0	1	1.4757	1.47569
318.15	589.3	0	3	0	0	0	0	0	0	0	0	0	0	0	0	0	0	0	0	2	0	0	0	0	0	0	0	1	0	0	0	8	1	0	0	1	1	1.5602	1.56058
343.15	589.3	2	1	0	0	0	0	0	0	0	0	0	0	0	0	0	0	0	0	1	0	0	0	0	0	0	0	1	0	0	0	3	0	0	0	1	1	1.53831	1.53751
283.15	589.3	3	4	0	2	0	0	0	1	0	0	0	0	0	0	0	0	0	2	0	0	6	0	0	0	0	0	0	2	0	0	0	0	0	0	0	0	1.4253	1.42526
353.15	589.3	4	14	1	0	0	0	0	1	1	0	0	0	0	0	0	0	1	1	0	0	0	0	0	0	0	0	0	1	5	1	0	0	0	0	0	0	1.46985	1.47015
328.15	589.3	2	1	0	0	0	0	0	0	0	0	0	0	0	0	0	0	0	0	0	0	4	0	0	0	0	1	0	0	0	0	3	0	0	0	1	1	1.40644	1.40504
303.15	589.3	3	2	0	0	0	0	0	0	2	0	0	0	0	0	0	0	0	0	0	0	0	0	0	0	0	0	0	1	0	0	4	1	0	0	0	1	1.50525	1.50482
305.65	589.3	1	1	0	1	0	0	0	0	1	0	0	0	0	0	0	0	0	0	0	0	3	0	0	0	0	0	0	1	0	0	5	0	0	0	0	1	1.45689	1.45704
303.15	589.3	2	1	0	2	0	0	0	0	0	0	0	0	0	0	0	0	0	1	0	0	6	0	0	0	0	0	0	2	0	0	4	1	0	0	0	1	1.44204	1.44421
323.15	589.3	4	27	0	0	0	0	0	0	0	0	0	1	0	0	0	0	1	0	0	0	0	0	0	0	0	0	0	0	0	0	0	0	0	0	0	0	1.4389	1.43878
323.15	589.3	3	2	0	8	0	0	0	1	0	0	0	0	0	0	0	0	0	2	0	0	18	0	0	0	0	0	0	2	0	0	0	0	0	0	0	0	1.36975	1.36974
343.15	589.3	2	7	0	2	0	0	0	0	0	0	0	0	0	0	0	0	0	2	0	0	6	0	0	0	0	0	0	2	0	0	0	0	0	0	0	0	1.4103	1.40987
343.15	589.3	4	9	0	2	0	0	0	0	0	0	0	0	0	0	0	0	0	1	0	0	6	0	0	0	0	0	0	2	0	0	2	3	0	0	0	1	1.44607	1.44622
333.15	589.3	12	32	2	2	0	0	0	0	1	0	0	0	0	1	0	0	0	0	0	0	0	0	0	0	2	0	0	0	0	0	0	0	0	0	0	0	1.46056	1.46052
323.15	589.3	1	2	0	2	0	0	0	0	1	0	0	0	0	0	0	0	0	1	0	0	6	0	0	0	0	0	0	2	0	0	5	0	0	0	0	1	1.4366	1.43549
293.1	589.3	3	7	0	0	0	0	0	0	0	0	0	0	0	0	0	0	0	1	2	0	0	0	0	0	0	0	0	0	0	0	3	2	0	0	0	1	1.5196	1.51957
333	633	3	5	0	0	0	0	0	0	0	0	0	0	0	0	0	0	0	0	0	0	4	0	0	0	0	1	0	0	0	0	6	3	0	0	1	1	1.4671	1.46688
348.15	589.3	2	2	1	0	0	0	0	1	0	0	0	1	0	0	1	0	0	0	0	0	0	0	0	0	0	0	0	0	0	0	3	0	0	0	1	1	1.5122	1.51218
323.15	589.3	2	3	0	0	0	0	0	0	0	0	0	0	0	0	0	0	0	0	0	0	4	0	0	0	0	1	0	0	0	0	3	0	0	0	1	1	1.4149	1.41526
323.15	589.3	2	2	0	2	0	0	0	0	0	0	0	0	0	0	0	0	0	1	0	0	6	0	0	0	0	0	0	2	5	0	0	0	0	0	1	0	1.42	1.42012
298.15	589.3	1	3	0	0	0	0	0	0	0	0	0	0	0	0	0	0	0	0	0	0	4	0	0	0	0	1	0	0	0	0	5	0	0	0	0	1	1.4451	1.44493
298.1	589.3	2	7	0	0	0	0	0	0	0	0	0	0	0	0	0	0	0	0	0	0	4	0	0	0	0	1	0	0	0	0	3	0	0	0	1	1	1.432	1.43152
353.15	589.3	2	1	1	1	0	0	0	0	1	0	0	0	0	0	0	0	0	0	0	0	4	0	0	0	0	0	0	1	0	0	3	0	0	0	1	1	1.42514	1.42527
303.15	589.3	1	2	0	4	0	0	0	1	0	0	0	1	0	0	0	0	0	0	0	0	9	0	0	0	0	0	0	0	0	0	3	0	0	0	1	1	1.40548	1.40523
338.15	589.3	2	0	0	0	0	0	0	0	2	0	0	0	0	0	0	0	0	0	0	0	0	0	0	0	0	0	0	1	0	0	5	0	0	0	0	1	1.50226	1.50254
353.15	589.3	2	1	0	0	0	0	0	0	0	0	0	1	0	0	0	0	0	0	0	0	0	0	0	0	0	0	0	0	3	1	3	0	0	1	1	1	1.5062	1.50594
303.15	589.3	2	3	0	0	0	0	0	0	1	0	0	0	0	0	1	0	0	0	0	0	0	0	0	0	0	0	0	1	0	0	3	0	0	0	1	1	1.51084	1.51083
333.15	589.3	3	5	0	0	0	0	0	0	0	0	0	1	0	0	0	0	0	0	0	0	0	0	0	0	0	0	0	0	0	0	3	0	0	0	1	1	1.4737	1.47439
318.15	589.3	1	2	0	1	0	0	0	0	0	0	0	1	0	0	0	0	0	0	0	0	3	0	0	0	0	0	0	0	0	0	5	0	0	0	0	1	1.5253	1.52577
305.2	589.3	2	3	0	0	0	0	0	0	0	0	0	0	0	0	0	0	0	0	0	0	4	0	0	0	0	1	0	0	0	0	3	0	0	0	1	1	1.4201	1.42018
298.15	589.3	2	5	0	0	0	0	0	0	0	0	0	0	0	0	0	0	0	0	0	0	4	0	0	0	0	1	0	0	0	0	3	0	0	0	1	1	1.43167	1.42841
303.15	589.3	2	2	0	2	0	0	0	0	0	0	0	0	0	0	0	0	0	1	0	0	6	0	0	0	0	0	0	2	0	0	3	0	0	0	1	1	1.42378	1.42366
338.15	589.3	2	7	0	2	0	0	0	0	0	0	0	0	0	0	0	0	0	2	0	0	6	0	0	0	0	0	0	2	0	0	0	0	0	0	0	0	1.4116	1.4114
343.15	589.3	2	2	0	2	0	0	0	0	1	0	0	0	0	0	0	0	0	1	0	0	6	0	0	0	0	0	0	2	4	0	0	0	0	0	1	0	1.4055	1.40803
308.15	589.3	4	19	0	0	0	0	0	0	0	0	0	1	0	0	0	0	1	0	0	0	0	0	0	0	0	0	0	0	0	0	0	0	0	0	0	0	1.4375	1.43753
308.15	589.3	1	1	0	2	0	0	0	0	0	0	0	0	0	0	0	0	0	1	0	0	6	0	0	0	0	0	0	2	0	0	5	0	0	0	0	1	1.43788	1.43785
299.2	589.3	2	3	0	0	0	0	0	0	0	0	0	0	0	0	0	0	0	0	0	0	6	0	0	0	1	0	0	0	0	0	3	0	0	0	1	1	1.4093	1.40929
303	589.3	2	1	0	2	0	0	0	0	0	0	0	0	0	0	0	0	0	1	0	0	6	0	0	0	0	0	0	2	0	0	3	0	0	0	1	1	1.4206	1.42055
343.15	589.3	2	7	0	0	0	0	0	0	0	0	0	0	0	0	0	0	0	0	0	0	0	1	0	0	0	0	0	0	0	0	3	0	0	0	1	1	1.49664	1.49547
313.15	589.3	2	2	0	2	0	0	0	0	0	0	0	0	0	0	0	0	0	1	0	0	6	0	0	0	0	0	0	2	4	0	0	0	0	0	1	0	1.41656	1.41619
298.15	589.3	1	1	0	2	0	0	0	0	0	0	0	0	0	0	0	0	0	1	0	0	6	0	0	0	0	0	0	2	0	0	5	0	0	0	0	1	1.441	1.44103
313.15	589.3	2	2	0	2	0	0	0	0	0	0	0	0	0	0	0	0	0	1	0	0	6	0	0	0	0	0	0	2	0	0	3	0	0	0	1	1	1.42072	1.42082
298.1	589.3	1	2	1	2	0	0	0	2	0	0	0	0	0	0	0	0	0	1	0	0	6	0	0	0	0	0	0	2	4	0	0	0	0	0	1	0	1.434	1.43395
323.15	589.3	4	34	0	0	0	0	0	0	0	0	0	0	0	0	0	0	0	0	0	0	0	1	0	0	1	0	0	0	0	0	0	0	0	0	0	0	1.47	1.47024
328.15	589.3	2	2	0	2	0	0	0	0	0	0	0	0	0	0	0	0	0	1	0	0	6	0	0	0	0	0	0	2	5	0	0	0	0	0	1	0	1.4187	1.41887
338.15	589.3	4	19	0	0	0	0	0	0	0	0	0	1	0	0	0	0	1	0	0	0	0	0	0	0	0	0	0	0	0	0	0	0	0	0	0	0	1.4258	1.4258
323.15	589.3	1	5	0	1	0	0	0	0	0	0	0	1	0	0	0	0	0	0	0	0	3	0	0	0	0	0	0	0	0	0	5	0	0	0	0	1	1.4697	1.46965
320.65	589.3	1	2	0	0	0	0	0	0	0	0	0	0	0	0	0	0	0	0	0	0	4	0	0	0	0	1	0	0	0	0	5	0	0	0	0	1	1.43859	1.43855
308.15	589.3	4	17	0	0	0	0	0	0	0	0	0	1	0	0	0	0	1	0	0	0	0	0	0	0	0	0	0	0	0	0	0	0	0	0	0	0	1.4361	1.43612
283.15	589.3	4	3	0	2	0	0	0	0	1	0	0	0	0	0	0	0	0	2	0	0	6	0	0	0	0	0	0	2	0	0	0	0	0	0	0	0	1.4164	1.4166
298.15	589.3	2	1	0	0	0	0	0	0	0	0	0	0	0	0	0	0	0	0	0	0	4	0	0	0	0	1	0	0	0	0	3	0	0	0	1	1	1.41177	1.41165
328.15	589.3	2	1	0	0	0	0	0	0	0	0	0	0	0	0	0	0	0	0	0	0	4	0	0	0	0	1	0	0	0	0	3	0	0	0	1	1	1.4057	1.40504
313.15	589.3	4	7	1	0	0	0	0	0	0	1	0	1	0	0	0	0	1	0	0	0	0	0	0	0	0	0	0	0	4	0	0	0	1	0	1	0	1.4784	1.47839
313.15	589.3	4	19	0	0	0	0	0	0	0	0	0	1	0	0	0	0	1	0	0	0	0	0	0	0	0	0	0	0	0	0	0	0	0	0	0	0	1.4355	1.43563
343.15	589.3	5	9	0	0	0	0	0	0	2	0	0	0	0	0	0	0	0	0	0	0	0	0	0	0	1	0	0	1	0	0	0	0	0	0	0	0	1.46185	1.46139
343.15	589.3	2	3	0	2	0	0	0	0	0	0	0	0	0	0	0	0	0	1	0	0	6	0	0	0	0	0	0	2	0	0	3	0	0	0	1	1	1.413	1.41336
298.15	486.1	2	1	0	2	0	0	0	0	0	0	0	0	0	0	0	0	0	1	0	0	6	0	0	0	0	0	0	2	0	0	3	0	0	0	1	1	1.4284	1.42844
321.733	632.8	2	3	0	0	0	0	0	0	0	0	0	0	0	0	0	0	0	0	0	0	4	0	0	0	0	1	0	0	0	0	3	0	0	0	1	1	1.415	1.41478
313.15	589.3	1	7	0	2	0	0	0	0	0	0	0	0	0	0	0	0	0	1	0	0	6	0	0	0	0	0	0	2	0	0	5	0	0	0	0	1	1.44262	1.44249
283.1	589.3	2	7	0	2	0	0	0	0	0	0	0	0	0	0	0	0	0	2	0	0	6	0	0	0	0	0	0	2	0	0	0	0	0	0	0	0	1.4241	1.42422
308.15	589.3	1	2	1	0	0	0	0	2	0	0	0	1	0	0	0	1	0	0	0	0	0	0	0	0	0	0	0	0	0	0	0	0	0	0	0	0	1.46558	1.4508
317.26	632.8	2	3	0	0	0	0	0	0	0	0	0	0	0	0	0	0	0	0	0	0	6	0	0	0	1	0	0	0	0	0	3	0	0	0	1	1	1.4032	1.40282
303.15	589.3	4	28	0	0	0	0	0	0	0	0	0	0	0	0	0	0	0	1	2	0	0	0	0	0	1	0	0	0	0	0	0	0	0	0	0	0	1.4808	1.48136
298.15	589.3	4	1	1	2	0	0	0	0	1	0	0	0	0	0	0	0	0	1	0	0	6	0	0	0	0	0	0	2	3	3	3	0	0	0	1	1	1.4483	1.44812
328.15	589.3	2	5	0	0	0	0	0	0	0	0	0	0	0	0	0	0	0	0	0	0	6	0	0	0	1	0	0	0	0	0	3	0	0	0	1	1	1.40976	1.40992
343.15	589.3	2	1	0	2	0	0	0	0	1	0	0	0	0	0	0	0	0	1	0	0	6	0	0	0	0	0	0	2	0	0	3	0	0	0	1	1	1.414	1.41433
308.15	589.3	2	3	0	0	0	0	0	0	0	0	0	0	0	0	0	0	0	0	0	0	4	0	0	0	0	1	0	0	0	0	3	0	0	0	1	1	1.4192	1.41906
293.15	589.3	1	3	0	0	0	0	0	0	0	0	0	0	0	0	0	0	0	0	0	0	4	0	0	0	0	1	0	0	0	0	5	0	0	0	0	1	1.4469	1.44701
308.15	822.7	2	3	0	0	0	0	0	0	0	0	0	0	0	0	0	0	0	0	0	0	4	0	0	0	0	1	0	0	0	0	3	0	0	0	1	1	1.4129	1.41287
323.15	589.3	4	3	0	2	0	0	0	0	1	0	0	0	0	0	0	0	0	2	0	0	6	0	0	0	0	0	0	2	0	0	0	0	0	0	0	0	1.4051	1.40485
293.15	589.3	4	28	0	2	0	0	0	0	0	0	0	0	0	0	0	0	0	1	0	0	6	0	0	0	1	0	0	2	0	0	0	0	0	0	0	0	1.45164	1.45128
296.237	632.8	2	3	0	0	0	0	0	0	0	0	0	0	0	0	0	0	0	0	0	0	4	0	0	0	0	1	0	0	0	0	3	0	0	0	1	1	1.4209	1.42072
343.15	589.3	3	1	0	0	0	0	0	0	2	0	0	0	0	0	0	0	0	0	0	0	0	0	0	0	0	0	0	1	0	0	4	1	0	0	0	1	1.50722	1.50736
298.2	589.3	2	0	0	0	0	0	0	0	0	0	0	0	0	0	0	0	0	0	0	0	4	0	0	0	0	1	0	0	0	0	3	0	0	0	1	1	1.4023	1.40265
338.15	589.3	1	3	0	0	0	0	0	0	0	0	0	0	0	0	0	0	0	1	0	0	2	0	0	0	0	0	0	2	0	0	5	0	0	0	0	1	1.45963	1.45956
318.15	589.3	4	14	1	0	0	0	0	1	1	0	0	0	0	0	0	0	0	1	0	0	0	0	0	0	0	0	0	1	4	0	0	0	1	0	1	0	1.48038	1.48001
298.15	589.3	2	9	0	2	0	0	0	0	0	0	0	0	0	0	0	0	0	1	0	0	6	0	0	0	0	0	0	2	0	0	3	0	0	0	1	1	1.43584	1.43551
303.15	589.3	4	18	0	0	0	0	0	2	1	0	0	0	0	0	0	0	0	1	0	0	0	0	0	0	1	0	0	1	0	0	0	0	0	0	0	0	1.49365	1.49362
318.15	589.3	3	4	0	0	0	0	0	0	0	0	0	1	0	0	0	0	0	0	0	0	0	0	0	0	0	0	0	0	0	0	3	0	0	0	1	1	1.4797	1.48104
303.15	589.3	3	26	1	0	0	0	0	0	3	2	0	0	0	0	0	0	0	0	1	0	0	0	0	0	0	0	0	1	0	0	3	0	0	0	1	1	1.47476	1.47487
308.15	589.3	3	2	0	0	0	0	0	0	2	0	0	0	0	0	0	0	0	0	0	0	0	0	0	0	0	0	0	1	0	0	3	0	0	0	1	1	1.47645	1.4751
283.15	589.3	3	3	0	0	0	0	0	0	0	0	0	1	0	0	0	0	0	0	0	0	0	0	0	0	0	0	0	0	0	0	3	0	0	0	1	1	1.49269	1.49574
318.15	589.3	2	4	0	1	0	0	0	0	1	0	0	0	0	0	0	0	0	0	0	0	3	0	0	0	0	0	0	1	0	0	3	0	0	0	1	1	1.43358	1.4341
353.15	589.3	4	28	0	0	0	0	0	0	0	0	0	0	0	0	0	0	0	1	2	0	0	0	0	0	1	0	0	0	0	0	0	0	0	0	0	0	1.46599	1.46601
323.15	589.3	3	8	0	0	0	0	0	3	1	0	0	0	0	0	0	0	0	2	0	0	0	0	0	0	0	0	0	1	0	0	0	0	0	0	0	0	1.49476	1.49511
333.15	589.3	2	1	0	0	0	0	0	0	0	0	0	1	0	0	0	0	0	0	0	0	0	0	0	0	0	0	0	0	0	0	3	0	0	1	0	1	1.44395	1.44375
333.15	589.3	2	7	0	0	0	0	0	0	0	0	0	0	0	0	0	0	0	0	0	0	0	1	0	0	0	0	0	0	0	0	3	0	0	0	1	1	1.49956	1.49852
333.15	589.3	2	3	0	1	0	0	0	0	0	0	0	0	0	0	0	0	0	0	3	0	0	0	0	0	0	0	0	0	0	0	3	0	0	0	1	1	1.49417	1.49425
313.15	589.3	4	28	0	1	0	0	0	0	1	0	0	0	0	0	0	0	0	0	0	0	3	0	0	0	1	0	0	1	0	0	0	0	0	0	0	0	1.45365	1.4536
298.15	589.3	2	7	0	0	0	0	0	0	0	0	0	0	0	0	0	0	0	0	0	0	0	0	1	0	0	0	0	0	0	0	3	0	0	0	1	1	1.5221	1.51363
283.15	589.3	1	3	0	0	0	0	0	0	0	0	0	0	0	0	0	0	0	1	0	0	2	0	0	0	0	0	0	2	0	0	5	0	0	0	0	1	1.47569	1.47569
313.15	589.3	2	5	0	0	0	0	0	0	0	0	0	0	0	0	0	0	0	0	0	0	4	0	0	0	0	1	0	0	0	0	3	0	0	0	1	1	1.42752	1.42461
308.15	589.3	3	3	0	0	0	0	0	0	0	0	0	1	0	0	0	0	0	0	0	0	0	0	0	0	0	0	0	0	0	0	3	0	0	0	1	1	1.4858	1.4876
313.15	589.3	4	2	1	0	0	0	0	1	0	0	0	1	0	0	1	0	0	1	0	0	0	0	0	0	0	0	0	0	0	0	0	0	0	0	0	0	1.5105	1.51041
333.15	589.3	2	3	0	0	0	0	0	0	0	0	0	0	0	0	0	0	0	1	2	0	0	0	0	0	0	0	0	0	0	0	3	0	0	0	1	1	1.49478	1.49651
318.15	656.3	2	3	0	2	0	0	0	0	0	0	0	0	0	0	0	0	0	1	0	0	6	0	0	0	0	0	0	2	0	0	3	0	0	0	1	1	1.4182	1.41816
323.15	589.3	3	2	0	0	0	0	0	0	2	0	0	0	0	0	0	0	0	0	0	0	0	0	0	0	0	0	0	1	0	0	3	0	0	0	1	1	1.47158	1.4721
[truncated: 2,880 more rows]

## Sheet: Test
Table S9. CatBoost test dataset
T(K)	Wave Length(nm)	-CH3	-CH2-	>CH-	>C<	=CH2	=CH-	=C<	-OH	-O-	>C=O	-COOH	-COO-	HCOO-	=O(other)	-NH2	-NH3	-NH-	>N-	-CN	-NO2	-F	-Cl	-Br	-I	-P	-B	-S-	-SO2	-CH2-	>CH-	=CH-	=C<	-O-	-NH-	>N-	=N-	y	ypred
323.15	589.3	2	1	0	0	0	0	0	0	0	0	0	0	0	0	0	0	0	0	1	0	0	0	0	0	0	0	1	0	0	0	3	0	0	0	1	1	1.54221	1.54335
308.2	589.3	2	3	0	0	0	0	0	0	0	0	0	0	0	0	0	0	0	0	0	0	4	0	0	0	0	1	0	0	0	0	3	0	0	0	1	1	1.4163	1.4195
323.15	589.3	2	3	0	0	0	0	0	0	0	0	0	0	0	0	0	0	0	0	0	0	6	0	0	0	1	0	0	0	0	0	3	0	0	0	1	1	1.4025	1.40323
303.15	589.3	3	3	1	0	0	0	0	2	0	0	0	1	0	0	1	0	0	1	0	0	0	0	0	0	0	0	0	0	0	0	0	0	0	0	0	0	1.5416	1.54131
323.15	589.3	4	2	1	0	0	0	0	2	0	0	0	1	0	0	0	0	0	1	0	0	0	0	0	0	0	0	0	0	0	0	0	0	0	0	0	0	1.47418	1.47606
333.15	589.3	3	2	0	0	0	0	0	0	2	0	0	0	0	0	0	0	0	0	0	0	0	0	0	0	0	0	0	1	0	0	3	0	0	0	1	1	1.469	1.46967
338.15	589.3	5	3	0	0	0	0	0	0	2	0	0	0	0	0	0	0	0	1	0	0	0	0	0	0	0	0	0	1	0	0	0	0	0	0	0	0	1.45402	1.45388
288.15	589.3	1	3	0	0	0	0	0	0	0	0	0	0	0	0	0	0	0	0	0	0	4	0	0	0	0	1	0	0	0	0	5	0	0	0	0	1	1.44851	1.44784
293.15	589.3	2	4	0	2	0	0	0	0	1	0	0	0	0	0	0	0	0	1	0	0	6	0	0	0	0	0	0	2	0	0	3	0	0	0	1	1	1.4287	1.42964
308.15	589.3	1	5	0	0	0	0	0	0	0	0	0	0	0	0	0	0	0	0	1	0	0	0	1	0	0	0	0	0	0	0	3	0	0	0	1	1	1.54346	1.54251
306.2	589.3	2	1	0	1	0	0	0	0	1	0	0	0	0	0	0	0	0	0	0	0	3	0	0	0	0	0	0	1	0	0	3	0	0	0	1	1	1.4303	1.43076
343.15	589.3	4	5	0	2	0	0	0	0	0	0	0	0	0	0	0	0	0	1	0	0	6	0	0	0	0	0	0	2	0	0	2	3	0	0	0	1	1.45044	1.44725
293.15	589.3	1	3	0	2	0	0	0	0	1	0	0	0	0	0	0	0	0	1	0	0	6	0	0	0	0	0	0	2	0	0	5	0	0	0	0	1	1.4426	1.44505
313.15	589.3	2	22	0	0	0	0	0	0	2	0	0	0	0	0	0	0	0	0	1	0	0	0	0	0	0	0	0	1	0	0	3	0	0	0	1	1	1.46972	1.47122
303.15	589.3	2	1	0	0	0	0	0	0	0	0	0	1	0	0	0	0	0	0	0	0	0	0	0	0	0	0	0	0	3	1	3	0	0	1	1	1	1.51229	1.51918
283.15	589.3	1	2	0	4	0	0	0	1	1	0	0	0	0	0	0	0	0	0	0	0	9	0	0	0	0	0	0	1	0	0	3	0	0	0	1	1	1.4004	1.40015
298.2	589.3	2	5	0	0	0	0	0	0	0	0	0	0	0	0	0	0	0	0	0	0	6	0	0	0	1	0	0	0	0	0	3	0	0	0	1	1	1.4164	1.41791
308.15	589.3	1	7	0	0	0	0	0	0	0	0	0	0	0	0	0	0	0	0	1	0	0	0	1	0	0	0	0	0	0	0	3	0	0	0	1	1	1.52719	1.52832
308.15	589.3	5	9	0	0	0	0	0	0	2	0	0	0	0	0	0	0	0	0	0	0	0	0	0	0	1	0	0	1	0	0	0	0	0	0	0	0	1.47054	1.47143
353.15	589.3	2	3	0	8	0	0	0	0	0	0	0	0	0	0	0	0	0	1	0	0	18	0	0	0	0	0	0	2	0	0	3	0	0	0	1	1	1.37206	1.3713
298.1	589.3	2	5	0	0	0	0	0	0	0	0	0	0	0	0	0	0	0	0	0	0	6	0	0	0	1	0	0	0	0	0	3	0	0	0	1	1	1.417	1.41694
303.15	589.3	1	0	0	0	0	0	0	1	1	0	0	0	0	0	0	0	0	0	0	0	0	0	0	0	0	0	0	1	0	0	3	0	0	1	0	1	1.48761	1.49153
338.15	589.3	2	1	0	1	0	0	0	0	0	0	0	0	0	0	0	0	0	0	3	0	0	0	0	0	0	0	0	0	0	0	3	0	0	0	1	1	1.49921	1.49852
298.15	589.3	2	3	0	0	0	0	0	0	0	0	0	0	0	0	0	0	0	1	2	0	0	0	0	0	0	0	0	0	4	0	0	0	0	0	1	0	1.49681	1.49107
303.15	589.3	2	7	0	0	0	0	0	0	0	0	0	0	0	0	0	0	0	0	0	0	0	0	1	0	0	0	0	0	0	0	3	0	0	0	1	1	1.49502	1.51816
323.15	589.3	2	3	0	0	0	0	0	0	0	0	0	0	0	0	0	0	0	0	0	0	4	0	0	0	0	1	0	0	0	0	3	0	0	0	1	1	1.4155	1.41526
293.15	589.3	2	1	0	1	0	0	0	0	0	0	0	0	0	0	0	0	0	0	3	0	0	0	0	0	0	0	0	0	0	0	3	0	0	0	1	1	1.51454	1.51384
303.2	589.3	2	13	0	2	0	4	0	0	0	0	0	0	0	0	0	0	0	1	0	0	6	0	0	0	0	0	0	2	0	0	3	0	0	0	1	1	1.4645	1.46442
303.15	589.3	3	10	0	0	0	0	0	0	2	0	0	0	0	0	0	0	0	0	0	0	0	0	0	0	0	0	0	1	0	0	3	0	0	0	1	1	1.4684	1.46787
308.15	589.3	3	4	0	0	0	0	0	1	0	0	0	1	0	0	1	0	0	1	0	0	0	0	0	0	0	0	0	0	0	0	0	0	0	0	0	0	1.5294	1.52922
333.15	589.3	2	2	0	2	0	0	0	0	0	0	0	0	0	0	0	0	0	1	0	0	6	0	0	0	0	0	0	2	5	0	0	0	0	0	1	0	1.4173	1.41763
293.15	589.3	0	3	0	0	1	1	0	0	0	0	0	0	0	0	0	0	0	0	1	0	0	1	0	0	0	0	0	0	0	0	3	0	0	0	1	1	1.54731	1.54678
353.15	589.3	2	2	0	2	0	0	0	0	0	0	0	0	0	0	0	0	0	1	0	0	6	0	0	0	0	0	0	2	4	0	0	0	0	0	1	0	1.40589	1.40559
323.15	486.1	2	1	0	2	0	0	0	0	0	0	0	0	0	0	0	0	0	1	0	0	6	0	0	0	0	0	0	2	0	0	3	0	0	0	1	1	1.4207	1.42068
298.15	589.3	3	1	0	0	0	0	0	0	0	0	0	1	0	0	0	0	0	0	0	0	0	0	0	0	0	0	0	0	0	0	3	0	0	0	1	1	1.50007	1.50018
328.15	589.3	2	2	0	2	0	0	0	0	0	0	0	0	0	0	0	0	0	1	0	0	6	0	0	0	0	0	0	2	4	0	0	0	0	0	1	0	1.41212	1.41234
313.15	589.3	3	2	0	0	0	0	0	0	2	0	0	0	0	0	0	0	0	0	0	0	0	0	0	0	0	0	0	1	0	0	3	0	0	0	1	1	1.47535	1.47411
313.15	656.3	2	3	0	0	0	0	0	0	0	0	0	0	0	0	0	0	0	0	0	0	4	0	0	0	0	1	0	0	0	0	3	0	0	0	1	1	1.4151	1.41529
313.15	589.3	2	2	0	2	0	0	0	0	0	0	0	0	0	0	0	0	0	1	0	0	6	0	0	0	0	0	0	2	5	0	0	0	0	0	1	0	1.42304	1.42285
328.15	589.3	2	1	0	1	0	0	0	0	1	0	0	0	0	0	0	0	0	0	0	0	3	0	0	0	0	0	0	1	0	0	3	0	0	0	1	1	1.42494	1.4251
303.15	589.3	3	8	0	0	0	0	0	3	1	0	0	0	0	0	0	0	0	2	0	0	0	0	0	0	0	0	0	1	0	0	0	0	0	0	0	0	1.49937	1.49675
298.15	589.3	2	3	0	1	0	0	0	0	1	0	0	0	0	0	0	0	0	0	0	0	3	0	0	0	0	0	0	1	0	0	3	0	0	0	1	1	1.43756	1.43738
328.15	589.3	4	14	1	0	0	0	0	1	1	0	0	0	0	0	0	0	0	1	0	0	0	0	0	0	0	0	0	1	4	0	0	0	1	0	1	0	1.47693	1.47707
333.15	589.3	3	2	0	0	0	0	0	0	2	0	0	0	0	0	0	0	0	0	0	0	0	0	0	0	0	0	0	1	0	0	3	0	0	0	1	1	1.47023	1.46967
318.15	589.3	2	3	0	0	0	0	0	0	0	0	0	0	0	0	0	0	0	0	1	0	0	0	0	0	0	0	1	0	0	0	3	0	0	0	1	1	1.53348	1.53306
323.15	589.3	1	2	0	4	0	0	0	1	1	0	0	0	0	0	0	0	0	0	0	0	9	0	0	0	0	0	0	1	0	0	3	0	0	0	1	1	1.38989	1.39001
293.15	589.3	3	1	1	2	0	0	0	0	0	0	0	0	0	0	0	0	0	1	0	0	6	0	0	0	0	0	0	2	4	0	0	0	0	0	1	0	1.42563	1.42584
323.15	589.3	2	1	0	0	0	0	0	0	0	0	0	1	0	0	0	0	0	0	0	0	0	0	0	0	0	0	0	0	3	1	3	0	0	1	1	1	1.50621	1.51418
308.1	589.3	4	4	0	0	0	0	0	0	2	0	0	0	0	0	0	0	0	0	0	0	0	0	0	0	0	0	0	2	0	0	6	0	0	0	2	2	1.50602	1.50638
318.15	589.3	4	6	0	2	0	0	0	0	0	0	0	0	0	0	0	0	0	1	0	0	6	0	0	0	0	0	0	2	0	0	2	3	0	0	0	1	1.45298	1.45276
313.15	486.1	2	5	0	0	0	0	0	0	0	0	0	0	0	0	0	0	0	0	0	0	4	0	0	0	0	1	0	0	0	0	3	0	0	0	1	1	1.4292	1.42936
333.15	589.3	5	12	3	0	0	0	0	1	1	0	0	1	0	0	1	0	0	0	0	0	0	0	0	0	0	0	0	1	0	0	0	0	0	0	0	0	1.4422	1.44211
288.15	589.3	2	3	0	2	0	0	0	0	0	0	0	0	0	0	0	0	0	1	0	0	6	0	0	0	0	0	0	2	5	0	0	0	0	0	1	0	1.43251	1.43205
305.65	589.3	2	3	0	0	0	0	0	0	0	0	0	0	0	0	0	0	0	0	0	0	4	0	0	0	0	1	0	0	0	0	4	1	0	0	0	1	1.44909	1.4528
298.15	589.3	2	1	0	2	0	0	0	0	0	0	0	0	0	0	0	0	0	1	0	0	6	0	0	0	0	0	0	2	0	0	3	0	0	0	1	1	1.4229	1.42284
308.15	589.3	2	3	0	0	0	0	0	0	0	0	0	0	0	0	0	0	0	0	0	0	6	0	0	0	1	0	0	0	0	0	3	0	0	0	1	1	1.4057	1.40702
303.15	589.3	4	21	0	2	0	0	0	0	0	0	0	0	0	0	0	0	0	2	0	0	6	0	0	0	0	0	0	2	0	0	0	0	0	0	0	0	1.4359	1.43687
323.18	589.3	2	5	0	0	0	0	0	1	0	0	0	1	0	0	1	0	0	0	0	0	0	0	0	0	0	0	0	0	0	0	0	0	0	0	0	0	1.4461	1.4467
338.15	589.3	2	1	0	0	0	0	0	0	0	0	0	0	0	0	0	0	0	1	2	0	0	0	0	0	0	0	0	0	0	0	3	0	0	0	1	1	1.49809	1.49973
342.37	589.3	3	1	0	0	0	0	0	0	1	0	0	0	0	0	0	0	0	0	0	0	0	0	0	0	0	0	0	1	0	0	7	2	0	0	1	1	1.53304	1.53352
303.15	589.3	2	2	0	0	0	0	0	0	0	0	0	0	0	0	0	0	0	0	0	0	4	0	0	0	0	1	0	0	0	0	3	0	0	0	1	1	1.4153	1.41598
308.15	589.3	2	7	0	0	0	0	0	0	0	0	0	0	0	0	0	0	0	0	0	0	4	0	0	0	0	1	0	0	0	0	3	0	0	0	1	1	1.42984	1.42977
298.15	589.3	5	9	0	0	0	0	0	0	2	0	0	0	0	0	0	0	0	0	0	0	0	0	0	0	1	0	0	1	0	0	0	0	0	0	0	0	1.47344	1.47559
308.15	589.3	2	5	0	0	0	0	0	0	0	0	0	0	0	0	0	0	0	0	0	0	0	1	0	0	0	0	0	0	0	0	3	0	0	0	1	1	1.51437	1.51145
313.15	589.3	1	5	0	0	0	0	0	0	0	0	0	0	0	0	0	0	0	0	1	0	0	1	0	0	0	0	0	0	0	0	3	0	0	0	1	1	1.51992	1.51685
298.15	589.3	3	1	0	0	0	0	0	0	0	0	0	1	0	0	0	0	0	0	0	0	0	0	0	0	0	0	0	0	0	0	3	0	0	0	1	1	1.50069	1.50018
318.15	589.3	2	1	0	0	0	0	0	0	0	0	0	1	0	0	0	0	0	0	0	0	0	0	0	0	0	0	0	0	3	1	3	0	0	1	1	1	1.50774	1.51526
289.379	632.8	1	3	0	0	0	0	0	0	0	0	0	0	0	0	0	0	0	0	0	0	4	0	0	0	0	1	0	0	0	0	5	0	0	0	0	1	1.4461	1.44799
328.15	589.3	2	1	0	0	0	0	0	1	1	0	0	0	0	0	0	0	0	0	0	0	0	0	0	0	0	0	0	1	0	0	3	0	0	0	1	1	1.49052	1.4888
298.15	589.3	2	3	0	0	0	0	0	0	0	0	0	0	0	0	0	0	0	0	0	0	6	0	0	0	1	0	0	0	0	0	3	0	0	0	1	1	1.4095	1.4093
293.15	589.3	4	3	0	2	0	0	0	0	0	0	0	0	0	0	0	0	0	2	0	0	6	0	0	0	0	0	0	2	0	0	0	0	0	0	0	0	1.40945	1.40982
298.1	589.3	4	4	0	0	0	0	0	0	2	0	0	0	0	0	0	0	0	0	0	0	0	0	0	0	0	0	0	2	0	0	6	0	0	0	2	2	1.50827	1.50958
313.15	589.3	2	3	0	0	0	0	0	1	1	0	0	0	0	0	0	0	0	0	0	0	0	0	0	0	0	0	0	1	0	0	3	0	0	0	1	1	1.4914	1.49307
328.15	589.3	4	28	0	0	0	0	0	0	0	0	0	0	0	0	0	0	0	0	0	0	0	0	1	0	1	0	0	0	0	0	0	0	0	0	0	0	1.47916	1.47996
338.15	589.3	3	3	0	0	0	0	0	0	0	0	0	1	0	0	0	0	0	0	0	0	0	0	0	0	0	0	0	0	0	0	3	0	0	0	1	1	1.48332	1.47705
288.15	589.3	2	3	0	0	0	0	0	0	0	0	0	0	0	0	0	0	0	0	1	0	0	0	0	0	0	0	1	0	0	0	3	0	0	0	1	1	1.54234	1.5419
308	633	4	4	0	0	0	0	0	0	1	0	0	0	0	0	0	0	0	0	0	0	0	0	0	0	0	0	0	1	0	0	6	3	0	0	1	1	1.5117	1.51149
298.15	589.3	5	6	2	0	0	0	0	0	0	1	0	1	0	0	0	0	1	0	0	0	0	0	0	0	0	0	0	0	4	0	0	0	1	0	1	0	1.4818	1.48239
323.15	589.3	3	0	0	0	0	0	0	0	2	0	0	0	0	0	0	0	0	0	0	0	0	0	0	0	0	0	0	1	0	0	3	0	0	0	1	1	1.4785	1.47611
323.15	589.3	4	7	0	2	0	0	0	0	0	0	0	0	0	0	0	0	0	2	0	0	6	0	0	0	0	0	0	2	0	0	0	0	0	0	0	0	1.4176	1.41731
293.15	589.3	3	2	0	0	0	0	0	0	2	0	0	0	0	0	0	0	0	0	0	0	0	0	0	0	0	0	0	1	0	0	3	0	0	0	1	1	1.48053	1.47942
303.15	589.3	2	2	0	2	0	0	0	0	0	0	0	0	0	0	0	0	0	1	0	0	6	0	0	0	0	0	0	2	5	0	0	0	0	0	1	0	1.4256	1.42599
293.15	589.3	2	1	0	1	0	0	0	0	1	0	0	0	0	0	0	0	0	0	0	0	3	0	0	0	0	0	0	1	0	0	3	0	0	0	1	1	1.433	1.43505
313.15	589.3	2	2	1	0	0	0	0	1	0	0	0	1	0	0	1	0	0	0	0	0	0	0	0	0	0	0	0	0	0	0	3	0	0	0	1	1	1.52159	1.50895
328.15	589.3	2	1	0	2	0	0	0	0	0	0	0	0	0	0	0	0	0	1	0	0	6	0	0	0	0	0	0	2	0	0	3	0	0	0	1	1	1.41458	1.41442
328.15	589.3	2	3	0	0	0	0	0	0	0	0	0	0	0	0	0	0	0	0	0	0	4	0	0	0	0	1	0	0	0	0	4	1	0	0	0	1	1.44436	1.44647
313.15	589.3	0	6	0	4	0	0	0	0	0	2	0	0	0	0	2	0	0	2	0	0	12	0	0	0	0	0	0	4	0	0	6	0	0	0	2	2	1.4504	1.44992
343.15	589.3	3	0	0	0	0	0	0	0	2	0	0	0	0	0	0	0	0	0	0	0	0	0	0	0	0	0	0	1	0	0	4	1	0	0	0	1	1.50046	1.50199
323.1	589.3	2	2	0	0	0	0	0	1	0	0	0	1	0	0	1	0	0	0	0	0	0	0	0	0	0	0	0	0	0	0	0	0	0	0	0	0	1.4433	1.44417
328.15	589.3	1	5	0	1	0	0	0	0	1	0	0	0	0	0	0	0	0	0	1	0	3	0	0	0	0	0	0	1	0	0	3	0	0	0	1	1	1.52652	1.52606
298.15	589.3	2	1	0	2	0	0	0	0	0	0	0	0	0	0	0	0	0	1	0	0	6	0	0	0	0	0	0	2	0	0	3	0	0	0	1	1	1.42307	1.42284
303.15	589.3	4	3	0	0	0	0	0	1	0	0	0	1	0	0	0	0	0	1	0	0	0	0	0	0	0	0	0	0	0	0	0	0	0	0	0	0	1.4668	1.47177
303.15	589.3	2	2	0	2	0	0	0	0	0	0	0	0	0	0	0	0	0	1	0	0	6	0	0	0	0	0	0	2	5	0	0	0	0	0	1	0	1.42586	1.42599
288.15	589.3	2	3	0	0	0	0	0	0	0	0	0	0	0	0	0	0	0	0	0	0	4	0	0	0	0	1	0	0	0	0	3	0	0	0	1	1	1.4243	1.4241
303.15	589.3	5	9	0	0	0	0	0	0	2	0	0	0	0	0	0	0	0	0	0	0	0	0	0	0	1	0	0	1	0	0	0	0	0	0	0	0	1.47199	1.47353
338.15	589.3	3	2	0	0	0	0	0	0	0	0	0	1	0	0	0	0	0	0	0	0	0	0	0	0	0	0	0	0	0	0	3	0	0	0	1	1	1.4811	1.48192
305.65	589.3	2	2	0	2	0	0	0	0	0	0	0	0	0	0	0	0	0	1	0	0	6	0	0	0	0	0	0	2	0	0	4	1	0	0	0	1	1.44679	1.44541
293.15	589.3	2	3	0	2	0	0	0	0	1	0	0	0	0	0	0	0	0	1	0	0	6	0	0	0	0	0	0	2	4	0	0	0	0	0	1	0	1.4265	1.42344
303.15	589.3	4	28	0	0	0	0	0	0	0	0	0	0	0	0	0	0	0	1	2	0	0	0	0	0	1	0	0	0	0	0	0	0	0	0	0	0	1.48174	1.48136
363.15	589.3	2	7	0	2	0	0	0	0	0	0	0	0	0	0	0	0	0	2	0	0	6	0	0	0	0	0	0	2	0	0	0	0	0	0	0	0	1.4035	1.40503
288.15	589.3	1	2	0	2	0	0	0	1	0	0	0	0	0	0	0	0	0	1	0	0	6	0	0	0	0	0	0	2	0	0	3	0	0	0	1	1	1.4365	1.43507
283.15	589.3	2	1	0	0	0	0	0	0	0	0	0	1	0	0	0	0	0	0	0	0	0	0	0	0	0	0	0	0	0	0	3	0	0	1	0	1	1.46347	1.46287
293.15	589.3	1	4	0	0	0	0	0	0	0	0	0	1	0	0	0	0	0	0	1	0	0	0	0	0	0	0	0	0	0	0	3	0	0	1	0	1	1.4715	1.47167
348.15	589.3	2	1	0	2	0	0	0	0	0	0	0	0	0	0	0	0	0	1	0	0	6	0	0	0	0	0	0	2	0	0	3	0	0	0	1	1	1.40902	1.40896
318.15	589.3	2	1	0	0	0	0	0	1	1	0	0	0	0	0	0	0	0	0	0	0	0	0	0	0	0	0	0	1	0	0	3	0	0	0	1	1	1.49269	1.49214
298.15	589.3	4	28	0	0	0	0	0	0	0	0	0	0	0	0	0	0	0	1	2	0	0	0	0	0	1	0	0	0	0	0	0	0	0	0	0	0	1.48387	1.48267
298.15	589.3	3	2	0	0	0	0	0	0	2	0	0	0	0	0	0	0	0	0	0	0	0	0	0	0	0	0	0	1	0	0	3	0	0	0	1	1	1.47756	1.47796
293.2	589.3	2	15	0	2	0	2	0	0	0	0	0	0	0	0	0	0	0	1	0	0	6	0	0	0	0	0	0	2	0	0	3	0	0	0	1	1	1.4545	1.45147
308.15	589.3	2	4	1	0	0	0	0	1	0	0	0	1	0	0	1	0	0	0	0	0	0	0	0	0	0	0	0	0	0	0	3	0	0	0	1	1	1.5126	1.51183
288.15	589.3	2	3	0	0	0	0	0	0	0	0	0	0	0	0	0	0	0	1	2	0	0	0	0	0	0	0	0	0	0	0	3	0	0	0	1	1	1.51202	1.51208
298.15	589.3	4	2	1	0	0	0	0	1	0	0	0	1	0	0	1	0	0	1	0	0	0	0	0	0	0	0	0	0	0	0	0	0	0	0	0	0	1.514	1.48851
290.65	589.3	2	2	0	2	0	0	0	0	0	0	0	0	0	0	0	0	0	1	0	0	6	0	0	0	0	0	0	2	0	0	4	1	0	0	0	1	1.45132	1.4498
333.15	589.3	1	9	0	1	0	0	0	0	1	0	0	0	0	0	0	0	0	0	1	0	3	0	0	0	0	0	0	1	0	0	3	0	0	0	1	1	1.51873	1.51825
299.2	589.3	2	1	0	1	0	0	0	0	1	0	0	0	0	0	0	0	0	0	0	0	3	0	0	0	0	0	0	1	0	0	3	0	0	0	1	1	1.4321	1.43212
303.15	589.3	2	2	0	2	0	0	0	0	0	0	0	0	0	0	0	0	0	1	0	0	6	0	0	0	0	0	0	2	4	0	0	0	0	0	1	0	1.41928	1.41939
303.15	589.3	2	7	0	0	0	0	0	0	0	0	0	0	0	0	0	0	0	0	0	0	0	1	0	0	0	0	0	0	0	0	3	0	0	0	1	1	1.5049	1.50611
328.15	589.3	3	1	1	0	0	0	0	0	0	0	0	1	0	0	1	0	0	0	0	0	0	0	0	0	0	0	0	0	0	0	3	0	0	0	1	1	1.49395	1.50237
348.15	589.3	2	1	0	0	0	0	0	0	0	0	0	0	0	0	0	0	0	0	0	0	4	0	0	0	0	1	0	0	0	0	3	0	0	0	1	1	1.40148	1.39973
338.15	589.3	3	3	0	2	0	0	0	0	0	0	0	0	0	0	0	0	0	1	0	0	6	0	0	0	0	0	1	2	0	0	0	0	0	0	0	0	1.4148	1.4147
313	589.3	1	5	0	2	0	0	0	0	1	0	0	0	0	0	0	0	0	1	1	0	6	0	0	0	0	0	0	2	0	0	3	0	0	0	1	1	1.424	1.43455
328.15	589.3	2	7	0	0	0	0	0	0	0	0	0	0	0	0	0	0	0	0	0	0	0	1	0	0	0	0	0	0	0	0	3	0	0	0	1	1	1.5037	1.4991
313.15	589.3	2	3	1	0	0	0	0	1	0	0	0	1	0	0	1	0	0	0	0	0	0	0	0	0	0	0	0	0	0	0	3	0	0	0	1	1	1.5141	1.51284
298.1	589.3	2	5	0	0	0	0	0	0	0	0	0	0	0	0	0	0	0	0	0	0	4	0	0	0	0	1	0	0	0	0	3	0	0	0	1	1	1.4223	1.42709
323.15	656.3	2	3	0	0	0	0	0	0	0	0	0	0	0	0	0	0	0	0	0	0	4	0	0	0	0	1	0	0	0	0	3	0	0	0	1	1	1.4124	1.41252
318.15	589.3	2	2	0	0	0	0	0	0	2	0	0	0	0	0	0	0	0	0	0	0	0	0	0	0	0	0	0	1	0	0	5	0	0	0	0	1	1.49976	1.49956
308.15	589.3	4	23	0	0	0	0	0	0	0	0	0	1	0	0	0	0	1	0	0	0	0	0	0	0	0	0	0	0	0	0	0	0	0	0	0	0	1.4417	1.44162
313.15	589.3	3	1	0	0	0	0	0	0	0	0	0	1	0	0	0	0	0	0	0	0	0	0	0	0	0	0	0	0	0	0	3	0	0	0	1	1	1.495	1.49576
298.1	589.3	2	3	0	2	0	0	0	0	0	0	0	0	0	0	0	0	0	1	1	0	6	0	0	0	0	0	0	2	0	0	2	1	0	0	1	1	1.4435	1.44039
313.15	589.3	2	3	0	0	0	0	0	0	0	0	0	0	0	0	0	0	0	0	0	0	6	0	0	0	1	0	0	0	0	0	3	0	0	0	1	1	1.407	1.40568
353.15	589.3	2	3	0	2	0	0	0	0	0	0	0	0	0	0	0	0	0	1	0	0	6	0	0	0	0	0	0	2	0	0	4	1	0	0	0	1	1.42953	1.42956
283.1	589.3	2	1	0	0	0	0	0	0	0	0	0	0	0	0	0	0	0	0	0	0	4	0	0	0	0	1	0	0	0	0	3	0	0	0	1	1	1.4085	1.41553
318.15	589.3	2	7	0	0	0	0	0	0	0	0	0	0	0	0	0	0	0	0	0	0	0	1	0	0	0	0	0	0	0	0	3	0	0	0	1	1	1.5007	1.50298
283.15	589.3	3	3	0	0	0	0	0	0	0	0	0	1	0	0	0	0	0	0	0	0	0	0	0	0	0	0	0	0	4	0	0	0	0	0	1	0	1.47263	1.47275
313.15	589.3	2	2	0	2	0	0	0	0	0	0	0	0	0	0	0	0	0	1	0	0	6	0	0	0	0	0	0	2	0	0	4	1	0	0	0	1	1.44015	1.44202
303.15	589.3	1	6	0	0	0	0	0	1	0	0	0	0	0	0	0	0	0	0	0	0	0	1	0	0	0	0	0	0	0	0	3	0	0	0	1	1	1.508	1.5082
318.15	589.3	2	7	0	0	0	0	0	0	0	0	0	0	0	0	0	0	0	2	0	0	2	0	0	0	0	0	0	2	0	0	0	0	0	0	0	0	1.439	1.4398
320.65	589.3	1	3	0	0	0	0	0	0	0	0	0	0	0	0	0	0	0	0	0	0	4	0	0	0	0	1	0	0	0	0	5	0	0	0	0	1	1.43989	1.43943
293.15	589.3	2	7	0	0	0	0	0	0	0	0	0	0	0	0	0	0	0	0	0	0	6	0	0	0	1	0	0	0	0	0	3	0	0	0	1	1	1.4235	1.42476
318.15	589.3	2	5	0	0	0	0	0	0	0	0	0	0	0	0	0	0	0	0	0	0	4	0	0	0	0	1	0	0	0	0	3	0	0	0	1	1	1.42533	1.42332
305.65	589.3	1	3	0	1	0	0	0	0	1	0	0	0	0	0	0	0	0	0	0	0	3	0	0	0	0	0	0	1	0	0	5	0	0	0	0	1	1.45618	1.45668
333.15	589.3	2	1	0	2	0	0	0	0	0	0	0	0	0	0	0	0	0	1	0	0	6	0	0	0	0	0	0	2	0	0	4	1	0	0	0	1	1.43304	1.43574
313.15	589.3	2	2	0	2	0	0	0	0	0	0	0	0	0	0	0	0	0	1	0	0	6	0	0	0	0	0	0	2	4	0	0	0	0	0	1	0	1.4166	1.41619
328.15	589.3	1	9	0	0	0	0	0	1	0	0	0	1	0	0	0	0	0	0	1	0	0	0	0	0	0	0	0	1	0	0	7	2	0	0	1	1	1.51058	1.51143
323.15	589.3	1	1	0	2	0	0	0	0	1	0	0	0	0	0	0	0	0	1	0	0	6	0	0	0	0	0	0	2	0	0	5	0	0	0	0	1	1.4354	1.43455
303.15	589.3	3	0	0	0	0	0	0	0	2	0	0	0	0	0	0	0	0	0	0	0	0	0	0	0	0	0	0	1	0	0	3	0	0	0	1	1	1.4811	1.48096
338.15	589.3	3	5	0	0	0	0	0	0	0	0	0	1	0	0	0	0	0	0	0	0	0	0	0	0	0	0	0	0	0	0	3	0	0	0	1	1	1.4722	1.47249
283.15	589.3	1	3	0	0	0	0	0	0	0	0	0	0	0	0	0	0	0	0	0	0	4	0	0	0	0	1	0	0	0	0	5	0	0	0	0	1	1.44984	1.44937
343.15	589.3	2	0	0	0	0	0	0	0	2	0	0	0	0	0	0	0	0	0	0	0	0	0	0	0	0	0	0	1	0	0	5	0	0	0	0	1	1.5009	1.50086
313.15	589.3	2	5	0	2	0	0	0	0	0	0	0	0	0	0	0	0	0	1	0	0	6	0	0	0	0	0	0	2	0	0	3	0	0	0	1	1	1.42552	1.42627
293.15	589.3	2	3	0	2	0	0	0	0	1	0	0	0	0	0	0	0	0	1	0	0	6	0	0	0	0	0	0	2	0	0	3	0	0	0	1	1	1.4306	1.42974
303.15	589.3	2	1	0	1	0	0	0	0	0	0	0	0	0	0	0	0	0	0	3	0	0	0	0	0	0	0	0	0	0	0	3	0	0	0	1	1	1.5101	1.51069
283.15	589.3	2	2	0	2	0	0	0	0	1	0	0	0	0	0	0	0	0	1	0	0	6	0	0	0	0	0	0	2	0	0	3	0	0	0	1	1	1.4311	1.43051
293.15	589.3	2	1	0	2	0	0	0	0	1	0	0	0	0	0	0	0	0	1	0	0	6	0	0	0	0	0	0	2	0	0	3	0	0	0	1	1	1.4271	1.42696
353.15	589.3	2	2	0	2	0	0	0	0	0	0	0	0	0	0	0	0	0	1	0	0	6	0	0	0	0	0	0	2	5	0	0	0	0	0	1	0	1.412	1.4123
288.15	589.3	2	3	0	8	0	0	0	0	0	0	0	0	0	0	0	0	0	1	0	0	18	0	0	0	0	0	0	2	0	0	3	0	0	0	1	1	1.39104	1.39451
323.15	589.3	2	3	0	0	0	0	0	0	0	0	0	0	0	0	0	0	0	1	0	0	2	0	0	0	0	0	0	2	4	0	0	0	0	0	1	0	1.4422	1.44119
338.15	589.3	3	2	0	0	0	0	0	0	2	0	0	0	0	0	0	0	0	0	0	0	0	0	0	0	0	0	0	1	4	0	0	0	0	0	1	0	1.46246	1.463
298.1	589.3	2	3	0	0	0	0	0	0	0	0	0	0	0	0	0	0	0	0	0	0	6	0	0	0	1	0	0	0	0	0	3	0	0	0	1	1	1.409	1.40801
308.15	589.3	1	2	0	2	0	0	0	0	0	0	0	0	0	0	0	0	0	1	0	0	6	0	0	0	0	0	0	2	0	0	5	0	0	0	0	1	1.4392	1.43965
303.15	589.3	2	3	0	0	0	0	0	0	0	0	0	0	0	0	0	0	0	0	0	0	4	0	0	0	0	1	0	0	0	0	4	1	0	0	0	1	1.45114	1.45224
303.15	589.3	2	3	1	0	0	0	0	1	0	0	0	1	0	0	1	0	0	0	0	0	0	0	0	0	0	0	0	0	0	0	3	0	0	0	1	1	1.5165	1.51866
333.15	589.3	2	13	0	2	0	0	0	0	0	0	0	0	0	0	0	0	0	1	0	0	6	0	0	0	0	0	0	2	0	0	3	0	0	0	1	1	1.4292	1.42855
328.15	589.3	1	9	0	0	0	0	0	0	0	0	0	0	0	0	0	0	0	0	1	0	0	0	1	0	0	0	0	0	0	0	3	0	0	0	1	1	1.50757	1.50813
333.15	589.3	5	9	0	0	0	0	0	0	2	0	0	0	0	0	0	0	0	0	0	0	0	0	0	0	1	0	0	1	0	0	0	0	0	0	0	0	1.4647	1.46413
313.15	589.3	2	3	0	1	0	0	0	0	1	0	0	0	0	0	0	0	0	0	0	0	3	0	0	0	0	0	0	1	0	0	3	0	0	0	1	1	1.4292	1.43308
293.15	589.3	4	28	0	0	0	0	0	0	0	0	0	0	0	0	0	0	0	0	0	0	0	1	0	0	1	0	0	0	0	0	0	0	0	0	0	0	1.48326	1.48442
308.15	589.3	2	3	0	8	0	0	0	0	0	0	0	0	0	0	0	0	0	1	0	0	18	0	0	0	0	0	0	2	0	0	3	0	0	0	1	1	1.38516	1.38518
303.15	589.3	4	28	0	0	0	0	0	0	0	0	0	0	0	0	0	0	0	0	0	0	0	1	0	0	1	0	0	0	0	0	0	0	0	0	0	0	1.48142	1.48031
323.15	589.3	1	7	0	1	0	0	0	0	1	0	0	0	0	0	0	0	0	0	1	0	3	0	0	0	0	0	0	1	0	0	3	0	0	0	1	1	1.52464	1.52432
288.15	589.3	2	3	0	2	0	0	0	0	0	0	0	0	0	0	0	0	0	1	0	0	6	0	0	0	0	0	0	2	0	0	3	0	0	0	1	1	1.43015	1.42957
293	589.3	4	4	0	0	0	0	0	0	1	0	0	0	0	0	0	0	0	1	0	0	4	0	0	0	0	1	0	0	0	0	0	0	0	0	0	0	1.4104	1.44792
293.1	589.3	4	7	0	0	0	0	0	0	0	0	0	0	0	0	0	0	0	0	0	0	0	0	0	1	0	0	0	0	0	0	2	3	0	0	0	1	1.5776	1.49955
288.25	589.3	2	4	0	0	0	0	0	0	0	0	0	0	0	0	0	0	0	0	0	0	6	0	0	0	1	0	0	0	0	0	3	0	0	0	1	1	1.41655	1.41669
308.15	589.3	2	3	0	0	0	0	0	0	0	0	0	1	0	0	1	0	0	0	0	0	0	0	0	0	0	0	0	0	0	0	3	0	0	0	1	1	1.5031	1.50373
338.15	589.3	2	2	0	2	0	0	0	0	0	0	0	0	0	0	0	0	0	1	0	0	6	0	0	0	0	0	0	2	0	0	3	0	0	0	1	1	1.4133	1.41363
285.742	632.8	1	3	0	0	0	0	0	0	0	0	0	0	0	0	0	0	0	0	0	0	4	0	0	0	0	1	0	0	0	0	5	0	0	0	0	1	1.4471	1.44761
303.15	589.3	1	5	0	0	0	0	0	0	0	0	0	0	0	0	0	0	0	0	1	0	0	1	0	0	0	0	0	0	0	0	3	0	0	0	1	1	1.52287	1.5192
328.15	589.3	2	2	0	2	0	0	0	0	0	0	0	0	0	0	0	0	0	1	0	0	6	0	0	0	0	0	0	2	0	0	3	0	0	0	1	1	1.4165	1.41647
299.2	589.3	3	2	0	0	0	0	0	0	2	0	0	0	0	0	0	0	0	0	0	0	0	0	0	0	0	0	0	1	0	0	3	0	0	0	1	1	1.4787	1.47817
298.15	589.3	2	2	0	0	0	0	0	0	0	0	0	1	0	0	0	1	0	0	0	0	0	0	0	0	0	0	0	0	0	0	0	0	0	0	0	0	1.4369	1.4392
303.15	589.3	2	3	0	0	0	0	0	0	0	0	0	0	0	0	0	0	0	0	0	0	6	0	0	0	1	0	0	0	0	0	3	0	0	0	1	1	1.408	1.40812
303.15	589.3	2	3	0	0	0	0	0	1	0	0	0	1	0	0	1	0	0	0	0	0	0	0	0	0	0	0	0	0	0	0	0	0	0	0	0	0	1.452	1.45237
353.15	589.3	2	3	0	2	0	0	0	0	1	0	0	0	0	0	0	0	0	1	0	0	6	0	0	0	0	0	0	2	4	0	0	0	0	0	1	0	1.4113	1.40802
333.15	589.3	1	3	0	2	0	0	0	0	0	0	0	0	0	0	0	0	0	1	0	0	6	0	0	0	0	0	0	2	0	0	5	0	0	0	0	1	1.4327	1.4328
308.15	589.3	2	1	0	0	0	0	0	0	0	0	0	1	0	0	0	0	0	0	0	0	0	0	0	0	0	0	0	0	0	0	3	0	0	1	0	1	1.45379	1.45351
348.15	589.3	2	3	0	2	0	0	0	0	0	0	0	0	0	0	0	0	0	1	0	0	6	0	0	0	0	0	0	2	0	0	4	1	0	0	0	1	1.43097	1.43086
313.15	822.7	2	7	0	0	0	0	0	0	0	0	0	0	0	0	0	0	0	0	0	0	4	0	0	0	0	1	0	0	0	0	3	0	0	0	1	1	1.4226	1.42277
313.15	589.3	3	3	0	0	0	0	0	0	2	0	0	0	0	0	0	0	0	0	0	0	0	0	0	0	0	0	0	1	0	0	3	0	0	0	1	1	1.47536	1.47495
304.2	589.3	3	2	0	0	0	0	0	0	2	0	0	0	0	0	0	0	0	0	0	0	0	0	0	0	0	0	0	1	0	0	3	0	0	0	1	1	1.4774	1.47678
308.15	822.7	2	3	0	1	0	0	0	0	1	0	0	0	0	0	0	0	0	0	0	0	3	0	0	0	0	0	0	1	0	0	3	0	0	0	1	1	1.4282	1.42825
283.15	589.3	4	7	0	2	0	0	0	0	0	0	0	0	0	0	0	0	0	2	0	0	6	0	0	0	0	0	0	2	0	0	0	0	0	0	0	0	1.4288	1.42824
323.15	589.3	1	2	0	0	0	0	0	0	0	0	0	0	1	0	0	1	0	0	0	0	0	0	0	0	0	0	0	0	0	0	0	0	0	0	0	0	1.431	1.43166
308.01	589.3	3	1	0	0	0	0	0	0	0	0	0	1	0	0	0	0	0	0	0	0	0	0	0	0	0	0	0	0	0	0	3	0	0	0	1	1	1.49807	1.49718
298.15	589.3	2	5	0	0	0	0	0	0	0	0	0	0	0	0	0	0	0	0	1	0	0	0	0	0	0	0	1	0	0	0	3	0	0	0	1	1	1.5524	1.55024
353.15	589.3	12	32	2	2	0	0	0	0	1	0	0	0	0	1	0	0	0	0	0	0	0	0	0	0	2	0	0	0	0	0	0	0	0	0	0	0	1.45387	1.45412
303.15	589.3	3	12	1	0	0	0	0	0	3	1	0	0	0	0	0	1	0	0	0	0	0	0	0	0	0	0	0	1	0	0	0	0	0	0	0	0	1.463	1.46169
323	589.3	2	9	0	0	0	0	0	0	1	0	0	0	0	0	0	0	0	0	0	0	0	0	0	0	0	0	0	0	0	0	8	1	0	0	1	1	1.5132	1.51287
343.15	589.3	1	4	0	2	0	0	0	0	1	0	0	0	0	0	0	0	0	1	0	0	6	0	0	0	0	0	0	2	0	0	5	0	0	0	0	1	1.4294	1.43027
303.15	589.3	3	8	0	0	0	0	0	0	2	0	0	0	0	0	0	0	0	0	0	0	0	0	0	0	0	0	0	1	0	0	3	0	0	0	1	1	1.4741	1.47354
303.836	632.8	2	7	0	0	0	0	0	0	0	0	0	0	0	0	0	0	0	0	0	0	4	0	0	0	0	1	0	0	0	0	3	0	0	0	1	1	1.4303	1.43003
303.15	589.3	2	1	0	0	0	0	0	0	0	0	0	0	0	0	0	0	0	0	0	0	4	0	0	0	0	1	0	0	0	0	3	0	0	0	1	1	1.4109	1.41064
308.15	589.3	4	28	0	2	0	0	0	0	0	0	0	0	0	0	0	0	0	1	0	0	6	0	0	0	1	0	0	2	0	0	0	0	0	0	0	0	1.44637	1.44659
308.15	589.3	0	4	0	0	0	0	0	1	0	0	0	0	0	0	0	0	0	0	2	0	0	0	0	0	0	0	1	0	0	0	3	0	0	0	1	1	1.565	1.56569
308	633	4	3	0	0	0	0	0	0	1	0	0	0	0	0	0	0	0	0	0	0	0	0	0	0	0	0	0	1	0	0	6	3	0	0	1	1	1.5137	1.51439
308.15	589.3	4	4	0	2	0	0	0	0	0	0	0	0	0	0	0	0	0	2	0	0	6	0	0	0	0	0	0	2	0	0	0	0	0	0	0	0	1.4106	1.41063
303.2	589.3	2	3	0	0	0	0	0	0	0	0	0	0	0	0	0	0	0	0	0	0	6	0	0	0	1	0	0	0	0	0	3	0	0	0	1	1	1.4085	1.40809
298.15	589.3	2	5	0	0	0	0	0	0	0	0	0	0	0	0	0	0	0	0	0	0	0	1	0	0	0	0	0	0	0	0	3	0	0	0	1	1	1.5172	1.51557
298.15	589.3	1	2	0	4	0	0	0	1	0	0	0	1	0	0	0	0	0	0	0	0	9	0	0	0	0	0	0	0	0	0	3	0	0	0	1	1	1.40683	1.40675
333.15	589.3	3	1	1	0	0	0	0	0	0	0	0	1	0	0	1	0	0	0	0	0	0	0	0	0	0	0	0	0	0	0	3	0	0	0	1	1	1.50217	1.49397
298.15	589.3	4	28	0	2	0	0	0	0	0	0	0	0	0	0	0	0	0	1	0	0	6	0	0	0	1	0	0	2	0	0	0	0	0	0	0	0	1.4496	1.45012
288.15	589.3	2	3	0	0	0	0	0	1	0	0	0	1	0	0	0	0	0	0	0	0	0	0	0	0	0	0	0	0	0	0	7	2	0	0	1	1	1.6503	1.63688
343.15	589.3	2	1	0	0	0	0	0	0	0	0	0	0	0	0	0	0	0	0	1	0	0	0	0	0	0	0	1	0	0	0	3	0	0	0	1	1	1.53582	1.53751
313.15	589.3	4	2	1	0	0	0	0	0	0	1	0	1	0	0	0	0	1	0	0	0	0	0	0	0	0	0	0	0	4	0	0	0	1	0	1	0	1.483	1.48266
293.15	589.3	2	5	0	1	0	0	0	0	0	0	0	0	0	0	0	0	0	0	3	0	0	0	0	0	0	0	0	0	0	0	3	0	0	0	1	1	1.5055	1.50501
348.15	589.3	1	1	0	0	0	0	0	0	0	0	0	0	0	0	0	0	0	1	0	0	2	0	0	0	0	0	0	2	0	0	5	0	0	0	1	0	1.4561	1.45639
328.15	589.3	2	1	0	0	0	0	0	0	0	0	0	0	0	0	0	0	0	0	0	0	4	0	0	0	0	1	0	0	0	0	3	0	0	0	1	1	1.4023	1.40504
303.15	589.3	2	2	0	2	0	0	0	0	1	0	0	0	0	0	0	0	0	1	0	0	6	0	0	0	0	0	0	2	4	0	0	0	0	0	1	0	1.416	1.41892
298.15	589.3	2	5	0	0	0	0	0	0	0	0	0	0	0	0	0	0	0	1	2	0	0	0	0	0	0	0	0	0	0	0	3	0	0	0	1	1	1.50415	1.5042
308.15	589.3	1	11	0	2	0	0	0	0	0	0	0	0	0	0	0	0	0	1	0	0	6	0	0	0	0	0	0	2	0	0	5	0	0	0	0	1	1.44668	1.44655
333.15	589.3	4	11	2	0	0	0	0	0	2	0	0	1	0	0	0	1	0	0	0	0	0	0	0	0	0	0	0	1	0	0	0	0	0	0	0	0	1.4404	1.4404
298.55	589.3	2	3	0	0	0	0	0	0	0	0	0	0	0	0	0	0	0	0	0	0	4	0	0	0	0	1	0	0	0	0	3	0	0	0	1	1	1.41	1.41879
328.15	589.3	4	28	0	0	0	0	0	0	0	0	0	0	0	0	0	0	0	1	2	0	0	0	0	0	1	0	0	0	0	0	0	0	0	0	0	0	1.47421	1.47353
303.15	430.1	2	1	0	0	0	0	0	0	0	0	0	0	0	0	0	0	0	0	0	0	4	0	0	0	0	1	0	0	0	0	3	0	0	0	1	1	1.421	1.42139
298.15	589.3	1	2	0	2	0	0	0	1	0	0	0	0	0	0	0	0	0	1	0	0	6	0	0	0	0	0	0	2	4	0	0	0	0	0	1	0	1.4275	1.42788
293.15	589.3	2	3	0	0	0	0	0	0	0	0	0	0	0	0	0	0	0	0	4	0	0	0	0	0	0	1	0	0	0	0	3	0	0	0	1	1	1.4533	1.45374
333.15	589.3	3	4	0	0	0	0	0	1	0	0	0	1	0	0	1	0	0	1	0	0	0	0	0	0	0	0	0	0	0	0	0	0	0	0	0	0	1.5249	1.52345
283.15	589.3	2	3	0	2	0	0	0	0	1	0	0	0	0	0	0	0	0	1	0	0	6	0	0	0	0	0	0	2	0	0	3	0	0	0	1	1	1.4312	1.4324
318.13	589.3	2	2	0	0	0	0	0	1	0	0	0	1	0	0	1	0	0	0	0	0	0	0	0	0	0	0	0	0	0	0	0	0	0	0	0	0	1.4445	1.44441
296	589.3	1	2	0	2	0	0	0	0	0	0	0	0	0	0	0	0	0	1	0	0	6	0	0	0	0	0	0	2	5	0	3	0	0	0	2	1	1.449	1.43875
343.15	589.3	4	12	2	0	0	0	0	0	3	1	0	0	0	0	0	1	0	0	0	0	0	0	0	0	0	0	0	1	0	0	0	0	0	0	0	0	1.4336	1.43437
313.15	589.3	2	18	0	0	0	0	0	0	2	0	0	0	0	0	0	0	0	0	1	0	0	0	0	0	0	0	0	1	0	0	3	0	0	0	1	1	1.47454	1.47893
318.15	589.3	2	1	0	0	0	0	0	0	0	0	0	0	0	0	0	0	0	1	2	0	0	0	0	0	0	0	0	0	0	0	3	0	0	0	1	1	1.50655	1.50606
298.15	589.3	2	2	0	2	0	0	0	0	0	0	0	0	0	0	0	0	0	1	0	0	6	0	0	0	0	0	0	2	4	0	0	0	0	0	1	0	1.42064	1.42061
293.15	589.3	8	3	3	0	0	0	0	0	1	0	0	0	0	0	0	0	0	0	0	0	0	0	0	0	1	0	0	1	0	0	4	2	0	0	0	0	1.5217	1.52314
283.15	589.3	2	7	0	0	0	0	0	0	0	0	0	0	0	0	0	0	0	0	0	0	6	0	0	0	1	0	0	0	0	0	3	0	0	0	1	1	1.42716	1.42714
318.15	589.3	2	1	0	4	0	0	0	0	0	0	0	1	0	0	0	0	0	0	0	0	9	0	0	0	0	0	0	0	0	0	4	1	0	0	0	1	1.41553	1.4153
293.15	589.3	3	1	0	0	0	0	0	0	0	0	0	1	0	0	0	0	0	0	0	0	0	0	0	0	0	0	0	0	0	0	3	0	0	0	1	1	1.5018	1.50146
318.15	589.3	4	28	0	0	0	0	0	0	0	0	0	0	0	0	0	0	0	1	2	0	0	0	0	0	1	0	0	0	0	0	0	0	0	0	0	0	1.47593	1.47713
298.15	589.3	2	3	0	2	0	0	0	0	0	0	0	0	0	0	0	0	0	1	0	0	6	0	0	0	0	0	0	2	5	0	0	0	0	0	1	0	1.42946	1.4296
318.15	589.3	2	3	0	1	0	0	0	0	1	0	0	0	0	0	0	0	0	0	0	0	3	0	0	0	0	0	0	1	4	0	0	0	0	0	1	0	1.4275	1.42736
328.15	589.3	1	2	1	0	0	0	0	2	0	0	0	1	0	0	0	1	0	0	0	0	0	0	0	0	0	0	0	0	0	0	0	0	0	0	0	0	1.4315	1.4333
318.15	589.3	2	2	0	2	0	0	0	0	0	0	0	0	0	0	0	0	0	1	0	0	6	0	0	0	0	0	0	2	5	0	0	0	0	0	1	0	1.4214	1.42154
328.15	589.3	4	4	0	1	1	1	0	0	1	1	0	0	0	0	0	0	1	0	0	0	0	0	0	0	0	0	0	1	0	0	3	0	0	0	1	1	1.49458	1.49406
343	589.3	2	1	0	2	0	0	0	0	0	0	0	0	0	0	0	0	0	1	0	0	6	0	0	0	0	0	0	2	0	0	3	0	0	0	1	1	1.4101	1.4104
330.65	589.3	2	3	0	0	0	0	0	0	0	0	0	0	0	0	0	0	0	0	0	0	4	0	0	0	0	1	0	0	0	0	4	1	0	0	0	1	1.44911	1.44656
298.15	589.3	2	0	0	0	0	0	0	0	0	0	0	1	0	0	0	0	1	0	0	0	0	0	0	0	0	0	0	0	0	0	3	0	0	0	0	1	1.4592	1.44615
323.15	430.1	2	3	0	0	0	0	0	0	0	0	0	0	0	0	0	0	0	0	0	0	4	0	0	0	0	1	0	0	0	0	3	0	0	0	1	1	1.4251	1.42496
313.15	589.3	4	28	0	0	0	0	0	0	0	0	0	0	0	0	0	0	0	1	2	0	0	0	0	0	1	0	0	0	0	0	0	0	0	0	0	0	1.47843	1.47845
338.15	589.3	2	1	0	0	0	0	0	0	0	0	0	0	0	0	0	0	0	0	0	0	4	0	0	0	0	1	0	0	0	0	3	0	0	0	1	1	1.40391	1.40258
318.15	822.7	2	1	0	2	0	0	0	0	0	0	0	0	0	0	0	0	0	1	0	0	6	0	0	0	0	0	0	2	0	0	3	0	0	0	1	1	1.4111	1.41094
343.15	589.3	2	2	0	2	0	0	0	0	0	0	0	0	0	0	0	0	0	1	0	0	6	0	0	0	0	0	0	2	5	0	0	0	0	0	1	0	1.4146	1.41464
298.1	589.3	2	3	0	0	0	0	0	0	0	0	0	0	0	0	0	0	0	0	0	0	6	0	0	0	1	0	0	0	0	0	3	0	0	0	1	1	1.409	1.40801
300.65	589.3	2	3	0	0	0	0	0	0	0	0	0	0	0	0	0	0	0	1	2	0	0	0	0	0	0	0	0	0	0	0	4	1	0	0	0	1	1.53292	1.53384
304.2	589.3	2	3	0	0	0	0	0	0	0	0	0	0	0	0	0	0	0	0	0	0	4	0	0	0	0	1	0	0	0	0	3	0	0	0	1	1	1.4204	1.42019
303.15	589.3	1	7	0	2	0	0	0	0	0	0	0	0	0	0	0	0	0	1	0	0	6	0	0	0	0	0	0	2	0	0	5	0	0	0	0	1	1.44568	1.4451
318.05	589.3	2	5	0	2	0	0	0	0	0	0	0	0	0	0	0	0	0	1	0	0	6	0	0	0	0	0	0	2	0	0	3	0	0	0	1	1	1.42649	1.42573
318.15	589.3	2	7	0	0	0	0	0	0	0	0	0	0	0	0	0	0	0	0	0	0	4	0	0	0	0	1	0	0	0	0	3	0	0	0	1	1	1.42715	1.42729
293.15	589.3	1	3	0	0	0	0	0	0	0	0	0	0	0	0	0	0	0	0	0	0	4	0	0	0	0	1	0	0	0	0	5	0	0	0	0	1	1.44719	1.44701
308.15	589.3	0	6	0	0	0	0	0	1	0	0	0	0	0	0	0	0	0	0	0	0	0	1	0	0	0	0	0	0	0	0	3	0	0	1	0	1	1.5054	1.50574
290.65	589.3	2	3	0	0	0	0	0	0	0	0	0	0	0	0	0	0	0	0	0	0	4	0	0	0	0	1	0	0	0	0	4	1	0	0	0	1	1.45973	1.45375
308.15	589.3	3	4	0	2	0	0	0	1	0	0	0	0	0	0	0	0	0	2	0	0	6	0	0	0	0	0	0	2	0	0	0	0	0	0	0	0	1.419	1.41875
303.15	589.3	2	5	0	0	0	0	0	0	0	0	0	0	0	0	0	0	0	0	0	0	0	1	0	0	0	0	0	0	0	0	3	0	0	0	1	1	1.51562	1.51263
323.15	589.3	5	9	0	0	0	0	0	0	2	0	0	0	0	0	0	0	0	0	0	0	0	0	0	0	1	0	0	1	0	0	0	0	0	0	0	0	1.46758	1.46731
303.15	589.3	4	6	0	2	0	0	0	0	0	0	0	0	0	0	0	0	0	1	0	0	6	0	0	0	0	0	0	2	0	0	2	3	0	0	0	1	1.45779	1.45814
303.15	589.3	3	1	0	0	0	0	0	0	2	0	0	0	0	0	0	0	0	0	0	0	0	0	0	0	0	0	0	1	0	0	4	1	0	0	0	1	1.5177	1.51665
293.15	589.3	1	2	0	2	0	0	0	0	1	0	0	0	0	0	0	0	0	1	0	0	6	0	0	0	0	0	0	2	0	0	5	0	0	0	0	1	1.445	1.44344
303.15	589.3	5	36	0	0	0	0	0	0	0	0	0	1	0	0	0	0	0	0	0	0	0	0	0	0	1	0	0	0	0	0	0	0	0	0	0	0	1.47069	1.4707
333.15	589.3	4	4	0	2	0	0	0	0	0	0	0	0	0	0	0	0	0	2	0	0	6	0	0	0	0	0	0	2	0	0	0	0	0	0	0	0	1.4038	1.40394
313.15	589.3	3	2	0	0	0	0	0	0	2	0	0	0	0	0	0	0	0	0	0	0	0	0	0	0	0	0	0	1	0	0	3	0	0	0	1	1	1.47523	1.47411
303.15	589.3	1	9	0	1	0	0	0	0	1	0	0	0	0	0	0	0	0	0	1	0	3	0	0	0	0	0	0	1	0	0	3	0	0	0	1	1	1.52584	1.5233
298.15	589.3	1	1	0	2	0	0	0	0	0	0	0	0	0	0	0	0	0	1	0	0	6	0	0	0	0	0	0	2	0	0	5	0	0	0	0	1	1.44091	1.44103
333.15	589.3	3	2	0	1	1	1	0	0	1	1	0	0	0	0	0	0	1	0	0	0	0	0	0	0	0	0	0	1	0	0	8	1	0	0	1	1	1.53314	1.53214
293.15	589.3	2	3	0	0	0	0	0	0	0	0	0	0	0	0	0	0	0	1	2	0	0	0	0	0	0	0	0	0	0	0	4	1	0	0	0	1	1.53534	1.53592
323.15	589.3	2	3	0	0	0	0	0	0	0	0	0	0	0	0	0	0	0	0	0	0	0	0	1	0	0	0	0	0	0	0	3	0	0	0	1	1	1.53928	1.53685
308.15	589.3	2	5	0	0	0	0	0	0	0	0	0	0	0	0	0	0	0	0	0	0	6	0	0	0	1	0	0	0	0	0	3	0	0	0	1	1	1.41564	1.41543
308.15	589.3	1	1	0	1	0	0	0	0	0	0	0	1	0	0	0	0	0	0	0	0	3	0	0	0	0	0	0	0	0	0	5	0	0	0	0	1	1.5646	1.56363
293.15	589.3	2	7	0	0	0	0	0	0	0	0	0	0	0	0	0	0	0	0	0	0	6	0	0	0	1	0	0	0	0	0	3	0	0	0	1	1	1.4244	1.42476
303.15	589.3	2	3	0	2	0	0	0	0	1	0	0	0	0	0	0	0	0	1	0	0	6	0	0	0	0	0	0	2	4	0	0	0	0	0	1	0	1.424	1.4215
308.15	589.3	4	12	2	0	0	0	0	0	3	1	0	0	0	0	0	1	0	0	0	0	0	0	0	0	0	0	0	1	0	0	0	0	0	0	0	0	1.4479	1.44856
338.15	589.3	3	4	0	0	0	0	0	1	0	0	0	1	0	0	1	0	0	1	0	0	0	0	0	0	0	0	0	0	0	0	0	0	0	0	0	0	1.5238	1.52137
313.15	589.3	3	5	2	0	0	0	0	1	0	0	0	1	0	0	1	0	0	0	0	0	0	0	0	0	0	0	0	0	0	0	3	0	0	0	1	1	1.4971	1.49689
303.15	589.3	2	3	0	0	0	0	0	0	0	0	0	0	0	0	0	0	0	1	2	0	0	0	0	0	0	0	0	0	4	0	0	0	0	0	1	0	1.4842	1.49091
293	589.3	3	6	1	0	0	0	0	0	1	0	0	1	0	0	0	0	0	0	0	0	0	2	0	0	0	0	0	0	5	0	3	3	0	0	1	0	1.528	1.52744
303.15	589.3	2	7	0	0	0	0	0	0	0	0	0	0	0	0	0	0	0	0	4	0	0	0	0	0	0	1	0	0	0	0	3	0	0	0	1	1	1.4541	1.45393
323.15	589.3	2	3	0	2	0	0	0	0	0	0	0	0	0	0	0	0	0	1	0	0	6	0	0	0	0	0	0	2	0	0	3	0	0	0	1	1	1.4183	1.41911
293.15	589.3	2	1	0	0	0	0	0	0	0	0	0	0	0	0	0	0	0	1	0	0	2	0	0	0	0	0	0	2	0	0	3	0	0	0	1	1	1.44891	1.44889
323.15	589.3	3	2	0	2	0	0	0	0	0	0	0	0	0	0	0	0	0	1	0	0	6	0	0	0	0	0	1	2	0	0	0	0	0	0	0	0	1.41606	1.41594
308.15	589.3	0	3	0	0	1	1	0	0	0	0	0	0	0	0	0	0	0	0	2	0	0	0	0	0	0	0	1	0	0	0	3	0	0	0	1	1	1.5532	1.55357
323.15	656.3	2	7	0	0	0	0	0	0	0	0	0	0	0	0	0	0	0	0	0	0	4	0	0	0	0	1	0	0	0	0	3	0	0	0	1	1	1.4235	1.4234
323.15	589.3	4	28	0	2	0	0	0	0	0	0	0	0	0	0	0	0	0	1	0	0	6	0	0	0	1	0	0	2	0	0	0	0	0	0	0	0	1.44158	1.44102
313.15	589.3	2	3	0	2	0	0	0	0	1	0	0	0	0	0	0	0	0	1	0	0	6	0	0	0	0	0	0	2	0	0	3	0	0	0	1	1	1.4228	1.42419
298.15	589.3	3	3	0	0	0	0	0	1	0	0	0	1	0	0	1	0	0	1	0	0	0	0	0	0	0	0	0	0	0	0	0	0	0	0	0	0	1.5224	1.523
313.15	589.3	2	7	0	0	0	0	0	0	0	0	0	0	0	0	0	0	0	0	0	0	6	0	0	0	1	0	0	0	0	0	3	0	0	0	1	1	1.41949	1.41983
308.15	589.3	0	6	0	4	0	0	0	0	0	2	0	0	0	0	2	0	0	2	0	0	12	0	0	0	0	0	0	4	0	0	6	0	0	0	2	2	1.4518	1.4514
328.15	589.3	2	1	0	0	0	0	0	0	0	0	0	0	0	0	0	0	0	1	2	0	0	0	0	0	0	0	0	0	0	0	3	0	0	0	1	1	1.50351	1.50222
298.15	430.1	2	1	0	1	0	0	0	0	1	0	0	0	0	0	0	0	0	0	0	0	3	0	0	0	0	0	0	1	0	0	3	0	0	0	1	1	1.4453	1.44525
303.15	589.3	0	4	0	0	0	0	0	1	0	0	0	0	0	0	0	0	0	0	2	0	0	0	0	0	0	0	1	0	0	0	3	0	0	0	1	1	1.5666	1.56644
328.15	589.3	3	1	0	0	0	0	0	0	1	0	0	0	0	0	0	0	0	0	0	0	0	0	0	0	0	0	0	1	0	0	3	0	0	0	1	1	1.48768	1.48645
303.15	589.3	0	3	0	0	0	0	0	0	0	0	0	0	0	0	0	0	0	0	2	0	0	0	0	0	0	0	1	0	0	0	8	1	0	0	1	1	1.565	1.56059
328	589.3	2	1	0	0	0	0	0	0	1	0	0	0	0	0	0	0	0	0	0	0	0	0	0	0	0	0	0	0	0	0	8	1	0	0	1	1	1.554	1.55278
333	589.3	2	9	0	0	0	0	0	0	1	0	0	0	0	0	0	0	0	0	0	0	0	0	0	0	0	0	0	0	0	0	8	1	0	0	1	1	1.5092	1.50982
283.15	589.3	2	2	0	0	0	0	0	0	0	0	0	0	0	0	0	0	0	1	0	0	2	0	0	0	0	0	0	2	4	0	0	0	0	0	1	0	1.44659	1.44712
338.15	589.3	2	1	0	6	0	0	0	0	0	0	0	0	0	0	0	0	0	0	0	0	18	0	0	0	1	0	0	0	0	0	3	0	0	0	1	1	1.35887	1.35803
348.15	589.3	3	2	0	2	0	0	0	0	0	0	0	0	0	0	0	0	0	1	0	0	6	0	0	0	0	0	1	2	0	0	0	0	0	0	0	0	1.40925	1.409
303.15	430.1	2	7	0	0	0	0	0	0	0	0	0	0	0	0	0	0	0	0	0	0	4	0	0	0	0	1	0	0	0	0	3	0	0	0	1	1	1.4425	1.44199
288.15	589.3	3	1	1	2	0	0	0	0	0	0	0	0	0	0	0	0	0	1	0	0	6	0	0	0	0	0	0	2	0	0	3	0	0	0	1	1	1.4301	1.4297
343.15	589.3	5	15	3	0	0	0	0	0	4	2	0	0	0	0	0	1	0	0	0	0	0	0	0	0	0	0	0	1	0	0	0	0	0	0	0	0	1.4393	1.43993
318.15	589.3	2	7	0	0	0	0	0	0	0	0	0	0	0	0	0	0	0	0	0	0	0	0	1	0	0	0	0	0	0	0	3	0	0	0	1	1	1.49008	1.49063
323.15	589.3	2	3	0	0	0	0	0	0	0	0	0	0	0	0	0	0	0	0	0	0	4	0	0	0	0	1	0	0	0	0	3	0	0	0	1	1	1.4173	1.41526
313.15	589.3	2	1	0	0	0	0	0	0	0	0	0	1	0	0	0	0	0	0	0	0	0	0	0	0	0	0	0	0	0	0	3	0	0	1	0	1	1.45185	1.45187
333	589.3	4	0	0	0	0	0	0	0	1	0	0	0	0	0	0	0	0	0	0	0	0	1	0	0	0	0	0	1	0	0	5	4	0	0	1	1	1.5354	1.53455
298.15	589.3	3	1	0	0	0	0	0	0	1	0	0	0	0	0	0	0	0	0	0	0	0	0	0	0	0	0	0	1	0	0	3	0	0	0	1	1	1.4771	1.49608
348.15	589.3	3	1	0	0	0	0	0	0	1	0	0	0	0	0	0	0	0	0	0	0	0	0	0	0	0	0	0	1	0	0	3	0	0	0	1	1	1.4823	1.48287
318.15	589.3	3	3	0	0	0	0	0	0	2	0	0	0	0	0	0	0	0	0	0	0	0	0	0	0	0	0	0	1	4	0	0	0	0	0	1	0	1.46792	1.46758
353.15	589.3	4	3	0	2	0	0	0	0	0	0	0	0	0	0	0	0	0	2	0	0	6	0	0	0	0	0	0	2	0	0	0	0	0	0	0	0	1.39358	1.3935
323.15	589.3	2	1	0	2	0	0	0	0	0	0	0	0	0	0	0	0	0	1	0	0	6	0	0	0	0	0	0	2	0	0	4	1	0	0	0	1	1.44058	1.43825
348.15	589.3	2	3	0	0	0	0	0	0	0	0	0	0	0	0	0	0	0	1	2	0	0	0	0	0	0	0	0	0	0	0	3	0	0	0	1	1	1.48975	1.49095
313.15	589.3	2	5	0	0	0	0	0	0	0	0	0	0	0	0	0	0	0	0	0	0	4	0	0	0	0	1	0	0	0	0	3	0	0	0	1	1	1.42397	1.42461
318.15	589.3	1	2	0	2	0	0	0	0	0	0	0	0	0	0	0	0	0	1	0	0	6	0	0	0	0	0	0	2	0	0	5	0	0	0	0	1	1.4363	1.43696
288.889	632.8	2	3	0	0	0	0	0	0	0	0	0	0	0	0	0	0	0	0	0	0	4	0	0	0	0	1	0	0	0	0	3	0	0	0	1	1	1.4223	1.42229
298.15	589.3	4	9	0	2	0	0	0	0	0	0	0	0	0	0	0	0	0	1	0	0	6	0	0	0	0	0	0	2	0	0	2	3	0	0	0	1	1.46074	1.46065
338.15	589.3	2	5	0	2	0	0	0	0	0	0	0	0	0	0	0	0	0	1	0	0	6	0	0	0	0	0	0	2	0	0	3	0	0	0	1	1	1.41797	1.4184
338.15	589.3	4	5	0	2	0	0	0	0	0	0	0	0	0	0	0	0	0	1	0	0	6	0	0	0	0	0	0	2	0	0	2	3	0	0	0	1	1.44822	1.45107
308.15	589.3	4	3	1	0	0	0	0	0	0	0	0	1	0	0	1	0	0	0	0	0	0	0	0	0	0	0	0	0	0	0	2	1	0	0	1	1	1.5126	1.51307
318.15	589.3	2	3	0	1	0	0	0	0	1	0	0	0	0	0	0	0	0	0	0	0	3	0	0	0	0	0	0	1	0	0	3	0	0	0	1	1	1.432	1.43166
328.2	589.3	2	3	0	0	0	0	0	0	0	0	0	0	0	0	0	0	0	0	0	0	4	0	0	0	0	1	0	0	0	0	3	0	0	0	1	1	1.4125	1.41432
293.15	589.3	2	9	0	2	0	0	0	0	0	0	0	0	0	0	0	0	0	1	0	0	6	0	0	0	0	0	0	2	0	0	3	0	0	0	1	1	1.4366	1.43655
307.75	589.3	2	5	0	2	0	0	0	0	0	0	0	0	0	0	0	0	0	1	0	0	6	0	0	0	0	0	0	2	0	0	3	0	0	0	1	1	1.42844	1.42822
333.15	589.3	5	36	0	0	0	0	0	0	0	0	0	1	0	0	0	0	0	0	0	0	0	0	0	0	1	0	0	0	0	0	0	0	0	0	0	0	1.46002	1.46108
328.15	589.3	3	3	0	0	0	0	0	0	0	0	0	1	0	0	0	0	0	0	0	0	0	0	0	0	0	0	0	0	0	0	3	0	0	0	1	1	1.48619	1.48112
343.15	589.3	2	2	0	2	0	0	0	0	0	0	0	0	0	0	0	0	0	1	0	0	6	0	0	0	0	0	0	2	0	0	3	0	0	0	1	1	1.41185	1.41201
298.15	589.3	1	5	0	1	0	0	0	0	0	0	0	1	0	0	0	0	0	0	0	0	3	0	0	0	0	0	0	0	0	0	5	0	0	0	0	1	1.477	1.47795
313.15	589.3	2	3	0	0	0	0	0	0	0	0	0	0	0	0	0	0	0	0	0	0	0	0	0	1	0	0	0	0	0	0	3	0	0	0	1	1	1.566	1.56569
353.15	589.3	3	7	1	1	0	0	0	5	1	0	0	0	0	0	0	0	1	1	0	0	0	0	0	0	0	0	0	1	0	0	0	0	0	0	0	0	1.50327	1.50162
288.15	589.3	2	1	0	2	0	0	0	0	0	0	0	0	0	0	0	0	0	1	0	0	6	0	0	0	0	0	0	2	0	0	3	0	0	0	1	1	1.42594	1.42549
303.15	589.3	2	4	0	0	0	0	0	1	0	0	0	1	0	0	1	0	0	0	0	0	0	0	0	0	0	0	0	0	0	0	0	0	0	0	0	0	1.4534	1.45367
318.15	589.3	2	1	0	0	0	0	0	0	0	0	0	0	0	0	0	0	0	1	2	0	0	0	0	0	0	0	0	0	0	0	3	0	0	0	1	1	1.50453	1.50606
313.15	589.3	2	1	0	0	0	0	0	0	0	0	0	0	0	0	0	0	0	0	1	0	0	0	0	0	0	0	1	0	0	0	3	0	0	0	1	1	1.54702	1.54598
318.15	589.3	3	4	0	0	0	0	0	0	0	0	0	1	0	0	1	0	0	0	0	0	0	0	0	0	0	0	0	0	0	0	2	1	0	0	1	1	1.4976	1.49839
318.15	430.1	2	3	0	1	0	0	0	0	1	0	0	0	0	0	0	0	0	0	0	0	3	0	0	0	0	0	0	1	0	0	3	0	0	0	1	1	1.4428	1.443
298.15	589.3	4	28	0	0	0	0	0	0	0	0	0	0	0	0	0	0	0	1	2	0	0	0	0	0	1	0	0	0	0	0	0	0	0	0	0	0	1.48154	1.48267
318.15	589.3	2	5	0	0	0	0	0	0	0	0	0	0	0	0	0	0	0	0	0	0	0	1	0	0	0	0	0	0	0	0	3	0	0	0	1	1	1.5111	1.51105
333.15	589.3	3	1	0	0	0	0	0	0	0	0	0	1	0	0	0	0	0	0	0	0	0	0	0	0	0	0	0	0	0	0	3	0	0	0	1	1	1.49035	1.49033
333.15	589.3	2	1	0	0	0	0	0	0	0	0	0	0	0	0	0	0	0	1	0	0	2	0	0	0	0	0	0	2	0	0	3	0	0	0	1	1	1.43758	1.43717
328.15	589.3	3	0	0	0	0	0	0	0	2	0	0	0	0	0	0	0	0	0	0	0	0	0	0	0	0	0	0	1	0	0	4	1	0	0	0	1	1.50472	1.50523
328.15	589.3	2	1	0	2	0	0	0	0	0	0	0	0	0	0	0	0	0	1	0	0	6	0	0	0	0	0	0	2	0	0	3	0	0	0	1	1	1.4143	1.41442
333.15	589.3	2	5	0	2	0	0	0	0	0	0	0	0	0	0	0	0	0	1	0	0	6	0	0	0	0	0	0	2	0	0	3	0	0	0	1	1	1.4205	1.41995
298.15	589.3	4	18	0	0	0	0	0	2	1	0	0	0	0	0	0	0	0	1	0	0	0	0	0	0	1	0	0	1	0	0	0	0	0	0	0	0	1.49502	1.49487
298.15	589.3	2	3	0	2	0	0	0	0	0	0	0	0	0	0	0	0	0	1	0	0	6	0	0	0	0	0	0	2	4	0	0	0	0	0	1	0	1.42293	1.42331
298.15	589.3	2	3	0	0	0	0	0	0	0	0	0	0	0	0	0	0	0	1	2	0	0	0	0	0	0	0	0	0	4	0	0	0	0	0	1	0	1.49681	1.49107
308.15	589.3	2	3	0	1	0	0	0	0	0	0	0	0	0	0	0	0	0	0	3	0	0	0	0	0	0	0	0	0	0	0	3	0	0	0	1	1	1.50277	1.50375
308.01	589.3	2	1	0	0	0	0	0	0	0	0	0	0	0	0	0	0	0	1	2	0	0	0	0	0	0	0	0	0	0	0	3	0	0	0	1	1	1.51112	1.50948
303.15	589.3	1	5	0	1	0	0	0	0	1	0	0	0	0	0	0	0	0	0	1	0	3	0	0	0	0	0	0	1	0	0	3	0	0	0	1	1	1.53357	1.52843
318.15	589.3	2	3	0	0	0	0	0	0	0	0	0	0	0	0	0	0	0	0	0	0	4	0	0	0	0	1	0	0	0	0	3	0	0	0	1	1	1.41472	1.41676
303.15	589.3	2	5	0	0	0	0	0	0	0	0	0	0	0	0	0	0	0	0	0	0	6	0	0	0	1	0	0	0	0	0	3	0	0	0	1	1	1.4155	1.41655
333.15	589.3	4	27	0	0	0	0	0	0	0	0	0	1	0	0	0	0	1	0	0	0	0	0	0	0	0	0	0	0	0	0	0	0	0	0	0	0	1.4348	1.43537
293	589.3	3	3	1	0	0	0	0	0	1	0	0	1	0	0	0	0	0	0	0	0	0	2	0	0	0	0	0	0	5	0	3	3	0	0	1	0	1.5381	1.52733
308.15	589.3	1	3	0	0	0	0	0	1	1	0	0	0	0	0	0	0	0	0	0	0	0	0	0	0	0	0	0	1	0	0	3	0	0	1	0	1	1.48955	1.49022
303.15	589.3	3	5	0	0	0	0	0	0	0	0	0	1	0	0	0	0	0	0	0	0	0	0	0	0	0	0	0	0	0	0	3	0	0	0	1	1	1.4816	1.48249
353.15	589.3	2	1	0	2	0	0	0	0	1	0	0	0	0	0	0	0	0	1	0	0	6	0	0	0	0	0	0	2	0	0	3	0	0	0	1	1	1.4114	1.41233
308.15	589.3	3	2	0	8	0	0	0	1	0	0	0	0	0	0	0	0	0	2	0	0	18	0	0	0	0	0	0	2	0	0	0	0	0	0	0	0	1.37365	1.37499
328.15	589.3	4	7	0	2	0	0	0	0	0	0	0	0	0	0	0	0	0	1	0	0	6	0	0	0	0	0	0	2	0	0	2	3	0	0	0	1	1.45065	1.4507
298.15	589.3	2	2	0	0	0	0	0	0	0	0	0	1	0	0	1	0	0	0	0	0	0	0	0	0	0	0	0	0	0	0	3	0	0	0	1	1	1.51997	1.50571
338.15	589.3	1	3	0	1	0	0	0	0	1	0	0	0	0	0	0	0	0	0	0	0	3	0	0	0	0	0	0	1	0	0	5	0	0	0	0	1	1.4471	1.44698
313.15	589.3	1	2	0	2	0	0	0	0	1	0	0	0	0	0	0	0	0	1	0	0	6	0	0	0	0	0	0	2	0	0	5	0	0	0	0	1	1.4394	1.43753
298.15	589.3	2	9	0	2	0	0	0	0	0	0	0	0	0	0	0	0	0	1	0	0	6	0	0	0	0	0	0	2	0	0	3	0	0	0	1	1	1.43557	1.43551
298.15	589.3	2	3	0	2	0	0	0	0	0	0	0	0	0	0	0	0	0	1	0	0	6	0	0	0	0	0	0	2	0	0	4	1	0	0	0	1	1.4458	1.44539
333.15	589.3	4	9	0	2	0	0	0	0	0	0	0	0	0	0	0	0	0	1	0	0	6	0	0	0	0	0	0	2	0	0	2	3	0	0	0	1	1.4493	1.44939
323.15	589.3	2	3	0	0	0	0	0	0	0	0	0	0	0	0	0	0	0	0	0	0	6	0	0	0	1	0	0	0	0	0	3	0	0	0	1	1	1.40276	1.40323
328.15	589.3	2	1	0	0	0	0	0	0	2	0	0	0	0	0	0	0	0	0	0	0	0	0	0	0	0	0	0	1	0	0	8	1	0	0	1	1	1.57024	1.569
333.15	589.3	1	4	0	2	0	0	0	0	1	0	0	0	0	0	0	0	0	1	0	0	6	0	0	0	0	0	0	2	0	0	5	0	0	0	0	1	1.432	1.43264
338.15	589.3	2	2	0	2	0	0	0	0	0	0	0	0	0	0	0	0	0	1	0	0	6	0	0	0	0	0	0	2	5	0	0	0	0	0	1	0	1.41624	1.41598
348.15	589.3	2	2	0	2	0	0	0	0	0	0	0	0	0	0	0	0	0	1	0	0	6	0	0	0	0	0	0	2	4	0	0	0	0	0	1	0	1.4072	1.40696
318.15	589.3	2	1	0	0	0	0	0	0	0	0	0	0	0	0	0	0	0	0	1	0	0	0	0	0	0	0	1	0	0	0	3	0	0	0	1	1	1.54387	1.54516
338.15	589.3	2	3	0	0	0	0	0	0	0	0	0	0	0	0	0	0	0	0	1	0	0	0	0	0	0	0	1	0	0	0	3	0	0	0	1	1	1.52743	1.52636
313.15	589.3	3	3	0	2	0	0	0	0	0	0	0	0	0	0	0	0	0	1	0	0	6	0	0	0	0	0	1	2	0	0	0	0	0	0	0	0	1.4219	1.42205
325.65	589.3	1	1	0	1	0	0	0	0	1	0	0	0	0	0	0	0	0	0	0	0	3	0	0	0	0	0	0	1	0	0	5	0	0	0	0	1	1.45134	1.45148
353.15	589.3	2	7	0	0	0	0	0	0	0	0	0	0	0	0	0	0	0	2	0	0	2	0	0	0	0	0	0	2	0	0	0	0	0	0	0	0	1.4297	1.42977
303.15	589.3	1	2	0	0	0	0	0	0	0	0	0	0	1	0	0	1	0	0	0	0	0	0	0	0	0	0	0	0	0	0	0	0	0	0	0	0	1.4372	1.4362
338.15	589.3	2	3	0	0	0	0	0	0	0	0	0	0	0	0	0	0	0	1	2	0	0	0	0	0	0	0	0	0	4	0	0	0	0	0	1	0	1.48505	1.47992
303.1	589.3	3	1	0	0	0	0	0	0	0	0	0	1	0	0	0	0	0	0	0	0	0	0	0	0	0	0	0	0	0	0	3	0	0	0	1	1	1.49949	1.49855
348.15	589.3	6	12	0	0	0	0	0	0	3	0	0	0	0	1	0	0	0	0	0	0	0	0	0	0	2	0	0	0	0	0	0	0	0	0	0	0	1.4488	1.44949
293.15	589.3	3	10	0	0	0	0	0	0	2	0	0	0	0	0	0	0	0	0	0	0	0	0	0	0	0	0	0	1	0	0	3	0	0	0	1	1	1.4715	1.47141
308.15	589.3	4	14	1	0	0	0	0	1	1	0	0	0	0	0	0	0	1	0	0	0	0	0	0	0	1	0	0	1	5	1	0	0	0	0	0	0	1.48983	1.49023
308.15	589.3	2	1	0	0	0	0	0	0	0	0	0	0	0	0	0	0	0	1	2	0	0	0	0	0	0	0	0	0	0	0	3	0	0	0	1	1	1.50787	1.50937
303.15	656.3	2	7	0	0	0	0	0	0	0	0	0	0	0	0	0	0	0	0	0	0	4	0	0	0	0	1	0	0	0	0	3	0	0	0	1	1	1.4292	1.42899
313.15	589.3	1	5	0	1	0	0	0	0	0	0	0	1	0	0	0	0	0	0	0	0	3	0	0	0	0	0	0	0	0	0	5	0	0	0	0	1	1.4723	1.47265
284.648	632.8	2	5	0	0	0	0	0	0	0	0	0	0	0	0	0	0	0	0	0	0	4	0	0	0	0	1	0	0	0	0	3	0	0	0	1	1	1.4303	1.42947
318.15	822.7	2	1	0	0	0	0	0	0	0	0	0	0	0	0	0	0	0	0	0	0	4	0	0	0	0	1	0	0	0	0	3	0	0	0	1	1	1.4009	1.40107
313.15	589.3	2	2	0	2	0	0	0	0	0	0	0	0	0	0	0	0	0	1	0	0	6	0	0	0	0	0	0	2	4	0	0	0	0	0	1	0	1.4165	1.41619
303.15	589.3	2	1	0	1	0	0	0	0	0	0	0	0	0	0	0	0	0	0	3	0	0	0	0	0	0	0	0	0	0	0	3	0	0	0	1	1	1.51114	1.51069
313.15	589.3	2	5	0	2	0	0	0	0	0	0	0	0	0	0	0	0	0	1	0	0	6	0	0	0	0	0	0	2	0	0	3	0	0	0	1	1	1.426	1.42627
293.15	589.3	2	3	0	2	0	0	0	0	1	0	0	0	0	0	0	0	0	1	0	0	6	0	0	0	0	0	0	2	0	0	3	0	0	0	1	1	1.4282	1.42974
303.15	589.3	2	5	0	0	0	0	0	0	0	0	0	0	0	0	0	0	0	0	0	0	0	1	0	0	0	0	0	0	0	0	3	0	0	0	1	1	1.5158	1.51263
308.15	589.3	4	7	0	2	0	0	0	0	0	0	0	0	0	0	0	0	0	2	0	0	6	0	0	0	0	0	0	2	0	0	0	0	0	0	0	0	1.4218	1.42178
283.15	589.3	2	3	0	0	0	0	0	0	0	0	0	0	0	0	0	0	0	0	1	0	0	0	0	0	0	0	1	0	0	0	3	0	0	0	1	1	1.5437	1.54425
353.15	589.3	2	7	0	2	0	0	0	0	0	0	0	0	0	0	0	0	0	2	0	0	6	0	0	0	0	0	0	2	0	0	0	0	0	0	0	0	1.4058	1.40787
343.15	589.3	3	3	0	0	0	0	0	0	2	0	0	0	0	0	0	0	0	0	0	0	0	0	0	0	0	0	0	1	0	0	3	0	0	0	1	1	1.4678	1.46644
318.15	486.1	2	3	0	0	0	0	0	0	0	0	0	0	0	0	0	0	0	0	0	0	4	0	0	0	0	1	0	0	0	0	3	0	0	0	1	1	1.4216	1.42174
298.1	589.3	2	3	0	0	0	0	0	0	0	0	0	0	0	0	0	0	0	0	0	0	6	0	0	0	1	0	0	0	0	0	3	0	0	0	1	1	1.4083	1.40801
313	633	3	4	0	0	0	0	0	0	0	0	0	0	0	0	0	0	0	0	0	0	4	0	0	0	0	1	0	0	0	0	6	3	0	0	1	1	1.4708	1.47052
298.15	589.3	4	10	1	2	0	0	0	0	1	0	0	0	0	0	0	0	0	1	0	0	6	0	0	0	0	0	0	2	3	3	3	0	0	0	1	1	1.4508	1.45131
283.15	589.3	1	1	0	0	0	0	0	0	0	0	0	0	0	0	0	0	0	1	0	0	2	0	0	0	0	0	0	2	0	0	5	0	0	0	1	0	1.47477	1.47307
298.15	589.3	2	5	0	0	0	0	0	0	0	0	0	0	0	0	0	0	0	0	0	0	6	0	0	0	1	0	0	0	0	0	3	0	0	0	1	1	1.41756	1.41791
323.15	589.3	2	1	0	0	0	0	0	0	0	0	0	0	0	0	0	0	0	0	0	0	4	0	0	0	0	1	0	0	0	0	3	0	0	0	1	1	1.406	1.40601
323.13	589.3	1	3	0	2	0	0	0	0	0	0	0	0	0	0	0	0	0	1	1	0	6	0	0	0	0	0	0	2	0	0	3	0	0	0	1	1	1.4314	1.4303
318.02	589.3	2	6	0	0	0	0	0	0	0	0	0	0	0	0	0	0	0	0	0	0	6	0	0	0	1	0	0	0	0	0	3	0	0	0	1	1	1.41483	1.41615
293.15	589.3	2	5	0	0	0	0	0	0	0	0	0	0	0	0	0	0	0	0	0	0	6	0	0	0	1	0	0	0	0	0	3	0	0	0	1	1	1.4206	1.41902
308.15	589.3	2	3	0	1	0	0	0	0	1	0	0	0	0	0	0	0	0	0	0	0	3	0	0	0	0	0	0	1	0	0	4	1	0	0	0	1	1.45868	1.45931
313.15	589.3	1	0	0	0	0	0	0	1	1	0	0	0	0	0	0	0	0	0	0	0	0	0	0	0	0	0	0	1	0	0	3	0	0	1	0	1	1.48552	1.49165
298.2	589.3	2	1	0	1	0	0	0	0	1	0	0	0	0	0	0	0	0	0	0	0	3	0	0	0	0	0	0	1	0	0	3	0	0	0	1	1	1.4324	1.43257
338.15	589.3	3	0	0	0	0	0	0	0	2	0	0	0	0	0	0	0	0	0	0	0	0	0	0	0	0	0	0	1	0	0	4	1	0	0	0	1	1.50193	1.50288
328.15	589.3	2	3	0	0	0	0	0	0	1	0	0	0	0	0	0	0	0	1	2	0	0	0	0	0	0	0	0	0	0	0	3	0	0	0	1	1	1.4977	1.49721
323.15	656.3	2	5	0	2	0	0	0	0	0	0	0	0	0	0	0	0	0	1	0	0	6	0	0	0	0	0	0	2	0	0	3	0	0	0	1	1	1.4195	1.41953
334.52	589.3	2	1	0	0	0	0	0	0	0	0	0	0	0	0	0	0	0	0	1	0	0	0	0	0	0	0	1	0	0	0	3	0	0	0	1	1	1.5385	1.53872
353.15	589.3	2	11	0	2	0	0	0	0	0	0	0	0	0	0	0	0	0	1	0	0	6	0	0	0	0	0	0	2	0	0	3	0	0	0	1	1	1.4209	1.42128
303.15	589.3	2	1	0	0	0	0	0	0	0	0	0	0	0	0	0	0	0	1	2	0	0	0	0	0	0	0	0	0	0	0	3	0	0	0	1	1	1.50955	1.51099
338.15	589.3	2	3	0	0	0	0	0	0	0	0	0	0	0	0	0	0	0	0	0	0	4	0	0	0	0	1	0	0	0	0	3	0	0	0	1	1	1.413	1.41146
328.15	589.3	3	3	0	0	0	0	0	0	2	0	0	0	0	0	0	0	0	0	0	0	0	0	0	0	0	0	0	1	0	0	4	1	0	0	0	1	1.50513	1.50513
293	589.3	2	7	0	0	0	0	0	0	1	1	0	0	0	0	0	0	0	1	2	0	0	0	0	0	0	0	0	0	0	0	3	0	0	0	1	1	1.509	1.5103
323.15	486.1	2	3	0	2	0	0	0	0	0	0	0	0	0	0	0	0	0	1	0	0	6	0	0	0	0	0	0	2	0	0	3	0	0	0	1	1	1.4241	1.42387
298.1	589.3	5	5	1	2	0	0	0	0	0	0	0	0	0	0	0	0	0	2	0	0	6	0	0	0	0	0	0	2	0	0	0	0	0	0	0	0	1.422	1.423
298.15	589.3	2	1	0	0	0	0	0	0	0	0	0	0	0	0	0	0	0	1	2	0	0	0	0	0	0	0	0	0	0	0	3	0	0	0	1	1	1.51121	1.51277
293.15	589.3	2	5	0	0	0	0	0	0	0	0	0	0	0	0	0	0	0	0	0	0	6	0	0	0	1	0	0	0	0	0	3	0	0	0	1	1	1.42064	1.41902
298.15	589.3	2	7	0	0	0	0	0	3	2	0	0	0	0	2	0	0	0	0	0	0	0	0	0	0	2	0	0	0	0	0	3	0	0	0	1	1	1.46949	1.47117
318.15	589.3	1	3	0	0	0	0	0	0	0	0	0	0	0	0	0	0	0	1	0	0	2	0	0	0	0	0	0	2	0	0	5	0	0	0	0	1	1.46537	1.46531
298.15	589.3	3	1	0	0	0	0	0	0	2	0	0	0	0	0	0	0	0	0	0	0	0	0	0	0	0	0	0	1	0	0	4	1	0	0	0	1	1.51902	1.51649
293.1	589.3	3	7	0	1	0	0	0	0	1	0	0	0	0	0	0	0	0	0	0	0	3	0	0	0	0	0	0	1	0	0	3	2	0	0	0	1	1.4725	1.46283
308.15	589.3	2	1	0	0	0	0	0	0	2	0	0	0	0	0	0	0	0	0	0	0	0	0	0	0	0	0	0	1	0	0	8	1	0	0	1	1	1.57564	1.57492
303.15	822.7	2	7	0	0	0	0	0	0	0	0	0	0	0	0	0	0	0	0	0	0	4	0	0	0	0	1	0	0	0	0	3	0	0	0	1	1	1.4255	1.42547
328.2	589.3	2	0	0	0	0	0	0	0	0	0	0	0	0	0	0	0	0	0	0	0	4	0	0	0	0	1	0	0	0	0	3	0	0	0	1	1	1.3988	1.40137
303.15	589.3	3	3	0	0	0	0	0	0	0	0	0	1	0	0	0	0	0	0	0	0	0	0	0	0	0	0	0	0	0	0	3	0	0	0	1	1	1.49342	1.48887
323.15	589.3	3	10	0	0	0	0	0	0	2	0	0	0	0	0	0	0	0	0	0	0	0	0	0	0	0	0	0	1	0	0	3	0	0	0	1	1	1.4631	1.46153
298.15	589.3	2	7	0	0	0	0	0	0	0	0	0	0	0	0	0	0	0	0	0	0	6	0	0	0	1	0	0	0	0	0	3	0	0	0	1	1	1.4251	1.42363
300.1	589.3	1	2	0	0	0	0	0	1	0	0	0	1	0	0	0	1	0	0	0	0	0	0	0	0	0	0	0	0	0	0	0	0	0	0	0	0	1.4692	1.45022
283.15	589.3	2	3	0	0	0	0	0	0	0	0	0	0	0	0	0	0	0	0	0	0	4	0	0	0	0	1	0	0	0	0	3	0	0	0	1	1	1.4256	1.42407
318.15	589.3	3	1	1	2	0	0	0	0	0	0	0	0	0	0	0	0	0	1	0	0	6	0	0	0	0	0	0	2	5	0	0	0	0	0	1	0	1.42524	1.42469
325.405	632.8	2	3	0	0	0	0	0	0	0	0	0	0	0	0	0	0	0	0	0	0	6	0	0	0	1	0	0	0	0	0	3	0	0	0	1	1	1.4011	1.40164
313.15	589.3	1	9	0	2	0	0	0	0	0	0	0	0	0	0	0	0	0	1	0	0	6	0	0	0	0	0	0	2	0	0	5	0	0	0	0	1	1.44391	1.44372
338.15	589.3	2	3	0	1	0	0	0	0	0	0	0	0	0	0	0	0	0	0	3	0	0	0	0	0	0	0	0	0	0	0	3	0	0	0	1	1	1.49255	1.49258
343.15	589.3	3	4	0	2	0	0	0	1	0	0	0	0	0	0	0	0	0	2	0	0	6	0	0	0	0	0	0	2	0	0	0	0	0	0	0	0	1.4101	1.40978
330.866	632.8	2	3	0	0	0	0	0	0	0	0	0	0	0	0	0	0	0	0	0	0	4	0	0	0	0	1	0	0	0	0	3	0	0	0	1	1	1.4127	1.41294
288.15	589.3	2	2	0	2	0	0	0	0	0	0	0	0	0	0	0	0	0	1	0	0	6	0	0	0	0	0	0	2	0	0	4	1	0	0	0	1	1.45206	1.45101
298.15	589.3	1	1	0	2	0	0	0	0	1	0	0	0	0	0	0	0	0	1	0	0	6	0	0	0	0	0	0	2	0	0	5	0	0	0	0	1	1.4419	1.44195
323.15	589.3	2	3	0	2	0	0	0	0	0	0	0	0	0	0	0	0	0	1	0	0	6	0	0	0	0	0	0	2	0	0	3	0	0	0	1	1	1.4185	1.41911
318.15	589.3	2	1	0	2	0	0	0	0	0	0	0	0	0	0	0	0	0	1	0	0	6	0	0	0	0	0	0	2	0	0	4	1	0	0	0	1	1.43759	1.44047
318.15	589.3	3	2	0	0	0	0	0	0	2	0	0	0	0	0	0	0	0	0	0	0	0	0	0	0	0	0	0	1	0	0	3	0	0	0	1	1	1.47397	1.47244
313.15	589.3	1	3	0	0	0	0	0	0	0	0	0	1	0	0	0	0	0	0	1	0	0	0	0	0	0	0	0	0	0	0	3	0	0	1	0	1	1.4673	1.46641
323.15	589.3	1	2	0	2	0	0	0	1	0	0	0	0	0	0	0	0	0	1	0	0	6	0	0	0	0	0	0	2	4	0	0	0	0	0	1	0	1.4208	1.42112
303.15	589.6	2	1	0	1	0	0	0	0	1	0	0	0	0	0	0	0	0	0	0	0	3	0	0	0	0	0	0	1	0	0	3	0	0	0	1	1	1.4326	1.43216
313.15	589.3	1	9	0	0	0	0	0	0	1	0	0	0	0	0	0	0	0	0	1	0	0	0	0	0	0	0	0	1	0	0	8	1	0	0	1	1	1.51856	1.51868
328.15	589.3	2	3	0	1	0	0	0	0	1	0	0	0	0	0	0	0	0	0	0	0	3	0	0	0	0	0	0	1	4	0	0	0	0	0	1	0	1.4248	1.42489
318.15	589.3	2	7	0	0	0	0	0	0	0	0	0	0	0	0	0	0	0	0	0	0	4	0	0	0	0	1	0	0	0	0	3	0	0	0	1	1	1.42684	1.42729
308.15	589.3	2	5	0	2	0	0	0	0	0	0	0	0	0	0	0	0	0	1	0	0	6	0	0	0	0	0	0	2	0	0	3	0	0	0	1	1	1.42715	1.42767
298.15	822.7	2	5	0	0	0	0	0	0	0	0	0	0	0	0	0	0	0	0	0	0	4	0	0	0	0	1	0	0	0	0	3	0	0	0	1	1	1.4216	1.42168
308.2	589.3	2	4	0	2	0	0	0	0	2	0	0	0	0	0	0	0	0	0	0	0	6	0	0	0	0	0	0	2	0	0	6	0	0	0	2	2	1.44055	1.44046
313.15	589.3	2	3	0	1	0	0	0	0	1	0	0	0	0	0	0	0	0	0	0	0	3	0	0	0	0	0	0	1	0	0	3	0	0	0	1	1	1.43339	1.43308
303.15	589.3	2	2	0	0	0	0	0	0	0	0	0	1	0	0	1	0	0	0	0	0	0	0	0	0	0	0	0	0	0	0	3	0	0	0	1	1	1.5186	1.50549
353.15	589.3	2	4	0	2	0	0	0	0	1	0	0	0	0	0	0	0	0	1	0	0	6	0	0	0	0	0	0	2	4	0	0	0	0	0	1	0	1.4084	1.40726
308.15	589.3	3	1	0	0	0	0	0	0	2	0	0	0	0	0	0	0	0	0	0	0	0	0	0	0	0	0	0	1	0	0	4	1	0	0	0	1	1.5164	1.51554
298.2	589.3	2	3	0	1	0	0	0	0	1	0	0	0	0	0	0	0	0	0	0	0	3	0	0	0	0	0	0	1	0	0	3	0	0	0	1	1	1.4368	1.43686
323.15	589.3	2	2	1	0	0	0	0	1	0	0	0	1	0	0	1	0	0	0	0	0	0	0	0	0	0	0	0	0	0	0	3	0	0	0	1	1	1.50372	1.51643
318.15	589.3	2	1	0	0	0	0	0	0	0	0	0	0	0	0	0	0	0	0	0	0	4	0	0	0	0	1	0	0	0	0	3	0	0	0	1	1	1.4051	1.40701
308.15	486.1	2	5	0	2	0	0	0	0	0	0	0	0	0	0	0	0	0	1	0	0	6	0	0	0	0	0	0	2	0	0	3	0	0	0	1	1	1.432	1.43221
328.15	589.3	1	5	0	0	0	0	0	0	0	0	0	0	0	0	0	0	0	1	0	0	2	0	0	0	0	0	0	2	0	0	5	0	0	0	0	1	1.4621	1.46237
310.65	589.3	1	3	0	1	0	0	0	0	1	0	0	0	0	0	0	0	0	0	0	0	3	0	0	0	0	0	0	1	0	0	5	0	0	0	0	1	1.4548	1.45494
298.15	589.3	2	1	0	0	0	0	0	0	0	0	0	0	0	0	0	0	0	1	2	0	0	0	0	0	0	0	0	0	0	0	3	0	0	0	1	1	1.51452	1.51277
318.15	822.7	2	1	0	1	0	0	0	0	1	0	0	0	0	0	0	0	0	0	0	0	3	0	0	0	0	0	0	1	0	0	3	0	0	0	1	1	1.4225	1.42247
288.15	589.3	3	2	0	0	0	0	0	0	2	0	0	0	0	0	0	0	0	0	0	0	0	0	0	0	0	0	0	1	0	0	3	0	0	0	1	1	1.4767	1.48166
318.15	589.3	3	0	0	0	0	0	0	0	2	0	0	0	0	0	0	0	0	0	0	0	0	0	0	0	0	0	0	1	0	0	3	0	0	0	1	1	1.4792	1.47652
285.65	589.3	2	3	0	0	0	0	0	0	0	0	0	0	0	0	0	0	0	0	0	0	4	0	0	0	0	1	0	0	0	0	4	1	0	0	0	1	1.45592	1.45505
288.15	589.3	4	2	0	1	1	1	0	0	1	1	0	0	0	0	0	0	1	0	0	0	0	0	0	0	0	0	0	1	0	0	3	0	0	0	1	1	1.49747	1.50058
318.15	589.3	4	7	1	0	0	0	0	0	0	1	0	1	0	0	0	0	1	0	0	0	0	0	0	0	0	0	0	0	4	0	0	0	1	0	1	0	1.4768	1.4767
318.08	589.3	3	2	1	0	0	0	0	1	0	0	0	1	0	0	1	0	0	0	0	0	0	0	0	0	0	0	0	0	0	0	0	0	0	0	0	0	1.4448	1.44629
313.15	589.3	1	1	0	1	0	0	0	0	1	0	0	0	0	0	0	0	0	0	0	0	3	0	0	0	0	0	0	1	0	0	5	0	0	0	0	1	1.45484	1.45447
303.15	589.3	1	0	0	0	0	0	0	1	1	0	0	0	0	0	0	0	0	0	0	0	0	0	0	0	0	0	0	1	0	0	3	0	0	1	0	1	1.49391	1.49153
328.15	589.3	2	5	0	0	0	0	0	0	0	0	0	0	0	0	0	0	0	0	4	0	0	0	0	0	0	1	0	0	0	0	3	0	0	0	1	1	1.44233	1.44225
313.15	589.3	2	5	0	0	0	0	0	0	0	0	0	0	0	0	0	0	0	1	2	0	0	0	0	0	0	0	0	0	0	0	3	0	0	0	1	1	1.49937	1.49874
328.15	589.3	3	2	0	0	0	0	0	0	2	0	0	0	0	0	0	0	0	0	0	0	0	0	0	0	0	0	0	1	0	0	3	0	0	0	1	1	1.4664	1.4707
298.15	589.3	3	2	0	0	0	0	0	0	2	0	0	0	0	0	0	0	0	0	0	0	0	0	0	0	0	0	0	1	0	0	3	0	0	0	1	1	1.4789	1.47796
319.226	632.8	2	3	0	0	0	0	0	0	0	0	0	0	0	0	0	0	0	0	0	0	6	0	0	0	1	0	0	0	0	0	3	0	0	0	1	1	1.4027	1.40256
303	589.3	5	35	0	0	0	2	0	0	0	0	0	1	0	0	0	0	0	1	0	0	0	0	0	0	0	0	0	0	0	0	0	0	0	0	0	0	1.4683	1.47008
293.15	589.3	4	28	0	1	0	0	0	0	1	0	0	0	0	0	0	0	0	0	0	0	3	0	0	0	1	0	0	1	0	0	0	0	0	0	0	0	1.45967	1.45839
318.15	589.3	2	7	0	0	0	0	0	0	0	0	0	0	0	0	0	0	0	0	0	0	0	1	0	0	0	0	0	0	0	0	3	0	0	0	1	1	1.4812	1.50298
353.15	589.3	3	1	0	0	0	0	0	0	0	0	0	1	0	0	0	0	0	0	0	0	0	0	0	0	0	0	0	0	0	0	3	0	0	0	1	1	1.486	1.48477
333.15	589.3	2	2	0	0	0	0	0	0	0	0	0	0	0	0	0	0	0	0	0	0	4	0	0	0	0	1	0	0	0	0	3	0	0	0	1	1	1.4086	1.40899
312.91	589.3	3	1	0	0	0	0	0	0	0	0	0	1	0	0	0	0	0	0	0	0	0	0	0	0	0	0	0	0	0	0	3	0	0	0	1	1	1.49666	1.4955
285.65	589.3	2	1	0	2	0	0	0	0	0	0	0	0	0	0	0	0	0	1	0	0	6	0	0	0	0	0	0	2	0	0	4	1	0	0	0	1	1.45176	1.45154
343.15	589.3	2	1	0	0	0	0	0	0	0	0	0	0	0	0	0	0	0	0	0	0	4	0	0	0	0	1	0	0	0	0	3	0	0	0	1	1	1.3966	1.40197
313.15	589.3	2	1	0	2	0	0	0	0	0	0	0	0	0	0	0	0	0	1	0	0	6	0	0	0	0	0	0	2	0	0	3	0	0	0	1	1	1.41695	1.41846
298.15	589.3	2	1	0	0	0	0	0	0	0	0	0	0	0	0	0	0	0	0	0	0	4	0	0	0	0	1	0	0	0	0	3	0	0	0	1	1	1.4121	1.41165
293.15	589.3	2	3	0	0	0	0	0	0	0	0	0	0	0	0	0	0	0	0	0	0	4	0	0	0	0	1	0	0	0	0	4	1	0	0	0	1	1.45248	1.45375
293.15	589.3	2	2	0	2	0	0	0	0	0	0	0	0	0	0	0	0	0	1	0	0	6	0	0	0	0	0	0	2	4	0	0	0	0	0	1	0	1.4222	1.4218
303.15	589.3	3	1	1	2	0	0	0	0	0	0	0	0	0	0	0	0	0	1	0	0	6	0	0	0	0	0	0	2	4	0	0	0	0	0	1	0	1.42273	1.42342
333.15	589.3	2	2	0	2	0	0	0	0	1	0	0	0	0	0	0	0	0	1	0	0	6	0	0	0	0	0	0	2	0	0	3	0	0	0	1	1	1.4165	1.41728
308.15	589.3	2	0	0	0	0	0	0	0	2	0	0	0	0	0	0	0	0	0	0	0	0	0	0	0	0	0	0	1	0	0	5	0	0	0	0	1	1.51077	1.51053
293	589.3	3	4	1	0	0	0	0	0	1	0	0	1	0	0	0	0	0	0	0	0	0	2	0	0	0	0	0	0	5	0	3	3	0	0	1	0	1.5354	1.52928
323.15	589.3	1	2	0	1	0	0	0	0	0	0	0	1	0	0	0	0	0	0	0	0	3	0	0	0	0	0	0	0	0	0	5	0	0	0	0	1	1.5241	1.52278
323.15	589.3	2	3	0	1	0	0	0	0	1	0	0	0	0	0	0	0	0	0	0	0	3	0	0	0	0	0	0	1	4	0	0	0	0	0	1	0	1.42604	1.42562
305.2	589.3	3	3	0	0	0	0	0	0	2	0	0	0	0	0	0	0	0	0	0	0	0	0	0	0	0	0	0	1	0	0	3	0	0	0	1	1	1.4774	1.47748
338.15	589.3	1	3	0	0	0	0	0	0	0	0	0	0	0	0	0	0	0	1	2	0	0	0	0	0	0	0	0	0	0	0	5	0	0	0	0	1	1.5202	1.52047
318.15	589.3	2	3	0	0	0	0	0	0	0	0	0	0	0	0	0	0	0	0	0	0	4	0	0	0	0	1	0	0	0	0	4	1	0	0	0	1	1.447	1.44757
313.15	589.3	1	1	0	0	0	0	0	0	0	0	0	0	0	0	0	0	0	0	0	0	0	1	0	0	0	0	0	0	0	0	8	1	0	0	1	1	1.53276	1.53234
295.65	589.3	2	3	0	0	0	0	0	0	0	0	0	0	0	0	0	0	0	0	0	0	4	0	0	0	0	1	0	0	0	0	4	1	0	0	0	1	1.45839	1.45266
323.15	589.3	6	12	0	0	0	0	0	0	3	0	0	0	0	1	0	0	0	0	0	0	0	0	0	0	2	0	0	0	0	0	0	0	0	0	0	0	1.45738	1.45862
303.14	589.3	2	3	0	0	0	0	0	0	0	0	0	0	0	0	0	0	0	0	0	0	4	0	0	0	0	1	0	0	0	0	3	0	0	0	1	1	1.4168	1.42026
298.15	589.3	1	3	0	2	0	0	0	0	1	0	0	0	0	0	0	0	0	1	0	0	6	0	0	0	0	0	0	2	0	0	5	0	0	0	0	1	1.4414	1.44367
328.15	589.3	8	3	3	0	0	0	0	0	1	0	0	0	0	0	0	0	0	0	0	0	0	0	0	0	1	0	0	1	0	0	4	2	0	0	0	0	1.50872	1.51197
318.15	589.3	0	4	0	0	0	0	0	1	0	0	0	0	0	0	0	0	0	0	2	0	0	0	0	0	0	0	1	0	0	0	3	0	0	0	1	1	1.5622	1.5619
298.15	589.3	2	7	0	0	0	0	0	0	0	0	0	0	0	0	0	0	0	0	0	0	0	1	0	0	0	0	0	0	0	0	3	0	0	0	1	1	1.5062	1.50578
328.15	589.3	3	4	0	0	0	0	0	0	0	0	0	1	0	0	1	0	0	0	0	0	0	0	0	0	0	0	0	0	0	0	2	1	0	0	1	1	1.4949	1.4952
313.15	589.3	1	9	0	0	0	0	0	0	0	0	0	0	0	0	0	0	0	0	1	0	0	1	0	0	0	0	0	0	0	0	3	0	0	0	1	1	1.50486	1.50496
308.15	589.3	1	2	0	4	0	0	0	1	0	0	0	1	0	0	0	0	0	0	0	0	9	0	0	0	0	0	0	0	0	0	3	0	0	0	1	1	1.40417	1.40375
293.15	589.3	1	5	0	1	0	0	0	0	0	0	0	1	0	0	0	0	0	0	0	0	3	0	0	0	0	0	0	0	0	0	5	0	0	0	0	1	1.4784	1.47975
298.15	589.3	3	1	1	0	0	0	0	1	0	0	0	1	0	0	0	0	0	0	0	0	0	0	0	0	0	0	0	0	0	0	3	0	0	0	1	1	1.4995	1.49721
298.15	589.3	4	25	0	0	0	0	0	0	0	0	0	1	0	0	0	0	1	0	0	0	0	0	0	0	0	0	0	0	0	0	0	0	0	0	0	0	1.4469	1.44724
323.15	589.3	2	2	0	2	0	0	0	0	0	0	0	0	0	0	0	0	0	1	0	0	6	0	0	0	0	0	0	2	0	0	4	1	0	0	0	1	1.43709	1.43911
292.99	633	2	3	0	0	0	0	0	0	0	0	0	0	0	0	0	0	0	0	0	0	4	0	0	0	0	1	0	0	0	0	3	0	0	0	1	1	1.4207	1.41999
318.15	589.3	2	3	0	0	0	0	0	0	0	0	0	0	0	0	0	0	0	0	0	0	4	0	0	0	0	1	0	0	0	0	3	0	0	0	1	1	1.41622	1.41676
313	589.3	2	5	0	0	0	0	0	0	1	1	0	0	0	0	0	0	0	1	2	0	0	0	0	0	0	0	0	0	0	0	3	0	0	0	1	1	1.511	1.51088
323.15	589.3	4	11	2	0	0	0	0	0	2	0	0	1	0	0	0	1	0	0	0	0	0	0	0	0	0	0	0	1	0	0	0	0	0	0	0	0	1.4434	1.44403
328.15	589.3	2	2	0	0	0	0	0	0	1	0	0	0	0	0	0	0	0	0	0	0	0	1	0	0	0	0	0	0	0	0	3	0	0	0	1	1	1.5046	1.50569
313.15	589.3	2	9	0	0	0	0	0	0	0	0	0	0	0	0	0	0	0	0	4	0	0	0	0	0	0	1	0	0	0	0	3	0	0	0	1	1	1.4522	1.44981
308	589.3	2	9	0	0	0	0	0	0	1	0	0	0	0	0	0	0	0	0	0	0	0	0	0	0	0	0	0	0	0	0	8	1	0	0	1	1	1.5186	1.51844
313.15	589.3	2	7	0	0	0	0	0	0	0	0	0	0	0	0	0	0	0	0	0	0	6	0	0	0	1	0	0	0	0	0	3	0	0	0	1	1	1.41888	1.41983
283.15	589.3	2	1	0	1	0	0	0	0	0	0	0	0	0	0	0	0	0	0	3	0	0	0	0	0	0	0	0	0	0	0	3	0	0	0	1	1	1.5154	1.51716
318.15	589.3	3	2	0	8	0	0	0	1	0	0	0	0	0	0	0	0	0	2	0	0	18	0	0	0	0	0	0	2	0	0	0	0	0	0	0	0	1.37103	1.37289
303.15	589.3	4	21	0	2	0	0	0	0	0	0	0	0	0	0	0	0	0	2	0	0	6	0	0	0	0	0	0	2	0	0	0	0	0	0	0	0	1.43656	1.43687
293	589.3	2	7	0	0	0	0	0	0	1	0	0	0	0	0	0	0	0	0	0	0	0	0	0	0	0	0	0	0	0	0	8	1	0	0	1	1	1.53	1.52882
293	589.3	3	10	1	0	0	0	0	0	1	0	0	1	0	0	0	0	0	0	0	0	0	2	0	0	0	0	0	0	5	0	3	3	0	0	1	0	1.5164	1.52053
333.15	589.3	0	3	0	0	1	1	0	0	0	0	0	0	0	0	0	0	0	0	2	0	0	0	0	0	0	0	1	0	0	0	3	0	0	0	1	1	1.5458	1.54594
328.15	589.3	3	3	0	2	0	0	0	0	0	0	0	0	0	0	0	0	0	1	0	0	6	0	0	0	0	0	1	2	0	0	0	0	0	0	0	0	1.41767	1.41774
333.15	589.3	2	3	0	0	0	0	0	0	0	0	0	0	0	0	0	0	0	0	0	0	6	0	0	0	1	0	0	0	0	0	3	0	0	0	1	1	1.40024	1.40121
288.15	589.3	3	5	2	0	0	0	0	1	0	0	0	1	0	0	1	0	0	0	0	0	0	0	0	0	0	0	0	0	0	0	3	0	0	0	1	1	1.5049	1.50546
298.15	589.3	2	3	0	0	0	0	0	0	0	0	0	0	0	0	0	0	0	0	1	0	0	0	0	0	0	0	1	0	0	0	3	0	0	0	1	1	1.53744	1.53882
318.15	589.3	3	1	1	0	0	0	0	0	0	0	0	1	0	0	1	0	0	0	0	0	0	0	0	0	0	0	0	0	0	0	3	0	0	0	1	1	1.49735	1.50469
313.15	589.3	1	2	1	0	0	0	0	2	0	0	0	1	0	0	0	1	0	0	0	0	0	0	0	0	0	0	0	0	0	0	0	0	0	0	0	0	1.4345	1.46342
303.15	589.3	1	3	0	2	0	0	0	0	1	0	0	0	0	0	0	0	0	1	0	0	6	0	0	0	0	0	0	2	0	0	5	0	0	0	0	1	1.4433	1.44151
328.15	589.3	4	21	0	0	0	0	0	0	0	0	0	1	0	0	0	0	1	0	0	0	0	0	0	0	0	0	0	0	0	0	0	0	0	0	0	0	1.4322	1.43187
298.2	589.3	3	8	0	0	0	0	0	0	2	0	0	0	0	0	0	0	0	0	0	0	0	0	0	0	0	0	0	1	0	0	3	0	0	0	1	1	1.471	1.47517
308.15	589.3	2	1	0	0	0	0	0	0	0	0	0	1	0	0	0	0	0	0	0	0	0	0	0	0	0	0	0	0	3	1	3	0	0	1	1	1	1.5187	1.5117
293.15	589.3	2	7	0	0	0	0	0	0	0	0	0	0	0	0	0	0	0	0	0	0	4	0	0	0	0	1	0	0	0	0	4	1	0	0	0	1	1.45691	1.45683
303.15	589.3	2	7	0	0	0	0	0	0	0	0	0	0	0	0	0	0	0	0	0	0	0	1	0	0	0	0	0	0	0	0	3	0	0	0	1	1	1.50838	1.50611
348.15	589.3	3	2	0	0	0	0	0	0	2	0	0	0	0	0	0	0	0	0	0	0	0	0	0	0	0	0	0	1	0	0	3	0	0	0	1	1	1.46645	1.46626
323.15	589.3	2	3	0	1	0	0	0	0	1	0	0	0	0	0	0	0	0	0	0	0	3	0	0	0	0	0	0	1	0	0	3	0	0	0	1	1	1.429	1.42996
308.15	589.3	2	7	0	0	0	0	0	0	0	0	0	0	0	0	0	0	0	0	0	0	0	1	0	0	0	0	0	0	0	0	3	0	0	0	1	1	1.4841	1.50515
303.15	589.3	1	4	0	0	0	0	0	0	0	0	0	1	0	0	0	0	0	0	1	0	0	0	0	0	0	0	0	0	0	0	3	0	0	1	0	1	1.4679	1.46831
308.15	589.3	5	11	3	0	0	0	0	0	3	1	0	0	0	0	0	1	0	0	0	0	0	0	0	0	0	0	0	1	0	0	0	0	0	0	0	0	1.4495	1.45
288.15	589.3	3	1	1	2	0	0	0	0	0	0	0	0	0	0	0	0	0	1	0	0	6	0	0	0	0	0	0	2	5	0	0	0	0	0	1	0	1.43387	1.43342
338.15	589.3	4	27	0	0	0	0	0	0	0	0	0	1	0	0	0	0	1	0	0	0	0	0	0	0	0	0	0	0	0	0	0	0	0	0	0	0	1.4329	1.43276
293.15	589.3	2	5	0	0	0	0	0	0	0	0	0	0	0	0	0	0	0	0	1	0	0	0	0	0	0	0	1	0	0	0	3	0	0	0	1	1	1.5534	1.55142
303.15	589.3	5	18	3	0	0	0	0	0	3	2	0	0	0	0	0	0	0	0	1	0	0	0	0	0	0	0	0	1	0	0	3	0	0	0	1	1	1.47841	1.47808
298.15	486.1	2	3	0	1	0	0	0	0	1	0	0	0	0	0	0	0	0	0	0	0	3	0	0	0	0	0	0	1	0	0	3	0	0	0	1	1	1.4434	1.44358
333.15	589.3	2	1	0	2	0	0	0	0	0	0	0	0	0	0	0	0	0	1	0	0	6	0	0	0	0	0	0	2	0	0	3	0	0	0	1	1	1.4135	1.41321
308.15	486.1	2	3	0	0	0	0	0	0	0	0	0	0	0	0	0	0	0	0	0	0	4	0	0	0	0	1	0	0	0	0	3	0	0	0	1	1	1.4243	1.42439
363.15	589.3	2	7	0	0	0	0	0	3	2	0	0	0	0	2	0	0	0	0	0	0	0	0	0	0	2	0	0	0	0	0	3	0	0	0	1	1	1.45692	1.45489
343.15	589.3	1	1	0	1	0	0	0	0	0	0	0	1	0	0	0	0	0	0	0	0	3	0	0	0	0	0	0	0	0	0	5	0	0	0	0	1	1.5563	1.55448
308.15	589.3	2	4	0	1	0	0	0	0	1	0	0	0	0	0	0	0	0	0	0	0	3	0	0	0	0	0	0	1	0	0	3	0	0	0	1	1	1.4365	1.43624
348.15	589.3	2	2	0	0	0	0	0	0	0	0	0	1	0	0	1	0	0	0	0	0	0	0	0	0	0	0	0	0	0	0	3	0	0	0	1	1	1.50637	1.50602
313.15	589.3	2	2	0	0	0	0	0	0	0	0	0	0	0	0	0	0	0	1	0	0	2	0	0	0	0	0	0	2	4	0	0	0	0	0	1	0	1.43846	1.43834
287.165	632.8	2	1	0	2	0	0	0	0	0	0	0	0	0	0	0	0	0	1	0	0	6	0	0	0	0	0	0	2	0	0	3	0	0	0	1	1	1.4246	1.42528
333.15	589.3	3	26	1	0	0	0	0	0	3	2	0	0	0	0	0	0	0	0	1	0	0	0	0	0	0	0	0	1	0	0	3	0	0	0	1	1	1.46601	1.46618
328.15	589.3	1	1	0	1	0	0	0	0	0	0	0	1	0	0	0	0	0	0	0	0	3	0	0	0	0	0	0	0	0	0	5	0	0	0	0	1	1.5594	1.55739
328.15	589.3	2	7	0	0	0	0	0	0	0	0	0	0	0	0	0	0	0	0	0	0	0	1	0	0	0	0	0	0	0	0	3	0	0	0	1	1	1.50103	1.4991
343.15	589.3	1	3	0	2	0	0	0	0	0	0	0	0	0	0	0	0	0	1	0	0	6	0	0	0	0	0	0	2	0	0	5	0	0	0	0	1	1.4298	1.42964
293.15	589.3	3	4	2	0	0	0	0	1	0	0	0	1	0	0	1	0	0	0	0	0	0	0	0	0	0	0	0	0	0	0	3	0	0	0	1	1	1.5065	1.50581
318.15	589.3	2	3	0	0	0	0	0	0	0	0	0	0	0	0	0	0	0	0	0	0	4	0	0	0	0	1	0	0	0	0	3	0	0	0	1	1	1.4172	1.41676
313.15	589.3	2	7	0	2	0	0	0	0	0	0	0	0	0	0	0	0	0	1	0	0	6	0	0	0	0	0	0	2	0	0	3	0	0	0	1	1	1.428	1.42903
318.15	589.3	2	4	0	0	0	0	0	0	0	0	0	0	0	0	0	0	0	0	0	0	4	0	0	0	0	1	0	0	0	0	3	0	0	0	1	1	1.4197	1.41983
318.15	589.3	2	1	0	2	0	0	0	0	0	0	0	0	0	0	0	0	0	1	0	0	6	0	0	0	0	0	0	2	0	0	3	0	0	0	1	1	1.41721	1.41715
318.2	589.3	2	3	0	0	0	0	0	0	0	0	0	0	0	0	0	0	0	0	0	0	0	0	0	1	0	0	0	0	0	0	3	0	0	0	1	1	1.5639	1.56433
298.15	589.3	3	1	0	0	0	0	0	0	1	0	0	0	0	0	0	0	0	0	0	0	0	0	0	0	0	0	0	1	0	0	3	0	0	0	1	1	1.4962	1.49608
308.15	589.3	2	7	0	0	0	0	0	0	0	0	0	0	0	0	0	0	0	0	0	0	4	0	0	0	0	1	0	0	0	0	3	0	0	0	1	1	1.4288	1.42977
298.15	589.3	4	8	1	2	0	0	0	0	1	0	0	0	0	0	0	0	0	1	0	0	6	0	0	0	0	0	0	2	3	3	3	0	0	0	1	1	1.4502	1.45387
328.15	589.3	1	4	0	0	0	0	0	0	0	0	0	0	0	0	0	0	0	1	2	0	0	0	0	0	0	0	0	0	0	0	5	0	0	0	0	1	1.5212	1.52128
293.15	589.3	2	2	0	2	0	0	0	0	1	0	0	0	0	0	0	0	0	1	0	0	6	0	0	0	0	0	0	2	0	0	3	0	0	0	1	1	1.4272	1.42785
286.907	632.8	2	3	0	0	0	0	0	0	0	0	0	0	0	0	0	0	0	0	0	0	4	0	0	0	0	1	0	0	0	0	3	0	0	0	1	1	1.4228	1.42274
298.15	589.3	1	7	0	0	0	0	0	0	0	0	0	0	0	0	0	0	0	0	1	0	0	0	1	0	0	0	0	0	0	0	3	0	0	0	1	1	1.53193	1.52897
328.15	589.3	3	4	0	0	0	0	0	0	0	0	0	1	0	0	0	0	0	0	0	0	0	0	0	0	0	0	0	0	0	0	3	0	0	0	1	1	1.4797	1.47769
323.15	589.3	2	7	0	0	0	0	0	0	0	0	0	0	0	0	0	0	0	0	0	0	6	0	0	0	1	0	0	0	0	0	3	0	0	0	1	1	1.41601	1.41709
318.15	589.3	2	7	0	0	0	0	0	0	0	0	0	0	0	0	0	0	0	0	0	0	4	0	0	0	0	1	0	0	0	0	3	0	0	0	1	1	1.42715	1.42729
313.15	589.3	2	5	0	0	0	0	0	0	0	0	0	0	0	0	0	0	0	0	4	0	0	0	0	0	0	1	0	0	0	0	3	0	0	0	1	1	1.4477	1.44749
343.15	589.3	2	5	0	2	0	0	0	0	0	0	0	0	0	0	0	0	0	1	0	0	6	0	0	0	0	0	0	2	0	0	3	0	0	0	1	1	1.41648	1.41715
288.3	589.3	2	5	0	0	0	0	0	0	0	0	0	0	0	0	0	0	0	0	0	0	6	0	0	0	1	0	0	0	0	0	3	0	0	0	1	1	1.41981	1.42048
303.15	589.3	1	1	0	1	0	0	0	0	0	0	0	1	0	0	0	0	0	0	0	0	3	0	0	0	0	0	0	0	0	0	5	0	0	0	0	1	1.5658	1.56442
333.15	589.3	2	1	0	2	0	0	0	0	0	0	0	0	0	0	0	0	0	1	0	0	6	0	0	0	0	0	0	2	0	0	3	0	0	0	1	1	1.41319	1.41321
348.15	589.3	4	28	0	0	0	0	0	0	0	0	0	0	0	0	0	0	0	0	0	0	0	0	1	0	1	0	0	0	0	0	0	0	0	0	0	0	1.47346	1.47246
318.15	589.3	2	3	0	0	0	0	0	0	1	0	0	0	0	0	1	0	0	0	0	0	0	0	0	0	0	0	0	1	0	0	3	0	0	0	1	1	1.5068	1.50499
333.15	589.3	1	2	0	4	0	0	0	1	0	0	0	1	0	0	0	0	0	0	0	0	9	0	0	0	0	0	0	0	0	0	3	0	0	0	1	1	1.39752	1.39728
343.15	589.3	4	2	1	0	0	0	0	1	0	0	0	1	0	0	1	0	0	1	0	0	0	0	0	0	0	0	0	0	0	0	0	0	0	0	0	0	1.5041	1.50356
313.15	589.3	3	4	0	0	0	0	0	0	0	0	0	1	0	0	0	0	0	0	0	0	0	0	0	0	0	0	0	0	0	0	3	0	0	0	1	1	1.483	1.48164
343.15	589.3	5	9	0	0	0	0	0	0	2	0	0	0	0	0	0	0	0	0	0	0	0	0	0	0	1	0	0	1	0	0	0	0	0	0	0	0	1.4619	1.46139
303.15	589.3	1	2	0	0	0	0	0	0	0	0	0	0	0	0	0	0	0	1	2	0	0	0	0	0	0	0	0	0	0	0	5	0	0	0	0	1	1.539	1.53828
313.15	589.3	3	1	0	0	0	0	0	0	2	0	0	0	0	0	0	0	0	0	0	0	0	0	0	0	0	0	0	1	0	0	3	0	0	0	1	1	1.4774	1.47542
328.15	589.3	2	1	0	0	0	0	0	0	0	0	0	0	0	0	0	0	0	1	0	0	2	0	0	0	0	0	0	2	0	0	3	0	0	0	1	1	1.43899	1.43829
323.15	589.3	3	3	0	0	0	0	0	0	2	0	0	0	0	0	0	0	0	0	0	0	0	0	0	0	0	0	0	1	0	0	3	0	0	0	1	1	1.4713	1.47268
313.15	486.1	2	1	0	0	0	0	0	0	0	0	0	0	0	0	0	0	0	0	0	0	4	0	0	0	0	1	0	0	0	0	3	0	0	0	1	1	1.4132	1.41286
343.15	589.3	1	5	0	1	0	0	0	0	0	0	0	1	0	0	0	0	0	0	0	0	3	0	0	0	0	0	0	0	0	0	5	0	0	0	0	1	1.4636	1.46552
288.15	589.3	3	2	0	0	0	0	0	0	2	0	0	0	0	0	0	0	0	0	0	0	0	0	0	0	0	0	0	1	0	0	3	0	0	0	1	1	1.4779	1.48166
303.15	589.3	2	3	0	2	0	0	0	0	0	0	0	0	0	0	0	0	0	1	0	0	6	0	0	0	0	0	0	2	5	0	0	0	0	0	1	0	1.42784	1.42787
308.15	589.3	4	2	0	2	0	0	0	0	0	0	0	0	0	0	0	0	0	2	0	0	6	0	0	0	0	0	0	2	0	0	0	0	0	0	0	0	1.4022	1.40222
313.15	589.3	3	26	1	0	0	0	0	0	3	2	0	0	0	0	0	0	0	0	1	0	0	0	0	0	0	0	0	1	0	0	3	0	0	0	1	1	1.47203	1.47226
293.15	589.3	1	5	0	0	0	0	0	0	1	0	0	0	0	0	0	0	0	1	3	0	0	0	0	0	0	0	0	0	0	0	3	0	0	0	1	1	1.52	1.52273
293.15	589.3	2	1	0	0	0	0	0	0	0	0	0	1	0	0	0	0	0	0	0	0	0	0	0	0	0	0	0	0	0	0	3	0	0	1	0	1	1.45966	1.45991
308.15	589.3	3	3	0	0	0	0	0	0	2	0	0	0	0	0	0	0	0	0	0	0	0	0	0	0	0	0	0	1	0	0	4	1	0	0	0	1	1.51057	1.51055
323.15	589.3	1	6	0	0	0	0	0	1	0	0	0	0	0	0	0	0	0	0	0	0	0	1	0	0	0	0	0	0	0	0	3	0	0	0	1	1	1.5028	1.50366
318.15	589.3	2	3	0	1	0	0	0	0	1	0	0	0	0	0	0	0	0	0	0	0	3	0	0	0	0	0	0	1	4	0	0	0	0	0	1	0	1.4274	1.42736
313.15	589.3	2	7	0	0	0	0	0	0	0	0	0	0	0	0	0	0	0	0	0	0	4	0	0	0	0	1	0	0	0	0	3	0	0	0	1	1	1.4271	1.42844
298.15	430.1	2	7	0	0	0	0	0	0	0	0	0	0	0	0	0	0	0	0	0	0	4	0	0	0	0	1	0	0	0	0	3	0	0	0	1	1	1.4439	1.44327
308.15	589.3	1	5	0	0	0	0	0	0	0	0	0	0	0	0	0	0	0	0	1	0	0	1	0	0	0	0	0	0	0	0	3	0	0	0	1	1	1.52139	1.51819
323.15	589.3	1	5	0	0	0	0	0	0	0	0	0	0	0	0	0	0	0	0	1	0	0	0	1	0	0	0	0	0	0	0	3	0	0	0	1	1	1.53992	1.54067
300.65	589.3	1	3	0	0	0	0	0	0	0	0	0	0	0	0	0	0	0	0	0	0	4	0	0	0	0	1	0	0	0	0	5	0	0	0	0	1	1.4452	1.44566
303.15	589.3	2	1	0	2	0	0	0	0	0	0	0	0	0	0	0	0	0	1	0	0	6	0	0	0	0	0	0	2	0	0	3	0	0	0	1	1	1.42142	1.42144
313.15	589.3	2	3	0	1	0	0	0	0	1	0	0	0	0	0	0	0	0	0	0	0	3	0	0	0	0	0	0	1	0	0	3	0	0	0	1	1	1.43155	1.43308
308.15	589.3	3	0	0	0	0	0	0	0	2	0	0	0	0	0	0	0	0	0	0	0	0	0	0	0	0	0	0	1	0	0	3	0	0	0	1	1	1.4804	1.47955
313.15	589.3	3	5	0	0	0	0	0	0	0	0	0	1	0	0	0	0	0	0	0	0	0	0	0	0	0	0	0	0	0	0	3	0	0	0	1	1	1.481	1.47951
313.15	589.3	5	6	2	0	0	0	0	0	0	1	0	1	0	0	0	0	1	0	0	0	0	0	0	0	0	0	0	0	4	0	0	0	1	0	1	0	1.4772	1.47793
348.15	589.3	3	3	0	0	0	0	0	0	0	0	0	1	0	0	0	0	0	0	0	0	0	0	0	0	0	0	0	0	4	0	0	0	0	0	1	0	1.45619	1.4551
303.15	589.3	1	3	0	2	0	0	0	0	0	0	0	0	0	0	0	0	0	1	0	0	6	0	0	0	0	0	0	2	0	0	5	0	0	0	0	1	1.4414	1.44159
308.15	589.3	2	3	0	0	0	0	0	0	0	0	0	0	0	0	0	0	0	0	0	0	4	0	0	0	0	1	0	0	0	0	4	1	0	0	0	1	1.4495	1.45103
338.15	589.3	2	3	0	0	0	0	0	0	0	0	0	0	0	0	0	0	0	1	2	0	0	0	0	0	0	0	0	0	0	0	3	0	0	0	1	1	1.49305	1.49502
343.15	589.3	2	3	0	0	0	0	0	0	0	0	0	0	0	0	0	0	0	1	2	0	0	0	0	0	0	0	0	0	4	0	0	0	0	0	1	0	1.4779	1.48014
297.042	632.8	2	3	0	0	0	0	0	0	0	0	0	0	0	0	0	0	0	0	0	0	4	0	0	0	0	1	0	0	0	0	3	0	0	0	1	1	1.4202	1.42033
293.15	589.3	4	3	0	0	0	0	0	1	0	0	0	1	0	0	0	0	0	1	0	0	0	0	0	0	0	0	0	0	0	0	0	0	0	0	0	0	1.4705	1.47886
323.15	430.1	2	5	0	0	0	0	0	0	0	0	0	0	0	0	0	0	0	0	0	0	4	0	0	0	0	1	0	0	0	0	3	0	0	0	1	1	1.4313	1.43169
318.15	589.3	3	2	0	0	0	0	0	0	2	0	0	0	0	0	0	0	0	0	0	0	0	0	0	0	0	0	0	1	4	0	0	0	0	0	1	0	1.4676	1.4669
323.15	589.3	2	4	1	0	0	0	0	1	0	0	0	1	0	0	1	0	0	0	0	0	0	0	0	0	0	0	0	0	0	0	3	0	0	0	1	1	1.5096	1.50941
323.15	589.3	3	5	0	0	0	0	0	0	0	0	0	1	0	0	0	0	0	0	0	0	0	0	0	0	0	0	0	0	0	0	3	0	0	0	1	1	1.4787	1.47713
332.55	589.3	3	1	0	0	0	0	0	0	1	0	0	0	0	0	0	0	0	0	0	0	0	0	0	0	0	0	0	1	0	0	7	2	0	0	1	1	1.5357	1.53531
313.15	589.3	2	3	0	0	0	0	0	0	0	0	0	0	0	0	0	0	0	0	0	0	6	0	0	0	1	0	0	0	0	0	3	0	0	0	1	1	1.40543	1.40568
298.15	589.3	2	3	0	2	0	0	0	0	0	0	0	0	0	0	0	0	0	1	0	0	6	0	0	0	0	0	0	2	0	0	3	0	0	0	1	1	1.42705	1.42688
338.15	589.3	6	12	0	0	0	0	0	0	3	0	0	0	0	1	0	0	0	0	0	0	0	0	0	0	2	0	0	0	0	0	0	0	0	0	0	0	1.45212	1.45375
313.15	589.3	2	1	0	0	0	0	0	0	0	0	0	0	0	0	0	0	0	0	0	0	4	0	0	0	0	1	0	0	0	0	3	0	0	0	1	1	1.41042	1.40772
308.15	589.3	1	4	0	0	0	0	0	0	0	0	0	1	0	0	0	0	0	0	1	0	0	0	0	0	0	0	0	0	0	0	3	0	0	1	0	1	1.4661	1.46669
333.15	589.3	2	7	0	0	0	0	0	0	0	0	0	0	0	0	0	0	0	0	0	0	0	1	0	0	0	0	0	0	0	0	3	0	0	0	1	1	1.49871	1.49852
318.15	589.3	3	3	1	0	0	0	0	2	0	0	0	1	0	0	1	0	0	1	0	0	0	0	0	0	0	0	0	0	0	0	0	0	0	0	0	0	1.5388	1.53935
313.15	589.3	3	3	0	2	0	0	0	0	0	0	0	0	0	0	0	0	0	1	0	0	6	0	0	0	0	0	1	2	0	0	0	0	0	0	0	0	1.42185	1.42205
303.15	589.3	1	1	0	1	0	0	0	0	1	0	0	0	0	0	0	0	0	0	0	0	3	0	0	0	0	0	0	1	0	0	5	0	0	0	0	1	1.45759	1.45726
323.15	589.3	2	2	0	2	0	0	0	0	1	0	0	0	0	0	0	0	0	1	0	0	6	0	0	0	0	0	0	2	4	0	0	0	0	0	1	0	1.4152	1.41253
338.15	589.3	1	5	0	1	0	0	0	0	0	0	0	1	0	0	0	0	0	0	0	0	3	0	0	0	0	0	0	0	0	0	5	0	0	0	0	1	1.4649	1.46651
313.15	589.3	2	4	0	2	0	0	0	0	1	0	0	0	0	0	0	0	0	1	0	0	6	0	0	0	0	0	0	2	0	0	3	0	0	0	1	1	1.423	1.42396
318.15	589.3	2	7	0	0	0	0	0	0	0	0	0	0	0	0	0	0	0	0	0	0	4	0	0	0	0	1	0	0	0	0	3	0	0	0	1	1	1.4266	1.42729
313.15	589.3	2	16	0	0	0	0	0	0	2	0	0	0	0	0	0	0	0	0	1	0	0	0	0	0	0	0	0	1	0	0	3	0	0	0	1	1	1.48232	1.48261
318.15	589.3	2	5	0	0	0	0	0	0	0	0	0	0	0	0	0	0	0	0	0	0	4	0	0	0	0	1	0	0	0	0	3	0	0	0	1	1	1.42268	1.42332
298.15	589.3	1	3	0	1	0	0	0	0	1	0	0	0	0	0	0	0	0	0	0	0	3	0	0	0	0	0	0	1	0	0	5	0	0	0	0	1	1.45819	1.45794
338.15	589.3	2	2	0	2	0	0	0	0	0	0	0	0	0	0	0	0	0	1	0	0	6	0	0	0	0	0	0	2	4	0	0	0	0	0	1	0	1.4096	1.40956
298.15	589.3	4	3	0	0	0	0	0	1	0	0	0	1	0	0	0	0	0	1	0	0	0	0	0	0	0	0	0	0	0	0	0	0	0	0	0	0	1.4686	1.4741
338.15	589.3	2	3	0	8	0	0	0	0	0	0	0	0	0	0	0	0	0	1	0	0	18	0	0	0	0	0	0	2	0	0	3	0	0	0	1	1	1.37638	1.3771
297.256	632.8	2	1	0	2	0	0	0	0	0	0	0	0	0	0	0	0	0	1	0	0	6	0	0	0	0	0	0	2	0	0	3	0	0	0	1	1	1.4219	1.42199
348.15	589.3	2	1	0	0	0	0	0	0	0	0	0	0	0	0	0	0	0	0	0	0	4	0	0	0	0	1	0	0	0	0	3	0	0	0	1	1	1.39975	1.39973
343.15	589.3	2	1	0	0	0	0	0	0	0	0	0	0	0	0	0	0	0	1	2	0	0	0	0	0	0	0	0	0	0	0	3	0	0	0	1	1	1.49865	1.49721
343.15	589.3	3	3	0	0	0	0	0	0	2	0	0	0	0	0	0	0	0	0	0	0	0	0	0	0	0	0	0	1	0	0	3	0	0	0	1	1	1.46725	1.46644
328.15	589.3	1	3	0	0	0	0	0	0	0	0	0	0	0	0	0	0	0	0	0	0	4	0	0	0	0	1	0	0	0	0	5	0	0	0	0	1	1.43793	1.43763
308.15	589.3	1	5	0	1	0	0	0	0	0	0	0	1	0	0	0	0	0	0	0	0	3	0	0	0	0	0	0	0	0	0	5	0	0	0	0	1	1.474	1.47369
333.15	589.3	1	9	0	0	0	0	0	0	0	0	0	0	0	0	0	0	0	0	1	0	0	1	0	0	0	0	0	0	0	0	3	0	0	0	1	1	1.50129	1.50017
308.15	589.3	3	2	0	1	1	1	0	0	1	1	0	0	0	0	0	0	1	0	0	0	0	0	0	0	0	0	0	1	0	0	8	1	0	0	1	1	1.53884	1.53827
313	589.3	2	6	0	0	0	0	0	0	1	1	0	0	0	0	0	0	0	1	2	0	0	0	0	0	0	0	0	0	0	0	3	0	0	0	1	1	1.507	1.50611
323.15	589.3	2	18	0	0	0	0	0	0	2	0	0	0	0	0	0	0	0	0	1	0	0	0	0	0	0	0	0	1	0	0	3	0	0	0	1	1	1.47098	1.47584
298.15	589.3	4	6	0	2	0	0	0	0	0	0	0	0	0	0	0	0	0	1	0	0	6	0	0	0	0	0	0	2	0	0	2	3	0	0	0	1	1.45938	1.4594
333.15	589.3	2	2	0	2	0	0	0	0	0	0	0	0	0	0	0	0	0	1	0	0	6	0	0	0	0	0	0	2	4	0	0	0	0	0	1	0	1.4111	1.4111
303.15	430.1	2	2	0	0	0	0	0	0	0	0	0	0	0	0	0	0	0	0	0	0	4	0	0	0	0	1	0	0	0	0	3	0	0	0	1	1	1.427	1.42706
298.2	589.3	2	3	0	0	0	0	0	0	0	0	0	0	0	0	0	0	0	0	0	0	4	0	0	0	0	1	0	0	0	0	3	0	0	0	1	1	1.4227	1.42113
333.15	589.3	2	3	0	0	0	0	0	0	1	0	0	0	0	0	1	0	0	0	0	0	0	0	0	0	0	0	0	1	0	0	3	0	0	0	1	1	1.5027	1.50289
298.15	589.6	2	7	0	0	0	0	0	0	0	0	0	0	0	0	0	0	0	0	0	0	4	0	0	0	0	1	0	0	0	0	3	0	0	0	1	1	1.4328	1.43283
333.15	589.3	2	2	0	0	0	0	0	0	0	0	0	1	0	0	1	0	0	0	0	0	0	0	0	0	0	0	0	0	0	0	3	0	0	0	1	1	1.49321	1.50974
293.15	589.3	3	5	0	0	0	0	0	0	0	0	0	1	0	0	0	0	0	0	0	0	0	0	0	0	0	0	0	0	0	0	3	0	0	0	1	1	1.4854	1.48534
288.15	589.3	2	3	0	0	0	0	0	0	0	0	0	0	0	0	0	0	0	0	0	0	4	0	0	0	0	1	0	0	0	0	3	0	0	0	1	1	1.4234	1.4241
323.15	589.3	8	3	3	0	0	0	0	0	1	0	0	0	0	0	0	0	0	0	0	0	0	0	0	0	1	0	0	1	0	0	4	2	0	0	0	0	1.5144	1.51192
283.15	589.3	3	3	0	2	0	0	0	0	0	0	0	0	0	0	0	0	0	1	0	0	6	0	0	0	0	0	1	2	0	0	0	0	0	0	0	0	1.43056	1.43078
333.15	589.3	1	3	0	0	0	0	0	0	0	0	0	0	0	0	0	0	0	0	0	0	4	0	0	0	0	1	0	0	0	0	5	0	0	0	0	1	1.4363	1.43668
318.2	589.3	2	0	0	0	0	0	0	0	0	0	0	0	0	0	0	0	0	0	0	0	4	0	0	0	0	1	0	0	0	0	3	0	0	0	1	1	1.3993	1.40266
313.2	589.3	2	13	0	2	0	4	0	0	0	0	0	0	0	0	0	0	0	1	0	0	6	0	0	0	0	0	0	2	0	0	3	0	0	0	1	1	1.4612	1.4613
303.15	822.7	2	1	0	0	0	0	0	0	0	0	0	0	0	0	0	0	0	0	0	0	4	0	0	0	0	1	0	0	0	0	3	0	0	0	1	1	1.4046	1.40481
313.15	589.3	2	1	0	0	0	0	0	0	0	0	0	0	0	0	0	0	0	0	0	0	4	0	0	0	0	1	0	0	0	0	3	0	0	0	1	1	1.407	1.40772
333.15	589.3	1	11	0	0	0	0	0	1	0	0	0	1	0	0	0	0	0	0	1	0	0	0	0	0	0	0	0	1	0	0	7	2	0	0	1	1	1.50322	1.5042
308.15	430.1	2	5	0	2	0	0	0	0	0	0	0	0	0	0	0	0	0	1	0	0	6	0	0	0	0	0	0	2	0	0	3	0	0	0	1	1	1.437	1.43723
305.65	589.3	2	3	0	0	0	0	0	0	0	0	0	0	0	0	0	0	0	1	2	0	0	0	0	0	0	0	0	0	0	0	4	1	0	0	0	1	1.53134	1.53243
313.15	589.3	2	1	0	2	0	0	0	0	0	0	0	0	0	0	0	0	0	1	0	0	6	0	0	0	0	0	0	2	0	0	4	1	0	0	0	1	1.43917	1.44155
298.1	589.3	2	4	0	0	0	0	0	0	0	0	0	0	0	0	0	0	0	0	0	0	4	0	0	0	0	1	0	0	0	0	3	0	0	0	1	1	1.4261	1.42325
328.15	589.3	3	3	0	0	0	0	0	0	2	0	0	0	0	0	0	0	0	0	0	0	0	0	0	0	0	0	0	1	4	0	0	0	0	0	1	0	1.46536	1.46546
302.2	589.3	2	1	0	0	0	0	0	0	0	0	0	0	0	0	0	0	0	0	0	0	4	0	0	0	0	1	0	0	0	0	3	0	0	0	1	1	1.41	1.41031
298.1	589.3	4	3	0	0	0	0	0	0	3	0	0	0	0	1	0	0	0	0	0	0	0	0	0	0	1	0	0	0	0	0	3	0	0	0	1	1	1.4733	1.47184
313.15	589.3	2	7	1	0	0	0	0	0	0	0	1	1	0	0	1	0	0	0	0	0	0	0	0	0	0	0	0	0	0	0	3	0	0	0	1	1	1.5101	1.50978
323.15	589.3	2	4	0	0	0	0	0	0	1	0	0	0	0	0	1	0	0	0	0	0	0	0	0	0	0	0	0	1	0	0	3	0	0	0	1	1	1.4992	1.4988
283.15	589.3	4	28	0	0	0	0	0	0	0	0	0	0	0	0	0	0	0	1	2	0	0	0	0	0	1	0	0	0	0	0	0	0	0	0	0	0	1.48826	1.48852
298.15	589.3	2	3	0	0	0	0	0	0	0	0	0	0	0	0	0	0	0	0	0	0	4	0	0	0	0	1	0	0	0	0	3	0	0	0	1	1	1.4211	1.42156
323.15	589.3	3	4	0	1	1	1	0	0	1	1	0	0	0	0	0	0	1	0	0	0	0	0	0	0	0	0	0	1	0	0	5	0	0	0	0	1	1.51382	1.51396
328.15	589.3	1	3	0	0	0	0	0	0	0	0	0	0	0	0	0	0	0	1	0	0	2	0	0	0	0	0	0	2	0	0	5	0	0	0	0	1	1.46247	1.46291
323.15	589.3	3	20	1	0	0	0	0	0	3	2	0	0	0	0	0	0	0	0	1	0	0	0	0	0	0	0	0	1	0	0	3	0	0	0	1	1	1.47361	1.47414
283.1	589.3	2	3	0	1	0	0	0	0	1	0	0	0	0	0	0	0	0	0	0	0	3	0	0	0	0	0	0	1	0	0	3	0	0	0	1	1	1.437	1.44075
318.15	589.3	2	7	0	0	0	0	0	0	0	0	0	0	0	0	0	0	0	0	0	0	4	0	0	0	0	1	0	0	0	0	4	1	0	0	0	1	1.44976	1.44895
363.15	589.3	2	7	0	0	0	0	0	0	0	0	0	0	0	0	0	0	0	0	0	0	0	1	0	0	0	0	0	0	0	0	3	0	0	0	1	1	1.49079	1.49041
328.15	589.3	2	1	0	4	0	0	0	0	0	0	0	1	0	0	0	0	0	0	0	0	9	0	0	0	0	0	0	0	0	0	4	1	0	0	0	1	1.4126	1.41308
323.15	589.3	4	3	0	2	0	0	0	0	0	0	0	0	0	0	0	0	0	2	0	0	6	0	0	0	0	0	0	2	0	0	0	0	0	0	0	0	1.40142	1.40157
293.15	589.3	3	8	0	0	0	0	0	0	2	0	0	0	0	0	0	0	0	0	0	0	0	0	0	0	0	0	0	1	0	0	3	0	0	0	1	1	1.477	1.4764
288.15	589.3	3	2	0	2	0	0	0	0	0	0	0	0	0	0	0	0	0	1	0	0	6	0	0	0	0	0	1	2	0	0	0	0	0	0	0	0	1.4262	1.42659
303.15	589.3	3	2	0	0	0	0	0	0	2	0	0	0	0	0	0	0	0	0	0	0	0	0	0	0	0	0	0	1	0	0	3	0	0	0	1	1	1.47789	1.47624
298.15	589.3	3	3	0	0	0	0	0	0	0	0	0	1	0	0	0	0	0	0	0	0	0	0	0	0	0	0	0	0	0	0	3	0	0	0	1	1	1.49381	1.49076
308.15	589.3	4	14	1	0	0	0	0	1	1	0	0	0	0	0	0	0	0	1	0	0	0	0	0	0	0	0	0	1	4	0	0	0	1	0	1	0	1.48328	1.48065
318.15	656.3	2	1	0	0	0	0	0	0	0	0	0	0	0	0	0	0	0	0	0	0	4	0	0	0	0	1	0	0	0	0	3	0	0	0	1	1	1.4043	1.40442
288.15	589.3	2	2	0	2	0	0	0	0	0	0	0	0	0	0	0	0	0	1	0	0	6	0	0	0	0	0	0	2	0	0	4	1	0	0	0	1	1.44734	1.45101
308.15	589.3	2	7	0	0	0	0	0	0	0	0	0	0	0	0	0	0	0	0	0	0	6	0	0	0	1	0	0	0	0	0	3	0	0	0	1	1	1.42028	1.42104
298.15	589.3	2	7	0	2	0	0	0	0	0	0	0	0	0	0	0	0	0	1	0	0	6	0	0	0	0	0	0	2	0	0	3	0	0	0	1	1	1.4327	1.43279
313.15	589.3	1	9	0	0	0	0	0	1	0	0	0	0	0	0	0	0	0	0	0	0	0	1	0	0	0	0	0	0	0	0	3	0	0	0	1	1	1.508	1.50752
304.2	589.3	3	3	0	0	0	0	0	0	2	0	0	0	0	0	0	0	0	0	0	0	0	0	0	0	0	0	0	1	0	0	3	0	0	0	1	1	1.4776	1.47754
298.15	589.3	5	1	2	0	0	0	0	0	0	1	0	1	0	0	0	0	1	0	0	0	0	0	0	0	0	0	0	0	4	0	0	0	1	0	1	0	1.4882	1.48735
333.15	589.3	1	5	0	0	0	0	0	0	0	0	0	0	0	0	0	0	0	0	1	0	0	0	1	0	0	0	0	0	0	0	3	0	0	0	1	1	1.53748	1.53671
305.2	589.3	2	1	0	0	0	0	0	0	0	0	0	0	0	0	0	0	0	0	0	0	4	0	0	0	0	1	0	0	0	0	3	0	0	0	1	1	1.4093	1.40984
333.15	589.3	3	3	0	0	0	0	0	0	0	0	0	1	0	0	0	0	0	0	0	0	0	0	0	0	0	0	0	0	0	0	3	0	0	0	1	1	1.4801	1.48045
318.15	589.3	4	3	0	2	0	0	0	0	1	0	0	0	0	0	0	0	0	2	0	0	6	0	0	0	0	0	0	2	0	0	0	0	0	0	0	0	1.4065	1.40613
308.15	589.3	1	0	0	0	0	0	0	1	1	0	0	0	0	0	0	0	0	0	0	0	0	0	0	0	0	0	0	1	0	0	3	0	0	1	0	1	1.48655	1.49251
323.15	486.1	2	5	0	0	0	0	0	0	0	0	0	0	0	0	0	0	0	0	0	0	4	0	0	0	0	1	0	0	0	0	3	0	0	0	1	1	1.4263	1.42686
333.15	589.3	3	1	0	0	0	0	0	0	0	0	0	1	0	0	0	0	0	0	0	0	0	0	0	0	0	0	0	0	0	0	3	0	0	0	1	1	1.49015	1.49033
303.15	589.3	3	22	0	0	0	0	0	2	5	0	0	0	0	0	0	0	0	1	0	0	0	0	0	0	0	0	0	1	0	0	0	0	0	0	0	0	1.47114	1.4712
328.15	589.3	3	12	1	0	0	0	0	0	3	1	0	0	0	0	0	1	0	0	0	0	0	0	0	0	0	0	0	1	0	0	0	0	0	0	0	0	1.4497	1.44856
298.19	589.3	3	1	0	0	0	0	0	0	1	0	0	0	0	0	0	0	0	0	0	0	0	0	0	0	0	0	0	1	0	0	3	0	0	0	1	1	1.49542	1.49628
313.15	589.3	3	3	0	0	0	0	0	0	2	0	0	0	0	0	0	0	0	0	0	0	0	0	0	0	0	0	0	1	0	0	3	0	0	0	1	1	1.47473	1.47495
318.15	589.3	2	5	0	0	0	0	0	0	0	0	0	0	0	0	0	0	0	0	4	0	0	0	0	0	0	1	0	0	0	0	3	0	0	0	1	1	1.44569	1.44506
318.15	589.3	2	1	0	0	0	0	0	0	0	0	0	0	0	0	0	0	0	0	0	0	4	0	0	0	0	1	0	0	0	0	3	0	0	0	1	1	1.4067	1.40701
323.2	589.3	2	15	0	2	0	2	0	0	0	0	0	0	0	0	0	0	0	1	0	0	6	0	0	0	0	0	0	2	0	0	3	0	0	0	1	1	1.4446	1.44153
318.15	589.3	1	3	0	1	0	0	0	0	1	0	0	0	0	0	0	0	0	0	0	0	3	0	0	0	0	0	0	1	0	0	5	0	0	0	0	1	1.4527	1.45223
313.15	589.3	2	7	0	0	0	0	0	0	0	0	0	0	0	0	0	0	0	0	4	0	0	0	0	0	0	1	0	0	0	0	3	0	0	0	1	1	1.4509	1.44979
343.15	589.3	3	2	0	0	0	0	0	0	2	0	0	0	0	0	0	0	0	0	0	0	0	0	0	0	0	0	0	1	0	0	3	0	0	0	1	1	1.4665	1.46684
323.15	589.6	2	1	0	2	0	0	0	0	0	0	0	0	0	0	0	0	0	1	0	0	6	0	0	0	0	0	0	2	0	0	3	0	0	0	1	1	1.4152	1.41509
293.15	589.3	4	28	0	0	0	0	0	0	0	0	0	0	0	0	0	0	0	1	2	0	0	0	0	0	1	0	0	0	0	0	0	0	0	0	0	0	1.48502	1.48475
303.15	589.3	2	5	0	2	0	0	0	0	0	0	0	0	0	0	0	0	0	1	0	0	6	0	0	0	0	0	0	2	0	0	3	0	0	0	1	1	1.4298	1.42895
308.15	656.3	2	1	0	2	0	0	0	0	0	0	0	0	0	0	0	0	0	1	0	0	6	0	0	0	0	0	0	2	0	0	3	0	0	0	1	1	1.4176	1.41758
303.15	589.3	3	1	1	2	0	0	0	0	0	0	0	0	0	0	0	0	0	1	0	0	6	0	0	0	0	0	0	2	5	0	0	0	0	0	1	0	1.42955	1.42982
325.65	589.3	1	2	0	0	0	0	0	0	0	0	0	0	0	0	0	0	0	0	0	0	4	0	0	0	0	1	0	0	0	0	5	0	0	0	0	1	1.43726	1.43766
298.15	589.3	4	3	0	2	0	0	0	0	1	0	0	0	0	0	0	0	0	2	0	0	6	0	0	0	0	0	0	2	0	0	0	0	0	0	0	0	1.4121	1.41202
317.82	589.3	4	1	0	0	0	0	0	0	3	0	0	0	0	1	0	0	0	0	0	0	0	0	0	0	1	0	0	0	0	0	3	0	0	0	1	1	1.47636	1.47471
288.15	589.3	4	2	0	2	0	0	0	0	0	0	0	0	0	0	0	0	0	2	0	0	6	0	0	0	0	0	0	2	0	0	0	0	0	0	0	0	1.4076	1.4075
299.2	589.3	3	5	0	0	0	0	0	0	4	0	0	0	0	0	0	0	0	0	0	0	0	0	0	0	0	0	0	1	0	0	3	0	0	0	1	1	1.481	1.4806
323.15	589.3	0	4	0	0	0	0	0	1	0	0	0	0	0	0	0	0	0	0	2	0	0	0	0	0	0	0	1	0	0	0	3	0	0	0	1	1	1.5605	1.5609
343.15	589.3	3	3	0	0	0	0	0	0	0	0	0	1	0	0	0	0	0	0	0	0	0	0	0	0	0	0	0	0	0	0	3	0	0	0	1	1	1.48189	1.47506
303.15	589.3	2	1	0	0	0	0	0	0	0	0	0	0	0	0	0	0	0	0	0	0	4	0	0	0	0	1	0	0	0	0	3	0	0	0	1	1	1.4051	1.41064
303.15	589.3	3	4	0	2	0	0	0	1	0	0	0	0	0	0	0	0	0	2	0	0	6	0	0	0	0	0	0	2	0	0	0	0	0	0	0	0	1.4203	1.42071
353.15	589.3	4	2	0	2	0	0	0	0	0	0	0	0	0	0	0	0	0	2	0	0	6	0	0	0	0	0	0	2	0	0	0	0	0	0	0	0	1.3906	1.39034
298.19	589.3	2	1	0	0	0	0	0	0	0	0	0	0	0	0	0	0	0	1	2	0	0	0	0	0	0	0	0	0	0	0	3	0	0	0	1	1	1.51428	1.51346
283.15	589.3	4	3	0	2	0	0	0	0	0	0	0	0	0	0	0	0	0	2	0	0	6	0	0	0	0	0	0	2	0	0	0	0	0	0	0	0	1.4122	1.41282
318.15	589.3	4	1	0	0	0	0	0	0	0	0	1	0	0	0	0	0	0	1	0	0	0	0	0	0	0	0	0	0	0	0	0	0	0	0	0	0	1.41156	1.41323
303.15	589.6	2	2	0	0	0	0	0	0	0	0	0	0	0	0	0	0	0	0	0	0	4	0	0	0	0	1	0	0	0	0	3	0	0	0	1	1	1.4161	1.41594
293.15	589.3	1	0	0	0	0	0	0	1	1	0	0	0	0	0	0	0	0	0	0	0	0	0	0	0	0	0	0	1	0	0	3	0	0	1	0	1	1.48955	1.49549
333.15	589.3	2	18	0	0	0	0	0	0	2	0	0	0	0	0	0	0	0	0	1	0	0	0	0	0	0	0	0	1	0	0	3	0	0	0	1	1	1.47422	1.46867
323.15	589.3	2	3	0	2	0	0	0	0	0	0	0	0	0	0	0	0	0	1	0	0	6	0	0	0	0	0	0	2	0	0	4	1	0	0	0	1	1.43827	1.43838
313.15	589.3	3	2	0	0	0	0	0	0	2	0	0	0	0	0	0	0	0	0	0	0	0	0	0	0	0	0	0	1	0	0	3	0	0	0	1	1	1.4725	1.47411
298.15	589.3	0	4	0	0	0	0	0	1	0	0	0	0	0	0	0	0	0	0	2	0	0	0	0	0	0	0	1	0	0	0	3	0	0	0	1	1	1.5682	1.56868
318.15	589.3	4	21	0	0	0	0	0	0	0	0	0	1	0	0	0	0	1	0	0	0	0	0	0	0	0	0	0	0	0	0	0	0	0	0	0	0	1.4359	1.43588
313.15	589.3	4	21	0	2	0	0	0	0	0	0	0	0	0	0	0	0	0	2	0	0	6	0	0	0	0	0	0	2	0	0	0	0	0	0	0	0	1.43341	1.43312
293.15	589.3	2	2	0	2	0	0	0	0	0	0	0	0	0	0	0	0	0	1	0	0	6	0	0	0	0	0	0	2	0	0	4	1	0	0	0	1	1.44581	1.44842
298.2	589.3	2	1	0	0	0	0	0	0	0	0	0	0	0	0	0	0	0	0	0	0	4	0	0	0	0	1	0	0	0	0	3	0	0	0	1	1	1.4098	1.41086
318.15	589.3	2	5	0	0	0	0	0	0	0	0	0	0	0	0	0	0	0	0	0	0	6	0	0	0	1	0	0	0	0	0	3	0	0	0	1	1	1.4115	1.41291
298.15	589.3	2	3	0	1	0	0	0	0	1	0	0	0	0	0	0	0	0	0	0	0	3	0	0	0	0	0	0	1	4	0	0	0	0	0	1	0	1.43267	1.43309
333.15	589.3	2	5	0	0	0	0	0	0	0	0	0	0	0	0	0	0	0	1	2	0	0	0	0	0	0	0	0	0	0	0	3	0	0	0	1	1	1.4918	1.49251
293.15	589.3	2	7	0	0	0	0	0	0	0	0	0	0	0	0	0	0	0	0	4	0	0	0	0	0	0	1	0	0	0	0	3	0	0	0	1	1	1.457	1.45697
298.25	589.3	2	8	0	0	0	0	0	0	0	0	0	0	0	0	0	0	0	0	0	0	6	0	0	0	1	0	0	0	0	0	3	0	0	0	1	1	1.42537	1.42546
303.15	589.3	2	3	0	0	0	0	0	0	0	0	0	0	0	0	0	0	0	0	4	0	0	0	0	0	0	1	0	0	0	0	3	0	0	0	1	1	1.45	1.45029
333.15	589.3	2	2	0	2	0	0	0	0	1	0	0	0	0	0	0	0	0	1	0	0	6	0	0	0	0	0	0	2	0	0	3	0	0	0	1	1	1.418	1.41728
303.15	589.3	2	3	0	0	0	0	0	0	0	0	0	0	0	0	0	0	0	0	0	0	4	0	0	0	0	1	0	0	0	0	3	0	0	0	1	1	1.4202	1.42044
333.15	589.3	4	18	0	0	0	0	0	2	1	0	0	0	0	0	0	0	0	2	0	0	0	0	0	0	0	0	0	1	0	0	0	0	0	0	0	0	1.4792	1.47862
300.65	589.3	2	3	0	0	0	0	0	0	0	0	0	0	0	0	0	0	0	0	0	0	4	0	0	0	0	1	0	0	0	0	4	1	0	0	0	1	1.45045	1.45399
328.15	589.3	2	3	0	0	0	0	0	0	0	0	0	0	0	0	0	0	0	0	1	0	0	0	0	0	0	0	1	0	0	0	3	0	0	0	1	1	1.5302	1.52958
303.15	589.3	4	16	0	0	0	0	0	0	0	0	0	0	0	0	0	0	0	0	0	0	0	1	0	0	1	0	0	0	0	0	0	0	0	0	0	0	1.49231	1.49223
328.15	589.3	2	2	0	2	0	0	0	0	0	0	0	0	0	0	0	0	0	1	0	0	6	0	0	0	0	0	0	2	4	0	0	0	0	0	1	0	1.41252	1.41234
315.65	589.3	2	3	0	0	0	0	0	0	0	0	0	0	0	0	0	0	0	0	0	0	4	0	0	0	0	1	0	0	0	0	4	1	0	0	0	1	1.44774	1.44964
330.65	589.3	2	1	0	2	0	0	0	0	0	0	0	0	0	0	0	0	0	1	0	0	6	0	0	0	0	0	0	2	0	0	4	1	0	0	0	1	1.43837	1.43753
292.914	632.8	2	7	0	0	0	0	0	0	0	0	0	0	0	0	0	0	0	0	0	0	4	0	0	0	0	1	0	0	0	0	3	0	0	0	1	1	1.4332	1.43109
293.15	589.3	1	3	0	2	0	0	0	0	0	0	0	0	0	0	0	0	0	1	0	0	6	0	0	0	0	0	0	2	0	0	5	0	0	0	0	1	1.44537	1.44467
313.15	589.3	4	3	0	0	0	0	0	1	0	0	0	1	0	0	0	0	0	1	0	0	0	0	0	0	0	0	0	0	0	0	0	0	0	0	0	0	1.4631	1.46782
318.15	589.6	2	1	0	2	0	0	0	0	0	0	0	0	0	0	0	0	0	1	0	0	6	0	0	0	0	0	0	2	0	0	3	0	0	0	1	1	1.4167	1.4166
318.15	589.3	1	3	0	0	0	0	0	0	0	0	0	1	0	0	0	0	0	0	1	0	0	0	0	0	0	0	0	0	0	0	3	0	0	1	0	1	1.4655	1.46518
323.15	656.3	2	1	0	0	0	0	0	0	0	0	0	0	0	0	0	0	0	0	0	0	4	0	0	0	0	1	0	0	0	0	3	0	0	0	1	1	1.403	1.40329
298.15	589.3	3	3	0	0	0	0	0	0	2	0	0	0	0	0	0	0	0	0	0	0	0	0	0	0	0	0	0	1	0	0	3	0	0	0	1	1	1.47792	1.47815
333.15	589.3	2	13	0	2	0	0	0	0	0	0	0	0	0	0	0	0	0	1	0	0	6	0	0	0	0	0	0	2	0	0	3	0	0	0	1	1	1.42854	1.42855
318.15	589.3	3	6	0	0	0	0	0	0	2	0	0	0	0	0	0	0	0	0	0	0	0	0	0	0	0	0	0	1	0	0	3	0	0	0	1	1	1.4596	1.46088
288.15	589.3	2	3	0	1	0	0	0	0	1	0	0	0	0	0	0	0	0	0	0	0	3	0	0	0	0	0	0	1	4	0	0	0	0	0	1	0	1.43557	1.43556
323.15	589.3	2	7	0	2	0	0	0	0	0	0	0	0	0	0	0	0	0	1	0	0	6	0	0	0	0	0	0	2	0	0	3	0	0	0	1	1	1.425	1.42621
308.15	589.3	2	1	0	0	0	0	0	0	0	0	0	0	0	0	0	0	0	1	0	0	2	0	0	0	0	0	0	2	0	0	3	0	0	0	1	1	1.44462	1.4441
310.65	589.3	2	2	0	2	0	0	0	0	0	0	0	0	0	0	0	0	0	1	0	0	6	0	0	0	0	0	0	2	0	0	4	1	0	0	0	1	1.44525	1.44341
313.15	589.3	1	1	0	2	0	0	0	0	1	0	0	0	0	0	0	0	0	1	0	0	6	0	0	0	0	0	0	2	0	0	5	0	0	0	0	1	1.4379	1.43698
308.15	589.3	2	5	0	0	0	0	0	0	0	0	0	0	0	0	0	0	0	1	2	0	0	0	0	0	0	0	0	0	0	0	3	0	0	0	1	1	1.50102	1.50084
308.15	589.3	2	1	0	2	0	0	0	0	0	0	0	0	0	0	0	0	0	1	0	0	6	0	0	0	0	0	0	2	0	0	4	1	0	0	0	1	1.44069	1.44297
313.15	589.3	2	13	0	2	0	0	0	0	0	0	0	0	0	0	0	0	0	1	0	0	6	0	0	0	0	0	0	2	0	0	3	0	0	0	1	1	1.4352	1.43524
328.15	589.3	4	3	0	0	0	0	0	1	0	0	0	1	0	0	0	0	0	1	0	0	0	0	0	0	0	0	0	0	0	0	0	0	0	0	0	0	1.4573	1.45876
328.15	589.3	0	3	0	0	1	1	0	0	0	0	0	0	0	0	0	0	0	0	1	0	0	1	0	0	0	0	0	0	0	0	3	0	0	0	1	1	1.53813	1.53812
298.15	822.7	2	3	0	2	0	0	0	0	0	0	0	0	0	0	0	0	0	1	0	0	6	0	0	0	0	0	0	2	0	0	3	0	0	0	1	1	1.4208	1.42084
343.15	589.3	5	12	3	0	0	0	0	1	1	0	0	1	0	0	1	0	0	0	0	0	0	0	0	0	0	0	0	1	0	0	0	0	0	0	0	0	1.439	1.44141
333.15	589.3	4	28	0	2	0	0	0	0	0	0	0	0	0	0	0	0	0	1	0	0	6	0	0	0	1	0	0	2	0	0	0	0	0	0	0	0	1.43836	1.43844
283.15	589.3	4	28	0	2	0	0	0	0	0	0	0	0	0	0	0	0	0	1	0	0	6	0	0	0	1	0	0	2	0	0	0	0	0	0	0	0	1.45436	1.45265
308.15	589.3	3	1	1	2	0	0	0	0	0	0	0	0	0	0	0	0	0	1	0	0	6	0	0	0	0	0	0	2	0	0	4	1	0	0	0	1	1.44268	1.44256
293.15	589.3	4	4	0	0	0	0	0	1	0	0	0	1	0	0	0	0	0	1	0	0	0	0	0	0	0	0	0	0	0	0	0	0	0	0	0	0	1.4716	1.47335
338.15	589.3	5	9	0	0	0	0	0	0	2	0	0	0	0	0	0	0	0	0	0	0	0	0	0	0	1	0	0	1	0	0	0	0	0	0	0	0	1.46188	1.4631
328.15	589.3	4	3	0	2	0	0	0	0	0	0	0	0	0	0	0	0	0	2	0	0	6	0	0	0	0	0	0	2	0	0	0	0	0	0	0	0	1.40006	1.40042
288.15	589.3	2	3	0	0	0	0	0	0	0	0	0	0	0	0	0	0	0	1	2	0	0	0	0	0	0	0	0	0	4	0	0	0	0	0	1	0	1.49968	1.49283
293.15	589.3	2	3	0	1	0	0	0	0	1	0	0	0	0	0	0	0	0	0	0	0	3	0	0	0	0	0	0	1	0	0	3	0	0	0	1	1	1.437	1.43899
298.15	589.3	4	7	0	2	0	0	0	0	0	0	0	0	0	0	0	0	0	1	0	0	6	0	0	0	1	0	0	2	0	0	0	0	0	0	0	0	1.4339	1.43425
313.15	589.3	3	3	0	0	0	0	0	0	2	0	0	0	0	0	0	0	0	0	0	0	0	0	0	0	0	0	0	1	0	0	3	0	0	0	1	1	1.47443	1.47495
298.15	589.3	3	8	0	0	0	0	0	3	1	0	0	0	0	0	0	0	0	2	0	0	0	0	0	0	0	0	0	1	0	0	0	0	0	0	0	0	1.50047	1.49889
313.15	589.3	2	3	0	0	0	0	0	0	0	0	0	0	0	0	0	0	0	0	0	0	4	0	0	0	0	1	0	0	0	0	4	1	0	0	0	1	1.4488	1.4499
323.15	589.3	1	3	0	2	0	0	0	0	0	0	0	0	0	0	0	0	0	1	0	0	6	0	0	0	0	0	0	2	0	0	5	0	0	0	0	1	1.4354	1.43568
313.15	589.3	2	3	0	1	0	0	0	0	0	0	0	0	0	0	0	0	0	0	3	0	0	0	0	0	0	0	0	0	0	0	3	0	0	0	1	1	1.5038	1.50145
313.15	589.3	4	28	0	0	0	0	0	0	0	0	0	0	0	0	0	0	0	0	0	0	0	0	1	0	1	0	0	0	0	0	0	0	0	0	0	0	1.4849	1.48479
298.15	589.3	4	28	0	0	0	0	0	0	0	0	0	0	0	0	0	0	0	0	0	0	0	0	1	0	1	0	0	0	0	0	0	0	0	0	0	0	1.48977	1.48991
303.15	589.3	3	3	0	0	0	0	0	0	2	0	0	0	0	0	0	0	0	0	0	0	0	0	0	0	0	0	0	1	0	0	3	0	0	0	1	1	1.47806	1.47748
328.15	589.3	3	2	0	0	0	0	0	0	2	0	0	0	0	0	0	0	0	0	0	0	0	0	0	0	0	0	0	1	0	0	3	0	0	0	1	1	1.47075	1.4707
353.15	589.3	2	1	0	0	0	0	0	0	0	0	0	0	0	0	0	0	0	0	0	0	4	0	0	0	0	1	0	0	0	0	3	0	0	0	1	1	1.3933	1.39989
298.15	589.3	1	3	0	2	0	0	0	0	0	0	0	0	0	0	0	0	0	1	0	0	6	0	0	0	0	0	0	2	0	0	5	0	0	0	0	1	1.44321	1.44312
293.15	589.3	4	25	0	0	0	0	0	0	0	0	0	1	0	0	0	0	1	0	0	0	0	0	0	0	0	0	0	0	0	0	0	0	0	0	0	0	1.4489	1.44928
353.15	589.3	2	1	0	0	0	0	0	0	0	0	0	0	0	0	0	0	0	1	2	0	0	0	0	0	0	0	0	0	0	0	3	0	0	0	1	1	1.49557	1.49382
290.85	632.8	2	7	0	0	0	0	0	0	0	0	0	0	0	0	0	0	0	0	0	0	4	0	0	0	0	1	0	0	0	0	3	0	0	0	1	1	1.4338	1.43325
318.15	589.3	0	4	0	0	0	0	0	1	0	0	0	0	0	0	0	0	0	0	1	0	0	1	0	0	0	0	0	0	0	0	3	0	0	0	1	1	1.54277	1.54245
298.15	486.1	2	5	0	0	0	0	0	0	0	0	0	0	0	0	0	0	0	0	0	0	4	0	0	0	0	1	0	0	0	0	3	0	0	0	1	1	1.4334	1.43407
308.15	589.3	1	7	0	0	0	0	0	1	0	0	0	0	0	0	0	0	0	0	0	0	0	1	0	0	0	0	0	0	0	0	3	0	0	0	1	1	1.5076	1.50747
323.15	589.3	1	1	0	1	0	0	0	0	0	0	0	1	0	0	0	0	0	0	0	0	3	0	0	0	0	0	0	0	0	0	5	0	0	0	0	1	1.5607	1.55836
293.15	589.3	2	2	0	2	0	0	0	0	1	0	0	0	0	0	0	0	0	1	0	0	6	0	0	0	0	0	0	2	4	0	0	0	0	0	1	0	1.423	1.41953
323.15	589.3	2	3	0	1	0	0	0	0	0	0	0	0	0	0	0	0	0	0	3	0	0	0	0	0	0	0	0	0	0	0	3	0	0	0	1	1	1.49747	1.49752
313.15	589.3	1	2	0	0	0	0	0	0	0	0	0	0	1	0	0	1	0	0	0	0	0	0	0	0	0	0	0	0	0	0	0	0	0	0	0	0	1.4341	1.43443
302.2	589.3	2	3	0	0	0	0	0	0	0	0	0	0	0	0	0	0	0	0	0	0	4	0	0	0	0	1	0	0	0	0	3	0	0	0	1	1	1.4208	1.42082
298	589.3	3	1	0	0	0	0	0	0	2	0	0	0	0	0	0	0	0	0	0	0	0	0	0	0	0	0	0	1	0	0	3	0	0	0	1	1	1.48	1.48108
328.15	589.3	2	22	0	0	0	0	0	0	2	0	0	0	0	0	0	0	0	0	1	0	0	0	0	0	0	0	0	1	0	0	3	0	0	0	1	1	1.46532	1.46558
298.15	589.3	1	7	0	2	0	0	0	0	0	0	0	0	0	0	0	0	0	1	0	0	6	0	0	0	0	0	0	2	0	0	5	0	0	0	0	1	1.44723	1.44665
293.15	589.3	1	5	0	2	0	0	0	0	0	0	0	0	0	0	0	0	0	1	0	0	6	0	0	0	0	0	0	2	0	0	5	0	0	0	0	1	1.4446	1.44529
342.37	589.3	2	1	0	0	0	0	0	0	0	0	0	0	0	0	0	0	0	0	1	0	0	0	0	0	0	0	1	0	0	0	3	0	0	0	1	1	1.53636	1.53633
303.15	589.3	4	28	0	0	0	0	0	0	0	0	0	0	0	0	0	0	0	0	0	0	0	1	0	0	1	0	0	0	0	0	0	0	0	0	0	0	1.47983	1.48031
303.15	486.1	2	7	0	0	0	0	0	0	0	0	0	0	0	0	0	0	0	0	0	0	4	0	0	0	0	1	0	0	0	0	3	0	0	0	1	1	1.4373	1.43686
308.15	589.3	2	7	0	0	0	0	0	0	0	0	0	0	0	0	0	0	0	2	0	0	2	0	0	0	0	0	0	2	0	0	0	0	0	0	0	0	1.4418	1.44256
308.15	589.3	2	3	0	0	0	0	0	0	4	0	0	0	0	0	0	0	0	0	0	0	0	1	0	0	0	0	0	0	0	0	3	0	0	0	1	1	1.4696	1.46945
333.15	589.3	1	7	0	0	0	0	0	1	0	0	0	1	0	0	0	0	0	0	1	0	0	0	0	0	0	0	0	1	0	0	7	2	0	0	1	1	1.51502	1.51391
318.15	589.3	1	9	0	0	0	0	0	1	0	0	0	0	0	0	0	0	0	0	0	0	0	1	0	0	0	0	0	0	0	0	3	0	0	0	1	1	1.5067	1.50617
343.15	589.3	4	1	0	0	0	0	0	0	0	0	1	0	0	0	0	0	0	1	0	0	0	0	0	0	0	0	0	0	0	0	0	0	0	0	0	0	1.40312	1.40524
303	589.3	2	6	0	0	0	0	0	0	1	1	0	0	0	0	0	0	0	1	2	0	0	0	0	0	0	0	0	0	0	0	3	0	0	0	1	1	1.51	1.50982
313.15	589.3	2	1	0	2	0	0	0	0	1	0	0	0	0	0	0	0	0	1	0	0	6	0	0	0	0	0	0	2	0	0	3	0	0	0	1	1	1.422	1.42179
303.15	589.3	12	32	2	2	0	0	0	0	1	0	0	0	0	1	0	0	0	0	0	0	0	0	0	0	2	0	0	0	0	0	0	0	0	0	0	0	1.47044	1.46991
303	589.3	1	5	0	2	0	0	0	0	2	0	0	0	0	0	0	0	0	1	1	0	6	0	0	0	0	0	0	2	0	0	3	0	0	0	1	1	1.442	1.43452
323.15	589.3	8	3	3	0	0	0	0	0	1	0	0	0	0	0	0	0	0	0	0	0	0	0	0	0	1	0	0	1	0	0	4	2	0	0	0	0	1.51055	1.51192
308	589.3	2	8	0	0	0	0	0	0	0	0	0	0	0	0	0	0	0	0	0	0	6	0	0	0	1	0	0	0	0	0	3	0	0	0	1	1	1.42257	1.42294
323	589.3	2	7	0	0	0	0	0	0	1	0	0	0	0	0	0	0	0	0	0	0	0	0	0	0	0	0	0	0	0	0	8	1	0	0	1	1	1.5199	1.51971
328.2	589.3	2	1	0	0	0	0	0	0	0	0	0	0	0	0	0	0	0	0	0	0	4	0	0	0	0	1	0	0	0	0	3	0	0	0	1	1	1.4053	1.40512
323.15	589.3	2	1	0	0	0	0	0	0	0	0	0	0	0	0	0	0	0	0	0	0	4	0	0	0	0	1	0	0	0	0	3	0	0	0	1	1	1.407	1.40601
298.15	486.1	2	1	0	0	0	0	0	0	0	0	0	0	0	0	0	0	0	0	0	0	4	0	0	0	0	1	0	0	0	0	3	0	0	0	1	1	1.4174	1.41754
298	633	3	4	0	0	0	0	0	0	0	0	0	0	0	0	0	0	0	0	0	0	4	0	0	0	0	1	0	0	0	0	6	3	0	0	1	1	1.475	1.47434
308.15	656.3	2	3	0	0	0	0	0	0	0	0	0	0	0	0	0	0	0	0	0	0	4	0	0	0	0	1	0	0	0	0	3	0	0	0	1	1	1.4164	1.41661
313.18	589.3	2	3	0	0	0	0	0	1	0	0	0	1	0	0	1	0	0	0	0	0	0	0	0	0	0	0	0	0	0	0	0	0	0	0	0	0	1.4492	1.44926
318.15	589.3	2	3	0	0	0	0	0	0	0	0	0	0	0	0	0	0	0	0	0	0	4	0	0	0	0	1	0	0	0	0	3	0	0	0	1	1	1.41739	1.41676
323.15	589.3	2	2	0	2	0	0	0	0	0	0	0	0	0	0	0	0	0	1	0	0	6	0	0	0	0	0	0	2	0	0	4	1	0	0	0	1	1.43693	1.43911
313.15	589.6	2	5	0	0	0	0	0	0	0	0	0	0	0	0	0	0	0	0	0	0	4	0	0	0	0	1	0	0	0	0	3	0	0	0	1	1	1.4235	1.42364
320.65	589.3	2	7	0	0	0	0	0	0	0	0	0	0	0	0	0	0	0	0	0	0	4	0	0	0	0	1	0	0	0	0	4	1	0	0	0	1	1.44903	1.4485
298	589.3	2	1	0	0	0	0	0	0	1	0	0	0	0	0	0	0	0	0	0	0	0	0	0	0	0	0	0	0	0	0	8	1	0	0	1	1	1.5619	1.56206
323.15	589.6	2	5	0	0	0	0	0	0	0	0	0	0	0	0	0	0	0	0	0	0	4	0	0	0	0	1	0	0	0	0	3	0	0	0	1	1	1.4207	1.4212
328.15	589.3	6	12	0	0	0	0	0	0	3	0	0	0	0	1	0	0	0	0	0	0	0	0	0	0	2	0	0	0	0	0	0	0	0	0	0	0	1.45738	1.456
348.15	589.3	4	7	0	2	0	0	0	0	0	0	0	0	0	0	0	0	0	2	0	0	6	0	0	0	0	0	0	2	0	0	0	0	0	0	0	0	1.4107	1.41021
328.15	589.3	1	9	0	1	0	0	0	0	1	0	0	0	0	0	0	0	0	0	1	0	3	0	0	0	0	0	0	1	0	0	3	0	0	0	1	1	1.51991	1.51835
328.15	589.3	3	3	0	0	0	0	0	0	0	0	0	1	0	0	0	0	0	0	0	0	0	0	0	0	0	0	0	0	0	0	3	0	0	0	1	1	1.4849	1.48112
313.15	589.3	2	4	1	0	0	0	0	1	0	0	0	1	0	0	1	0	0	0	0	0	0	0	0	0	0	0	0	0	0	0	3	0	0	0	1	1	1.5114	1.50885
298.15	589.3	4	11	1	2	0	0	0	0	1	0	0	0	0	0	0	0	0	1	0	0	6	0	0	0	0	0	0	2	3	3	3	0	0	0	1	1	1.4511	1.45371
308.15	589.3	4	18	0	0	0	0	0	2	1	0	0	0	0	0	0	0	0	2	0	0	0	0	0	0	0	0	0	1	0	0	0	0	0	0	0	0	1.48577	1.48648
303.15	589.3	2	1	0	2	0	0	0	0	0	0	0	0	0	0	0	0	0	1	0	0	6	0	0	0	0	0	0	2	0	0	3	0	0	0	1	1	1.42166	1.42144
325.65	589.3	2	1	0	2	0	0	0	0	0	0	0	0	0	0	0	0	0	1	0	0	6	0	0	0	0	0	0	2	0	0	4	1	0	0	0	1	1.43984	1.43803
298.15	486.1	2	2	0	0	0	0	0	0	0	0	0	0	0	0	0	0	0	0	0	0	4	0	0	0	0	1	0	0	0	0	3	0	0	0	1	1	1.4233	1.42338
343.15	589.3	4	28	0	0	0	0	0	0	0	0	0	0	0	0	0	0	0	0	0	0	0	0	1	0	1	0	0	0	0	0	0	0	0	0	0	0	1.47354	1.47449
313.15	589.3	2	3	0	2	0	0	0	0	0	0	0	0	0	0	0	0	0	1	0	0	6	0	0	0	0	0	0	2	0	0	4	1	0	0	0	1	1.44137	1.4412
308.15	589.3	1	5	0	0	0	0	0	0	0	0	0	0	0	0	0	0	0	0	1	0	0	1	0	0	0	0	0	0	0	0	3	0	0	0	1	1	1.5171	1.51819
313.15	589.3	3	1	0	0	0	0	0	0	2	0	0	0	0	0	0	0	0	0	0	0	0	0	0	0	0	0	0	1	0	0	3	0	0	0	1	1	1.475	1.47542
328.15	589.3	0	6	0	0	0	0	0	1	0	0	0	0	0	0	0	0	0	0	0	0	0	1	0	0	0	0	0	0	0	0	3	0	0	1	0	1	1.5002	1.50208
343.15	589.3	4	16	0	0	0	0	0	0	0	0	0	0	0	0	0	0	0	0	0	0	0	1	0	0	1	0	0	0	0	0	0	0	0	0	0	0	1.47941	1.47822
308.15	589.3	2	3	0	0	0	0	0	0	0	0	0	0	0	0	0	0	0	1	2	0	0	0	0	0	0	0	0	0	4	0	0	0	0	0	1	0	1.4836	1.49351
308.15	589.3	2	1	0	1	0	0	0	0	1	0	0	0	0	0	0	0	0	0	0	0	3	0	0	0	0	0	0	1	0	0	3	0	0	0	1	1	1.43081	1.43014
298.15	589.3	2	3	0	0	0	0	0	0	0	0	0	0	0	0	0	0	0	0	0	0	4	0	0	0	0	1	0	0	0	0	4	1	0	0	0	1	1.454	1.45177
298.2	589.3	2	3	0	0	0	0	0	0	0	0	0	0	0	0	0	0	0	0	0	0	0	0	0	1	0	0	0	0	0	0	3	0	0	0	1	1	1.5695	1.57359
313.15	589.3	1	4	0	2	0	0	0	0	1	0	0	0	0	0	0	0	0	1	0	0	6	0	0	0	0	0	0	2	0	0	5	0	0	0	0	1	1.4375	1.43746
300.65	589.3	2	2	0	2	0	0	0	0	0	0	0	0	0	0	0	0	0	1	0	0	6	0	0	0	0	0	0	2	0	0	4	1	0	0	0	1	1.44829	1.44637
308.15	589.3	5	9	0	0	0	0	0	0	2	0	0	0	0	0	0	0	0	0	0	0	0	0	0	0	1	0	0	1	0	0	0	0	0	0	0	0	1.47232	1.47143
338.15	589.3	2	5	0	0	0	0	0	0	0	0	0	0	0	0	0	0	0	0	0	0	4	0	0	0	0	1	0	0	0	0	3	0	0	0	1	1	1.41725	1.41702
318.15	589.3	3	2	0	0	0	0	0	0	2	0	0	0	0	0	0	0	0	0	0	0	0	0	0	0	0	0	0	1	0	0	3	0	0	0	1	1	1.47374	1.47244
318.15	589.3	3	4	1	0	0	0	0	2	1	0	0	0	0	0	0	0	0	1	0	0	0	0	0	0	0	0	0	1	4	0	0	0	1	0	1	0	1.49531	1.49564
343.15	589.3	8	3	3	0	0	0	0	0	1	0	0	0	0	0	0	0	0	0	0	0	0	0	0	0	1	0	0	1	0	0	4	2	0	0	0	0	1.50391	1.50427
308.05	589.3	2	6	0	0	0	0	0	0	0	0	0	0	0	0	0	0	0	0	0	0	6	0	0	0	1	0	0	0	0	0	3	0	0	0	1	1	1.41753	1.41768
312.91	589.3	4	1	0	0	0	0	0	0	3	0	0	0	0	1	0	0	0	0	0	0	0	0	0	0	1	0	0	0	0	0	3	0	0	0	1	1	1.47771	1.47645
328.15	589.3	3	1	0	0	0	0	0	0	2	0	0	0	0	0	0	0	0	0	0	0	0	0	0	0	0	0	0	1	0	0	3	0	0	0	1	1	1.4735	1.47125
328.15	589.3	3	3	1	0	0	0	0	2	0	0	0	1	0	0	1	0	0	1	0	0	0	0	0	0	0	0	0	0	0	0	0	0	0	0	0	0	1.5366	1.53725
313.15	589.3	2	1	0	2	0	0	0	0	0	0	0	0	0	0	0	0	0	1	0	0	6	0	0	0	0	0	0	2	0	0	3	0	0	0	1	1	1.41881	1.41846
333.15	589.3	2	3	0	2	0	0	0	0	0	0	0	0	0	0	0	0	0	1	0	0	6	0	0	0	0	0	0	2	5	0	0	0	0	0	1	0	1.41957	1.42001
283.15	589.3	4	9	0	2	0	0	0	0	0	0	0	0	0	0	0	0	0	2	0	0	6	0	0	0	0	0	0	2	0	0	0	0	0	0	0	0	1.4308	1.43045
323.15	589.3	2	5	0	0	0	0	0	0	0	0	0	0	0	0	0	0	0	0	0	0	4	0	0	0	0	1	0	0	0	0	3	0	0	0	1	1	1.42126	1.42213
303.15	589.3	2	3	0	0	0	0	0	0	0	0	0	0	1	0	0	0	0	0	0	0	0	0	0	0	0	0	0	0	0	0	3	0	0	0	1	1	1.4959	1.49652
298.15	589.3	4	1	1	0	0	0	0	0	0	1	0	1	0	0	0	0	1	0	0	0	0	0	0	0	0	0	0	0	4	0	0	0	1	0	1	0	1.4885	1.48701
303.15	589.3	1	5	0	0	0	0	0	0	1	0	0	0	0	0	0	0	0	1	3	0	0	0	0	0	0	0	0	0	0	0	3	0	0	0	1	1	1.519	1.51964
325.65	589.3	2	2	0	2	0	0	0	0	0	0	0	0	0	0	0	0	0	1	0	0	6	0	0	0	0	0	0	2	0	0	4	1	0	0	0	1	1.44073	1.43881
293.1	589.3	4	4	0	0	0	8	4	0	2	0	0	0	0	0	0	0	0	0	0	0	0	0	0	0	0	0	0	2	0	0	6	0	0	0	2	2	1.55754	1.55545
313.15	589.3	2	3	0	2	0	0	0	0	0	0	0	0	0	0	0	0	0	1	0	0	6	0	0	0	0	0	0	2	0	0	3	0	0	0	1	1	1.42225	1.42254
343.15	589.3	2	11	0	2	0	0	0	0	0	0	0	0	0	0	0	0	0	1	0	0	6	0	0	0	0	0	0	2	0	0	3	0	0	0	1	1	1.4237	1.42411
323.15	589.3	3	3	0	0	0	0	0	0	0	0	0	1	0	0	0	0	0	0	0	0	0	0	0	0	0	0	0	0	0	0	3	0	0	0	1	1	1.4858	1.48328
308	589.3	5	0	0	0	0	0	0	0	2	0	0	0	0	0	0	0	0	0	0	0	0	0	0	0	0	0	0	1	0	0	5	4	0	0	1	1	1.5333	1.53261
308.15	589.3	1	11	0	0	0	0	0	1	0	0	0	1	0	0	0	0	0	0	1	0	0	0	0	0	0	0	0	1	0	0	7	2	0	0	1	1	1.50998	1.51018
328.15	589.3	2	5	0	0	0	0	0	0	0	0	0	0	0	0	0	0	0	0	0	0	4	0	0	0	0	1	0	0	0	0	3	0	0	0	1	1	1.42009	1.42044
303.15	486.1	2	3	0	0	0	0	0	0	0	0	0	0	0	0	0	0	0	0	0	0	4	0	0	0	0	1	0	0	0	0	3	0	0	0	1	1	1.4257	1.42587
318.15	589.3	2	5	0	0	0	0	0	0	0	0	0	0	0	0	0	0	0	0	0	0	4	0	0	0	0	1	0	0	0	0	3	0	0	0	1	1	1.42612	1.42332
313.15	430.1	2	1	0	0	0	0	0	0	0	0	0	0	0	0	0	0	0	0	0	0	4	0	0	0	0	1	0	0	0	0	3	0	0	0	1	1	1.4182	1.41793
318.15	589.3	3	3	0	0	0	0	0	0	0	0	0	1	0	0	0	0	0	0	0	0	0	0	0	0	0	0	0	0	0	0	3	0	0	0	1	1	1.484	1.48483
313.15	589.3	2	2	0	0	0	0	0	0	1	0	0	0	0	0	0	0	0	0	0	0	0	1	0	0	0	0	0	0	0	0	3	0	0	0	1	1	1.5103	1.51014
303.15	589.3	2	11	0	2	0	0	0	0	0	0	0	0	0	0	0	0	0	1	0	0	6	0	0	0	0	0	0	2	0	0	3	0	0	0	1	1	1.4354	1.43594
338.15	589.3	2	4	0	0	0	0	0	0	0	0	0	0	0	0	0	0	0	0	0	0	4	0	0	0	0	1	0	0	0	0	3	0	0	0	1	1	1.4153	1.41416
343.15	589.3	2	3	0	0	0	0	0	0	0	0	0	0	0	0	0	0	0	1	2	0	0	0	0	0	0	0	0	0	0	0	3	0	0	0	1	1	1.49136	1.49361
313.15	589.3	2	3	0	2	0	0	0	0	0	0	0	0	0	0	0	0	0	1	0	0	6	0	0	0	0	0	0	2	0	0	4	1	0	0	0	1	1.4419	1.4412
298.15	589.3	5	2	2	0	0	0	0	0	0	1	0	1	0	0	0	0	1	0	0	0	0	0	0	0	0	0	0	0	4	0	0	0	1	0	1	0	1.4872	1.48746
308.15	589.3	3	1	1	0	0	0	0	1	0	0	0	1	0	0	0	0	0	0	0	0	0	0	0	0	0	0	0	0	0	0	3	0	0	0	1	1	1.49321	1.49752
293.15	589.3	2	3	0	0	0	0	0	0	0	0	0	0	0	0	0	0	0	0	0	0	4	0	0	0	0	1	0	0	0	0	3	0	0	0	1	1	1.42302	1.4228
328.15	589.3	1	11	0	0	0	0	0	1	0	0	0	1	0	0	0	0	0	0	1	0	0	0	0	0	0	0	0	1	0	0	7	2	0	0	1	1	1.5045	1.50613
300.65	589.3	2	1	0	2	0	0	0	0	0	0	0	0	0	0	0	0	0	1	0	0	6	0	0	0	0	0	0	2	0	0	4	1	0	0	0	1	1.44726	1.44556
298.15	589.3	2	3	0	0	0	0	0	0	0	0	0	0	0	0	0	0	0	0	1	0	0	0	0	0	0	0	1	0	0	0	3	0	0	0	1	1	1.5382	1.53882
288.15	589.3	2	1	0	2	0	0	0	0	0	0	0	0	0	0	0	0	0	1	0	0	6	0	0	0	0	0	0	2	0	0	4	1	0	0	0	1	1.45101	1.44982
298.15	589.3	2	1	0	0	0	0	0	0	0	0	0	0	0	0	0	0	0	1	0	0	2	0	0	0	0	0	0	2	0	0	3	0	0	0	1	1	1.44747	1.44738
288.15	589.3	1	5	0	0	0	0	0	0	0	0	0	0	0	0	0	0	0	1	0	0	2	0	0	0	0	0	0	2	0	0	5	0	0	0	0	1	1.47398	1.47431
313.15	589.3	2	5	0	2	0	0	0	0	0	0	0	0	0	0	0	0	0	1	0	0	6	0	0	0	0	0	0	2	0	0	3	0	0	0	1	1	1.4271	1.42627
313.15	589.3	2	5	0	0	0	0	0	0	0	0	0	0	0	0	0	0	0	0	0	0	6	0	0	0	1	0	0	0	0	0	3	0	0	0	1	1	1.41346	1.41417
313.15	589.3	2	5	0	0	0	0	0	0	0	0	0	0	0	0	0	0	0	0	0	0	0	0	1	0	0	0	0	0	0	0	3	0	0	0	1	1	1.50427	1.504
318.15	589.3	3	2	0	0	0	0	0	1	0	0	0	1	0	0	0	0	0	1	0	0	0	0	0	0	0	0	0	0	3	1	0	0	0	1	0	0	1.5367	1.53493
293.15	589.3	1	9	0	2	0	0	0	0	0	0	0	0	0	0	0	0	0	1	0	0	6	0	0	0	0	0	0	2	0	0	5	0	0	0	0	1	1.45007	1.45001
303.15	589.3	2	2	0	0	0	0	0	0	0	0	0	0	0	0	0	0	0	1	0	0	2	0	0	0	0	0	0	2	4	0	0	0	0	0	1	0	1.44114	1.44032
313.15	589.3	2	3	0	0	0	0	0	0	0	0	0	0	0	0	0	0	0	0	0	0	4	0	0	0	0	1	0	0	0	0	3	0	0	0	1	1	1.41788	1.41799
318.15	589.3	2	3	0	0	0	0	0	0	0	0	0	0	0	0	0	0	0	0	0	0	4	0	0	0	0	1	0	0	0	0	4	1	0	0	0	1	1.4472	1.44757
308.2	589.3	3	5	0	0	0	0	0	0	4	0	0	0	0	0	0	0	0	0	0	0	0	0	0	0	0	0	0	1	0	0	3	0	0	0	1	1	1.4793	1.47868
338.15	589.3	4	17	0	0	0	0	0	0	0	0	0	1	0	0	0	0	1	0	0	0	0	0	0	0	0	0	0	0	0	0	0	0	0	0	0	0	1.4241	1.42455
285.796	589.3	2	5	0	2	0	0	0	0	0	0	0	0	0	0	0	0	0	1	0	0	6	0	0	0	0	0	0	2	0	0	3	0	0	0	1	1	1.432	1.43299
313.15	589.3	3	1	0	0	0	0	0	0	2	0	0	0	0	0	0	0	0	0	0	0	0	0	0	0	0	0	0	1	0	0	4	1	0	0	0	1	1.51508	1.51403
298.15	589.3	2	3	0	0	0	0	0	0	0	0	0	0	0	0	0	0	0	0	0	0	4	0	0	0	0	1	0	0	0	0	3	0	0	0	1	1	1.41831	1.42156
303.15	589.3	2	3	0	1	0	0	0	0	1	0	0	0	0	0	0	0	0	0	0	0	3	0	0	0	0	0	0	1	0	0	3	0	0	0	1	1	1.4357	1.43531
318.15	589.3	1	3	0	2	0	0	0	0	0	0	0	0	0	0	0	0	0	1	0	0	6	0	0	0	0	0	0	2	0	0	5	0	0	0	0	1	1.4369	1.43725
303.15	589.3	2	1	0	2	0	0	0	0	0	0	0	0	0	0	0	0	0	1	0	0	6	0	0	0	0	0	0	2	0	0	3	0	0	0	1	1	1.4214	1.42144
303.22	589.3	2	7	0	0	0	0	0	0	0	0	0	0	0	0	0	0	0	0	0	0	6	0	0	0	1	0	0	0	0	0	3	0	0	0	1	1	1.4215	1.42175
348.15	589.3	2	3	0	0	0	0	0	0	0	0	0	0	0	0	0	0	0	1	0	0	2	0	0	0	0	0	0	2	4	0	0	0	0	0	1	0	1.4357	1.43547
313.15	589.3	1	5	0	2	0	0	0	0	1	0	0	0	0	0	0	0	0	1	1	0	6	0	0	0	0	0	0	2	0	0	3	0	0	0	1	1	1.439	1.43394
317.95	589.3	2	8	0	0	0	0	0	0	0	0	0	0	0	0	0	0	0	0	0	0	6	0	0	0	1	0	0	0	0	0	3	0	0	0	1	1	1.41978	1.41957
323.15	589.3	4	5	0	2	0	0	0	0	0	0	0	0	0	0	0	0	0	1	0	0	6	0	0	0	0	0	0	2	0	0	2	3	0	0	0	1	1.45671	1.45417
318.15	589.3	2	2	0	2	0	0	0	0	0	0	0	0	0	0	0	0	0	1	0	0	6	0	0	0	0	0	0	2	0	0	3	0	0	0	1	1	1.4193	1.41934
333.2	589.3	3	5	0	0	0	0	0	0	4	0	0	0	0	0	0	0	0	0	0	0	0	0	0	0	0	0	0	1	0	0	3	0	0	0	1	1	1.46995	1.46979
303.15	589.3	2	5	0	0	0	0	0	0	0	0	0	0	0	0	0	0	0	0	0	0	4	0	0	0	0	1	0	0	0	0	3	0	0	0	1	1	1.42659	1.42726
323.15	589.3	5	9	0	0	0	0	0	0	2	0	0	0	0	0	0	0	0	0	0	0	0	0	0	0	1	0	0	1	0	0	0	0	0	0	0	0	1.46616	1.46731
313.15	589.3	2	5	0	0	0	0	0	0	0	0	0	0	0	0	0	0	0	0	0	0	6	0	0	0	1	0	0	0	0	0	3	0	0	0	1	1	1.41547	1.41417
293.15	589.3	2	3	0	1	0	0	0	0	1	0	0	0	0	0	0	0	0	0	0	0	3	0	0	0	0	0	0	1	0	0	3	0	0	0	1	1	1.43758	1.43899
298.3	589.3	2	3	0	0	0	0	0	0	0	0	0	0	0	0	0	0	0	0	0	0	0	0	1	0	0	0	0	0	0	0	3	0	0	0	1	1	1.54	1.54404
298.15	589.3	2	7	0	0	0	0	0	0	0	0	0	0	0	0	0	0	0	0	0	0	6	0	0	0	1	0	0	0	0	0	3	0	0	0	1	1	1.4217	1.42363
298.15	589.3	2	1	0	1	0	0	0	0	1	0	0	0	0	0	0	0	0	0	0	0	3	0	0	0	0	0	0	1	0	0	3	0	0	0	1	1	1.4332	1.43345
313.15	589.3	4	1	0	0	0	0	0	0	0	0	1	0	0	0	0	0	0	1	0	0	0	0	0	0	0	0	0	0	0	0	0	0	0	0	0	0	1.41328	1.41498
338.15	589.3	2	7	0	0	0	0	0	0	0	0	0	0	0	0	0	0	0	0	0	0	4	0	0	0	0	1	0	0	0	0	3	0	0	0	1	1	1.4224	1.42095
323.15	589.3	3	0	0	0	0	0	0	0	2	0	0	0	0	0	0	0	0	0	0	0	0	0	0	0	0	0	0	1	0	0	3	0	0	0	1	1	1.47593	1.47611
313.1	589.3	2	4	0	0	0	0	0	2	2	0	0	0	0	0	0	0	0	0	0	0	0	0	0	0	0	0	0	2	0	0	6	0	0	0	2	2	1.49877	1.49845
318.15	589.3	1	11	0	2	0	0	0	0	0	0	0	0	0	0	0	0	0	1	0	0	6	0	0	0	0	0	0	2	0	0	5	0	0	0	0	1	1.44379	1.44378
288.15	589.3	4	11	2	0	0	0	0	0	2	0	0	1	0	0	0	1	0	0	0	0	0	0	0	0	0	0	0	1	0	0	0	0	0	0	0	0	1.4542	1.45476
308.15	589.3	2	1	0	0	0	0	0	0	0	0	0	0	0	0	0	0	0	1	0	0	2	0	0	0	0	0	0	2	0	0	4	1	0	0	0	1	1.46897	1.4682
303.15	589.3	3	2	0	0	0	0	0	0	0	0	0	1	0	0	0	0	0	0	0	0	0	0	0	0	0	0	0	0	0	0	3	0	0	0	1	1	1.489	1.4903
323.15	589.3	2	3	0	0	0	0	0	0	0	0	0	0	0	0	0	0	0	1	2	0	0	0	0	0	0	0	0	0	4	0	0	0	0	0	1	0	1.4895	1.48316
293.15	589.3	2	7	0	0	0	0	0	0	0	0	0	0	0	0	0	0	0	0	0	0	0	1	0	0	0	0	0	0	0	0	3	0	0	0	1	1	1.50774	1.508
288.37	589.3	3	1	0	0	0	0	0	0	0	0	0	1	0	0	0	0	0	0	0	0	0	0	0	0	0	0	0	0	0	0	3	0	0	0	1	1	1.50371	1.5035
313.15	589.3	2	3	0	0	0	0	0	0	0	0	0	0	0	0	0	0	0	0	0	0	4	0	0	0	0	1	0	0	0	0	4	1	0	0	0	1	1.44841	1.4499
323.15	589.3	2	3	0	0	0	0	0	0	0	0	0	0	0	0	0	0	0	0	0	0	4	0	0	0	0	1	0	0	0	0	3	0	0	0	1	1	1.419	1.41526
308.15	589.3	3	1	1	0	0	0	0	0	0	0	0	1	0	0	1	0	0	0	0	0	0	0	0	0	0	0	0	0	0	0	3	0	0	0	1	1	1.50937	1.50239
283.15	589.3	2	7	0	2	0	0	0	0	0	0	0	0	0	0	0	0	0	2	0	0	6	0	0	0	0	0	0	2	0	0	0	0	0	0	0	0	1.42717	1.42667
318.15	589.3	3	1	0	0	0	0	0	0	0	0	0	1	0	0	0	0	0	0	0	0	0	0	0	0	0	0	0	0	0	0	3	0	0	0	1	1	1.49413	1.49485
313.15	486.1	2	7	0	0	0	0	0	0	0	0	0	0	0	0	0	0	0	0	0	0	4	0	0	0	0	1	0	0	0	0	3	0	0	0	1	1	1.4343	1.43426
308.15	589.3	3	10	0	0	0	0	0	0	2	0	0	0	0	0	0	0	0	0	0	0	0	0	0	0	0	0	0	1	0	0	3	0	0	0	1	1	1.4671	1.46372
298.15	589.3	1	3	0	0	0	0	0	0	0	0	0	1	0	0	0	0	0	0	1	0	0	0	0	0	0	0	0	0	0	0	3	0	0	1	0	1	1.4726	1.4721
313.15	589.3	3	2	0	0	0	0	0	0	2	0	0	0	0	0	0	0	0	0	0	0	0	0	0	0	0	0	0	1	0	0	3	0	0	0	1	1	1.4685	1.47411
303.15	589.3	1	7	0	1	0	0	0	0	1	0	0	0	0	0	0	0	0	0	1	0	3	0	0	0	0	0	0	1	0	0	3	0	0	0	1	1	1.52891	1.52569
323.15	589.3	2	6	1	0	0	0	0	0	0	0	1	1	0	0	1	0	0	0	0	0	0	0	0	0	0	0	0	0	0	0	3	0	0	0	1	1	1.5097	1.50998
303.15	589.3	2	16	0	0	0	0	0	0	2	0	0	0	0	0	0	0	0	0	1	0	0	0	0	0	0	0	0	1	0	0	3	0	0	0	1	1	1.48619	1.48575
318.15	589.3	2	3	0	2	0	0	0	0	0	0	0	0	0	0	0	0	0	1	0	0	6	0	0	0	0	0	0	2	0	0	3	0	0	0	1	1	1.42076	1.42088
323.15	589.3	4	6	0	2	0	0	0	0	0	0	0	0	0	0	0	0	0	1	0	0	6	0	0	0	0	0	0	2	0	0	2	3	0	0	0	1	1.45137	1.451
298.15	589.3	4	27	0	0	0	0	0	0	0	0	0	1	0	0	0	0	1	0	0	0	0	0	0	0	0	0	0	0	0	0	0	0	0	0	0	0	1.4484	1.44851
298.15	589.3	4	12	1	2	0	0	0	0	1	0	0	0	0	0	0	0	0	1	0	0	6	0	0	0	0	0	0	2	3	3	3	0	0	0	1	1	1.4518	1.45384
308.15	589.3	3	2	0	0	0	0	0	0	2	0	0	0	0	0	0	0	0	0	0	0	0	0	0	0	0	0	0	1	0	0	3	0	0	0	1	1	1.47611	1.4751
293	589.3	2	3	0	0	0	0	0	0	0	0	0	0	0	0	0	0	0	0	0	0	0	0	0	1	0	0	0	0	0	0	3	0	0	0	1	1	1.5824	1.57971
353.15	589.3	1	2	0	2	0	0	0	0	1	0	0	0	0	0	0	0	0	1	0	0	6	0	0	0	0	0	0	2	0	0	5	0	0	0	0	1	1.4262	1.42823
323.15	589.3	2	5	0	0	0	0	0	0	0	0	0	0	0	0	0	0	0	0	0	0	0	1	0	0	0	0	0	0	0	0	3	0	0	0	1	1	1.5073	1.5095
293.15	589.3	3	4	0	1	1	1	0	0	1	1	0	0	0	0	0	0	1	0	0	0	0	0	0	0	0	0	0	1	0	0	5	0	0	0	0	1	1.52325	1.52381
318.15	486.1	2	1	0	2	0	0	0	0	0	0	0	0	0	0	0	0	0	1	0	0	6	0	0	0	0	0	0	2	0	0	3	0	0	0	1	1	1.4222	1.42224
313.15	589.3	3	1	1	2	0	0	0	0	0	0	0	0	0	0	0	0	0	1	0	0	6	0	0	0	0	0	0	2	5	0	0	0	0	0	1	0	1.42668	1.42619
303.15	589.3	2	5	0	1	0	0	0	0	0	0	0	0	0	0	0	0	0	0	3	0	0	0	0	0	0	0	0	0	0	0	3	0	0	0	1	1	1.5026	1.50264
338.15	589.3	4	1	0	0	0	0	0	0	0	0	1	0	0	0	0	0	0	1	0	0	0	0	0	0	0	0	0	0	0	0	0	0	0	0	0	0	1.40476	1.40477
333.15	589.3	2	1	0	1	0	0	0	0	1	0	0	0	0	0	0	0	0	0	0	0	3	0	0	0	0	0	0	1	0	0	3	0	0	0	1	1	1.4245	1.42451
303.15	589.3	2	5	0	0	0	0	0	0	0	0	0	0	0	0	0	0	0	1	2	0	0	0	0	0	0	0	0	0	0	0	3	0	0	0	1	1	1.50222	1.50298
298.1	589.3	2	3	0	0	0	0	0	0	0	0	0	0	0	0	0	0	0	1	3	0	0	0	0	0	0	0	0	0	0	0	2	1	0	0	1	1	1.5255	1.51063
338.15	589.3	2	2	0	2	0	0	0	0	0	0	0	0	0	0	0	0	0	1	0	0	6	0	0	0	0	0	0	2	4	0	0	0	0	0	1	0	1.40986	1.40956
308.15	589.3	3	3	0	2	0	0	0	0	0	0	0	0	0	0	0	0	0	1	0	0	6	0	0	0	0	0	1	2	0	0	0	0	0	0	0	0	1.4234	1.42323
318.15	589.3	4	28	0	0	0	0	0	0	0	0	0	0	0	0	0	0	0	0	0	0	0	0	1	0	1	0	0	0	0	0	0	0	0	0	0	0	1.48262	1.48303
318.15	589.3	1	4	0	1	0	0	0	1	0	0	0	1	0	0	0	0	0	0	0	0	3	0	0	0	0	0	0	1	0	0	5	2	0	0	1	1	1.48205	1.48234
348.15	589.3	1	3	0	0	0	0	0	0	0	0	0	0	0	0	0	0	0	0	0	0	4	0	0	0	0	1	0	0	0	0	5	0	0	0	0	1	1.4324	1.4321
328.15	589.3	4	14	1	0	0	0	0	1	1	0	0	0	0	0	0	0	0	0	0	0	0	0	0	0	1	0	0	1	4	0	0	0	1	0	1	0	1.4841	1.48368
308.15	589.3	2	4	0	0	0	0	0	1	0	0	0	1	0	0	1	0	0	0	0	0	0	0	0	0	0	0	0	0	0	0	0	0	0	0	0	0	1.452	1.45219
318.15	589.3	2	7	0	0	0	0	0	0	0	0	0	0	0	0	0	0	0	0	0	0	4	0	0	0	0	1	0	0	0	0	3	0	0	0	1	1	1.426	1.42729
303.15	589.3	2	3	0	0	0	0	0	0	0	0	0	0	0	0	0	0	0	1	2	0	0	0	0	0	0	0	0	0	4	0	0	0	0	0	1	0	1.49539	1.49091
343.15	589.3	3	1	0	0	0	0	0	0	0	0	0	1	0	0	0	0	0	0	0	0	0	0	0	0	0	0	0	0	0	0	3	0	0	0	1	1	1.48756	1.48823
293.15	589.3	3	2	2	0	0	0	0	1	0	0	0	1	0	0	1	0	0	0	0	0	0	0	0	0	0	0	0	0	0	0	3	0	0	0	1	1	1.5131	1.51284
307.2	589.3	2	3	0	0	0	0	0	0	0	0	0	0	0	0	0	0	0	0	0	0	6	0	0	0	1	0	0	0	0	0	3	0	0	0	1	1	1.4077	1.40777
293.15	589.3	3	3	0	2	0	0	0	0	0	0	0	0	0	0	0	0	0	1	0	0	6	0	0	0	0	0	1	2	0	0	0	0	0	0	0	0	1.4279	1.42738
303.15	589.3	2	7	0	0	0	0	0	0	0	0	0	0	0	0	0	0	0	0	0	0	4	0	0	0	0	1	0	0	0	0	3	0	0	0	1	1	1.43119	1.43118
318.15	589.3	2	3	0	0	0	0	0	0	0	0	0	0	0	0	0	0	0	0	0	0	6	0	0	0	1	0	0	0	0	0	3	0	0	0	1	1	1.40414	1.40441
313.15	430.1	2	3	0	1	0	0	0	0	1	0	0	0	0	0	0	0	0	0	0	0	3	0	0	0	0	0	0	1	0	0	3	0	0	0	1	1	1.4443	1.44455
303.15	589.3	2	3	0	0	0	0	0	0	4	0	0	0	0	0	0	0	0	0	0	0	0	1	0	0	0	0	0	0	0	0	3	0	0	0	1	1	1.4712	1.47164
333.15	589.3	2	7	0	2	0	0	0	0	0	0	0	0	0	0	0	0	0	2	0	0	6	0	0	0	0	0	0	2	0	0	0	0	0	0	0	0	1.4131	1.41225
323.15	589.3	0	3	0	0	0	0	0	0	0	0	0	0	0	0	0	0	0	0	2	0	0	0	0	0	0	0	1	0	0	0	8	1	0	0	1	1	1.5586	1.55894
308.15	589.3	2	3	0	0	0	0	0	0	0	0	0	0	0	0	0	0	0	0	1	0	0	0	0	0	0	0	1	0	0	0	3	0	0	0	1	1	1.53651	1.53583
338.15	589.3	1	1	0	0	0	0	0	0	0	0	0	0	0	0	0	0	0	1	0	0	2	0	0	0	0	0	0	2	0	0	5	0	0	0	1	0	1.45895	1.45838
348.15	589.3	2	3	0	0	0	0	0	0	4	0	0	0	0	0	0	0	0	0	0	0	0	1	0	0	0	0	0	0	0	0	3	0	0	0	1	1	1.459	1.45945
332.95	589.3	2	5	0	0	0	0	0	0	0	0	0	0	0	0	0	0	0	0	0	0	6	0	0	0	1	0	0	0	0	0	3	0	0	0	1	1	1.41231	1.41106
293.2	589.3	2	5	0	0	0	0	0	0	0	0	0	0	0	0	0	0	0	0	0	0	6	0	0	0	1	0	0	0	0	0	3	0	0	0	1	1	1.4176	1.41892
288.15	589.3	2	1	0	0	0	0	0	0	0	0	0	0	0	0	0	0	0	1	2	0	0	0	0	0	0	0	0	0	0	0	3	0	0	0	1	1	1.51468	1.51583
298.15	589.3	3	1	0	0	0	0	0	0	1	0	0	0	0	0	0	0	0	0	0	0	0	0	0	0	0	0	0	1	0	0	3	0	0	0	1	1	1.49582	1.49608
323.15	589.3	2	2	0	0	0	0	0	0	0	0	0	1	0	0	0	1	0	0	0	0	0	0	0	0	0	0	0	0	0	0	0	0	0	0	0	0	1.4301	1.42929
298.15	589.3	2	4	0	0	0	0	0	0	0	0	0	1	0	0	1	0	0	0	0	0	0	0	0	0	0	0	0	0	0	0	3	0	0	0	1	1	1.5085	1.50788
318.15	589.3	2	1	0	2	0	0	0	0	0	0	0	0	0	0	0	0	0	1	0	0	6	0	0	0	0	0	0	2	0	0	4	1	0	0	0	1	1.43751	1.44047
293.15	589.3	2	5	0	0	0	0	0	0	0	0	0	0	0	0	0	0	0	0	0	0	4	0	0	0	0	1	0	0	0	0	3	0	0	0	1	1	1.4275	1.42991
293.28	589.3	3	1	0	0	0	0	0	0	0	0	0	1	0	0	0	0	0	0	0	0	0	0	0	0	0	0	0	0	0	0	3	0	0	0	1	1	1.50233	1.50118
318.15	589.3	2	2	0	2	0	0	0	0	0	0	0	0	0	0	0	0	0	1	0	0	6	0	0	0	0	0	0	2	0	0	4	1	0	0	0	1	1.43836	1.44098
303.15	589.3	2	7	0	0	0	0	0	0	0	0	0	0	0	0	0	0	0	0	0	0	4	0	0	0	0	1	0	0	0	0	4	1	0	0	0	1	1.45405	1.45399
323.15	589.3	1	3	0	0	0	0	0	0	0	0	0	0	0	0	0	0	0	0	0	0	4	0	0	0	0	1	0	0	0	0	5	0	0	0	0	1	1.4388	1.43888
303.15	589.3	4	7	0	2	0	0	0	0	0	0	0	0	0	0	0	0	0	1	0	0	6	0	0	0	0	0	0	2	0	0	2	3	0	0	0	1	1.45878	1.45892
308.15	589.3	2	3	0	1	0	0	0	0	1	0	0	0	0	0	0	0	0	0	0	0	3	0	0	0	0	0	0	1	0	0	3	0	0	0	1	1	1.4342	1.43416
298.15	589.3	5	4	2	0	0	0	0	0	0	0	0	1	0	0	0	0	0	0	0	0	0	0	0	0	0	0	0	0	0	0	7	2	0	0	1	1	1.5174	1.52034
343.15	589.3	3	1	0	0	0	0	0	0	0	0	0	1	0	0	0	0	0	0	0	0	0	0	0	0	0	0	0	0	0	0	3	0	0	0	1	1	1.48711	1.48823
288.28	589.3	2	7	0	0	0	0	0	0	0	0	0	0	0	0	0	0	0	0	0	0	6	0	0	0	1	0	0	0	0	0	3	0	0	0	1	1	1.42573	1.42701
313.15	589.3	2	1	0	0	0	0	0	0	0	0	0	0	0	0	0	0	0	0	0	0	4	0	0	0	0	1	0	0	0	0	3	0	0	0	1	1	1.4073	1.40772
313.15	589.3	2	1	0	1	0	0	0	0	0	0	0	0	0	0	0	0	0	0	3	0	0	0	0	0	0	0	0	0	0	0	3	0	0	0	1	1	1.5084	1.50705
323.15	589.3	12	32	2	2	0	0	0	0	1	0	0	0	0	1	0	0	0	0	0	0	0	0	0	0	2	0	0	0	0	0	0	0	0	0	0	0	1.46383	1.46412
338.15	589.3	3	1	1	0	0	0	0	1	0	0	0	1	0	0	0	0	0	0	0	0	0	0	0	0	0	0	0	0	0	0	3	0	0	0	1	1	1.48199	1.49008
298.15	589.3	2	3	0	0	0	0	0	0	0	0	0	0	0	0	0	0	0	0	1	0	0	0	0	0	0	0	1	0	0	0	3	0	0	0	1	1	1.5391	1.53882
313.15	589.3	2	3	0	2	0	0	0	0	0	0	0	0	0	0	0	0	0	1	0	0	6	0	0	0	0	0	0	2	0	0	3	0	0	0	1	1	1.4214	1.42254
293.15	589.3	1	1	0	0	0	0	0	0	0	0	0	0	0	0	0	0	0	1	0	0	2	0	0	0	0	0	0	2	0	0	5	0	0	0	1	0	1.47185	1.47171
308.15	589.3	2	7	0	2	0	0	0	0	0	0	0	0	0	0	0	0	0	2	0	0	6	0	0	0	0	0	0	2	0	0	0	0	0	0	0	0	1.42027	1.42001
325.65	589.3	2	3	0	0	0	0	0	0	0	0	0	0	0	0	0	0	0	0	0	0	4	0	0	0	0	1	0	0	0	0	4	1	0	0	0	1	1.44504	1.44694
298.18	589.3	2	7	0	0	0	0	0	0	0	0	0	0	0	0	0	0	0	0	0	0	6	0	0	0	1	0	0	0	0	0	3	0	0	0	1	1	1.4229	1.42354
303.2	589.3	2	1	0	1	0	0	0	0	1	0	0	0	0	0	0	0	0	0	0	0	3	0	0	0	0	0	0	1	0	0	3	0	0	0	1	1	1.4311	1.43137
328.15	589.3	2	1	0	0	0	0	0	0	0	0	0	0	0	0	0	0	0	0	1	0	0	0	0	0	0	0	1	0	0	0	3	0	0	0	1	1	1.54263	1.54093
323.15	589.3	3	2	0	0	0	0	0	0	2	0	0	0	0	0	0	0	0	0	0	0	0	0	0	0	0	0	0	1	0	0	3	0	0	0	1	1	1.47206	1.4721
288.15	589.3	5	13	3	0	0	0	0	0	4	2	0	0	0	0	0	1	0	0	0	0	0	0	0	0	0	0	0	1	0	0	0	0	0	0	0	0	1.4575	1.45729
303.15	589.3	2	2	1	0	0	0	0	1	0	0	0	1	0	0	1	0	0	0	0	0	0	0	0	0	0	0	0	0	0	0	3	0	0	0	1	1	1.50932	1.52175
308.15	589.3	1	2	0	1	0	0	0	0	0	0	0	1	0	0	0	0	0	0	0	0	3	0	0	0	0	0	0	0	0	0	5	0	0	0	0	1	1.5278	1.52745
298.15	589.3	5	2	2	0	0	0	0	0	0	1	0	1	0	0	0	0	1	0	0	0	0	0	0	0	0	0	0	0	4	0	0	0	1	0	1	0	1.4861	1.48746
338.15	589.3	2	3	0	1	0	0	0	0	1	0	0	0	0	0	0	0	0	0	0	0	3	0	0	0	0	0	0	1	4	0	0	0	0	0	1	0	1.4222	1.422
343.15	589.3	2	3	0	0	0	0	0	0	0	0	0	0	0	0	0	0	0	1	2	0	0	0	0	0	0	0	0	0	4	0	0	0	0	0	1	0	1.4836	1.48014
300.2	589.3	2	3	0	0	0	0	0	0	0	0	0	0	0	0	0	0	0	0	0	0	6	0	0	0	1	0	0	0	0	0	3	0	0	0	1	1	1.4091	1.40924
293.1	589.3	3	3	0	2	0	0	0	0	0	0	0	0	0	0	0	0	0	1	0	0	6	0	0	0	0	0	0	2	0	0	3	2	0	0	0	1	1.4497	1.45657
298.1	589.3	2	1	0	2	0	0	0	0	0	0	0	0	0	0	0	0	0	1	0	0	6	0	0	0	0	0	0	2	0	0	3	0	0	0	1	1	1.421	1.4222
308.15	589.3	4	3	1	0	0	0	0	0	0	1	0	1	0	0	0	0	1	0	0	0	0	0	0	0	0	0	0	0	4	0	0	0	1	0	1	0	1.4829	1.48279
313.15	589.3	4	3	0	2	0	0	0	0	0	0	0	0	0	0	0	0	0	2	0	0	6	0	0	0	0	0	0	2	0	0	0	0	0	0	0	0	1.40405	1.404
298.15	589.3	2	3	0	0	0	0	0	0	0	0	0	0	0	0	0	0	0	0	0	0	4	0	0	0	0	1	0	0	0	0	4	1	0	0	0	1	1.4507	1.45177
298.1	589.3	2	5	0	2	0	0	0	0	0	0	0	0	0	0	0	0	0	1	0	0	6	0	0	0	0	0	0	2	0	0	3	0	0	0	1	1	1.43	1.42947
333.15	589.3	2	2	0	2	0	0	0	0	1	0	0	0	0	0	0	0	0	1	0	0	6	0	0	0	0	0	0	2	4	0	0	0	0	0	1	0	1.4081	1.4115
293.15	589.3	2	7	0	2	0	0	0	0	0	0	0	0	0	0	0	0	0	2	0	0	6	0	0	0	0	0	0	2	0	0	0	0	0	0	0	0	1.42466	1.42372
328.15	589.3	1	7	0	0	0	0	0	0	0	0	0	0	0	0	0	0	0	0	1	0	0	0	1	0	0	0	0	0	0	0	3	0	0	0	1	1	1.52229	1.5224
303.15	589.3	2	3	0	0	0	0	0	0	0	0	0	0	0	0	0	0	0	0	0	0	6	0	0	0	1	0	0	0	0	0	3	0	0	0	1	1	1.40746	1.40812
328.15	589.3	3	2	0	1	1	1	0	0	1	1	0	0	0	0	0	0	1	0	0	0	0	0	0	0	0	0	0	1	0	0	8	1	0	0	1	1	1.53436	1.53411
288.15	589.3	2	3	0	1	0	0	0	0	1	0	0	0	0	0	0	0	0	0	0	0	3	0	0	0	0	0	0	1	4	0	0	0	0	0	1	0	1.4355	1.43556
308.15	589.3	3	2	0	0	0	0	0	0	2	0	0	0	0	0	0	0	0	0	0	0	0	0	0	0	0	0	0	1	0	0	3	0	0	0	1	1	1.4725	1.4751
333.15	589.3	4	2	0	1	1	1	0	0	1	1	0	0	0	0	0	0	1	0	0	0	0	0	0	0	0	0	0	1	0	0	3	0	0	0	1	1	1.48411	1.48467
312.95	589.3	2	8	0	0	0	0	0	0	0	0	0	0	0	0	0	0	0	0	0	0	6	0	0	0	1	0	0	0	0	0	3	0	0	0	1	1	1.42115	1.42074
313.15	486.1	2	3	0	2	0	0	0	0	0	0	0	0	0	0	0	0	0	1	0	0	6	0	0	0	0	0	0	2	0	0	3	0	0	0	1	1	1.4274	1.42736
323.15	589.3	3	4	0	0	0	0	0	1	0	0	0	1	0	0	1	0	0	1	0	0	0	0	0	0	0	0	0	0	0	0	0	0	0	0	0	0	1.5266	1.52561
298.2	589.3	3	1	0	0	0	0	0	0	1	0	0	0	0	0	0	0	0	0	0	0	0	0	0	0	0	0	0	1	0	0	7	2	0	0	1	1	1.538	1.54631
293.15	589.3	0	4	0	0	0	0	0	1	0	0	0	0	0	0	0	0	0	0	1	0	0	1	0	0	0	0	0	0	0	0	3	0	0	0	1	1	1.54996	1.54973
363	589.3	3	3	0	0	0	0	0	0	2	0	0	0	0	0	0	0	0	0	0	0	0	0	0	0	0	0	0	1	0	0	3	0	0	0	1	1	1.4626	1.46141
343.15	589.3	3	2	0	0	0	0	0	0	2	0	0	0	0	0	0	0	0	0	0	0	0	0	0	0	0	0	0	1	4	0	0	0	0	0	1	0	1.46116	1.46189
328.15	589.3	0	4	0	0	0	0	0	1	0	0	0	0	0	0	0	0	0	0	2	0	0	0	0	0	0	0	1	0	0	0	3	0	0	0	1	1	1.5588	1.5589
308.15	430.1	2	3	0	1	0	0	0	0	1	0	0	0	0	0	0	0	0	0	0	0	3	0	0	0	0	0	0	1	0	0	3	0	0	0	1	1	1.4456	1.44586
298.15	589.3	2	3	0	2	0	0	0	0	1	0	0	0	0	0	0	0	0	1	0	0	6	0	0	0	0	0	0	2	4	0	0	0	0	0	1	0	1.4214	1.42359
298.15	589.3	2	7	0	2	0	0	0	0	0	0	0	0	0	0	0	0	0	2	0	0	6	0	0	0	0	0	0	2	0	0	0	0	0	0	0	0	1.42319	1.42293
293.15	589.3	5	28	0	0	0	0	0	0	1	0	0	0	0	0	0	0	0	0	0	0	0	0	0	0	1	0	0	1	0	0	0	0	0	0	0	0	1.47507	1.47629
298.15	589.3	1	3	0	0	0	0	0	0	0	0	0	0	0	0	0	0	0	0	0	0	4	0	0	0	0	1	0	0	0	0	5	0	0	0	0	1	1.44586	1.44493
288.15	589.3	2	3	0	2	0	0	0	0	0	0	0	0	0	0	0	0	0	1	0	0	6	0	0	0	0	0	0	2	0	0	4	1	0	0	0	1	1.44845	1.44912
323.15	589.3	2	5	0	0	0	0	0	0	0	0	0	0	0	0	0	0	0	0	0	0	0	1	0	0	0	0	0	0	0	0	3	0	0	0	1	1	1.50963	1.5095
303.15	589.3	1	3	0	0	0	0	0	0	0	0	0	0	0	0	0	0	0	1	2	0	0	0	0	0	0	0	0	0	0	0	5	0	0	0	0	1	1.5325	1.53189
333.15	589.3	3	1	0	0	0	0	0	0	0	0	0	1	0	0	0	0	0	0	0	0	0	0	0	0	0	0	0	0	0	0	3	0	0	0	1	1	1.4914	1.49033
303.15	589.3	3	4	0	1	1	1	0	0	1	1	0	0	0	0	0	0	1	0	0	0	0	0	0	0	0	0	0	1	0	0	5	0	0	0	0	1	1.52021	1.51964
293.15	589.3	3	2	0	0	0	0	0	0	2	0	0	0	0	0	0	0	0	0	0	0	0	0	0	0	0	0	0	1	0	0	3	0	0	0	1	1	1.4761	1.47942
343.15	589.3	2	2	0	2	0	0	0	0	0	0	0	0	0	0	0	0	0	1	0	0	6	0	0	0	0	0	0	2	5	0	0	0	0	0	1	0	1.41489	1.41464
306.983	632.8	2	1	0	2	0	0	0	0	0	0	0	0	0	0	0	0	0	1	0	0	6	0	0	0	0	0	0	2	0	0	3	0	0	0	1	1	1.4191	1.41965
283.15	589.3	2	3	0	0	0	0	0	0	0	0	0	0	0	0	0	0	0	1	2	0	0	0	0	0	0	0	0	0	0	0	4	1	0	0	0	1	1.53857	1.53717
343.15	589.3	2	5	0	1	0	0	0	0	1	0	0	0	0	0	0	0	0	0	0	0	3	0	0	0	0	0	0	1	0	0	3	0	0	0	1	1	1.42761	1.4287
333.15	589.3	4	28	0	0	0	0	0	0	0	0	0	0	0	0	0	0	0	0	0	0	0	0	1	0	1	0	0	0	0	0	0	0	0	0	0	0	1.47699	1.47836
303.15	589.3	1	6	0	0	0	0	0	1	0	0	0	1	0	0	1	0	0	0	0	0	0	0	0	0	0	0	0	0	0	0	5	1	0	0	0	0	1.4988	1.51367
328.15	589.3	3	3	0	0	0	0	0	0	2	0	0	0	0	0	0	0	0	0	0	0	0	0	0	0	0	0	0	1	0	0	3	0	0	0	1	1	1.4699	1.4709
353.15	589.3	2	3	0	0	0	0	0	0	0	0	0	0	1	0	0	0	0	0	0	0	0	0	0	0	0	0	0	0	0	0	3	0	0	0	1	1	1.4814	1.48023
288.15	589.3	4	28	0	0	0	0	0	0	0	0	0	0	0	0	0	0	0	0	0	0	0	1	0	0	1	0	0	0	0	0	0	0	0	0	0	0	1.48635	1.48518
298.15	589.3	4	2	1	0	0	0	0	0	0	1	0	1	0	0	0	0	1	0	0	0	0	0	0	0	0	0	0	0	4	0	0	0	1	0	1	0	1.4879	1.48722
298.15	589.3	1	7	0	0	0	0	0	0	1	0	0	0	0	0	0	0	0	0	1	0	0	0	0	0	0	0	0	1	0	0	8	1	0	0	1	1	1.527	1.5273
298.15	589.3	3	0	0	0	0	0	0	0	2	0	0	0	0	0	0	0	0	0	0	0	0	0	0	0	0	0	0	1	0	0	3	0	0	0	1	1	1.481	1.48269
303.15	589.3	3	3	0	0	0	0	0	0	0	0	0	1	0	0	0	0	0	0	0	0	0	0	0	0	0	0	0	0	0	0	3	0	0	0	1	1	1.4874	1.48887
328.15	589.3	4	4	0	2	0	0	0	0	0	0	0	0	0	0	0	0	0	2	0	0	6	0	0	0	0	0	0	2	0	0	0	0	0	0	0	0	1.4051	1.40528
308.15	430.1	2	2	0	0	0	0	0	0	0	0	0	0	0	0	0	0	0	0	0	0	4	0	0	0	0	1	0	0	0	0	3	0	0	0	1	1	1.4256	1.4255
308.15	589.3	4	7	0	2	0	0	0	0	0	0	0	0	0	0	0	0	0	1	0	0	6	0	0	0	0	0	0	2	0	0	2	3	0	0	0	1	1.45714	1.4573
308.15	589.3	2	2	0	2	0	0	0	0	0	0	0	0	0	0	0	0	0	1	0	0	6	0	0	0	0	0	0	2	4	0	0	0	0	0	1	0	1.41787	1.41775
313.15	589.3	2	2	0	0	0	0	0	0	0	0	0	0	0	0	0	0	0	0	0	0	4	0	0	0	0	1	0	0	0	0	3	0	0	0	1	1	1.4132	1.41337
313.2	589.3	4	4	0	0	0	0	0	0	2	0	0	0	0	0	0	0	0	0	0	0	0	0	0	0	0	0	0	2	0	0	6	0	0	0	2	2	1.50437	1.50517
318.15	589.3	1	5	0	0	0	0	0	0	0	0	0	0	0	0	0	0	0	0	1	0	0	0	1	0	0	0	0	0	0	0	3	0	0	0	1	1	1.54111	1.54133
298.2	589.3	2	13	0	2	0	4	0	0	0	0	0	0	0	0	0	0	0	1	0	0	6	0	0	0	0	0	0	2	0	0	3	0	0	0	1	1	1.4661	1.4663
303.15	589.3	1	9	0	0	0	0	0	0	0	0	0	0	0	0	0	0	0	0	1	0	0	0	1	0	0	0	0	0	0	0	3	0	0	0	1	1	1.51362	1.51548
323.15	589.3	1	3	0	2	0	0	0	0	0	0	0	0	0	0	0	0	0	1	0	0	6	0	0	0	0	0	0	2	0	0	5	0	0	0	0	1	1.4356	1.43568
333.15	589.3	1	3	0	2	0	0	0	0	0	0	0	0	0	0	0	0	0	1	0	0	6	0	0	0	0	0	0	2	0	0	5	0	0	0	0	1	1.4324	1.4328
298.15	822.7	2	2	0	2	0	0	0	0	0	0	0	0	0	0	0	0	0	1	0	0	6	0	0	0	0	0	0	2	0	0	3	0	0	0	1	1	1.4188	1.41894
293.15	589.3	3	1	1	2	0	0	0	0	0	0	0	0	0	0	0	0	0	1	0	0	6	0	0	0	0	0	0	2	0	0	4	1	0	0	0	1	1.44743	1.44672
293.15	589.3	2	4	0	2	0	0	0	0	1	0	0	0	0	0	0	0	0	1	0	0	6	0	0	0	0	0	0	2	4	0	0	0	0	0	1	0	1.4241	1.42375
293.15	589.3	2	3	0	0	0	0	0	0	0	0	0	0	0	0	0	0	0	0	0	0	4	0	0	0	0	1	0	0	0	0	4	1	0	0	0	1	1.45905	1.45375
313.15	589.3	2	2	0	2	0	0	0	0	0	0	0	0	0	0	0	0	0	1	0	0	6	0	0	0	0	0	0	2	0	0	3	0	0	0	1	1	1.4209	1.42082
328.15	589.3	2	2	0	2	0	0	0	0	0	0	0	0	0	0	0	0	0	1	0	0	6	0	0	0	0	0	0	2	5	0	0	0	0	0	1	0	1.41894	1.41887
333.15	589.3	3	3	0	0	0	0	0	0	2	0	0	0	0	0	0	0	0	0	0	0	0	0	0	0	0	0	0	1	0	0	3	0	0	0	1	1	1.46971	1.46964
313.12	589.3	2	4	0	0	0	0	0	0	0	0	0	0	0	0	0	0	0	0	0	0	6	0	0	0	1	0	0	0	0	0	3	0	0	0	1	1	1.40982	1.40902
318.15	589.3	2	3	0	0	0	0	0	0	0	0	0	0	0	0	0	0	0	0	0	0	6	0	0	0	1	0	0	0	0	0	3	0	0	0	1	1	1.40411	1.40441
338.15	589.3	4	25	0	0	0	0	0	0	0	0	0	1	0	0	0	0	1	0	0	0	0	0	0	0	0	0	0	0	0	0	0	0	0	0	0	0	1.4316	1.4313
298.15	589.3	2	7	0	0	0	0	0	0	0	0	0	0	0	0	0	0	0	0	0	0	0	1	0	0	0	0	0	0	0	0	3	0	0	0	1	1	1.5058	1.50578
343.15	589.3	2	3	0	2	0	0	0	0	0	0	0	0	0	0	0	0	0	1	0	0	6	0	0	0	0	0	0	2	0	0	4	1	0	0	0	1	1.4324	1.43222
308.15	589.3	2	1	0	2	0	0	0	0	0	0	0	0	0	0	0	0	0	1	0	0	6	0	0	0	0	0	0	2	0	0	3	0	0	0	1	1	1.42012	1.42005
313.15	486.1	2	2	0	2	0	0	0	0	0	0	0	0	0	0	0	0	0	1	0	0	6	0	0	0	0	0	0	2	0	0	3	0	0	0	1	1	1.4257	1.42564
348.15	589.3	2	1	0	0	0	0	0	0	0	0	0	0	0	0	0	0	0	0	1	0	0	0	0	0	0	0	1	0	0	0	3	0	0	0	1	1	1.53687	1.53505
313.15	589.3	3	1	0	0	0	0	0	0	2	0	0	0	0	0	0	0	0	0	0	0	0	0	0	0	0	0	0	1	0	0	3	0	0	0	1	1	1.476	1.47542
323.15	589.3	2	1	0	0	0	0	0	0	0	0	0	0	0	0	0	0	0	0	0	0	4	0	0	0	0	1	0	0	0	0	3	0	0	0	1	1	1.4003	1.40601
313	589.3	1	7	0	2	0	0	0	0	3	0	0	0	0	0	0	0	0	1	1	0	6	0	0	0	0	0	0	2	0	0	3	0	0	0	1	1	1.441	1.44219
300.2	589.3	2	3	0	1	0	0	0	0	1	0	0	0	0	0	0	0	0	0	0	0	3	0	0	0	0	0	0	1	0	0	3	0	0	0	1	1	1.4364	1.43652
323.15	589.3	1	6	0	0	0	0	0	0	0	0	0	1	0	0	0	0	0	0	1	0	0	0	0	0	0	0	0	0	0	0	3	0	0	1	0	1	1.459	1.45884
308.15	589.3	2	1	0	0	0	0	0	0	0	0	0	0	0	0	0	0	0	0	1	0	0	0	0	0	0	0	1	0	0	0	3	0	0	0	1	1	1.5485	1.5473
298.15	589.3	2	3	0	1	0	0	0	0	1	0	0	0	0	0	0	0	0	0	0	0	3	0	0	0	0	0	0	1	0	0	3	0	0	0	1	1	1.4379	1.43738
303.15	589.3	2	5	0	0	0	0	0	0	0	0	0	0	0	0	0	0	0	0	0	0	6	0	0	0	1	0	0	0	0	0	3	0	0	0	1	1	1.41692	1.41655
298.15	589.3	2	4	0	2	0	0	0	0	1	0	0	0	0	0	0	0	0	1	0	0	6	0	0	0	0	0	0	2	4	0	0	0	0	0	1	0	1.4227	1.42321
298.15	589.3	2	2	0	0	0	0	0	0	2	0	0	0	0	0	0	0	0	0	0	0	0	0	0	0	0	0	0	1	0	0	5	0	0	0	0	1	1.50525	1.50328
318.15	589.6	2	7	0	0	0	0	0	0	0	0	0	0	0	0	0	0	0	0	0	0	4	0	0	0	0	1	0	0	0	0	3	0	0	0	1	1	1.4272	1.42709
323.15	589.3	2	3	0	0	0	0	0	0	0	0	0	0	0	0	0	0	0	0	0	0	0	0	0	1	0	0	0	0	0	0	3	0	0	0	1	1	1.561	1.55952
304.2	589.3	2	1	0	0	0	0	0	0	0	0	0	0	0	0	0	0	0	1	2	0	0	0	0	0	0	0	0	0	0	0	3	0	0	0	1	1	1.5114	1.51105
288.15	589.3	2	3	0	2	0	0	0	0	0	0	0	0	0	0	0	0	0	1	0	0	6	0	0	0	0	0	0	2	0	0	4	1	0	0	0	1	1.44894	1.44912
307.96	633	2	3	0	0	0	0	0	0	0	0	0	0	0	0	0	0	0	0	0	0	4	0	0	0	0	1	0	0	0	0	3	0	0	0	1	1	1.4169	1.41718
348.15	589.3	4	14	1	0	0	0	0	1	1	0	0	0	0	0	0	0	0	0	0	0	0	0	0	0	1	0	0	1	4	0	0	0	1	0	1	0	1.47761	1.47795
323.15	589.3	2	3	0	0	0	0	0	0	0	0	0	0	0	0	0	0	0	0	0	0	4	0	0	0	0	1	0	0	0	0	3	0	0	0	1	1	1.4153	1.41526
303.15	589.3	2	1	0	0	0	0	0	0	0	0	0	0	0	0	0	0	0	0	0	0	4	0	0	0	0	1	0	0	0	0	3	0	0	0	1	1	1.41055	1.41064
308.15	589.3	4	3	0	0	0	0	0	1	0	0	0	1	0	0	0	0	0	1	0	0	0	0	0	0	0	0	0	0	0	0	0	0	0	0	0	0	1.465	1.46928
323.15	589.3	3	1	1	2	0	0	0	0	0	0	0	0	0	0	0	0	0	1	0	0	6	0	0	0	0	0	0	2	5	0	0	0	0	0	1	0	1.42381	1.42386
335.65	589.3	1	3	0	1	0	0	0	0	1	0	0	0	0	0	0	0	0	0	0	0	3	0	0	0	0	0	0	1	0	0	5	0	0	0	0	1	1.44778	1.44759
300.2	589.3	2	1	0	0	0	0	0	0	0	0	0	0	0	0	0	0	0	0	0	0	4	0	0	0	0	1	0	0	0	0	3	0	0	0	1	1	1.4105	1.41073
303.15	589.3	5	7	2	0	0	0	0	0	0	1	0	1	0	0	0	0	1	0	0	0	0	0	0	0	0	0	0	0	4	0	0	0	1	0	1	0	1.4809	1.48097
333.15	589.3	2	22	0	0	0	0	0	0	2	0	0	0	0	0	0	0	0	0	1	0	0	0	0	0	0	0	0	1	0	0	3	0	0	0	1	1	1.46391	1.4627
308.15	589.3	4	1	1	0	0	0	0	0	0	1	0	1	0	0	0	0	1	0	0	0	0	0	0	0	0	0	0	0	4	0	0	0	1	0	1	0	1.4852	1.48511
298.15	589.3	3	0	0	0	0	0	0	0	2	0	0	0	0	0	0	0	0	0	0	0	0	0	0	0	0	0	0	1	0	0	3	0	0	0	1	1	1.4817	1.48269
300.65	589.3	1	3	0	1	0	0	0	0	1	0	0	0	0	0	0	0	0	0	0	0	3	0	0	0	0	0	0	1	0	0	5	0	0	0	0	1	1.45759	1.45781
328.15	589.3	3	2	0	2	0	0	0	0	0	0	0	0	0	0	0	0	0	1	0	0	6	0	0	0	0	0	1	2	0	0	0	0	0	0	0	0	1.4146	1.41486
293.15	589.3	2	7	0	0	0	0	0	0	0	0	0	0	0	0	0	0	0	0	0	0	6	0	0	0	1	0	0	0	0	0	3	0	0	0	1	1	1.42649	1.42476
313	589.3	2	4	0	0	0	0	0	0	1	1	0	0	0	0	0	0	0	1	2	0	0	0	0	0	0	0	0	0	0	0	3	0	0	0	1	1	1.513	1.51229
298.15	589.3	2	3	0	0	0	0	0	0	0	0	0	0	0	0	0	0	0	0	0	0	6	0	0	0	1	0	0	0	0	0	3	0	0	0	1	1	1.40943	1.4093
328.15	589.3	3	5	0	0	0	0	0	0	2	0	0	0	0	0	0	0	0	0	0	0	0	0	0	0	0	0	0	1	4	0	0	0	0	0	1	0	1.4671	1.46465
318.15	589.3	2	5	0	0	0	0	0	0	0	0	0	0	0	0	0	0	0	0	0	0	0	1	0	0	0	0	0	0	0	0	3	0	0	0	1	1	1.5039	1.51105
293.15	589.3	2	3	0	0	0	0	0	0	0	0	0	0	0	0	0	0	0	0	0	0	4	0	0	0	0	1	0	0	0	0	3	0	0	0	1	1	1.42229	1.4228
328.15	589.3	2	1	0	0	0	0	0	0	0	0	0	0	0	0	0	0	0	0	0	0	4	0	0	0	0	1	0	0	0	0	3	0	0	0	1	1	1.40168	1.40504
298.15	589.3	2	3	0	2	0	0	0	0	0	0	0	0	0	0	0	0	0	1	0	0	6	0	0	0	0	0	0	2	0	0	4	1	0	0	0	1	1.44595	1.44539
298.15	589.3	2	2	0	0	0	0	0	0	0	0	0	0	0	0	0	0	0	0	0	0	4	0	0	0	0	1	0	0	0	0	3	0	0	0	1	1	1.4165	1.41707
313.15	589.3	4	6	0	2	0	0	0	0	0	0	0	0	0	0	0	0	0	1	0	0	6	0	0	0	0	0	0	2	0	0	2	3	0	0	0	1	1.45457	1.45451
318.05	589.3	2	5	0	0	0	0	0	0	0	0	0	0	0	0	0	0	0	0	0	0	6	0	0	0	1	0	0	0	0	0	3	0	0	0	1	1	1.41168	1.4138
327.797	632.8	2	3	0	0	0	0	0	0	0	0	0	0	0	0	0	0	0	0	0	0	4	0	0	0	0	1	0	0	0	0	3	0	0	0	1	1	1.4135	1.41404
298.1	589.3	2	4	0	0	0	0	0	0	0	0	0	0	0	0	0	0	0	0	0	0	4	0	0	0	0	1	0	0	0	0	3	0	0	0	1	1	1.4253	1.42325
293.15	589.3	0	3	0	0	0	0	0	0	0	0	0	0	0	0	0	0	0	0	2	0	0	0	0	0	0	0	1	0	0	0	8	1	0	0	1	1	1.5681	1.56503
303.15	589.6	2	1	0	2	0	0	0	0	0	0	0	0	0	0	0	0	0	1	0	0	6	0	0	0	0	0	0	2	0	0	3	0	0	0	1	1	1.4212	1.42106
318.15	589.3	2	3	0	0	0	0	0	0	0	0	0	0	0	0	0	0	0	1	0	0	2	0	0	0	0	0	0	2	4	0	0	0	0	0	1	0	1.4436	1.44467
308.15	589.3	2	3	0	1	0	0	0	0	1	0	0	0	0	0	0	0	0	0	0	0	3	0	0	0	0	0	0	1	4	0	0	0	0	0	1	0	1.4301	1.43016
353.15	589.3	2	1	0	0	0	0	0	0	0	0	0	0	0	0	0	0	0	0	0	0	4	0	0	0	0	1	0	0	0	0	3	0	0	0	1	1	1.39858	1.39989
293.1	589.3	4	4	0	0	0	0	0	0	2	0	0	0	0	0	0	0	0	0	0	0	0	0	0	0	0	0	0	2	0	0	6	0	0	0	2	2	1.50852	1.51138
308.15	589.3	2	3	0	2	0	0	0	0	0	0	0	0	0	0	0	0	0	1	0	0	6	0	0	0	0	0	0	2	0	0	3	0	0	0	1	1	1.4231	1.42401
313.15	589.3	4	3	0	2	0	0	0	0	1	0	0	0	0	0	0	0	0	2	0	0	6	0	0	0	0	0	0	2	0	0	0	0	0	0	0	0	1.4078	1.40745
318.15	589.3	2	3	0	0	0	0	0	0	0	0	0	0	0	0	0	0	0	0	0	0	4	0	0	0	0	1	0	0	0	0	3	0	0	0	1	1	1.41662	1.41676
298.15	589.3	1	7	0	0	0	0	0	0	0	0	0	0	0	0	0	0	0	0	1	0	0	0	1	0	0	0	0	0	0	0	3	0	0	0	1	1	1.52952	1.52897
298.15	589.3	5	36	0	0	0	0	0	0	0	0	0	1	0	0	0	0	0	0	0	0	0	0	0	0	1	0	0	0	0	0	0	0	0	0	0	0	1.47242	1.47274
298.15	589.3	2	3	0	0	0	0	0	0	0	0	0	0	0	0	0	0	0	1	2	0	0	0	0	0	0	0	0	0	0	0	3	0	0	0	1	1	1.50893	1.50868
318.15	589.6	2	2	0	2	0	0	0	0	0	0	0	0	0	0	0	0	0	1	0	0	6	0	0	0	0	0	0	2	0	0	3	0	0	0	1	1	1.4186	1.4188
323.15	589.3	2	1	0	2	0	0	0	0	0	0	0	0	0	0	0	0	0	1	0	0	6	0	0	0	0	0	0	2	0	0	4	1	0	0	0	1	1.43641	1.43825
293.15	589.3	2	3	0	1	0	0	0	0	1	0	0	0	0	0	0	0	0	0	0	0	3	0	0	0	0	0	0	1	0	0	3	0	0	0	1	1	1.4342	1.43899
298.15	589.3	2	3	0	1	0	0	0	0	0	0	0	0	0	0	0	0	0	0	3	0	0	0	0	0	0	0	0	0	0	0	3	0	0	0	1	1	1.50649	1.50711
303.15	589.3	4	14	1	0	0	0	0	1	1	0	0	0	0	0	0	0	1	0	0	0	0	0	0	0	1	0	0	1	5	1	0	0	0	0	0	0	1.49162	1.49133
328.15	589.3	1	6	0	0	0	0	0	1	0	0	0	0	0	0	0	0	0	0	0	0	0	1	0	0	0	0	0	0	0	0	3	0	0	0	1	1	1.5015	1.50215
318.15	589.3	2	3	0	0	0	0	0	0	0	0	0	0	0	0	0	0	0	1	2	0	0	0	0	0	0	0	0	0	4	0	0	0	0	0	1	0	1.4826	1.48936
313.15	589.3	1	11	0	0	0	0	0	0	0	0	0	0	0	0	0	0	0	0	1	0	0	0	1	0	0	0	0	0	0	0	3	0	0	0	1	1	1.50696	1.50707
307.2	589.3	2	1	0	0	0	0	0	0	0	0	0	0	0	0	0	0	0	0	0	0	4	0	0	0	0	1	0	0	0	0	3	0	0	0	1	1	1.4089	1.40944
308.15	589.3	3	5	0	0	0	0	0	0	2	0	0	0	0	0	0	0	0	0	0	0	0	0	0	0	0	0	0	1	0	0	3	0	0	0	1	1	1.4708	1.47241
333.15	589.3	2	9	0	0	0	0	0	3	2	0	0	0	0	2	0	0	0	0	0	0	0	0	0	0	2	0	0	0	0	0	3	0	0	0	1	1	1.44497	1.44513
333.15	589.3	3	13	1	0	0	0	0	0	3	1	0	0	0	0	0	1	0	0	0	0	0	0	0	0	0	0	0	1	0	0	0	0	0	0	0	0	1.443	1.44441
298.15	589.3	2	3	0	1	0	0	0	0	1	0	0	0	0	0	0	0	0	0	0	0	3	0	0	0	0	0	0	1	4	0	0	0	0	0	1	0	1.43289	1.43309
293.15	589.3	2	3	0	0	0	0	0	0	0	0	0	0	0	0	0	0	0	0	0	0	6	0	0	0	1	0	0	0	0	0	3	0	0	0	1	1	1.41045	1.41096
298.15	589.3	4	3	0	2	0	0	0	0	0	0	0	0	0	0	0	0	0	2	0	0	6	0	0	0	0	0	0	2	0	0	0	0	0	0	0	0	1.40818	1.4086
303.15	589.3	1	9	0	0	0	0	0	0	0	0	0	0	0	0	0	0	0	0	1	0	0	1	0	0	0	0	0	0	0	0	3	0	0	0	1	1	1.50692	1.50791
318.15	589.3	2	5	0	0	0	0	0	0	1	0	0	0	0	0	1	0	0	0	0	0	0	0	0	0	0	0	0	1	0	0	3	0	0	0	1	1	1.4977	1.49772
298.15	589.3	2	3	0	0	0	0	0	0	0	0	0	0	0	0	0	0	0	0	0	0	4	0	0	0	0	1	0	0	0	0	3	0	0	0	1	1	1.4197	1.42156
308.15	430.1	2	3	0	2	0	0	0	0	0	0	0	0	0	0	0	0	0	1	0	0	6	0	0	0	0	0	0	2	0	0	3	0	0	0	1	1	1.4338	1.43415
338.2	589.3	2	0	0	0	0	0	0	0	0	0	0	0	0	0	0	0	0	0	0	0	4	0	0	0	0	1	0	0	0	0	3	0	0	0	1	1	1.3975	1.40016
313.15	656.3	2	1	0	2	0	0	0	0	0	0	0	0	0	0	0	0	0	1	0	0	6	0	0	0	0	0	0	2	0	0	3	0	0	0	1	1	1.416	1.41582
313.15	589.3	2	0	0	0	0	0	0	0	2	0	0	0	0	0	0	0	0	0	0	0	0	0	0	0	0	0	0	1	0	0	5	0	0	0	0	1	1.5088	1.50916
323.15	589.3	3	3	0	0	0	0	0	0	0	0	0	1	0	0	0	0	0	0	0	0	0	0	0	0	0	0	0	0	0	0	3	0	0	0	1	1	1.4806	1.48328
288.15	589.3	4	28	0	2	0	0	0	0	0	0	0	0	0	0	0	0	0	1	0	0	6	0	0	0	1	0	0	2	0	0	0	0	0	0	0	0	1.45279	1.45132
298.15	589.3	4	7	0	2	0	0	0	0	0	0	0	0	0	0	0	0	0	2	0	0	6	0	0	0	0	0	0	2	0	0	0	0	0	0	0	0	1.4246	1.42448
288.15	589.3	3	2	0	2	0	0	0	0	0	0	0	0	0	0	0	0	0	1	0	0	6	0	0	0	0	0	1	2	0	0	0	0	0	0	0	0	1.42597	1.42659
318.15	589.6	2	3	0	2	0	0	0	0	0	0	0	0	0	0	0	0	0	1	0	0	6	0	0	0	0	0	0	2	0	0	3	0	0	0	1	1	1.4204	1.42033
303.15	589.3	1	11	0	0	0	0	0	1	0	0	0	1	0	0	0	0	0	0	1	0	0	0	0	0	0	0	0	1	0	0	7	2	0	0	1	1	1.51163	1.51206
291.276	589.3	2	5	0	2	0	0	0	0	0	0	0	0	0	0	0	0	0	1	0	0	6	0	0	0	0	0	0	2	0	0	3	0	0	0	1	1	1.4304	1.43068
348.15	589.3	4	14	1	0	0	0	0	1	1	0	0	0	0	0	0	0	1	1	0	0	0	0	0	0	0	0	0	1	5	1	0	0	0	0	0	0	1.47137	1.47142
333.15	589.3	2	2	1	0	0	0	0	1	0	0	0	1	0	0	1	0	0	0	0	0	0	0	0	0	0	0	0	0	0	0	3	0	0	0	1	1	1.50083	1.51565
328.15	589.3	4	3	0	2	0	0	0	0	1	0	0	0	0	0	0	0	0	2	0	0	6	0	0	0	0	0	0	2	0	0	0	0	0	0	0	0	1.4037	1.40366
318.15	589.3	3	1	0	0	0	0	0	0	0	0	0	1	0	0	0	0	0	0	0	0	0	0	0	0	0	0	0	0	0	0	3	0	0	0	1	1	1.49465	1.49485
348.15	589.3	2	3	0	8	0	0	0	0	0	0	0	0	0	0	0	0	0	1	0	0	18	0	0	0	0	0	0	2	0	0	3	0	0	0	1	1	1.3735	1.37367
288.15	589.3	3	1	1	0	0	0	0	1	0	0	0	1	0	0	0	0	0	0	0	0	0	0	0	0	0	0	0	0	0	0	3	0	0	0	1	1	1.49995	1.50241
323.15	589.3	2	5	0	0	0	0	0	0	0	0	0	0	0	0	0	0	0	0	0	0	6	0	0	0	1	0	0	0	0	0	3	0	0	0	1	1	1.41288	1.41125
333.15	589.3	0	3	0	0	0	0	0	0	0	0	0	0	0	0	0	0	0	0	2	0	0	0	0	0	0	0	1	0	0	0	8	1	0	0	1	1	1.5556	1.55442
301.2	589.3	3	2	0	0	0	0	0	0	2	0	0	0	0	0	0	0	0	0	0	0	0	0	0	0	0	0	0	1	0	0	3	0	0	0	1	1	1.4782	1.47754
298.15	589.3	2	3	0	0	0	0	0	0	0	0	0	0	0	0	0	0	0	0	0	0	4	0	0	0	0	1	0	0	0	0	4	1	0	0	0	1	1.4526	1.45177
303.15	589.3	0	6	0	0	0	0	0	1	0	0	0	0	0	0	0	0	0	0	0	0	0	1	0	0	0	0	0	0	0	0	3	0	0	1	0	1	1.5067	1.5068
338.15	589.3	2	5	0	0	0	0	0	0	0	0	0	0	0	0	0	0	0	0	0	0	6	0	0	0	1	0	0	0	0	0	3	0	0	0	1	1	1.4072	1.40654
313.15	589.3	3	3	0	0	0	0	0	1	0	0	0	1	0	0	1	0	0	1	0	0	0	0	0	0	0	0	0	0	0	0	0	0	0	0	0	0	1.5194	1.52127
303.2	589.3	3	5	0	0	0	0	0	0	4	0	0	0	0	0	0	0	0	0	0	0	0	0	0	0	0	0	0	1	0	0	3	0	0	0	1	1	1.4802	1.48008
285.034	632.8	2	1	0	2	0	0	0	0	0	0	0	0	0	0	0	0	0	1	0	0	6	0	0	0	0	0	0	2	0	0	3	0	0	0	1	1	1.4252	1.42592
298.15	589.3	2	1	0	2	0	0	0	0	0	0	0	0	0	0	0	0	0	1	0	0	6	0	0	0	0	0	0	2	0	0	4	1	0	0	0	1	1.44376	1.44597
288.15	589.3	2	5	0	0	0	0	0	0	0	0	0	0	0	0	0	0	0	1	2	0	0	0	0	0	0	0	0	0	0	0	3	0	0	0	1	1	1.50729	1.50716
298.15	589.3	2	1	0	0	0	0	0	0	0	0	0	0	0	0	0	0	0	0	1	0	0	0	0	0	0	0	1	0	0	0	3	0	0	0	1	1	1.55149	1.54476
298.15	589.3	3	3	0	0	0	0	0	0	2	0	0	0	0	0	0	0	0	0	0	0	0	0	0	0	0	0	0	1	0	0	3	0	0	0	1	1	1.4794	1.47815
318.15	589.3	3	3	0	0	0	0	0	0	2	0	0	0	0	0	0	0	0	0	0	0	0	0	0	0	0	0	0	1	0	0	4	1	0	0	0	1	1.50788	1.50765
318.15	589.3	3	4	0	1	1	1	0	0	1	1	0	0	0	0	0	0	1	0	0	0	0	0	0	0	0	0	0	1	0	0	5	0	0	0	0	1	1.51543	1.5151
298.35	589.3	1	2	0	0	0	0	0	1	0	0	0	0	1	0	1	0	0	0	0	0	0	0	0	0	0	0	0	0	0	0	0	0	0	0	0	0	1.4458	1.44416
308.15	589.3	2	3	1	0	0	0	0	1	0	0	0	1	0	0	1	0	0	0	0	0	0	0	0	0	0	0	0	0	0	0	3	0	0	0	1	1	1.5153	1.51604
303.15	589.3	1	4	0	0	0	0	0	1	0	0	0	1	0	0	1	0	0	0	0	0	0	0	0	0	0	0	0	0	0	0	5	1	0	0	0	0	1.5238	1.52232
353.15	589.3	3	2	0	0	0	0	0	0	2	0	0	0	0	0	0	0	0	0	0	0	0	0	0	0	0	0	0	1	0	0	3	0	0	0	1	1	1.46359	1.46476

## Sheet: All
Table S10. CatBoost total dataset
T(K)	Wave Length(nm)	-CH3	-CH2-	>CH-	>C<	=CH2	=CH-	=C<	-OH	-O-	>C=O	-COOH	-COO-	HCOO-	=O(other)	-NH2	-NH3	-NH-	>N-	-CN	-NO2	-F	-Cl	-Br	-I	-P	-B	-S-	-SO2	-CH2-	>CH-	=CH-	=C<	-O-	-NH-	>N-	=N-	y	ypred
323.15	589.3	5	15	3	0	0	0	0	0	4	2	0	0	0	0	0	1	0	0	0	0	0	0	0	0	0	0	0	1	0	0	0	0	0	0	0	0	1.4472	1.44698
328.15	589.3	5	15	3	0	0	0	0	0	4	2	0	0	0	0	0	1	0	0	0	0	0	0	0	0	0	0	0	1	0	0	0	0	0	0	0	0	1.4453	1.44511
333.15	589.3	5	15	3	0	0	0	0	0	4	2	0	0	0	0	0	1	0	0	0	0	0	0	0	0	0	0	0	1	0	0	0	0	0	0	0	0	1.4432	1.44338
338.15	589.3	5	15	3	0	0	0	0	0	4	2	0	0	0	0	0	1	0	0	0	0	0	0	0	0	0	0	0	1	0	0	0	0	0	0	0	0	1.4414	1.44153
343.15	589.3	5	15	3	0	0	0	0	0	4	2	0	0	0	0	0	1	0	0	0	0	0	0	0	0	0	0	0	1	0	0	0	0	0	0	0	0	1.4393	1.43993
288.15	589.3	5	13	3	0	0	0	0	0	4	2	0	0	0	0	0	1	0	0	0	0	0	0	0	0	0	0	0	1	0	0	0	0	0	0	0	0	1.4575	1.45729
293.15	589.3	5	13	3	0	0	0	0	0	4	2	0	0	0	0	0	1	0	0	0	0	0	0	0	0	0	0	0	1	0	0	0	0	0	0	0	0	1.4559	1.45577
298.15	589.3	5	13	3	0	0	0	0	0	4	2	0	0	0	0	0	1	0	0	0	0	0	0	0	0	0	0	0	1	0	0	0	0	0	0	0	0	1.4542	1.45419
303.15	589.3	5	13	3	0	0	0	0	0	4	2	0	0	0	0	0	1	0	0	0	0	0	0	0	0	0	0	0	1	0	0	0	0	0	0	0	0	1.4528	1.45262
308.15	589.3	5	13	3	0	0	0	0	0	4	2	0	0	0	0	0	1	0	0	0	0	0	0	0	0	0	0	0	1	0	0	0	0	0	0	0	0	1.4509	1.45129
313.15	589.3	5	13	3	0	0	0	0	0	4	2	0	0	0	0	0	1	0	0	0	0	0	0	0	0	0	0	0	1	0	0	0	0	0	0	0	0	1.4493	1.44929
318.15	589.3	5	13	3	0	0	0	0	0	4	2	0	0	0	0	0	1	0	0	0	0	0	0	0	0	0	0	0	1	0	0	0	0	0	0	0	0	1.4476	1.44765
323.15	589.3	5	13	3	0	0	0	0	0	4	2	0	0	0	0	0	1	0	0	0	0	0	0	0	0	0	0	0	1	0	0	0	0	0	0	0	0	1.4461	1.44628
328.15	589.3	5	13	3	0	0	0	0	0	4	2	0	0	0	0	0	1	0	0	0	0	0	0	0	0	0	0	0	1	0	0	0	0	0	0	0	0	1.4442	1.44431
333.15	589.3	5	13	3	0	0	0	0	0	4	2	0	0	0	0	0	1	0	0	0	0	0	0	0	0	0	0	0	1	0	0	0	0	0	0	0	0	1.4429	1.44267
338.15	589.3	5	13	3	0	0	0	0	0	4	2	0	0	0	0	0	1	0	0	0	0	0	0	0	0	0	0	0	1	0	0	0	0	0	0	0	0	1.441	1.44083
343.15	589.3	5	13	3	0	0	0	0	0	4	2	0	0	0	0	0	1	0	0	0	0	0	0	0	0	0	0	0	1	0	0	0	0	0	0	0	0	1.4392	1.43921
288.15	589.3	4	12	2	0	0	0	0	0	3	1	0	0	0	0	0	1	0	0	0	0	0	0	0	0	0	0	0	1	0	0	0	0	0	0	0	0	1.456	1.45604
293.15	589.3	4	12	2	0	0	0	0	0	3	1	0	0	0	0	0	1	0	0	0	0	0	0	0	0	0	0	0	1	0	0	0	0	0	0	0	0	1.454	1.4538
298.15	589.3	4	12	2	0	0	0	0	0	3	1	0	0	0	0	0	1	0	0	0	0	0	0	0	0	0	0	0	1	0	0	0	0	0	0	0	0	1.452	1.45201
303.15	589.3	4	12	2	0	0	0	0	0	3	1	0	0	0	0	0	1	0	0	0	0	0	0	0	0	0	0	0	1	0	0	0	0	0	0	0	0	1.45	1.45032
308.15	589.3	4	12	2	0	0	0	0	0	3	1	0	0	0	0	0	1	0	0	0	0	0	0	0	0	0	0	0	1	0	0	0	0	0	0	0	0	1.4479	1.44856
313.15	589.3	4	12	2	0	0	0	0	0	3	1	0	0	0	0	0	1	0	0	0	0	0	0	0	0	0	0	0	1	0	0	0	0	0	0	0	0	1.4458	1.44583
318.15	589.3	4	12	2	0	0	0	0	0	3	1	0	0	0	0	0	1	0	0	0	0	0	0	0	0	0	0	0	1	0	0	0	0	0	0	0	0	1.4437	1.44362
323.15	589.3	4	12	2	0	0	0	0	0	3	1	0	0	0	0	0	1	0	0	0	0	0	0	0	0	0	0	0	1	0	0	0	0	0	0	0	0	1.4418	1.44195
328.15	589.3	4	12	2	0	0	0	0	0	3	1	0	0	0	0	0	1	0	0	0	0	0	0	0	0	0	0	0	1	0	0	0	0	0	0	0	0	1.4397	1.43963
333.15	589.3	4	12	2	0	0	0	0	0	3	1	0	0	0	0	0	1	0	0	0	0	0	0	0	0	0	0	0	1	0	0	0	0	0	0	0	0	1.4377	1.43788
338.15	589.3	4	12	2	0	0	0	0	0	3	1	0	0	0	0	0	1	0	0	0	0	0	0	0	0	0	0	0	1	0	0	0	0	0	0	0	0	1.4354	1.4358
343.15	589.3	4	12	2	0	0	0	0	0	3	1	0	0	0	0	0	1	0	0	0	0	0	0	0	0	0	0	0	1	0	0	0	0	0	0	0	0	1.4336	1.43437
288.15	589.3	5	11	3	0	0	0	0	0	3	1	0	0	0	0	0	1	0	0	0	0	0	0	0	0	0	0	0	1	0	0	0	0	0	0	0	0	1.4555	1.45558
293.15	589.3	5	11	3	0	0	0	0	0	3	1	0	0	0	0	0	1	0	0	0	0	0	0	0	0	0	0	0	1	0	0	0	0	0	0	0	0	1.4541	1.45416
298.15	589.3	5	11	3	0	0	0	0	0	3	1	0	0	0	0	0	1	0	0	0	0	0	0	0	0	0	0	0	1	0	0	0	0	0	0	0	0	1.4527	1.45284
303.15	589.3	5	11	3	0	0	0	0	0	3	1	0	0	0	0	0	1	0	0	0	0	0	0	0	0	0	0	0	1	0	0	0	0	0	0	0	0	1.4514	1.45148
308.15	589.3	5	11	3	0	0	0	0	0	3	1	0	0	0	0	0	1	0	0	0	0	0	0	0	0	0	0	0	1	0	0	0	0	0	0	0	0	1.4495	1.45
313.15	589.3	5	11	3	0	0	0	0	0	3	1	0	0	0	0	0	1	0	0	0	0	0	0	0	0	0	0	0	1	0	0	0	0	0	0	0	0	1.4483	1.44829
318.15	589.3	5	11	3	0	0	0	0	0	3	1	0	0	0	0	0	1	0	0	0	0	0	0	0	0	0	0	0	1	0	0	0	0	0	0	0	0	1.4465	1.44643
323.15	589.3	5	11	3	0	0	0	0	0	3	1	0	0	0	0	0	1	0	0	0	0	0	0	0	0	0	0	0	1	0	0	0	0	0	0	0	0	1.445	1.44497
328.15	589.3	5	11	3	0	0	0	0	0	3	1	0	0	0	0	0	1	0	0	0	0	0	0	0	0	0	0	0	1	0	0	0	0	0	0	0	0	1.4434	1.44334
333.15	589.3	5	11	3	0	0	0	0	0	3	1	0	0	0	0	0	1	0	0	0	0	0	0	0	0	0	0	0	1	0	0	0	0	0	0	0	0	1.4419	1.4418
338.15	589.3	5	11	3	0	0	0	0	0	3	1	0	0	0	0	0	1	0	0	0	0	0	0	0	0	0	0	0	1	0	0	0	0	0	0	0	0	1.4403	1.44006
343.15	589.3	5	11	3	0	0	0	0	0	3	1	0	0	0	0	0	1	0	0	0	0	0	0	0	0	0	0	0	1	0	0	0	0	0	0	0	0	1.4388	1.43868
298.1	589.3	1	2	1	2	0	0	0	2	0	0	0	0	0	0	0	0	0	1	0	0	6	0	0	0	0	0	0	2	4	0	0	0	0	0	1	0	1.434	1.43395
298.15	589.3	0	6	0	4	0	0	0	0	0	2	0	0	0	0	2	0	0	2	0	0	12	0	0	0	0	0	0	4	0	0	6	0	0	0	2	2	1.4546	1.4546
303.15	589.3	0	6	0	4	0	0	0	0	0	2	0	0	0	0	2	0	0	2	0	0	12	0	0	0	0	0	0	4	0	0	6	0	0	0	2	2	1.4532	1.45317
308.15	589.3	0	6	0	4	0	0	0	0	0	2	0	0	0	0	2	0	0	2	0	0	12	0	0	0	0	0	0	4	0	0	6	0	0	0	2	2	1.4518	1.4514
313.15	589.3	0	6	0	4	0	0	0	0	0	2	0	0	0	0	2	0	0	2	0	0	12	0	0	0	0	0	0	4	0	0	6	0	0	0	2	2	1.4504	1.44992
318.15	589.3	0	6	0	4	0	0	0	0	0	2	0	0	0	0	2	0	0	2	0	0	12	0	0	0	0	0	0	4	0	0	6	0	0	0	2	2	1.4491	1.44904
323.15	589.3	0	6	0	4	0	0	0	0	0	2	0	0	0	0	2	0	0	2	0	0	12	0	0	0	0	0	0	4	0	0	6	0	0	0	2	2	1.4477	1.44769
328.15	589.3	0	6	0	4	0	0	0	0	0	2	0	0	0	0	2	0	0	2	0	0	12	0	0	0	0	0	0	4	0	0	6	0	0	0	2	2	1.4464	1.44645
333.15	589.3	0	6	0	4	0	0	0	0	0	2	0	0	0	0	2	0	0	2	0	0	12	0	0	0	0	0	0	4	0	0	6	0	0	0	2	2	1.4451	1.44513
338.15	589.3	0	6	0	4	0	0	0	0	0	2	0	0	0	0	2	0	0	2	0	0	12	0	0	0	0	0	0	4	0	0	6	0	0	0	2	2	1.4439	1.44392
343.15	589.3	0	6	0	4	0	0	0	0	0	2	0	0	0	0	2	0	0	2	0	0	12	0	0	0	0	0	0	4	0	0	6	0	0	0	2	2	1.443	1.44289
293	589.3	1	7	0	2	0	0	0	0	3	0	0	0	0	0	0	0	0	1	1	0	6	0	0	0	0	0	0	2	0	0	3	0	0	0	1	1	1.448	1.44809
303	589.3	1	7	0	2	0	0	0	0	3	0	0	0	0	0	0	0	0	1	1	0	6	0	0	0	0	0	0	2	0	0	3	0	0	0	1	1	1.445	1.44483
313	589.3	1	7	0	2	0	0	0	0	3	0	0	0	0	0	0	0	0	1	1	0	6	0	0	0	0	0	0	2	0	0	3	0	0	0	1	1	1.441	1.44219
323	589.3	1	7	0	2	0	0	0	0	3	0	0	0	0	0	0	0	0	1	1	0	6	0	0	0	0	0	0	2	0	0	3	0	0	0	1	1	1.438	1.43808
333	589.3	1	7	0	2	0	0	0	0	3	0	0	0	0	0	0	0	0	1	1	0	6	0	0	0	0	0	0	2	0	0	3	0	0	0	1	1	1.434	1.43398
293	589.3	1	5	0	2	0	0	0	0	2	0	0	0	0	0	0	0	0	1	1	0	6	0	0	0	0	0	0	2	0	0	3	0	0	0	1	1	1.446	1.44586
303	589.3	1	5	0	2	0	0	0	0	2	0	0	0	0	0	0	0	0	1	1	0	6	0	0	0	0	0	0	2	0	0	3	0	0	0	1	1	1.442	1.43452
313	589.3	1	5	0	2	0	0	0	0	2	0	0	0	0	0	0	0	0	1	1	0	6	0	0	0	0	0	0	2	0	0	3	0	0	0	1	1	1.438	1.43836
323	589.3	1	5	0	2	0	0	0	0	2	0	0	0	0	0	0	0	0	1	1	0	6	0	0	0	0	0	0	2	0	0	3	0	0	0	1	1	1.433	1.43274
333	589.3	1	5	0	2	0	0	0	0	2	0	0	0	0	0	0	0	0	1	1	0	6	0	0	0	0	0	0	2	0	0	3	0	0	0	1	1	1.429	1.42864
293.15	589.3	0	4	0	0	0	0	0	1	0	0	0	0	0	0	0	0	0	0	1	0	0	1	0	0	0	0	0	0	0	0	3	0	0	0	1	1	1.54996	1.54973
298.15	589.3	0	4	0	0	0	0	0	1	0	0	0	0	0	0	0	0	0	0	1	0	0	1	0	0	0	0	0	0	0	0	3	0	0	0	1	1	1.54847	1.54861
303.15	589.3	0	4	0	0	0	0	0	1	0	0	0	0	0	0	0	0	0	0	1	0	0	1	0	0	0	0	0	0	0	0	3	0	0	0	1	1	1.54699	1.54665
308.15	589.3	0	4	0	0	0	0	0	1	0	0	0	0	0	0	0	0	0	0	1	0	0	1	0	0	0	0	0	0	0	0	3	0	0	0	1	1	1.54554	1.54555
313.15	589.3	0	4	0	0	0	0	0	1	0	0	0	0	0	0	0	0	0	0	1	0	0	1	0	0	0	0	0	0	0	0	3	0	0	0	1	1	1.54412	1.54407
318.15	589.3	0	4	0	0	0	0	0	1	0	0	0	0	0	0	0	0	0	0	1	0	0	1	0	0	0	0	0	0	0	0	3	0	0	0	1	1	1.54277	1.54245
323.15	589.3	0	4	0	0	0	0	0	1	0	0	0	0	0	0	0	0	0	0	1	0	0	1	0	0	0	0	0	0	0	0	3	0	0	0	1	1	1.54133	1.5415
328.15	589.3	0	4	0	0	0	0	0	1	0	0	0	0	0	0	0	0	0	0	1	0	0	1	0	0	0	0	0	0	0	0	3	0	0	0	1	1	1.53985	1.53991
333.15	589.3	0	4	0	0	0	0	0	1	0	0	0	0	0	0	0	0	0	0	1	0	0	1	0	0	0	0	0	0	0	0	3	0	0	0	1	1	1.53847	1.53828
298.15	589.3	5	18	3	0	0	0	0	0	3	2	0	0	0	0	0	0	0	0	1	0	0	0	0	0	0	0	0	1	0	0	3	0	0	0	1	1	1.4797	1.47965
303.15	589.3	5	18	3	0	0	0	0	0	3	2	0	0	0	0	0	0	0	0	1	0	0	0	0	0	0	0	0	1	0	0	3	0	0	0	1	1	1.47841	1.47808
308.15	589.3	5	18	3	0	0	0	0	0	3	2	0	0	0	0	0	0	0	0	1	0	0	0	0	0	0	0	0	1	0	0	3	0	0	0	1	1	1.47709	1.47691
313.15	589.3	5	18	3	0	0	0	0	0	3	2	0	0	0	0	0	0	0	0	1	0	0	0	0	0	0	0	0	1	0	0	3	0	0	0	1	1	1.4758	1.47603
318.15	589.3	5	18	3	0	0	0	0	0	3	2	0	0	0	0	0	0	0	0	1	0	0	0	0	0	0	0	0	1	0	0	3	0	0	0	1	1	1.47447	1.4742
323.15	589.3	5	18	3	0	0	0	0	0	3	2	0	0	0	0	0	0	0	0	1	0	0	0	0	0	0	0	0	1	0	0	3	0	0	0	1	1	1.47305	1.47318
328.15	589.3	5	18	3	0	0	0	0	0	3	2	0	0	0	0	0	0	0	0	1	0	0	0	0	0	0	0	0	1	0	0	3	0	0	0	1	1	1.47171	1.47186
333.15	589.3	5	18	3	0	0	0	0	0	3	2	0	0	0	0	0	0	0	0	1	0	0	0	0	0	0	0	0	1	0	0	3	0	0	0	1	1	1.47029	1.47026
293.15	589.3	1	4	0	0	0	0	0	0	0	0	0	1	0	0	0	0	0	0	1	0	0	0	0	0	0	0	0	0	0	0	3	0	0	1	0	1	1.4715	1.47167
298.15	589.3	1	4	0	0	0	0	0	0	0	0	0	1	0	0	0	0	0	0	1	0	0	0	0	0	0	0	0	0	0	0	3	0	0	1	0	1	1.4697	1.46972
303.15	589.3	1	4	0	0	0	0	0	0	0	0	0	1	0	0	0	0	0	0	1	0	0	0	0	0	0	0	0	0	0	0	3	0	0	1	0	1	1.4679	1.46831
308.15	589.3	1	4	0	0	0	0	0	0	0	0	0	1	0	0	0	0	0	0	1	0	0	0	0	0	0	0	0	0	0	0	3	0	0	1	0	1	1.4661	1.46669
313.15	589.3	1	4	0	0	0	0	0	0	0	0	0	1	0	0	0	0	0	0	1	0	0	0	0	0	0	0	0	0	0	0	3	0	0	1	0	1	1.4643	1.46438
318.15	589.3	1	4	0	0	0	0	0	0	0	0	0	1	0	0	0	0	0	0	1	0	0	0	0	0	0	0	0	0	0	0	3	0	0	1	0	1	1.4625	1.46282
323.15	589.3	1	4	0	0	0	0	0	0	0	0	0	1	0	0	0	0	0	0	1	0	0	0	0	0	0	0	0	0	0	0	3	0	0	1	0	1	1.4607	1.46083
328.15	589.3	1	4	0	0	0	0	0	0	0	0	0	1	0	0	0	0	0	0	1	0	0	0	0	0	0	0	0	0	0	0	3	0	0	1	0	1	1.4589	1.45885
333.15	589.3	1	4	0	0	0	0	0	0	0	0	0	1	0	0	0	0	0	0	1	0	0	0	0	0	0	0	0	0	0	0	3	0	0	1	0	1	1.457	1.45728
293.15	589.3	1	6	0	0	0	0	0	0	0	0	0	1	0	0	0	0	0	0	1	0	0	0	0	0	0	0	0	0	0	0	3	0	0	1	0	1	1.4698	1.46999
298.15	589.3	1	6	0	0	0	0	0	0	0	0	0	1	0	0	0	0	0	0	1	0	0	0	0	0	0	0	0	0	0	0	3	0	0	1	0	1	1.468	1.46795
303.15	589.3	1	6	0	0	0	0	0	0	0	0	0	1	0	0	0	0	0	0	1	0	0	0	0	0	0	0	0	0	0	0	3	0	0	1	0	1	1.4662	1.46629
308.15	589.3	1	6	0	0	0	0	0	0	0	0	0	1	0	0	0	0	0	0	1	0	0	0	0	0	0	0	0	0	0	0	3	0	0	1	0	1	1.4644	1.46467
313.15	589.3	1	6	0	0	0	0	0	0	0	0	0	1	0	0	0	0	0	0	1	0	0	0	0	0	0	0	0	0	0	0	3	0	0	1	0	1	1.4626	1.46235
318.15	589.3	1	6	0	0	0	0	0	0	0	0	0	1	0	0	0	0	0	0	1	0	0	0	0	0	0	0	0	0	0	0	3	0	0	1	0	1	1.4608	1.46092
323.15	589.3	1	6	0	0	0	0	0	0	0	0	0	1	0	0	0	0	0	0	1	0	0	0	0	0	0	0	0	0	0	0	3	0	0	1	0	1	1.459	1.45884
328.15	589.3	1	6	0	0	0	0	0	0	0	0	0	1	0	0	0	0	0	0	1	0	0	0	0	0	0	0	0	0	0	0	3	0	0	1	0	1	1.4571	1.45696
333.15	589.3	1	6	0	0	0	0	0	0	0	0	0	1	0	0	0	0	0	0	1	0	0	0	0	0	0	0	0	0	0	0	3	0	0	1	0	1	1.4552	1.45517
293.15	589.3	1	3	0	0	0	0	0	0	0	0	0	1	0	0	0	0	0	0	1	0	0	0	0	0	0	0	0	0	0	0	3	0	0	1	0	1	1.4743	1.47415
298.15	589.3	1	3	0	0	0	0	0	0	0	0	0	1	0	0	0	0	0	0	1	0	0	0	0	0	0	0	0	0	0	0	3	0	0	1	0	1	1.4726	1.4721
303.15	589.3	1	3	0	0	0	0	0	0	0	0	0	1	0	0	0	0	0	0	1	0	0	0	0	0	0	0	0	0	0	0	3	0	0	1	0	1	1.4709	1.47052
308.15	589.3	1	3	0	0	0	0	0	0	0	0	0	1	0	0	0	0	0	0	1	0	0	0	0	0	0	0	0	0	0	0	3	0	0	1	0	1	1.4691	1.4688
313.15	589.3	1	3	0	0	0	0	0	0	0	0	0	1	0	0	0	0	0	0	1	0	0	0	0	0	0	0	0	0	0	0	3	0	0	1	0	1	1.4673	1.46641
318.15	589.3	1	3	0	0	0	0	0	0	0	0	0	1	0	0	0	0	0	0	1	0	0	0	0	0	0	0	0	0	0	0	3	0	0	1	0	1	1.4655	1.46518
323.15	589.3	1	3	0	0	0	0	0	0	0	0	0	1	0	0	0	0	0	0	1	0	0	0	0	0	0	0	0	0	0	0	3	0	0	1	0	1	1.4637	1.46369
328.15	589.3	1	3	0	0	0	0	0	0	0	0	0	1	0	0	0	0	0	0	1	0	0	0	0	0	0	0	0	0	0	0	3	0	0	1	0	1	1.4619	1.462
333.15	589.3	1	3	0	0	0	0	0	0	0	0	0	1	0	0	0	0	0	0	1	0	0	0	0	0	0	0	0	0	0	0	3	0	0	1	0	1	1.4601	1.45981
283.15	589.3	2	3	0	2	0	0	0	0	1	0	0	0	0	0	0	0	0	1	0	0	6	0	0	0	0	0	0	2	4	0	0	0	0	0	1	0	1.4252	1.42704
293.15	589.3	2	3	0	2	0	0	0	0	1	0	0	0	0	0	0	0	0	1	0	0	6	0	0	0	0	0	0	2	4	0	0	0	0	0	1	0	1.4226	1.42344
298.15	589.3	2	3	0	2	0	0	0	0	1	0	0	0	0	0	0	0	0	1	0	0	6	0	0	0	0	0	0	2	4	0	0	0	0	0	1	0	1.4214	1.42359
303.15	589.3	2	3	0	2	0	0	0	0	1	0	0	0	0	0	0	0	0	1	0	0	6	0	0	0	0	0	0	2	4	0	0	0	0	0	1	0	1.42	1.4215
313.15	589.3	2	3	0	2	0	0	0	0	1	0	0	0	0	0	0	0	0	1	0	0	6	0	0	0	0	0	0	2	4	0	0	0	0	0	1	0	1.4175	1.41925
323.15	589.3	2	3	0	2	0	0	0	0	1	0	0	0	0	0	0	0	0	1	0	0	6	0	0	0	0	0	0	2	4	0	0	0	0	0	1	0	1.4148	1.41652
333.15	589.3	2	3	0	2	0	0	0	0	1	0	0	0	0	0	0	0	0	1	0	0	6	0	0	0	0	0	0	2	4	0	0	0	0	0	1	0	1.4124	1.41458
343.15	589.3	2	3	0	2	0	0	0	0	1	0	0	0	0	0	0	0	0	1	0	0	6	0	0	0	0	0	0	2	4	0	0	0	0	0	1	0	1.4097	1.41156
353.15	589.3	2	3	0	2	0	0	0	0	1	0	0	0	0	0	0	0	0	1	0	0	6	0	0	0	0	0	0	2	4	0	0	0	0	0	1	0	1.4072	1.40802
283.15	589.3	2	3	0	2	0	0	0	0	1	0	0	0	0	0	0	0	0	1	0	0	6	0	0	0	0	0	0	2	0	0	3	0	0	0	1	1	1.4312	1.4324
293.15	589.3	2	3	0	2	0	0	0	0	1	0	0	0	0	0	0	0	0	1	0	0	6	0	0	0	0	0	0	2	0	0	3	0	0	0	1	1	1.4282	1.42974
298.15	589.3	2	3	0	2	0	0	0	0	1	0	0	0	0	0	0	0	0	1	0	0	6	0	0	0	0	0	0	2	0	0	3	0	0	0	1	1	1.4269	1.42831
303.15	589.3	2	3	0	2	0	0	0	0	1	0	0	0	0	0	0	0	0	1	0	0	6	0	0	0	0	0	0	2	0	0	3	0	0	0	1	1	1.4254	1.42656
313.15	589.3	2	3	0	2	0	0	0	0	1	0	0	0	0	0	0	0	0	1	0	0	6	0	0	0	0	0	0	2	0	0	3	0	0	0	1	1	1.4228	1.42419
323.15	589.3	2	3	0	2	0	0	0	0	1	0	0	0	0	0	0	0	0	1	0	0	6	0	0	0	0	0	0	2	0	0	3	0	0	0	1	1	1.4196	1.42083
333.15	589.3	2	3	0	2	0	0	0	0	1	0	0	0	0	0	0	0	0	1	0	0	6	0	0	0	0	0	0	2	0	0	3	0	0	0	1	1	1.4172	1.41856
343.15	589.3	2	3	0	2	0	0	0	0	1	0	0	0	0	0	0	0	0	1	0	0	6	0	0	0	0	0	0	2	0	0	3	0	0	0	1	1	1.4147	1.41602
353.15	589.3	2	3	0	2	0	0	0	0	1	0	0	0	0	0	0	0	0	1	0	0	6	0	0	0	0	0	0	2	0	0	3	0	0	0	1	1	1.4118	1.41297
283.15	589.3	1	3	0	2	0	0	0	0	1	0	0	0	0	0	0	0	0	1	0	0	6	0	0	0	0	0	0	2	0	0	5	0	0	0	0	1	1.4455	1.44702
293.15	589.3	1	3	0	2	0	0	0	0	1	0	0	0	0	0	0	0	0	1	0	0	6	0	0	0	0	0	0	2	0	0	5	0	0	0	0	1	1.4426	1.44505
298.15	589.3	1	3	0	2	0	0	0	0	1	0	0	0	0	0	0	0	0	1	0	0	6	0	0	0	0	0	0	2	0	0	5	0	0	0	0	1	1.4414	1.44367
303.15	589.3	1	3	0	2	0	0	0	0	1	0	0	0	0	0	0	0	0	1	0	0	6	0	0	0	0	0	0	2	0	0	5	0	0	0	0	1	1.44	1.44151
313.15	589.3	1	3	0	2	0	0	0	0	1	0	0	0	0	0	0	0	0	1	0	0	6	0	0	0	0	0	0	2	0	0	5	0	0	0	0	1	1.4371	1.43891
323.15	589.3	1	3	0	2	0	0	0	0	1	0	0	0	0	0	0	0	0	1	0	0	6	0	0	0	0	0	0	2	0	0	5	0	0	0	0	1	1.4344	1.43634
333.15	589.3	1	3	0	2	0	0	0	0	1	0	0	0	0	0	0	0	0	1	0	0	6	0	0	0	0	0	0	2	0	0	5	0	0	0	0	1	1.4316	1.43355
343.15	589.3	1	3	0	2	0	0	0	0	1	0	0	0	0	0	0	0	0	1	0	0	6	0	0	0	0	0	0	2	0	0	5	0	0	0	0	1	1.4292	1.43102
353.15	589.3	1	3	0	2	0	0	0	0	1	0	0	0	0	0	0	0	0	1	0	0	6	0	0	0	0	0	0	2	0	0	5	0	0	0	0	1	1.4265	1.42827
288.15	589.3	1	2	0	2	0	0	0	1	0	0	0	0	0	0	0	0	0	1	0	0	6	0	0	0	0	0	0	2	4	0	0	0	0	0	1	0	1.4307	1.43071
293.15	589.3	1	2	0	2	0	0	0	1	0	0	0	0	0	0	0	0	0	1	0	0	6	0	0	0	0	0	0	2	4	0	0	0	0	0	1	0	1.4291	1.42926
298.1	589.3	1	2	0	2	0	0	0	1	0	0	0	0	0	0	0	0	0	1	0	0	6	0	0	0	0	0	0	2	4	0	0	0	0	0	1	0	1.427	1.42649
298.15	589.3	1	2	0	2	0	0	0	1	0	0	0	0	0	0	0	0	0	1	0	0	6	0	0	0	0	0	0	2	4	0	0	0	0	0	1	0	1.4275	1.42788
303.15	589.3	1	2	0	2	0	0	0	1	0	0	0	0	0	0	0	0	0	1	0	0	6	0	0	0	0	0	0	2	4	0	0	0	0	0	1	0	1.4263	1.42648
308.15	589.3	1	2	0	2	0	0	0	1	0	0	0	0	0	0	0	0	0	1	0	0	6	0	0	0	0	0	0	2	4	0	0	0	0	0	1	0	1.4249	1.42501
313.15	589.3	1	2	0	2	0	0	0	1	0	0	0	0	0	0	0	0	0	1	0	0	6	0	0	0	0	0	0	2	4	0	0	0	0	0	1	0	1.4234	1.42388
318.15	589.3	1	2	0	2	0	0	0	1	0	0	0	0	0	0	0	0	0	1	0	0	6	0	0	0	0	0	0	2	4	0	0	0	0	0	1	0	1.4222	1.42237
323.15	589.3	1	2	0	2	0	0	0	1	0	0	0	0	0	0	0	0	0	1	0	0	6	0	0	0	0	0	0	2	4	0	0	0	0	0	1	0	1.4208	1.42112
328.15	589.3	1	2	0	2	0	0	0	1	0	0	0	0	0	0	0	0	0	1	0	0	6	0	0	0	0	0	0	2	4	0	0	0	0	0	1	0	1.4194	1.41953
333.15	589.3	1	2	0	2	0	0	0	1	0	0	0	0	0	0	0	0	0	1	0	0	6	0	0	0	0	0	0	2	4	0	0	0	0	0	1	0	1.4181	1.4182
338.15	589.3	1	2	0	2	0	0	0	1	0	0	0	0	0	0	0	0	0	1	0	0	6	0	0	0	0	0	0	2	4	0	0	0	0	0	1	0	1.4169	1.41688
343.15	589.3	1	2	0	2	0	0	0	1	0	0	0	0	0	0	0	0	0	1	0	0	6	0	0	0	0	0	0	2	4	0	0	0	0	0	1	0	1.4156	1.41567
348.15	589.3	1	2	0	2	0	0	0	1	0	0	0	0	0	0	0	0	0	1	0	0	6	0	0	0	0	0	0	2	4	0	0	0	0	0	1	0	1.4143	1.4142
288.15	589.3	1	2	0	2	0	0	0	1	0	0	0	0	0	0	0	0	0	1	0	0	6	0	0	0	0	0	0	2	0	0	3	0	0	0	1	1	1.4365	1.43507
293.15	589.3	1	2	0	2	0	0	0	1	0	0	0	0	0	0	0	0	0	1	0	0	6	0	0	0	0	0	0	2	0	0	3	0	0	0	1	1	1.4346	1.43395
298.1	589.3	1	2	0	2	0	0	0	1	0	0	0	0	0	0	0	0	0	1	0	0	6	0	0	0	0	0	0	2	0	0	3	0	0	0	1	1	1.429	1.43029
298.15	589.3	1	2	0	2	0	0	0	1	0	0	0	0	0	0	0	0	0	1	0	0	6	0	0	0	0	0	0	2	0	0	3	0	0	0	1	1	1.4333	1.43257
303.15	589.3	1	2	0	2	0	0	0	1	0	0	0	0	0	0	0	0	0	1	0	0	6	0	0	0	0	0	0	2	0	0	3	0	0	0	1	1	1.4318	1.43156
308.15	589.3	1	2	0	2	0	0	0	1	0	0	0	0	0	0	0	0	0	1	0	0	6	0	0	0	0	0	0	2	0	0	3	0	0	0	1	1	1.4305	1.43033
313.15	589.3	1	2	0	2	0	0	0	1	0	0	0	0	0	0	0	0	0	1	0	0	6	0	0	0	0	0	0	2	0	0	3	0	0	0	1	1	1.4292	1.429
318.15	589.3	1	2	0	2	0	0	0	1	0	0	0	0	0	0	0	0	0	1	0	0	6	0	0	0	0	0	0	2	0	0	3	0	0	0	1	1	1.4276	1.42759
323.15	589.3	1	2	0	2	0	0	0	1	0	0	0	0	0	0	0	0	0	1	0	0	6	0	0	0	0	0	0	2	0	0	3	0	0	0	1	1	1.4261	1.42611
328.15	589.3	1	2	0	2	0	0	0	1	0	0	0	0	0	0	0	0	0	1	0	0	6	0	0	0	0	0	0	2	0	0	3	0	0	0	1	1	1.4248	1.42456
333.15	589.3	1	2	0	2	0	0	0	1	0	0	0	0	0	0	0	0	0	1	0	0	6	0	0	0	0	0	0	2	0	0	3	0	0	0	1	1	1.4235	1.42343
338.15	589.3	1	2	0	2	0	0	0	1	0	0	0	0	0	0	0	0	0	1	0	0	6	0	0	0	0	0	0	2	0	0	3	0	0	0	1	1	1.4222	1.42203
343.15	589.3	1	2	0	2	0	0	0	1	0	0	0	0	0	0	0	0	0	1	0	0	6	0	0	0	0	0	0	2	0	0	3	0	0	0	1	1	1.4207	1.42055
348.15	589.3	1	2	0	2	0	0	0	1	0	0	0	0	0	0	0	0	0	1	0	0	6	0	0	0	0	0	0	2	0	0	3	0	0	0	1	1	1.4192	1.41908
283.15	589.3	1	2	0	4	0	0	0	1	1	0	0	0	0	0	0	0	0	0	0	0	9	0	0	0	0	0	0	1	0	0	3	0	0	0	1	1	1.4004	1.40015
288.15	589.3	1	2	0	4	0	0	0	1	1	0	0	0	0	0	0	0	0	0	0	0	9	0	0	0	0	0	0	1	0	0	3	0	0	0	1	1	1.39909	1.39869
293.15	589.3	1	2	0	4	0	0	0	1	1	0	0	0	0	0	0	0	0	0	0	0	9	0	0	0	0	0	0	1	0	0	3	0	0	0	1	1	1.39776	1.39792
298.15	589.3	1	2	0	4	0	0	0	1	1	0	0	0	0	0	0	0	0	0	0	0	9	0	0	0	0	0	0	1	0	0	3	0	0	0	1	1	1.39644	1.39696
303.15	589.3	1	2	0	4	0	0	0	1	1	0	0	0	0	0	0	0	0	0	0	0	9	0	0	0	0	0	0	1	0	0	3	0	0	0	1	1	1.39512	1.39549
308.15	589.3	1	2	0	4	0	0	0	1	1	0	0	0	0	0	0	0	0	0	0	0	9	0	0	0	0	0	0	1	0	0	3	0	0	0	1	1	1.39381	1.39389
313.15	589.3	1	2	0	4	0	0	0	1	1	0	0	0	0	0	0	0	0	0	0	0	9	0	0	0	0	0	0	1	0	0	3	0	0	0	1	1	1.39249	1.39235
318.15	589.3	1	2	0	4	0	0	0	1	1	0	0	0	0	0	0	0	0	0	0	0	9	0	0	0	0	0	0	1	0	0	3	0	0	0	1	1	1.39118	1.39085
323.15	589.3	1	2	0	4	0	0	0	1	1	0	0	0	0	0	0	0	0	0	0	0	9	0	0	0	0	0	0	1	0	0	3	0	0	0	1	1	1.38989	1.39001
328.15	589.3	1	2	0	4	0	0	0	1	1	0	0	0	0	0	0	0	0	0	0	0	9	0	0	0	0	0	0	1	0	0	3	0	0	0	1	1	1.38858	1.38846
333.15	589.3	1	2	0	4	0	0	0	1	1	0	0	0	0	0	0	0	0	0	0	0	9	0	0	0	0	0	0	1	0	0	3	0	0	0	1	1	1.38727	1.38725
338.15	589.3	1	2	0	4	0	0	0	1	1	0	0	0	0	0	0	0	0	0	0	0	9	0	0	0	0	0	0	1	0	0	3	0	0	0	1	1	1.386	1.38629
343.15	589.3	1	2	0	4	0	0	0	1	1	0	0	0	0	0	0	0	0	0	0	0	9	0	0	0	0	0	0	1	0	0	3	0	0	0	1	1	1.38471	1.38495
348.15	589.3	1	2	0	4	0	0	0	1	1	0	0	0	0	0	0	0	0	0	0	0	9	0	0	0	0	0	0	1	0	0	3	0	0	0	1	1	1.38343	1.38347
353.15	589.3	1	2	0	4	0	0	0	1	1	0	0	0	0	0	0	0	0	0	0	0	9	0	0	0	0	0	0	1	0	0	3	0	0	0	1	1	1.38216	1.38198
283.15	589.3	1	2	0	4	0	0	0	1	0	0	0	1	0	0	0	0	0	0	0	0	9	0	0	0	0	0	0	0	0	0	3	0	0	0	1	1	1.41083	1.41083
288.15	589.3	1	2	0	4	0	0	0	1	0	0	0	1	0	0	0	0	0	0	0	0	9	0	0	0	0	0	0	0	0	0	3	0	0	0	1	1	1.40948	1.40983
293.15	589.3	1	2	0	4	0	0	0	1	0	0	0	1	0	0	0	0	0	0	0	0	9	0	0	0	0	0	0	0	0	0	3	0	0	0	1	1	1.40814	1.40794
298.15	589.3	1	2	0	4	0	0	0	1	0	0	0	1	0	0	0	0	0	0	0	0	9	0	0	0	0	0	0	0	0	0	3	0	0	0	1	1	1.40683	1.40675
303.15	589.3	1	2	0	4	0	0	0	1	0	0	0	1	0	0	0	0	0	0	0	0	9	0	0	0	0	0	0	0	0	0	3	0	0	0	1	1	1.40548	1.40523
308.15	589.3	1	2	0	4	0	0	0	1	0	0	0	1	0	0	0	0	0	0	0	0	9	0	0	0	0	0	0	0	0	0	3	0	0	0	1	1	1.40417	1.40375
313.15	589.3	1	2	0	4	0	0	0	1	0	0	0	1	0	0	0	0	0	0	0	0	9	0	0	0	0	0	0	0	0	0	3	0	0	0	1	1	1.40284	1.40261
318.15	589.3	1	2	0	4	0	0	0	1	0	0	0	1	0	0	0	0	0	0	0	0	9	0	0	0	0	0	0	0	0	0	3	0	0	0	1	1	1.40152	1.40129
323.15	589.3	1	2	0	4	0	0	0	1	0	0	0	1	0	0	0	0	0	0	0	0	9	0	0	0	0	0	0	0	0	0	3	0	0	0	1	1	1.4002	1.40078
328.15	589.3	1	2	0	4	0	0	0	1	0	0	0	1	0	0	0	0	0	0	0	0	9	0	0	0	0	0	0	0	0	0	3	0	0	0	1	1	1.39885	1.39903
333.15	589.3	1	2	0	4	0	0	0	1	0	0	0	1	0	0	0	0	0	0	0	0	9	0	0	0	0	0	0	0	0	0	3	0	0	0	1	1	1.39752	1.39728
338.15	589.3	1	2	0	4	0	0	0	1	0	0	0	1	0	0	0	0	0	0	0	0	9	0	0	0	0	0	0	0	0	0	3	0	0	0	1	1	1.39619	1.3961
343.15	589.3	1	2	0	4	0	0	0	1	0	0	0	1	0	0	0	0	0	0	0	0	9	0	0	0	0	0	0	0	0	0	3	0	0	0	1	1	1.39487	1.39466
348.15	589.3	1	2	0	4	0	0	0	1	0	0	0	1	0	0	0	0	0	0	0	0	9	0	0	0	0	0	0	0	0	0	3	0	0	0	1	1	1.39355	1.39349
353.15	589.3	1	2	0	4	0	0	0	1	0	0	0	1	0	0	0	0	0	0	0	0	9	0	0	0	0	0	0	0	0	0	3	0	0	0	1	1	1.39221	1.39231
283.15	589.3	2	2	0	2	0	0	0	0	1	0	0	0	0	0	0	0	0	1	0	0	6	0	0	0	0	0	0	2	4	0	0	0	0	0	1	0	1.4254	1.42307
293.15	589.3	2	2	0	2	0	0	0	0	1	0	0	0	0	0	0	0	0	1	0	0	6	0	0	0	0	0	0	2	4	0	0	0	0	0	1	0	1.423	1.41953
298.15	589.3	2	2	0	2	0	0	0	0	1	0	0	0	0	0	0	0	0	1	0	0	6	0	0	0	0	0	0	2	4	0	0	0	0	0	1	0	1.4219	1.41964
303.15	589.3	2	2	0	2	0	0	0	0	1	0	0	0	0	0	0	0	0	1	0	0	6	0	0	0	0	0	0	2	4	0	0	0	0	0	1	0	1.4203	1.41892
313.15	589.3	2	2	0	2	0	0	0	0	1	0	0	0	0	0	0	0	0	1	0	0	6	0	0	0	0	0	0	2	4	0	0	0	0	0	1	0	1.418	1.41565
323.15	589.3	2	2	0	2	0	0	0	0	1	0	0	0	0	0	0	0	0	1	0	0	6	0	0	0	0	0	0	2	4	0	0	0	0	0	1	0	1.4152	1.41253
333.15	589.3	2	2	0	2	0	0	0	0	1	0	0	0	0	0	0	0	0	1	0	0	6	0	0	0	0	0	0	2	4	0	0	0	0	0	1	0	1.4127	1.4115
343.15	589.3	2	2	0	2	0	0	0	0	1	0	0	0	0	0	0	0	0	1	0	0	6	0	0	0	0	0	0	2	4	0	0	0	0	0	1	0	1.4102	1.40803
353.15	589.3	2	2	0	2	0	0	0	0	1	0	0	0	0	0	0	0	0	1	0	0	6	0	0	0	0	0	0	2	4	0	0	0	0	0	1	0	1.4077	1.40517
283.15	589.3	2	2	0	2	0	0	0	0	1	0	0	0	0	0	0	0	0	1	0	0	6	0	0	0	0	0	0	2	0	0	3	0	0	0	1	1	1.4311	1.43051
293.15	589.3	2	2	0	2	0	0	0	0	1	0	0	0	0	0	0	0	0	1	0	0	6	0	0	0	0	0	0	2	0	0	3	0	0	0	1	1	1.4286	1.42785
298.15	589.3	2	2	0	2	0	0	0	0	1	0	0	0	0	0	0	0	0	1	0	0	6	0	0	0	0	0	0	2	0	0	3	0	0	0	1	1	1.4273	1.42646
303.15	589.3	2	2	0	2	0	0	0	0	1	0	0	0	0	0	0	0	0	1	0	0	6	0	0	0	0	0	0	2	0	0	3	0	0	0	1	1	1.426	1.42516
313.15	589.3	2	2	0	2	0	0	0	0	1	0	0	0	0	0	0	0	0	1	0	0	6	0	0	0	0	0	0	2	0	0	3	0	0	0	1	1	1.4234	1.42237
323.15	589.3	2	2	0	2	0	0	0	0	1	0	0	0	0	0	0	0	0	1	0	0	6	0	0	0	0	0	0	2	0	0	3	0	0	0	1	1	1.4206	1.41956
333.15	589.3	2	2	0	2	0	0	0	0	1	0	0	0	0	0	0	0	0	1	0	0	6	0	0	0	0	0	0	2	0	0	3	0	0	0	1	1	1.418	1.41728
343.15	589.3	2	2	0	2	0	0	0	0	1	0	0	0	0	0	0	0	0	1	0	0	6	0	0	0	0	0	0	2	0	0	3	0	0	0	1	1	1.4154	1.41457
353.15	589.3	2	2	0	2	0	0	0	0	1	0	0	0	0	0	0	0	0	1	0	0	6	0	0	0	0	0	0	2	0	0	3	0	0	0	1	1	1.4128	1.41192
288.15	589.3	2	2	0	0	0	0	0	0	1	0	0	0	0	0	0	0	0	0	0	0	0	1	0	0	0	0	0	0	0	0	3	0	0	0	1	1	1.5201	1.51981
293.15	589.3	2	2	0	0	0	0	0	0	1	0	0	0	0	0	0	0	0	0	0	0	0	1	0	0	0	0	0	0	0	0	3	0	0	0	1	1	1.5185	1.5185
298.15	589.3	2	2	0	0	0	0	0	0	1	0	0	0	0	0	0	0	0	0	0	0	0	1	0	0	0	0	0	0	0	0	3	0	0	0	1	1	1.516	1.51613
303.15	589.3	2	2	0	0	0	0	0	0	1	0	0	0	0	0	0	0	0	0	0	0	0	1	0	0	0	0	0	0	0	0	3	0	0	0	1	1	1.5142	1.51426
308.15	589.3	2	2	0	0	0	0	0	0	1	0	0	0	0	0	0	0	0	0	0	0	0	1	0	0	0	0	0	0	0	0	3	0	0	0	1	1	1.5121	1.51174
313.15	589.3	2	2	0	0	0	0	0	0	1	0	0	0	0	0	0	0	0	0	0	0	0	1	0	0	0	0	0	0	0	0	3	0	0	0	1	1	1.5103	1.51014
318.15	589.3	2	2	0	0	0	0	0	0	1	0	0	0	0	0	0	0	0	0	0	0	0	1	0	0	0	0	0	0	0	0	3	0	0	0	1	1	1.5083	1.50853
323.15	589.3	2	2	0	0	0	0	0	0	1	0	0	0	0	0	0	0	0	0	0	0	0	1	0	0	0	0	0	0	0	0	3	0	0	0	1	1	1.5069	1.50706
328.15	589.3	2	2	0	0	0	0	0	0	1	0	0	0	0	0	0	0	0	0	0	0	0	1	0	0	0	0	0	0	0	0	3	0	0	0	1	1	1.5046	1.50569
283.15	589.3	1	2	0	2	0	0	0	0	1	0	0	0	0	0	0	0	0	1	0	0	6	0	0	0	0	0	0	2	0	0	5	0	0	0	0	1	1.4475	1.44607
293.15	589.3	1	2	0	2	0	0	0	0	1	0	0	0	0	0	0	0	0	1	0	0	6	0	0	0	0	0	0	2	0	0	5	0	0	0	0	1	1.445	1.44344
298.15	589.3	1	2	0	2	0	0	0	0	1	0	0	0	0	0	0	0	0	1	0	0	6	0	0	0	0	0	0	2	0	0	5	0	0	0	0	1	1.4436	1.44221
303.15	589.3	1	2	0	2	0	0	0	0	1	0	0	0	0	0	0	0	0	1	0	0	6	0	0	0	0	0	0	2	0	0	5	0	0	0	0	1	1.4421	1.44055
313.15	589.3	1	2	0	2	0	0	0	0	1	0	0	0	0	0	0	0	0	1	0	0	6	0	0	0	0	0	0	2	0	0	5	0	0	0	0	1	1.4394	1.43753
323.15	589.3	1	2	0	2	0	0	0	0	1	0	0	0	0	0	0	0	0	1	0	0	6	0	0	0	0	0	0	2	0	0	5	0	0	0	0	1	1.4366	1.43549
333.15	589.3	1	2	0	2	0	0	0	0	1	0	0	0	0	0	0	0	0	1	0	0	6	0	0	0	0	0	0	2	0	0	5	0	0	0	0	1	1.434	1.43298
343.15	589.3	1	2	0	2	0	0	0	0	1	0	0	0	0	0	0	0	0	1	0	0	6	0	0	0	0	0	0	2	0	0	5	0	0	0	0	1	1.4314	1.43018
353.15	589.3	1	2	0	2	0	0	0	0	1	0	0	0	0	0	0	0	0	1	0	0	6	0	0	0	0	0	0	2	0	0	5	0	0	0	0	1	1.4287	1.42823
283.15	589.3	1	4	0	2	0	0	0	0	1	0	0	0	0	0	0	0	0	1	0	0	6	0	0	0	0	0	0	2	0	0	5	0	0	0	0	1	1.4458	1.44567
293.15	589.3	1	4	0	2	0	0	0	0	1	0	0	0	0	0	0	0	0	1	0	0	6	0	0	0	0	0	0	2	0	0	5	0	0	0	0	1	1.4433	1.44356
298.15	589.3	1	4	0	2	0	0	0	0	1	0	0	0	0	0	0	0	0	1	0	0	6	0	0	0	0	0	0	2	0	0	5	0	0	0	0	1	1.4417	1.44175
303.15	589.3	1	4	0	2	0	0	0	0	1	0	0	0	0	0	0	0	0	1	0	0	6	0	0	0	0	0	0	2	0	0	5	0	0	0	0	1	1.4404	1.44016
313.15	589.3	1	4	0	2	0	0	0	0	1	0	0	0	0	0	0	0	0	1	0	0	6	0	0	0	0	0	0	2	0	0	5	0	0	0	0	1	1.4375	1.43746
323.15	589.3	1	4	0	2	0	0	0	0	1	0	0	0	0	0	0	0	0	1	0	0	6	0	0	0	0	0	0	2	0	0	5	0	0	0	0	1	1.435	1.43481
333.15	589.3	1	4	0	2	0	0	0	0	1	0	0	0	0	0	0	0	0	1	0	0	6	0	0	0	0	0	0	2	0	0	5	0	0	0	0	1	1.432	1.43264
343.15	589.3	1	4	0	2	0	0	0	0	1	0	0	0	0	0	0	0	0	1	0	0	6	0	0	0	0	0	0	2	0	0	5	0	0	0	0	1	1.4294	1.43027
353.15	589.3	1	4	0	2	0	0	0	0	1	0	0	0	0	0	0	0	0	1	0	0	6	0	0	0	0	0	0	2	0	0	5	0	0	0	0	1	1.4267	1.42694
298.1	589.3	1	3	0	0	0	0	0	0	0	0	0	0	0	0	0	0	0	1	3	0	0	0	0	0	0	0	0	0	0	0	3	0	0	0	1	1	1.5258	1.52538
293	589.3	2	6	0	0	0	0	0	0	1	1	0	0	0	0	0	0	0	1	2	0	0	0	0	0	0	0	0	0	0	0	3	0	0	0	1	1	1.514	1.51395
303	589.3	2	6	0	0	0	0	0	0	1	1	0	0	0	0	0	0	0	1	2	0	0	0	0	0	0	0	0	0	0	0	3	0	0	0	1	1	1.51	1.50982
313	589.3	2	6	0	0	0	0	0	0	1	1	0	0	0	0	0	0	0	1	2	0	0	0	0	0	0	0	0	0	0	0	3	0	0	0	1	1	1.507	1.50611
323	589.3	2	6	0	0	0	0	0	0	1	1	0	0	0	0	0	0	0	1	2	0	0	0	0	0	0	0	0	0	0	0	3	0	0	0	1	1	1.503	1.50309
333	589.3	2	6	0	0	0	0	0	0	1	1	0	0	0	0	0	0	0	1	2	0	0	0	0	0	0	0	0	0	0	0	3	0	0	0	1	1	1.5	1.49986
293	589.3	2	4	0	0	0	0	0	0	1	1	0	0	0	0	0	0	0	1	2	0	0	0	0	0	0	0	0	0	0	0	3	0	0	0	1	1	1.522	1.5219
303	589.3	2	4	0	0	0	0	0	0	1	1	0	0	0	0	0	0	0	1	2	0	0	0	0	0	0	0	0	0	0	0	3	0	0	0	1	1	1.518	1.5176
313	589.3	2	4	0	0	0	0	0	0	1	1	0	0	0	0	0	0	0	1	2	0	0	0	0	0	0	0	0	0	0	0	3	0	0	0	1	1	1.513	1.51229
323	589.3	2	4	0	0	0	0	0	0	1	1	0	0	0	0	0	0	0	1	2	0	0	0	0	0	0	0	0	0	0	0	3	0	0	0	1	1	1.507	1.50751
333	589.3	2	4	0	0	0	0	0	0	1	1	0	0	0	0	0	0	0	1	2	0	0	0	0	0	0	0	0	0	0	0	3	0	0	0	1	1	1.504	1.50445
283.15	589.3	2	3	0	2	0	0	0	0	1	0	0	0	0	0	0	0	0	1	0	0	6	0	0	0	0	0	0	2	4	0	0	0	0	0	1	0	1.429	1.42704
293.15	589.3	2	3	0	2	0	0	0	0	1	0	0	0	0	0	0	0	0	1	0	0	6	0	0	0	0	0	0	2	4	0	0	0	0	0	1	0	1.4265	1.42344
298.15	589.3	2	3	0	2	0	0	0	0	1	0	0	0	0	0	0	0	0	1	0	0	6	0	0	0	0	0	0	2	4	0	0	0	0	0	1	0	1.4253	1.42359
303.15	589.3	2	3	0	2	0	0	0	0	1	0	0	0	0	0	0	0	0	1	0	0	6	0	0	0	0	0	0	2	4	0	0	0	0	0	1	0	1.424	1.4215
313.15	589.3	2	3	0	2	0	0	0	0	1	0	0	0	0	0	0	0	0	1	0	0	6	0	0	0	0	0	0	2	4	0	0	0	0	0	1	0	1.4211	1.41925
323.15	589.3	2	3	0	2	0	0	0	0	1	0	0	0	0	0	0	0	0	1	0	0	6	0	0	0	0	0	0	2	4	0	0	0	0	0	1	0	1.4191	1.41652
333.15	589.3	2	3	0	2	0	0	0	0	1	0	0	0	0	0	0	0	0	1	0	0	6	0	0	0	0	0	0	2	4	0	0	0	0	0	1	0	1.4165	1.41458
343.15	589.3	2	3	0	2	0	0	0	0	1	0	0	0	0	0	0	0	0	1	0	0	6	0	0	0	0	0	0	2	4	0	0	0	0	0	1	0	1.4138	1.41156
353.15	589.3	2	3	0	2	0	0	0	0	1	0	0	0	0	0	0	0	0	1	0	0	6	0	0	0	0	0	0	2	4	0	0	0	0	0	1	0	1.4113	1.40802
283.15	589.3	1	3	0	2	0	0	0	0	1	0	0	0	0	0	0	0	0	1	0	0	6	0	0	0	0	0	0	2	0	0	5	0	0	0	0	1	1.448	1.44702
293.15	589.3	1	3	0	2	0	0	0	0	1	0	0	0	0	0	0	0	0	1	0	0	6	0	0	0	0	0	0	2	0	0	5	0	0	0	0	1	1.4459	1.44505
298.15	589.3	1	3	0	2	0	0	0	0	1	0	0	0	0	0	0	0	0	1	0	0	6	0	0	0	0	0	0	2	0	0	5	0	0	0	0	1	1.4446	1.44367
303.15	589.3	1	3	0	2	0	0	0	0	1	0	0	0	0	0	0	0	0	1	0	0	6	0	0	0	0	0	0	2	0	0	5	0	0	0	0	1	1.4433	1.44151
313.15	589.3	1	3	0	2	0	0	0	0	1	0	0	0	0	0	0	0	0	1	0	0	6	0	0	0	0	0	0	2	0	0	5	0	0	0	0	1	1.4406	1.43891
323.15	589.3	1	3	0	2	0	0	0	0	1	0	0	0	0	0	0	0	0	1	0	0	6	0	0	0	0	0	0	2	0	0	5	0	0	0	0	1	1.438	1.43634
333.15	589.3	1	3	0	2	0	0	0	0	1	0	0	0	0	0	0	0	0	1	0	0	6	0	0	0	0	0	0	2	0	0	5	0	0	0	0	1	1.4353	1.43355
343.15	589.3	1	3	0	2	0	0	0	0	1	0	0	0	0	0	0	0	0	1	0	0	6	0	0	0	0	0	0	2	0	0	5	0	0	0	0	1	1.4326	1.43102
353.15	589.3	1	3	0	2	0	0	0	0	1	0	0	0	0	0	0	0	0	1	0	0	6	0	0	0	0	0	0	2	0	0	5	0	0	0	0	1	1.4301	1.42827
298	589.3	4	0	0	0	0	0	0	0	1	0	0	0	0	0	0	0	0	0	0	0	0	1	0	0	0	0	0	1	0	0	5	4	0	0	1	1	1.546	1.54611
308	589.3	4	0	0	0	0	0	0	0	1	0	0	0	0	0	0	0	0	0	0	0	0	1	0	0	0	0	0	1	0	0	5	4	0	0	1	1	1.543	1.54291
313	589.3	4	0	0	0	0	0	0	0	1	0	0	0	0	0	0	0	0	0	0	0	0	1	0	0	0	0	0	1	0	0	5	4	0	0	1	1	1.5414	1.54125
333	589.3	4	0	0	0	0	0	0	0	1	0	0	0	0	0	0	0	0	0	0	0	0	1	0	0	0	0	0	1	0	0	5	4	0	0	1	1	1.5354	1.53455
298	589.3	5	0	0	0	0	0	0	0	1	0	0	0	0	0	0	0	0	0	0	0	0	0	0	0	0	0	0	1	0	0	5	4	0	0	1	1	1.5339	1.5338
308	589.3	5	0	0	0	0	0	0	0	1	0	0	0	0	0	0	0	0	0	0	0	0	0	0	0	0	0	0	1	0	0	5	4	0	0	1	1	1.5305	1.5305
313	589.3	5	0	0	0	0	0	0	0	1	0	0	0	0	0	0	0	0	0	0	0	0	0	0	0	0	0	0	1	0	0	5	4	0	0	1	1	1.5288	1.52923
333	589.3	5	0	0	0	0	0	0	0	1	0	0	0	0	0	0	0	0	0	0	0	0	0	0	0	0	0	0	1	0	0	5	4	0	0	1	1	1.5237	1.52355
293.15	589.3	0	6	0	0	0	0	0	1	0	0	0	0	0	0	0	0	0	0	0	0	0	1	0	0	0	0	0	0	0	0	3	0	0	1	0	1	1.5093	1.50918
298.15	589.3	0	6	0	0	0	0	0	1	0	0	0	0	0	0	0	0	0	0	0	0	0	1	0	0	0	0	0	0	0	0	3	0	0	1	0	1	1.508	1.5079
303.15	589.3	0	6	0	0	0	0	0	1	0	0	0	0	0	0	0	0	0	0	0	0	0	1	0	0	0	0	0	0	0	0	3	0	0	1	0	1	1.5067	1.5068
308.15	589.3	0	6	0	0	0	0	0	1	0	0	0	0	0	0	0	0	0	0	0	0	0	1	0	0	0	0	0	0	0	0	3	0	0	1	0	1	1.5054	1.50574
313.15	589.3	0	6	0	0	0	0	0	1	0	0	0	0	0	0	0	0	0	0	0	0	0	1	0	0	0	0	0	0	0	0	3	0	0	1	0	1	1.5041	1.50415
318.15	589.3	0	6	0	0	0	0	0	1	0	0	0	0	0	0	0	0	0	0	0	0	0	1	0	0	0	0	0	0	0	0	3	0	0	1	0	1	1.5028	1.50266
323.15	589.3	0	6	0	0	0	0	0	1	0	0	0	0	0	0	0	0	0	0	0	0	0	1	0	0	0	0	0	0	0	0	3	0	0	1	0	1	1.5015	1.50146
328.15	589.3	0	6	0	0	0	0	0	1	0	0	0	0	0	0	0	0	0	0	0	0	0	1	0	0	0	0	0	0	0	0	3	0	0	1	0	1	1.5002	1.50208
333.15	589.3	0	6	0	0	0	0	0	1	0	0	0	0	0	0	0	0	0	0	0	0	0	1	0	0	0	0	0	0	0	0	3	0	0	1	0	1	1.4989	1.49909
283.15	589.3	2	2	0	2	0	0	0	0	1	0	0	0	0	0	0	0	0	1	0	0	6	0	0	0	0	0	0	2	4	0	0	0	0	0	1	0	1.421	1.42307
293.15	589.3	2	2	0	2	0	0	0	0	1	0	0	0	0	0	0	0	0	1	0	0	6	0	0	0	0	0	0	2	4	0	0	0	0	0	1	0	1.4183	1.41953
298.15	589.3	2	2	0	2	0	0	0	0	1	0	0	0	0	0	0	0	0	1	0	0	6	0	0	0	0	0	0	2	4	0	0	0	0	0	1	0	1.417	1.41964
303.15	589.3	2	2	0	2	0	0	0	0	1	0	0	0	0	0	0	0	0	1	0	0	6	0	0	0	0	0	0	2	4	0	0	0	0	0	1	0	1.416	1.41892
313.15	589.3	2	2	0	2	0	0	0	0	1	0	0	0	0	0	0	0	0	1	0	0	6	0	0	0	0	0	0	2	4	0	0	0	0	0	1	0	1.4132	1.41565
323.15	589.3	2	2	0	2	0	0	0	0	1	0	0	0	0	0	0	0	0	1	0	0	6	0	0	0	0	0	0	2	4	0	0	0	0	0	1	0	1.4106	1.41253
333.15	589.3	2	2	0	2	0	0	0	0	1	0	0	0	0	0	0	0	0	1	0	0	6	0	0	0	0	0	0	2	4	0	0	0	0	0	1	0	1.4081	1.4115
343.15	589.3	2	2	0	2	0	0	0	0	1	0	0	0	0	0	0	0	0	1	0	0	6	0	0	0	0	0	0	2	4	0	0	0	0	0	1	0	1.4055	1.40803
353.15	589.3	2	2	0	2	0	0	0	0	1	0	0	0	0	0	0	0	0	1	0	0	6	0	0	0	0	0	0	2	4	0	0	0	0	0	1	0	1.4027	1.40517
283.15	589.3	1	2	0	2	0	0	0	0	1	0	0	0	0	0	0	0	0	1	0	0	6	0	0	0	0	0	0	2	0	0	5	0	0	0	0	1	1.445	1.44607
293.15	589.3	1	2	0	2	0	0	0	0	1	0	0	0	0	0	0	0	0	1	0	0	6	0	0	0	0	0	0	2	0	0	5	0	0	0	0	1	1.4424	1.44344
298.15	589.3	1	2	0	2	0	0	0	0	1	0	0	0	0	0	0	0	0	1	0	0	6	0	0	0	0	0	0	2	0	0	5	0	0	0	0	1	1.441	1.44221
303.15	589.3	1	2	0	2	0	0	0	0	1	0	0	0	0	0	0	0	0	1	0	0	6	0	0	0	0	0	0	2	0	0	5	0	0	0	0	1	1.4396	1.44055
313.15	589.3	1	2	0	2	0	0	0	0	1	0	0	0	0	0	0	0	0	1	0	0	6	0	0	0	0	0	0	2	0	0	5	0	0	0	0	1	1.4365	1.43753
323.15	589.3	1	2	0	2	0	0	0	0	1	0	0	0	0	0	0	0	0	1	0	0	6	0	0	0	0	0	0	2	0	0	5	0	0	0	0	1	1.4343	1.43549
333.15	589.3	1	2	0	2	0	0	0	0	1	0	0	0	0	0	0	0	0	1	0	0	6	0	0	0	0	0	0	2	0	0	5	0	0	0	0	1	1.4317	1.43298
343.15	589.3	1	2	0	2	0	0	0	0	1	0	0	0	0	0	0	0	0	1	0	0	6	0	0	0	0	0	0	2	0	0	5	0	0	0	0	1	1.429	1.43018
353.15	589.3	1	2	0	2	0	0	0	0	1	0	0	0	0	0	0	0	0	1	0	0	6	0	0	0	0	0	0	2	0	0	5	0	0	0	0	1	1.4262	1.42823
283.15	589.3	2	1	0	2	0	0	0	0	1	0	0	0	0	0	0	0	0	1	0	0	6	0	0	0	0	0	0	2	0	0	3	0	0	0	1	1	1.4299	1.42983
293.15	589.3	2	1	0	2	0	0	0	0	1	0	0	0	0	0	0	0	0	1	0	0	6	0	0	0	0	0	0	2	0	0	3	0	0	0	1	1	1.4271	1.42696
298.15	589.3	2	1	0	2	0	0	0	0	1	0	0	0	0	0	0	0	0	1	0	0	6	0	0	0	0	0	0	2	0	0	3	0	0	0	1	1	1.4259	1.42598
303.15	589.3	2	1	0	2	0	0	0	0	1	0	0	0	0	0	0	0	0	1	0	0	6	0	0	0	0	0	0	2	0	0	3	0	0	0	1	1	1.4245	1.42476
313.15	589.3	2	1	0	2	0	0	0	0	1	0	0	0	0	0	0	0	0	1	0	0	6	0	0	0	0	0	0	2	0	0	3	0	0	0	1	1	1.422	1.42179
323.15	589.3	2	1	0	2	0	0	0	0	1	0	0	0	0	0	0	0	0	1	0	0	6	0	0	0	0	0	0	2	0	0	3	0	0	0	1	1	1.4193	1.41903
333.15	589.3	2	1	0	2	0	0	0	0	1	0	0	0	0	0	0	0	0	1	0	0	6	0	0	0	0	0	0	2	0	0	3	0	0	0	1	1	1.4167	1.4166
343.15	589.3	2	1	0	2	0	0	0	0	1	0	0	0	0	0	0	0	0	1	0	0	6	0	0	0	0	0	0	2	0	0	3	0	0	0	1	1	1.414	1.41433
353.15	589.3	2	1	0	2	0	0	0	0	1	0	0	0	0	0	0	0	0	1	0	0	6	0	0	0	0	0	0	2	0	0	3	0	0	0	1	1	1.4114	1.41233
283.15	589.3	1	1	0	2	0	0	0	0	1	0	0	0	0	0	0	0	0	1	0	0	6	0	0	0	0	0	0	2	0	0	5	0	0	0	0	1	1.4454	1.44545
293.15	589.3	1	1	0	2	0	0	0	0	1	0	0	0	0	0	0	0	0	1	0	0	6	0	0	0	0	0	0	2	0	0	5	0	0	0	0	1	1.4434	1.44293
298.15	589.3	1	1	0	2	0	0	0	0	1	0	0	0	0	0	0	0	0	1	0	0	6	0	0	0	0	0	0	2	0	0	5	0	0	0	0	1	1.4419	1.44195
303.15	589.3	1	1	0	2	0	0	0	0	1	0	0	0	0	0	0	0	0	1	0	0	6	0	0	0	0	0	0	2	0	0	5	0	0	0	0	1	1.4405	1.44014
313.15	589.3	1	1	0	2	0	0	0	0	1	0	0	0	0	0	0	0	0	1	0	0	6	0	0	0	0	0	0	2	0	0	5	0	0	0	0	1	1.4379	1.43698
323.15	589.3	1	1	0	2	0	0	0	0	1	0	0	0	0	0	0	0	0	1	0	0	6	0	0	0	0	0	0	2	0	0	5	0	0	0	0	1	1.4354	1.43455
333.15	589.3	1	1	0	2	0	0	0	0	1	0	0	0	0	0	0	0	0	1	0	0	6	0	0	0	0	0	0	2	0	0	5	0	0	0	0	1	1.4326	1.43222
343.15	589.3	1	1	0	2	0	0	0	0	1	0	0	0	0	0	0	0	0	1	0	0	6	0	0	0	0	0	0	2	0	0	5	0	0	0	0	1	1.43	1.42965
353.15	589.3	1	1	0	2	0	0	0	0	1	0	0	0	0	0	0	0	0	1	0	0	6	0	0	0	0	0	0	2	0	0	5	0	0	0	0	1	1.4274	1.42771
288.15	589.3	3	3	0	0	0	0	0	0	2	0	0	0	0	0	0	0	0	0	0	0	0	0	0	0	0	0	0	1	0	0	4	1	0	0	0	1	1.51631	1.51609
288.15	589.3	3	3	0	0	0	0	0	0	2	0	0	0	0	0	0	0	0	0	0	0	0	0	0	0	0	0	0	1	0	0	4	1	0	0	0	1	1.51631	1.51609
293.15	589.3	3	3	0	0	0	0	0	0	2	0	0	0	0	0	0	0	0	0	0	0	0	0	0	0	0	0	0	1	0	0	4	1	0	0	0	1	1.5146	1.51561
298.15	589.3	3	3	0	0	0	0	0	0	2	0	0	0	0	0	0	0	0	0	0	0	0	0	0	0	0	0	0	1	0	0	4	1	0	0	0	1	1.51328	1.51338
298.15	589.3	3	3	0	0	0	0	0	0	2	0	0	0	0	0	0	0	0	0	0	0	0	0	0	0	0	0	0	1	0	0	4	1	0	0	0	1	1.5135	1.51338
298.15	589.3	3	3	0	0	0	0	0	0	2	0	0	0	0	0	0	0	0	0	0	0	0	0	0	0	0	0	0	1	0	0	4	1	0	0	0	1	1.5135	1.51338
303.15	589.3	3	3	0	0	0	0	0	0	2	0	0	0	0	0	0	0	0	0	0	0	0	0	0	0	0	0	0	1	0	0	4	1	0	0	0	1	1.51192	1.51175
308.15	589.3	3	3	0	0	0	0	0	0	2	0	0	0	0	0	0	0	0	0	0	0	0	0	0	0	0	0	0	1	0	0	4	1	0	0	0	1	1.51057	1.51055
308.15	589.3	3	3	0	0	0	0	0	0	2	0	0	0	0	0	0	0	0	0	0	0	0	0	0	0	0	0	0	1	0	0	4	1	0	0	0	1	1.51067	1.51055
308.15	589.3	3	3	0	0	0	0	0	0	2	0	0	0	0	0	0	0	0	0	0	0	0	0	0	0	0	0	0	1	0	0	4	1	0	0	0	1	1.51067	1.51055
313.15	589.3	3	3	0	0	0	0	0	0	2	0	0	0	0	0	0	0	0	0	0	0	0	0	0	0	0	0	0	1	0	0	4	1	0	0	0	1	1.5092	1.50928
318.15	589.3	3	3	0	0	0	0	0	0	2	0	0	0	0	0	0	0	0	0	0	0	0	0	0	0	0	0	0	1	0	0	4	1	0	0	0	1	1.50788	1.50765
323.15	589.3	3	3	0	0	0	0	0	0	2	0	0	0	0	0	0	0	0	0	0	0	0	0	0	0	0	0	0	1	0	0	4	1	0	0	0	1	1.50648	1.50662
328.15	589.3	3	3	0	0	0	0	0	0	2	0	0	0	0	0	0	0	0	0	0	0	0	0	0	0	0	0	0	1	0	0	4	1	0	0	0	1	1.50513	1.50513
333.15	589.3	3	3	0	0	0	0	0	0	2	0	0	0	0	0	0	0	0	0	0	0	0	0	0	0	0	0	0	1	0	0	4	1	0	0	0	1	1.50376	1.50372
338.15	589.3	3	3	0	0	0	0	0	0	2	0	0	0	0	0	0	0	0	0	0	0	0	0	0	0	0	0	0	1	0	0	4	1	0	0	0	1	1.50239	1.50221
343.15	589.3	3	3	0	0	0	0	0	0	2	0	0	0	0	0	0	0	0	0	0	0	0	0	0	0	0	0	0	1	0	0	4	1	0	0	0	1	1.5009	1.50044
283.15	589.3	2	6	0	2	0	0	0	0	0	0	0	0	0	0	0	0	0	1	0	0	6	0	0	0	0	0	0	2	0	0	3	0	0	0	1	1	1.4376	1.43795
293.15	589.3	2	6	0	2	0	0	0	0	0	0	0	0	0	0	0	0	0	1	0	0	6	0	0	0	0	0	0	2	0	0	3	0	0	0	1	1	1.4347	1.4344
303.15	589.3	2	6	0	2	0	0	0	0	0	0	0	0	0	0	0	0	0	1	0	0	6	0	0	0	0	0	0	2	0	0	3	0	0	0	1	1	1.4324	1.43182
313.15	589.3	2	6	0	2	0	0	0	0	0	0	0	0	0	0	0	0	0	1	0	0	6	0	0	0	0	0	0	2	0	0	3	0	0	0	1	1	1.4298	1.42889
298.15	589.3	3	3	0	0	0	0	0	0	2	0	0	0	0	0	0	0	0	0	0	0	0	0	0	0	0	0	0	1	0	0	3	0	0	0	1	1	1.473	1.47815
298.2	589.3	2	0	0	0	0	0	0	0	0	0	0	0	0	0	0	0	0	0	0	0	4	0	0	0	0	1	0	0	0	0	3	0	0	0	1	1	1.4023	1.40265
308.2	589.3	2	0	0	0	0	0	0	0	0	0	0	0	0	0	0	0	0	0	0	0	4	0	0	0	0	1	0	0	0	0	3	0	0	0	1	1	1.4055	1.40513
318.2	589.3	2	0	0	0	0	0	0	0	0	0	0	0	0	0	0	0	0	0	0	0	4	0	0	0	0	1	0	0	0	0	3	0	0	0	1	1	1.3993	1.40266
328.2	589.3	2	0	0	0	0	0	0	0	0	0	0	0	0	0	0	0	0	0	0	0	4	0	0	0	0	1	0	0	0	0	3	0	0	0	1	1	1.3988	1.40137
338.2	589.3	2	0	0	0	0	0	0	0	0	0	0	0	0	0	0	0	0	0	0	0	4	0	0	0	0	1	0	0	0	0	3	0	0	0	1	1	1.3975	1.40016
283.15	589.3	3	0	0	0	0	0	0	0	2	0	0	0	0	0	0	0	0	0	0	0	0	0	0	0	0	0	0	1	0	0	3	0	0	0	1	1	1.48659	1.48682
288.15	589.3	3	0	0	0	0	0	0	0	2	0	0	0	0	0	0	0	0	0	0	0	0	0	0	0	0	0	0	1	0	0	3	0	0	0	1	1	1.48525	1.48533
293.15	589.3	3	0	0	0	0	0	0	0	2	0	0	0	0	0	0	0	0	0	0	0	0	0	0	0	0	0	0	1	0	0	3	0	0	0	1	1	1.48392	1.48387
298.15	589.3	3	0	0	0	0	0	0	0	2	0	0	0	0	0	0	0	0	0	0	0	0	0	0	0	0	0	0	1	0	0	3	0	0	0	1	1	1.481	1.48269
298.15	589.3	3	0	0	0	0	0	0	0	2	0	0	0	0	0	0	0	0	0	0	0	0	0	0	0	0	0	0	1	0	0	3	0	0	0	1	1	1.4817	1.48269
298.15	589.3	3	0	0	0	0	0	0	0	2	0	0	0	0	0	0	0	0	0	0	0	0	0	0	0	0	0	0	1	0	0	3	0	0	0	1	1	1.4827	1.48269
298.15	589.3	3	0	0	0	0	0	0	0	2	0	0	0	0	0	0	0	0	0	0	0	0	0	0	0	0	0	0	1	0	0	3	0	0	0	1	1	1.48276	1.48269
298.15	589.3	3	0	0	0	0	0	0	0	2	0	0	0	0	0	0	0	0	0	0	0	0	0	0	0	0	0	0	1	0	0	3	0	0	0	1	1	1.48296	1.48269
298	589.3	3	0	0	0	0	0	0	0	2	0	0	0	0	0	0	0	0	0	0	0	0	0	0	0	0	0	0	1	0	0	3	0	0	0	1	1	1.483	1.48302
303.15	589.3	3	0	0	0	0	0	0	0	2	0	0	0	0	0	0	0	0	0	0	0	0	0	0	0	0	0	0	1	0	0	3	0	0	0	1	1	1.4811	1.48096
303.15	589.3	3	0	0	0	0	0	0	0	2	0	0	0	0	0	0	0	0	0	0	0	0	0	0	0	0	0	0	1	0	0	3	0	0	0	1	1	1.48129	1.48096
303	589.3	3	0	0	0	0	0	0	0	2	0	0	0	0	0	0	0	0	0	0	0	0	0	0	0	0	0	0	1	0	0	3	0	0	0	1	1	1.481	1.48115
308.15	589.3	3	0	0	0	0	0	0	0	2	0	0	0	0	0	0	0	0	0	0	0	0	0	0	0	0	0	0	1	0	0	3	0	0	0	1	1	1.4782	1.47955
308.15	589.3	3	0	0	0	0	0	0	0	2	0	0	0	0	0	0	0	0	0	0	0	0	0	0	0	0	0	0	1	0	0	3	0	0	0	1	1	1.47999	1.47955
308.15	589.3	3	0	0	0	0	0	0	0	2	0	0	0	0	0	0	0	0	0	0	0	0	0	0	0	0	0	0	1	0	0	3	0	0	0	1	1	1.4804	1.47955
308	589.3	3	0	0	0	0	0	0	0	2	0	0	0	0	0	0	0	0	0	0	0	0	0	0	0	0	0	0	1	0	0	3	0	0	0	1	1	1.48	1.48015
313.15	589.3	3	0	0	0	0	0	0	0	2	0	0	0	0	0	0	0	0	0	0	0	0	0	0	0	0	0	0	1	0	0	3	0	0	0	1	1	1.47867	1.47879
313.15	589.3	3	0	0	0	0	0	0	0	2	0	0	0	0	0	0	0	0	0	0	0	0	0	0	0	0	0	0	1	0	0	3	0	0	0	1	1	1.4797	1.47879
313	589.3	3	0	0	0	0	0	0	0	2	0	0	0	0	0	0	0	0	0	0	0	0	0	0	0	0	0	0	1	0	0	3	0	0	0	1	1	1.479	1.47882
318.15	589.3	3	0	0	0	0	0	0	0	2	0	0	0	0	0	0	0	0	0	0	0	0	0	0	0	0	0	0	1	0	0	3	0	0	0	1	1	1.475	1.47652
318.15	589.3	3	0	0	0	0	0	0	0	2	0	0	0	0	0	0	0	0	0	0	0	0	0	0	0	0	0	0	1	0	0	3	0	0	0	1	1	1.47726	1.47652
318.15	589.3	3	0	0	0	0	0	0	0	2	0	0	0	0	0	0	0	0	0	0	0	0	0	0	0	0	0	0	1	0	0	3	0	0	0	1	1	1.4792	1.47652
323.15	589.3	3	0	0	0	0	0	0	0	2	0	0	0	0	0	0	0	0	0	0	0	0	0	0	0	0	0	0	1	0	0	3	0	0	0	1	1	1.47593	1.47611
323.15	589.3	3	0	0	0	0	0	0	0	2	0	0	0	0	0	0	0	0	0	0	0	0	0	0	0	0	0	0	1	0	0	3	0	0	0	1	1	1.4785	1.47611
328.15	589.3	3	0	0	0	0	0	0	0	2	0	0	0	0	0	0	0	0	0	0	0	0	0	0	0	0	0	0	1	0	0	3	0	0	0	1	1	1.4732	1.47494
328.15	589.3	3	0	0	0	0	0	0	0	2	0	0	0	0	0	0	0	0	0	0	0	0	0	0	0	0	0	0	1	0	0	3	0	0	0	1	1	1.47421	1.47494
328.15	589.3	3	0	0	0	0	0	0	0	2	0	0	0	0	0	0	0	0	0	0	0	0	0	0	0	0	0	0	1	0	0	3	0	0	0	1	1	1.4779	1.47494
333.15	589.3	3	0	0	0	0	0	0	0	2	0	0	0	0	0	0	0	0	0	0	0	0	0	0	0	0	0	0	1	0	0	3	0	0	0	1	1	1.47294	1.47458
333.15	589.3	3	0	0	0	0	0	0	0	2	0	0	0	0	0	0	0	0	0	0	0	0	0	0	0	0	0	0	1	0	0	3	0	0	0	1	1	1.4771	1.47458
338.15	589.3	3	0	0	0	0	0	0	0	2	0	0	0	0	0	0	0	0	0	0	0	0	0	0	0	0	0	0	1	0	0	3	0	0	0	1	1	1.47154	1.47169
343.15	589.3	3	0	0	0	0	0	0	0	2	0	0	0	0	0	0	0	0	0	0	0	0	0	0	0	0	0	0	1	0	0	3	0	0	0	1	1	1.47027	1.47075
293.15	589.3	3	0	0	0	0	0	0	0	2	0	0	0	0	0	0	0	0	0	0	0	0	0	0	0	0	0	0	1	0	0	4	1	0	0	0	1	1.5147	1.515
298.15	589.3	3	0	0	0	0	0	0	0	2	0	0	0	0	0	0	0	0	0	0	0	0	0	0	0	0	0	0	1	0	0	4	1	0	0	0	1	1.5133	1.51295
303.15	589.3	3	0	0	0	0	0	0	0	2	0	0	0	0	0	0	0	0	0	0	0	0	0	0	0	0	0	0	1	0	0	4	1	0	0	0	1	1.51184	1.51201
308.15	589.3	3	0	0	0	0	0	0	0	2	0	0	0	0	0	0	0	0	0	0	0	0	0	0	0	0	0	0	1	0	0	4	1	0	0	0	1	1.51051	1.51053
313.15	589.3	3	0	0	0	0	0	0	0	2	0	0	0	0	0	0	0	0	0	0	0	0	0	0	0	0	0	0	1	0	0	4	1	0	0	0	1	1.50911	1.5092
318.15	589.3	3	0	0	0	0	0	0	0	2	0	0	0	0	0	0	0	0	0	0	0	0	0	0	0	0	0	0	1	0	0	4	1	0	0	0	1	1.5077	1.50755
323.15	589.3	3	0	0	0	0	0	0	0	2	0	0	0	0	0	0	0	0	0	0	0	0	0	0	0	0	0	0	1	0	0	4	1	0	0	0	1	1.5062	1.50645
328.15	589.3	3	0	0	0	0	0	0	0	2	0	0	0	0	0	0	0	0	0	0	0	0	0	0	0	0	0	0	1	0	0	4	1	0	0	0	1	1.50472	1.50523
333.15	589.3	3	0	0	0	0	0	0	0	2	0	0	0	0	0	0	0	0	0	0	0	0	0	0	0	0	0	0	1	0	0	4	1	0	0	0	1	1.50331	1.50369
338.15	589.3	3	0	0	0	0	0	0	0	2	0	0	0	0	0	0	0	0	0	0	0	0	0	0	0	0	0	0	1	0	0	4	1	0	0	0	1	1.50193	1.50288
343.15	589.3	3	0	0	0	0	0	0	0	2	0	0	0	0	0	0	0	0	0	0	0	0	0	0	0	0	0	0	1	0	0	4	1	0	0	0	1	1.50046	1.50199
298.15	589.3	4	1	1	2	0	0	0	0	1	0	0	0	0	0	0	0	0	1	0	0	6	0	0	0	0	0	0	2	3	3	3	0	0	0	1	1	1.4483	1.44812
298.15	589.3	4	9	1	2	0	0	0	0	1	0	0	0	0	0	0	0	0	1	0	0	6	0	0	0	0	0	0	2	3	3	3	0	0	0	1	1	1.4507	1.45079
298.15	589.3	4	8	1	2	0	0	0	0	1	0	0	0	0	0	0	0	0	1	0	0	6	0	0	0	0	0	0	2	3	3	3	0	0	0	1	1	1.4502	1.45387
298.15	589.3	4	5	1	2	0	0	0	0	1	0	0	0	0	0	0	0	0	1	0	0	6	0	0	0	0	0	0	2	3	3	3	0	0	0	1	1	1.4492	1.44939
298.15	589.3	4	3	1	2	0	0	0	0	1	0	0	0	0	0	0	0	0	1	0	0	6	0	0	0	0	0	0	2	3	3	3	0	0	0	1	1	1.4484	1.44869
298.15	589.3	4	11	1	2	0	0	0	0	1	0	0	0	0	0	0	0	0	1	0	0	6	0	0	0	0	0	0	2	3	3	3	0	0	0	1	1	1.4511	1.45371
293.15	589.3	1	4	0	1	0	0	0	0	0	0	0	1	0	0	0	0	0	0	0	0	3	0	0	0	0	0	0	0	0	0	5	0	0	0	0	1	1.4945	1.49462
298.15	589.3	1	4	0	1	0	0	0	0	0	0	0	1	0	0	0	0	0	0	0	0	3	0	0	0	0	0	0	0	0	0	5	0	0	0	0	1	1.4934	1.49299
303.15	589.3	1	4	0	1	0	0	0	0	0	0	0	1	0	0	0	0	0	0	0	0	3	0	0	0	0	0	0	0	0	0	5	0	0	0	0	1	1.4921	1.49173
308.15	589.3	1	4	0	1	0	0	0	0	0	0	0	1	0	0	0	0	0	0	0	0	3	0	0	0	0	0	0	0	0	0	5	0	0	0	0	1	1.4908	1.49057
313.15	589.3	1	4	0	1	0	0	0	0	0	0	0	1	0	0	0	0	0	0	0	0	3	0	0	0	0	0	0	0	0	0	5	0	0	0	0	1	1.4895	1.48953
318.15	589.3	1	4	0	1	0	0	0	0	0	0	0	1	0	0	0	0	0	0	0	0	3	0	0	0	0	0	0	0	0	0	5	0	0	0	0	1	1.4884	1.48794
323.15	589.3	1	4	0	1	0	0	0	0	0	0	0	1	0	0	0	0	0	0	0	0	3	0	0	0	0	0	0	0	0	0	5	0	0	0	0	1	1.4871	1.48733
328.15	589.3	1	4	0	1	0	0	0	0	0	0	0	1	0	0	0	0	0	0	0	0	3	0	0	0	0	0	0	0	0	0	5	0	0	0	0	1	1.486	1.48601
333.15	589.3	1	4	0	1	0	0	0	0	0	0	0	1	0	0	0	0	0	0	0	0	3	0	0	0	0	0	0	0	0	0	5	0	0	0	0	1	1.485	1.48433
338.15	589.3	1	4	0	1	0	0	0	0	0	0	0	1	0	0	0	0	0	0	0	0	3	0	0	0	0	0	0	0	0	0	5	0	0	0	0	1	1.4835	1.48345
343.15	589.3	1	4	0	1	0	0	0	0	0	0	0	1	0	0	0	0	0	0	0	0	3	0	0	0	0	0	0	0	0	0	5	0	0	0	0	1	1.4821	1.48212
298.15	589.3	1	1	0	0	0	0	0	0	0	0	0	0	0	0	0	0	0	0	0	0	0	1	0	0	0	0	0	0	0	0	8	1	0	0	1	1	1.53647	1.53652
303.15	589.3	1	1	0	0	0	0	0	0	0	0	0	0	0	0	0	0	0	0	0	0	0	1	0	0	0	0	0	0	0	0	8	1	0	0	1	1	1.5353	1.53536
308.15	589.3	1	1	0	0	0	0	0	0	0	0	0	0	0	0	0	0	0	0	0	0	0	1	0	0	0	0	0	0	0	0	8	1	0	0	1	1	1.53408	1.534
313.15	589.3	1	1	0	0	0	0	0	0	0	0	0	0	0	0	0	0	0	0	0	0	0	1	0	0	0	0	0	0	0	0	8	1	0	0	1	1	1.53276	1.53234
318.15	589.3	1	1	0	0	0	0	0	0	0	0	0	0	0	0	0	0	0	0	0	0	0	1	0	0	0	0	0	0	0	0	8	1	0	0	1	1	1.53142	1.5316
323.15	589.3	1	1	0	0	0	0	0	0	0	0	0	0	0	0	0	0	0	0	0	0	0	1	0	0	0	0	0	0	0	0	8	1	0	0	1	1	1.53018	1.5302
328.15	589.3	1	1	0	0	0	0	0	0	0	0	0	0	0	0	0	0	0	0	0	0	0	1	0	0	0	0	0	0	0	0	8	1	0	0	1	1	1.52877	1.5288
333.15	589.3	1	1	0	0	0	0	0	0	0	0	0	0	0	0	0	0	0	0	0	0	0	1	0	0	0	0	0	0	0	0	8	1	0	0	1	1	1.52744	1.52734
338.15	589.3	1	1	0	0	0	0	0	0	0	0	0	0	0	0	0	0	0	0	0	0	0	1	0	0	0	0	0	0	0	0	8	1	0	0	1	1	1.526	1.52615
343.15	589.3	1	1	0	0	0	0	0	0	0	0	0	0	0	0	0	0	0	0	0	0	0	1	0	0	0	0	0	0	0	0	8	1	0	0	1	1	1.52462	1.5245
298.15	589.3	2	1	0	0	0	0	0	0	2	0	0	0	0	0	0	0	0	0	0	0	0	0	0	0	0	0	0	1	0	0	8	1	0	0	1	1	1.5778	1.57754
303.15	589.3	2	1	0	0	0	0	0	0	2	0	0	0	0	0	0	0	0	0	0	0	0	0	0	0	0	0	0	1	0	0	8	1	0	0	1	1	1.57672	1.57648
308.15	589.3	2	1	0	0	0	0	0	0	2	0	0	0	0	0	0	0	0	0	0	0	0	0	0	0	0	0	0	1	0	0	8	1	0	0	1	1	1.57564	1.57492
313.15	589.3	2	1	0	0	0	0	0	0	2	0	0	0	0	0	0	0	0	0	0	0	0	0	0	0	0	0	0	1	0	0	8	1	0	0	1	1	1.57435	1.57434
318.15	589.3	2	1	0	0	0	0	0	0	2	0	0	0	0	0	0	0	0	0	0	0	0	0	0	0	0	0	0	1	0	0	8	1	0	0	1	1	1.57321	1.57335
323.15	589.3	2	1	0	0	0	0	0	0	2	0	0	0	0	0	0	0	0	0	0	0	0	0	0	0	0	0	0	1	0	0	8	1	0	0	1	1	1.57166	1.57154
328.15	589.3	2	1	0	0	0	0	0	0	2	0	0	0	0	0	0	0	0	0	0	0	0	0	0	0	0	0	0	1	0	0	8	1	0	0	1	1	1.57024	1.569
333.15	589.3	2	1	0	0	0	0	0	0	2	0	0	0	0	0	0	0	0	0	0	0	0	0	0	0	0	0	0	1	0	0	8	1	0	0	1	1	1.5688	1.56859
338.15	589.3	2	1	0	0	0	0	0	0	2	0	0	0	0	0	0	0	0	0	0	0	0	0	0	0	0	0	0	1	0	0	8	1	0	0	1	1	1.5671	1.56726
343.15	589.3	2	1	0	0	0	0	0	0	2	0	0	0	0	0	0	0	0	0	0	0	0	0	0	0	0	0	0	1	0	0	8	1	0	0	1	1	1.56519	1.56533
288.15	589.3	3	2	0	1	1	1	0	0	1	1	0	0	0	0	0	0	1	0	0	0	0	0	0	0	0	0	0	1	0	0	8	1	0	0	1	1	1.5438	1.54356
293.15	589.3	3	2	0	1	1	1	0	0	1	1	0	0	0	0	0	0	1	0	0	0	0	0	0	0	0	0	0	1	0	0	8	1	0	0	1	1	1.54253	1.54295
298.15	589.3	3	2	0	1	1	1	0	0	1	1	0	0	0	0	0	0	1	0	0	0	0	0	0	0	0	0	0	1	0	0	8	1	0	0	1	1	1.54119	1.54103
303.15	589.3	3	2	0	1	1	1	0	0	1	1	0	0	0	0	0	0	1	0	0	0	0	0	0	0	0	0	0	1	0	0	8	1	0	0	1	1	1.54007	1.54004
308.15	589.3	3	2	0	1	1	1	0	0	1	1	0	0	0	0	0	0	1	0	0	0	0	0	0	0	0	0	0	1	0	0	8	1	0	0	1	1	1.53884	1.53827
313.15	589.3	3	2	0	1	1	1	0	0	1	1	0	0	0	0	0	0	1	0	0	0	0	0	0	0	0	0	0	1	0	0	8	1	0	0	1	1	1.53763	1.53772
318.15	589.3	3	2	0	1	1	1	0	0	1	1	0	0	0	0	0	0	1	0	0	0	0	0	0	0	0	0	0	1	0	0	8	1	0	0	1	1	1.53663	1.5365
323.15	589.3	3	2	0	1	1	1	0	0	1	1	0	0	0	0	0	0	1	0	0	0	0	0	0	0	0	0	0	1	0	0	8	1	0	0	1	1	1.53558	1.53543
328.15	589.3	3	2	0	1	1	1	0	0	1	1	0	0	0	0	0	0	1	0	0	0	0	0	0	0	0	0	0	1	0	0	8	1	0	0	1	1	1.53436	1.53411
333.15	589.3	3	2	0	1	1	1	0	0	1	1	0	0	0	0	0	0	1	0	0	0	0	0	0	0	0	0	0	1	0	0	8	1	0	0	1	1	1.53314	1.53214
328.15	589.3	3	5	0	0	0	0	0	0	2	0	0	0	0	0	0	0	0	0	0	0	0	0	0	0	0	0	0	1	4	0	0	0	0	0	1	0	1.4671	1.46465
333.15	589.3	3	5	0	0	0	0	0	0	2	0	0	0	0	0	0	0	0	0	0	0	0	0	0	0	0	0	0	1	4	0	0	0	0	0	1	0	1.46581	1.46492
338.15	589.3	3	5	0	0	0	0	0	0	2	0	0	0	0	0	0	0	0	0	0	0	0	0	0	0	0	0	0	1	4	0	0	0	0	0	1	0	1.46454	1.4647
343.15	589.3	3	5	0	0	0	0	0	0	2	0	0	0	0	0	0	0	0	0	0	0	0	0	0	0	0	0	0	1	4	0	0	0	0	0	1	0	1.46315	1.46342
293	589.3	3	3	1	0	0	0	0	0	1	0	0	1	0	0	0	0	0	0	0	0	0	2	0	0	0	0	0	0	5	0	3	3	0	0	1	0	1.5381	1.52733
288.15	589.3	2	3	0	2	0	0	0	0	0	0	0	0	0	0	0	0	0	1	0	0	6	0	0	0	0	0	0	2	5	0	0	0	0	0	1	0	1.43208	1.43205
288.15	589.3	2	3	0	2	0	0	0	0	0	0	0	0	0	0	0	0	0	1	0	0	6	0	0	0	0	0	0	2	5	0	0	0	0	0	1	0	1.43251	1.43205
293.15	589.3	2	3	0	2	0	0	0	0	0	0	0	0	0	0	0	0	0	1	0	0	6	0	0	0	0	0	0	2	5	0	0	0	0	0	1	0	1.43066	1.43076
293.15	589.3	2	3	0	2	0	0	0	0	0	0	0	0	0	0	0	0	0	1	0	0	6	0	0	0	0	0	0	2	5	0	0	0	0	0	1	0	1.43105	1.43076
298.15	589.3	2	3	0	2	0	0	0	0	0	0	0	0	0	0	0	0	0	1	0	0	6	0	0	0	0	0	0	2	5	0	0	0	0	0	1	0	1.42928	1.4296
298.15	589.3	2	3	0	2	0	0	0	0	0	0	0	0	0	0	0	0	0	1	0	0	6	0	0	0	0	0	0	2	5	0	0	0	0	0	1	0	1.42946	1.4296
298.15	589.3	2	3	0	2	0	0	0	0	0	0	0	0	0	0	0	0	0	1	0	0	6	0	0	0	0	0	0	2	5	0	0	0	0	0	1	0	1.42959	1.4296
298.15	589.3	2	3	0	2	0	0	0	0	0	0	0	0	0	0	0	0	0	1	0	0	6	0	0	0	0	0	0	2	5	0	0	0	0	0	1	0	1.4298	1.4296
303.15	589.3	2	3	0	2	0	0	0	0	0	0	0	0	0	0	0	0	0	1	0	0	6	0	0	0	0	0	0	2	5	0	0	0	0	0	1	0	1.42784	1.42787
303.15	589.3	2	3	0	2	0	0	0	0	0	0	0	0	0	0	0	0	0	1	0	0	6	0	0	0	0	0	0	2	5	0	0	0	0	0	1	0	1.42813	1.42787
308.15	589.3	2	3	0	2	0	0	0	0	0	0	0	0	0	0	0	0	0	1	0	0	6	0	0	0	0	0	0	2	5	0	0	0	0	0	1	0	1.42646	1.4265
308.15	589.3	2	3	0	2	0	0	0	0	0	0	0	0	0	0	0	0	0	1	0	0	6	0	0	0	0	0	0	2	5	0	0	0	0	0	1	0	1.42667	1.4265
313.15	589.3	2	3	0	2	0	0	0	0	0	0	0	0	0	0	0	0	0	1	0	0	6	0	0	0	0	0	0	2	5	0	0	0	0	0	1	0	1.42505	1.42509
313.15	589.3	2	3	0	2	0	0	0	0	0	0	0	0	0	0	0	0	0	1	0	0	6	0	0	0	0	0	0	2	5	0	0	0	0	0	1	0	1.42521	1.42509
318.15	589.3	2	3	0	2	0	0	0	0	0	0	0	0	0	0	0	0	0	1	0	0	6	0	0	0	0	0	0	2	5	0	0	0	0	0	1	0	1.42366	1.42383
318.15	589.3	2	3	0	2	0	0	0	0	0	0	0	0	0	0	0	0	0	1	0	0	6	0	0	0	0	0	0	2	5	0	0	0	0	0	1	0	1.42375	1.42383
323.15	589.3	2	3	0	2	0	0	0	0	0	0	0	0	0	0	0	0	0	1	0	0	6	0	0	0	0	0	0	2	5	0	0	0	0	0	1	0	1.42231	1.42204
328.15	589.3	2	3	0	2	0	0	0	0	0	0	0	0	0	0	0	0	0	1	0	0	6	0	0	0	0	0	0	2	5	0	0	0	0	0	1	0	1.42091	1.42114
333.15	589.3	2	3	0	2	0	0	0	0	0	0	0	0	0	0	0	0	0	1	0	0	6	0	0	0	0	0	0	2	5	0	0	0	0	0	1	0	1.41957	1.42001
338.15	589.3	2	3	0	2	0	0	0	0	0	0	0	0	0	0	0	0	0	1	0	0	6	0	0	0	0	0	0	2	5	0	0	0	0	0	1	0	1.41825	1.41836
343.15	589.3	2	3	0	2	0	0	0	0	0	0	0	0	0	0	0	0	0	1	0	0	6	0	0	0	0	0	0	2	5	0	0	0	0	0	1	0	1.4169	1.417
348.15	589.3	2	3	0	2	0	0	0	0	0	0	0	0	0	0	0	0	0	1	0	0	6	0	0	0	0	0	0	2	5	0	0	0	0	0	1	0	1.41558	1.41568
353.15	589.3	2	3	0	2	0	0	0	0	0	0	0	0	0	0	0	0	0	1	0	0	6	0	0	0	0	0	0	2	5	0	0	0	0	0	1	0	1.41423	1.4142
296	589.3	2	3	0	0	0	0	0	0	0	0	0	0	0	0	0	0	0	0	0	0	0	0	0	0	0	0	0	0	4	0	2	0	0	0	2	2	1.506	1.50578
288.15	589.3	4	4	0	1	1	1	0	0	1	1	0	0	0	0	0	0	1	0	0	0	0	0	0	0	0	0	0	1	4	0	0	0	0	0	1	0	1.49533	1.49493
293.15	589.3	4	4	0	1	1	1	0	0	1	1	0	0	0	0	0	0	1	0	0	0	0	0	0	0	0	0	0	1	4	0	0	0	0	0	1	0	1.49382	1.49391
298.15	589.3	4	4	0	1	1	1	0	0	1	1	0	0	0	0	0	0	1	0	0	0	0	0	0	0	0	0	0	1	4	0	0	0	0	0	1	0	1.49222	1.49256
303.15	589.3	4	4	0	1	1	1	0	0	1	1	0	0	0	0	0	0	1	0	0	0	0	0	0	0	0	0	0	1	4	0	0	0	0	0	1	0	1.49061	1.49073
308.15	589.3	4	4	0	1	1	1	0	0	1	1	0	0	0	0	0	0	1	0	0	0	0	0	0	0	0	0	0	1	4	0	0	0	0	0	1	0	1.48901	1.48917
313.15	589.3	4	4	0	1	1	1	0	0	1	1	0	0	0	0	0	0	1	0	0	0	0	0	0	0	0	0	0	1	4	0	0	0	0	0	1	0	1.48738	1.48743
318.15	589.3	4	4	0	1	1	1	0	0	1	1	0	0	0	0	0	0	1	0	0	0	0	0	0	0	0	0	0	1	4	0	0	0	0	0	1	0	1.48579	1.48553
323.15	589.3	4	4	0	1	1	1	0	0	1	1	0	0	0	0	0	0	1	0	0	0	0	0	0	0	0	0	0	1	4	0	0	0	0	0	1	0	1.48419	1.48435
328.15	589.3	4	4	0	1	1	1	0	0	1	1	0	0	0	0	0	0	1	0	0	0	0	0	0	0	0	0	0	1	4	0	0	0	0	0	1	0	1.48261	1.48255
333.15	589.3	4	4	0	1	1	1	0	0	1	1	0	0	0	0	0	0	1	0	0	0	0	0	0	0	0	0	0	1	4	0	0	0	0	0	1	0	1.48101	1.48123
283.15	589.3	3	3	0	0	0	0	0	0	0	0	0	1	0	0	0	0	0	0	0	0	0	0	0	0	0	0	0	0	4	0	0	0	0	0	1	0	1.47263	1.47275
288.15	589.3	3	3	0	0	0	0	0	0	0	0	0	1	0	0	0	0	0	0	0	0	0	0	0	0	0	0	0	0	4	0	0	0	0	0	1	0	1.47144	1.47124
293.15	589.3	3	3	0	0	0	0	0	0	0	0	0	1	0	0	0	0	0	0	0	0	0	0	0	0	0	0	0	0	4	0	0	0	0	0	1	0	1.47075	1.4709
298.15	589.3	3	3	0	0	0	0	0	0	0	0	0	1	0	0	0	0	0	0	0	0	0	0	0	0	0	0	0	0	4	0	0	0	0	0	1	0	1.46998	1.47001
303.15	589.3	3	3	0	0	0	0	0	0	0	0	0	1	0	0	0	0	0	0	0	0	0	0	0	0	0	0	0	0	4	0	0	0	0	0	1	0	1.46868	1.46819
308.15	589.3	3	3	0	0	0	0	0	0	0	0	0	1	0	0	0	0	0	0	0	0	0	0	0	0	0	0	0	0	4	0	0	0	0	0	1	0	1.46736	1.46729
313.15	589.3	3	3	0	0	0	0	0	0	0	0	0	1	0	0	0	0	0	0	0	0	0	0	0	0	0	0	0	0	4	0	0	0	0	0	1	0	1.46603	1.46654
318.15	589.3	3	3	0	0	0	0	0	0	0	0	0	1	0	0	0	0	0	0	0	0	0	0	0	0	0	0	0	0	4	0	0	0	0	0	1	0	1.46461	1.46491
323.15	589.3	3	3	0	0	0	0	0	0	0	0	0	1	0	0	0	0	0	0	0	0	0	0	0	0	0	0	0	0	4	0	0	0	0	0	1	0	1.4632	1.46311
328.15	589.3	3	3	0	0	0	0	0	0	0	0	0	1	0	0	0	0	0	0	0	0	0	0	0	0	0	0	0	0	4	0	0	0	0	0	1	0	1.46178	1.46172
333.15	589.3	3	3	0	0	0	0	0	0	0	0	0	1	0	0	0	0	0	0	0	0	0	0	0	0	0	0	0	0	4	0	0	0	0	0	1	0	1.46042	1.46065
338.15	589.3	3	3	0	0	0	0	0	0	0	0	0	1	0	0	0	0	0	0	0	0	0	0	0	0	0	0	0	0	4	0	0	0	0	0	1	0	1.459	1.45879
343.15	589.3	3	3	0	0	0	0	0	0	0	0	0	1	0	0	0	0	0	0	0	0	0	0	0	0	0	0	0	0	4	0	0	0	0	0	1	0	1.45755	1.4575
348.15	589.3	3	3	0	0	0	0	0	0	0	0	0	1	0	0	0	0	0	0	0	0	0	0	0	0	0	0	0	0	4	0	0	0	0	0	1	0	1.45619	1.4551
353.15	589.3	3	3	0	0	0	0	0	0	0	0	0	1	0	0	0	0	0	0	0	0	0	0	0	0	0	0	0	0	4	0	0	0	0	0	1	0	1.45479	1.45463
283.15	589.3	2	3	0	0	0	0	0	0	0	0	0	0	0	0	0	0	0	1	0	0	2	0	0	0	0	0	0	2	4	0	0	0	0	0	1	0	1.453	1.45311
288.15	589.3	2	3	0	0	0	0	0	0	0	0	0	0	0	0	0	0	0	1	0	0	2	0	0	0	0	0	0	2	4	0	0	0	0	0	1	0	1.4517	1.4516
293.15	589.3	2	3	0	0	0	0	0	0	0	0	0	0	0	0	0	0	0	1	0	0	2	0	0	0	0	0	0	2	4	0	0	0	0	0	1	0	1.4503	1.45011
298.15	589.3	2	3	0	0	0	0	0	0	0	0	0	0	0	0	0	0	0	1	0	0	2	0	0	0	0	0	0	2	4	0	0	0	0	0	1	0	1.4489	1.44892
303.15	589.3	2	3	0	0	0	0	0	0	0	0	0	0	0	0	0	0	0	1	0	0	2	0	0	0	0	0	0	2	4	0	0	0	0	0	1	0	1.4476	1.44713
308.15	589.3	2	3	0	0	0	0	0	0	0	0	0	0	0	0	0	0	0	1	0	0	2	0	0	0	0	0	0	2	4	0	0	0	0	0	1	0	1.4462	1.44695
313.15	589.3	2	3	0	0	0	0	0	0	0	0	0	0	0	0	0	0	0	1	0	0	2	0	0	0	0	0	0	2	4	0	0	0	0	0	1	0	1.4449	1.44519
318.15	589.3	2	3	0	0	0	0	0	0	0	0	0	0	0	0	0	0	0	1	0	0	2	0	0	0	0	0	0	2	4	0	0	0	0	0	1	0	1.4436	1.44467
323.15	589.3	2	3	0	0	0	0	0	0	0	0	0	0	0	0	0	0	0	1	0	0	2	0	0	0	0	0	0	2	4	0	0	0	0	0	1	0	1.4422	1.44119
328.15	589.3	2	3	0	0	0	0	0	0	0	0	0	0	0	0	0	0	0	1	0	0	2	0	0	0	0	0	0	2	4	0	0	0	0	0	1	0	1.4409	1.44073
333.15	589.3	2	3	0	0	0	0	0	0	0	0	0	0	0	0	0	0	0	1	0	0	2	0	0	0	0	0	0	2	4	0	0	0	0	0	1	0	1.4396	1.43935
338.15	589.3	2	3	0	0	0	0	0	0	0	0	0	0	0	0	0	0	0	1	0	0	2	0	0	0	0	0	0	2	4	0	0	0	0	0	1	0	1.4383	1.43797
343.15	589.3	2	3	0	0	0	0	0	0	0	0	0	0	0	0	0	0	0	1	0	0	2	0	0	0	0	0	0	2	4	0	0	0	0	0	1	0	1.437	1.43696
348.15	589.3	2	3	0	0	0	0	0	0	0	0	0	0	0	0	0	0	0	1	0	0	2	0	0	0	0	0	0	2	4	0	0	0	0	0	1	0	1.4357	1.43547
353.15	589.3	2	3	0	0	0	0	0	0	0	0	0	0	0	0	0	0	0	1	0	0	2	0	0	0	0	0	0	2	4	0	0	0	0	0	1	0	1.4344	1.434
298.15	589.3	2	3	0	2	0	0	0	0	0	0	0	0	0	0	0	0	0	1	0	0	6	0	0	0	0	0	0	2	4	0	0	0	0	0	1	0	1.42293	1.42331
298.15	589.3	2	3	0	2	0	0	0	0	0	0	0	0	0	0	0	0	0	1	0	0	6	0	0	0	0	0	0	2	4	0	0	0	0	0	1	0	1.423	1.42331
298.15	589.3	2	3	0	2	0	0	0	0	0	0	0	0	0	0	0	0	0	1	0	0	6	0	0	0	0	0	0	2	4	0	0	0	0	0	1	0	1.42302	1.42331
283.1	589.3	2	7	0	2	0	0	0	0	0	0	0	0	0	0	0	0	0	2	0	0	6	0	0	0	0	0	0	2	0	0	0	0	0	0	0	0	1.4241	1.42422
283.15	589.3	2	7	0	2	0	0	0	0	0	0	0	0	0	0	0	0	0	2	0	0	6	0	0	0	0	0	0	2	0	0	0	0	0	0	0	0	1.42717	1.42667
288.15	589.3	2	7	0	2	0	0	0	0	0	0	0	0	0	0	0	0	0	2	0	0	6	0	0	0	0	0	0	2	0	0	0	0	0	0	0	0	1.42573	1.42574
288.15	589.3	2	7	0	2	0	0	0	0	0	0	0	0	0	0	0	0	0	2	0	0	6	0	0	0	0	0	0	2	0	0	0	0	0	0	0	0	1.42612	1.42574
293.15	589.3	2	7	0	2	0	0	0	0	0	0	0	0	0	0	0	0	0	2	0	0	6	0	0	0	0	0	0	2	0	0	0	0	0	0	0	0	1.4216	1.42372
293.15	589.3	2	7	0	2	0	0	0	0	0	0	0	0	0	0	0	0	0	2	0	0	6	0	0	0	0	0	0	2	0	0	0	0	0	0	0	0	1.4243	1.42372
293.15	589.3	2	7	0	2	0	0	0	0	0	0	0	0	0	0	0	0	0	2	0	0	6	0	0	0	0	0	0	2	0	0	0	0	0	0	0	0	1.42442	1.42372
293.15	589.3	2	7	0	2	0	0	0	0	0	0	0	0	0	0	0	0	0	2	0	0	6	0	0	0	0	0	0	2	0	0	0	0	0	0	0	0	1.42466	1.42372
298.1	589.3	2	7	0	2	0	0	0	0	0	0	0	0	0	0	0	0	0	2	0	0	6	0	0	0	0	0	0	2	0	0	0	0	0	0	0	0	1.423	1.42259
298.15	589.3	2	7	0	2	0	0	0	0	0	0	0	0	0	0	0	0	0	2	0	0	6	0	0	0	0	0	0	2	0	0	0	0	0	0	0	0	1.42302	1.42293
298.15	589.3	2	7	0	2	0	0	0	0	0	0	0	0	0	0	0	0	0	2	0	0	6	0	0	0	0	0	0	2	0	0	0	0	0	0	0	0	1.42304	1.42293
298.15	589.3	2	7	0	2	0	0	0	0	0	0	0	0	0	0	0	0	0	2	0	0	6	0	0	0	0	0	0	2	0	0	0	0	0	0	0	0	1.42319	1.42293
303.15	589.3	2	7	0	2	0	0	0	0	0	0	0	0	0	0	0	0	0	2	0	0	6	0	0	0	0	0	0	2	0	0	0	0	0	0	0	0	1.4191	1.42117
303.15	589.3	2	7	0	2	0	0	0	0	0	0	0	0	0	0	0	0	0	2	0	0	6	0	0	0	0	0	0	2	0	0	0	0	0	0	0	0	1.4216	1.42117
303.15	589.3	2	7	0	2	0	0	0	0	0	0	0	0	0	0	0	0	0	2	0	0	6	0	0	0	0	0	0	2	0	0	0	0	0	0	0	0	1.42164	1.42117
303.15	589.3	2	7	0	2	0	0	0	0	0	0	0	0	0	0	0	0	0	2	0	0	6	0	0	0	0	0	0	2	0	0	0	0	0	0	0	0	1.42173	1.42117
308.15	589.3	2	7	0	2	0	0	0	0	0	0	0	0	0	0	0	0	0	2	0	0	6	0	0	0	0	0	0	2	0	0	0	0	0	0	0	0	1.42014	1.42001
308.15	589.3	2	7	0	2	0	0	0	0	0	0	0	0	0	0	0	0	0	2	0	0	6	0	0	0	0	0	0	2	0	0	0	0	0	0	0	0	1.42021	1.42001
308.15	589.3	2	7	0	2	0	0	0	0	0	0	0	0	0	0	0	0	0	2	0	0	6	0	0	0	0	0	0	2	0	0	0	0	0	0	0	0	1.42027	1.42001
313.15	589.3	2	7	0	2	0	0	0	0	0	0	0	0	0	0	0	0	0	2	0	0	6	0	0	0	0	0	0	2	0	0	0	0	0	0	0	0	1.416	1.41803
313.15	589.3	2	7	0	2	0	0	0	0	0	0	0	0	0	0	0	0	0	2	0	0	6	0	0	0	0	0	0	2	0	0	0	0	0	0	0	0	1.41871	1.41803
313.15	589.3	2	7	0	2	0	0	0	0	0	0	0	0	0	0	0	0	0	2	0	0	6	0	0	0	0	0	0	2	0	0	0	0	0	0	0	0	1.41878	1.41803
313.15	589.3	2	7	0	2	0	0	0	0	0	0	0	0	0	0	0	0	0	2	0	0	6	0	0	0	0	0	0	2	0	0	0	0	0	0	0	0	1.4188	1.41803
318.15	589.3	2	7	0	2	0	0	0	0	0	0	0	0	0	0	0	0	0	2	0	0	6	0	0	0	0	0	0	2	0	0	0	0	0	0	0	0	1.4173	1.41708
318.15	589.3	2	7	0	2	0	0	0	0	0	0	0	0	0	0	0	0	0	2	0	0	6	0	0	0	0	0	0	2	0	0	0	0	0	0	0	0	1.41734	1.41708
318.15	589.3	2	7	0	2	0	0	0	0	0	0	0	0	0	0	0	0	0	2	0	0	6	0	0	0	0	0	0	2	0	0	0	0	0	0	0	0	1.41736	1.41708
323.15	589.3	2	7	0	2	0	0	0	0	0	0	0	0	0	0	0	0	0	2	0	0	6	0	0	0	0	0	0	2	0	0	0	0	0	0	0	0	1.4134	1.4149
323.15	589.3	2	7	0	2	0	0	0	0	0	0	0	0	0	0	0	0	0	2	0	0	6	0	0	0	0	0	0	2	0	0	0	0	0	0	0	0	1.41588	1.4149
328.15	589.3	2	7	0	2	0	0	0	0	0	0	0	0	0	0	0	0	0	2	0	0	6	0	0	0	0	0	0	2	0	0	0	0	0	0	0	0	1.4144	1.41421
328.15	589.3	2	7	0	2	0	0	0	0	0	0	0	0	0	0	0	0	0	2	0	0	6	0	0	0	0	0	0	2	0	0	0	0	0	0	0	0	1.41447	1.41421
333.15	589.3	2	7	0	2	0	0	0	0	0	0	0	0	0	0	0	0	0	2	0	0	6	0	0	0	0	0	0	2	0	0	0	0	0	0	0	0	1.4108	1.41225
333.15	589.3	2	7	0	2	0	0	0	0	0	0	0	0	0	0	0	0	0	2	0	0	6	0	0	0	0	0	0	2	0	0	0	0	0	0	0	0	1.413	1.41225
333.15	589.3	2	7	0	2	0	0	0	0	0	0	0	0	0	0	0	0	0	2	0	0	6	0	0	0	0	0	0	2	0	0	0	0	0	0	0	0	1.4131	1.41225
338.15	589.3	2	7	0	2	0	0	0	0	0	0	0	0	0	0	0	0	0	2	0	0	6	0	0	0	0	0	0	2	0	0	0	0	0	0	0	0	1.4116	1.4114
338.15	589.3	2	7	0	2	0	0	0	0	0	0	0	0	0	0	0	0	0	2	0	0	6	0	0	0	0	0	0	2	0	0	0	0	0	0	0	0	1.41169	1.4114
343.15	589.3	2	7	0	2	0	0	0	0	0	0	0	0	0	0	0	0	0	2	0	0	6	0	0	0	0	0	0	2	0	0	0	0	0	0	0	0	1.4085	1.40987
343.15	589.3	2	7	0	2	0	0	0	0	0	0	0	0	0	0	0	0	0	2	0	0	6	0	0	0	0	0	0	2	0	0	0	0	0	0	0	0	1.4102	1.40987
343.15	589.3	2	7	0	2	0	0	0	0	0	0	0	0	0	0	0	0	0	2	0	0	6	0	0	0	0	0	0	2	0	0	0	0	0	0	0	0	1.4103	1.40987
353.15	589.3	2	7	0	2	0	0	0	0	0	0	0	0	0	0	0	0	0	2	0	0	6	0	0	0	0	0	0	2	0	0	0	0	0	0	0	0	1.4058	1.40787
363.15	589.3	2	7	0	2	0	0	0	0	0	0	0	0	0	0	0	0	0	2	0	0	6	0	0	0	0	0	0	2	0	0	0	0	0	0	0	0	1.4035	1.40503
288.15	589.3	2	3	0	0	0	0	0	0	0	0	0	0	0	0	0	0	0	1	2	0	0	0	0	0	0	0	0	0	4	0	0	0	0	0	1	0	1.4862	1.49283
288.15	589.3	2	3	0	0	0	0	0	0	0	0	0	0	0	0	0	0	0	1	2	0	0	0	0	0	0	0	0	0	4	0	0	0	0	0	1	0	1.49968	1.49283
288.15	589.3	2	3	0	0	0	0	0	0	0	0	0	0	0	0	0	0	0	1	2	0	0	0	0	0	0	0	0	0	4	0	0	0	0	0	1	0	1.49968	1.49283
293.15	589.3	2	3	0	0	0	0	0	0	0	0	0	0	0	0	0	0	0	1	2	0	0	0	0	0	0	0	0	0	4	0	0	0	0	0	1	0	1.4853	1.49206
293.15	589.3	2	3	0	0	0	0	0	0	0	0	0	0	0	0	0	0	0	1	2	0	0	0	0	0	0	0	0	0	4	0	0	0	0	0	1	0	1.49833	1.49206
298.15	589.3	2	3	0	0	0	0	0	0	0	0	0	0	0	0	0	0	0	1	2	0	0	0	0	0	0	0	0	0	4	0	0	0	0	0	1	0	1.4847	1.49107
298.15	589.3	2	3	0	0	0	0	0	0	0	0	0	0	0	0	0	0	0	1	2	0	0	0	0	0	0	0	0	0	4	0	0	0	0	0	1	0	1.49681	1.49107
298.15	589.3	2	3	0	0	0	0	0	0	0	0	0	0	0	0	0	0	0	1	2	0	0	0	0	0	0	0	0	0	4	0	0	0	0	0	1	0	1.49687	1.49107
298.15	589.3	2	3	0	0	0	0	0	0	0	0	0	0	0	0	0	0	0	1	2	0	0	0	0	0	0	0	0	0	4	0	0	0	0	0	1	0	1.49681	1.49107
303.15	589.3	2	3	0	0	0	0	0	0	0	0	0	0	0	0	0	0	0	1	2	0	0	0	0	0	0	0	0	0	4	0	0	0	0	0	1	0	1.4842	1.49091
303.15	589.3	2	3	0	0	0	0	0	0	0	0	0	0	0	0	0	0	0	1	2	0	0	0	0	0	0	0	0	0	4	0	0	0	0	0	1	0	1.49539	1.49091
308.15	589.3	2	3	0	0	0	0	0	0	0	0	0	0	0	0	0	0	0	1	2	0	0	0	0	0	0	0	0	0	4	0	0	0	0	0	1	0	1.4836	1.49351
308.15	589.3	2	3	0	0	0	0	0	0	0	0	0	0	0	0	0	0	0	1	2	0	0	0	0	0	0	0	0	0	4	0	0	0	0	0	1	0	1.49392	1.49351
308.15	589.3	2	3	0	0	0	0	0	0	0	0	0	0	0	0	0	0	0	1	2	0	0	0	0	0	0	0	0	0	4	0	0	0	0	0	1	0	1.49394	1.49351
308.15	589.3	2	3	0	0	0	0	0	0	0	0	0	0	0	0	0	0	0	1	2	0	0	0	0	0	0	0	0	0	4	0	0	0	0	0	1	0	1.49392	1.49351
313.15	589.3	2	3	0	0	0	0	0	0	0	0	0	0	0	0	0	0	0	1	2	0	0	0	0	0	0	0	0	0	4	0	0	0	0	0	1	0	1.4832	1.48846
313.15	589.3	2	3	0	0	0	0	0	0	0	0	0	0	0	0	0	0	0	1	2	0	0	0	0	0	0	0	0	0	4	0	0	0	0	0	1	0	1.49248	1.48846
318.15	589.3	2	3	0	0	0	0	0	0	0	0	0	0	0	0	0	0	0	1	2	0	0	0	0	0	0	0	0	0	4	0	0	0	0	0	1	0	1.4826	1.48936
318.15	589.3	2	3	0	0	0	0	0	0	0	0	0	0	0	0	0	0	0	1	2	0	0	0	0	0	0	0	0	0	4	0	0	0	0	0	1	0	1.49099	1.48936
323.15	589.3	2	3	0	0	0	0	0	0	0	0	0	0	0	0	0	0	0	1	2	0	0	0	0	0	0	0	0	0	4	0	0	0	0	0	1	0	1.4818	1.48316
323.15	589.3	2	3	0	0	0	0	0	0	0	0	0	0	0	0	0	0	0	1	2	0	0	0	0	0	0	0	0	0	4	0	0	0	0	0	1	0	1.4895	1.48316
328.15	589.3	2	3	0	0	0	0	0	0	0	0	0	0	0	0	0	0	0	1	2	0	0	0	0	0	0	0	0	0	4	0	0	0	0	0	1	0	1.481	1.48541
328.15	589.3	2	3	0	0	0	0	0	0	0	0	0	0	0	0	0	0	0	1	2	0	0	0	0	0	0	0	0	0	4	0	0	0	0	0	1	0	1.48801	1.48541
328.15	589.3	2	3	0	0	0	0	0	0	0	0	0	0	0	0	0	0	0	1	2	0	0	0	0	0	0	0	0	0	4	0	0	0	0	0	1	0	1.48821	1.48541
333.15	589.3	2	3	0	0	0	0	0	0	0	0	0	0	0	0	0	0	0	1	2	0	0	0	0	0	0	0	0	0	4	0	0	0	0	0	1	0	1.48	1.4832
333.15	589.3	2	3	0	0	0	0	0	0	0	0	0	0	0	0	0	0	0	1	2	0	0	0	0	0	0	0	0	0	4	0	0	0	0	0	1	0	1.48652	1.4832
338.15	589.3	2	3	0	0	0	0	0	0	0	0	0	0	0	0	0	0	0	1	2	0	0	0	0	0	0	0	0	0	4	0	0	0	0	0	1	0	1.479	1.47992
338.15	589.3	2	3	0	0	0	0	0	0	0	0	0	0	0	0	0	0	0	1	2	0	0	0	0	0	0	0	0	0	4	0	0	0	0	0	1	0	1.48505	1.47992
343.15	589.3	2	3	0	0	0	0	0	0	0	0	0	0	0	0	0	0	0	1	2	0	0	0	0	0	0	0	0	0	4	0	0	0	0	0	1	0	1.4779	1.48014
343.15	589.3	2	3	0	0	0	0	0	0	0	0	0	0	0	0	0	0	0	1	2	0	0	0	0	0	0	0	0	0	4	0	0	0	0	0	1	0	1.4836	1.48014
298.15	589.3	3	3	0	0	0	0	0	0	2	0	0	0	0	0	0	0	0	0	0	0	0	0	0	0	0	0	0	1	4	0	0	0	0	0	1	0	1.47308	1.47327
303.15	589.3	3	3	0	0	0	0	0	0	2	0	0	0	0	0	0	0	0	0	0	0	0	0	0	0	0	0	0	1	4	0	0	0	0	0	1	0	1.47184	1.472
308.15	589.3	3	3	0	0	0	0	0	0	2	0	0	0	0	0	0	0	0	0	0	0	0	0	0	0	0	0	0	1	4	0	0	0	0	0	1	0	1.47054	1.47054
313.15	589.3	3	3	0	0	0	0	0	0	2	0	0	0	0	0	0	0	0	0	0	0	0	0	0	0	0	0	0	1	4	0	0	0	0	0	1	0	1.46924	1.4691
318.15	589.3	3	3	0	0	0	0	0	0	2	0	0	0	0	0	0	0	0	0	0	0	0	0	0	0	0	0	0	1	4	0	0	0	0	0	1	0	1.46792	1.46758
323.15	589.3	3	3	0	0	0	0	0	0	2	0	0	0	0	0	0	0	0	0	0	0	0	0	0	0	0	0	0	1	4	0	0	0	0	0	1	0	1.46661	1.46674
328.15	589.3	3	3	0	0	0	0	0	0	2	0	0	0	0	0	0	0	0	0	0	0	0	0	0	0	0	0	0	1	4	0	0	0	0	0	1	0	1.46536	1.46546
333.15	589.3	3	3	0	0	0	0	0	0	2	0	0	0	0	0	0	0	0	0	0	0	0	0	0	0	0	0	0	1	4	0	0	0	0	0	1	0	1.46406	1.46422
338.15	589.3	3	3	0	0	0	0	0	0	2	0	0	0	0	0	0	0	0	0	0	0	0	0	0	0	0	0	0	1	4	0	0	0	0	0	1	0	1.46274	1.46282
343.15	589.3	3	3	0	0	0	0	0	0	2	0	0	0	0	0	0	0	0	0	0	0	0	0	0	0	0	0	0	1	4	0	0	0	0	0	1	0	1.46143	1.46179
288.15	589.3	2	3	0	1	0	0	0	0	1	0	0	0	0	0	0	0	0	0	0	0	3	0	0	0	0	0	0	1	4	0	0	0	0	0	1	0	1.4353	1.43556
288.15	589.3	2	3	0	1	0	0	0	0	1	0	0	0	0	0	0	0	0	0	0	0	3	0	0	0	0	0	0	1	4	0	0	0	0	0	1	0	1.43539	1.43556
288.15	589.3	2	3	0	1	0	0	0	0	1	0	0	0	0	0	0	0	0	0	0	0	3	0	0	0	0	0	0	1	4	0	0	0	0	0	1	0	1.4355	1.43556
288.15	589.3	2	3	0	1	0	0	0	0	1	0	0	0	0	0	0	0	0	0	0	0	3	0	0	0	0	0	0	1	4	0	0	0	0	0	1	0	1.43557	1.43556
293.15	589.3	2	3	0	1	0	0	0	0	1	0	0	0	0	0	0	0	0	0	0	0	3	0	0	0	0	0	0	1	4	0	0	0	0	0	1	0	1.4341	1.4338
298.15	589.3	2	3	0	1	0	0	0	0	1	0	0	0	0	0	0	0	0	0	0	0	3	0	0	0	0	0	0	1	4	0	0	0	0	0	1	0	1.4337	1.43309
298.15	589.3	2	3	0	1	0	0	0	0	1	0	0	0	0	0	0	0	0	0	0	0	3	0	0	0	0	0	0	1	4	0	0	0	0	0	1	0	1.43267	1.43309
298.15	589.3	2	3	0	1	0	0	0	0	1	0	0	0	0	0	0	0	0	0	0	0	3	0	0	0	0	0	0	1	4	0	0	0	0	0	1	0	1.4327	1.43309
298.15	589.3	2	3	0	1	0	0	0	0	1	0	0	0	0	0	0	0	0	0	0	0	3	0	0	0	0	0	0	1	4	0	0	0	0	0	1	0	1.4328	1.43309
298.15	589.3	2	3	0	1	0	0	0	0	1	0	0	0	0	0	0	0	0	0	0	0	3	0	0	0	0	0	0	1	4	0	0	0	0	0	1	0	1.43287	1.43309
298.15	589.3	2	3	0	1	0	0	0	0	1	0	0	0	0	0	0	0	0	0	0	0	3	0	0	0	0	0	0	1	4	0	0	0	0	0	1	0	1.43289	1.43309
303.15	589.3	2	3	0	1	0	0	0	0	1	0	0	0	0	0	0	0	0	0	0	0	3	0	0	0	0	0	0	1	4	0	0	0	0	0	1	0	1.4315	1.43117
308.15	589.3	2	3	0	1	0	0	0	0	1	0	0	0	0	0	0	0	0	0	0	0	3	0	0	0	0	0	0	1	4	0	0	0	0	0	1	0	1.43	1.43016
308.15	589.3	2	3	0	1	0	0	0	0	1	0	0	0	0	0	0	0	0	0	0	0	3	0	0	0	0	0	0	1	4	0	0	0	0	0	1	0	1.43001	1.43016
308.15	589.3	2	3	0	1	0	0	0	0	1	0	0	0	0	0	0	0	0	0	0	0	3	0	0	0	0	0	0	1	4	0	0	0	0	0	1	0	1.4301	1.43016
308.15	589.3	2	3	0	1	0	0	0	0	1	0	0	0	0	0	0	0	0	0	0	0	3	0	0	0	0	0	0	1	4	0	0	0	0	0	1	0	1.43017	1.43016
308.15	589.3	2	3	0	1	0	0	0	0	1	0	0	0	0	0	0	0	0	0	0	0	3	0	0	0	0	0	0	1	4	0	0	0	0	0	1	0	1.43018	1.43016
313.15	589.3	2	3	0	1	0	0	0	0	1	0	0	0	0	0	0	0	0	0	0	0	3	0	0	0	0	0	0	1	4	0	0	0	0	0	1	0	1.42884	1.42832
318.15	589.3	2	3	0	1	0	0	0	0	1	0	0	0	0	0	0	0	0	0	0	0	3	0	0	0	0	0	0	1	4	0	0	0	0	0	1	0	1.42735	1.42736
318.15	589.3	2	3	0	1	0	0	0	0	1	0	0	0	0	0	0	0	0	0	0	0	3	0	0	0	0	0	0	1	4	0	0	0	0	0	1	0	1.4274	1.42736
318.15	589.3	2	3	0	1	0	0	0	0	1	0	0	0	0	0	0	0	0	0	0	0	3	0	0	0	0	0	0	1	4	0	0	0	0	0	1	0	1.42743	1.42736
318.15	589.3	2	3	0	1	0	0	0	0	1	0	0	0	0	0	0	0	0	0	0	0	3	0	0	0	0	0	0	1	4	0	0	0	0	0	1	0	1.4275	1.42736
323.15	589.3	2	3	0	1	0	0	0	0	1	0	0	0	0	0	0	0	0	0	0	0	3	0	0	0	0	0	0	1	4	0	0	0	0	0	1	0	1.42604	1.42562
328.15	589.3	2	3	0	1	0	0	0	0	1	0	0	0	0	0	0	0	0	0	0	0	3	0	0	0	0	0	0	1	4	0	0	0	0	0	1	0	1.42468	1.42489
328.15	589.3	2	3	0	1	0	0	0	0	1	0	0	0	0	0	0	0	0	0	0	0	3	0	0	0	0	0	0	1	4	0	0	0	0	0	1	0	1.4247	1.42489
328.15	589.3	2	3	0	1	0	0	0	0	1	0	0	0	0	0	0	0	0	0	0	0	3	0	0	0	0	0	0	1	4	0	0	0	0	0	1	0	1.4248	1.42489
333.15	589.3	2	3	0	1	0	0	0	0	1	0	0	0	0	0	0	0	0	0	0	0	3	0	0	0	0	0	0	1	4	0	0	0	0	0	1	0	1.42333	1.42312
338.15	589.3	2	3	0	1	0	0	0	0	1	0	0	0	0	0	0	0	0	0	0	0	3	0	0	0	0	0	0	1	4	0	0	0	0	0	1	0	1.42201	1.422
338.15	589.3	2	3	0	1	0	0	0	0	1	0	0	0	0	0	0	0	0	0	0	0	3	0	0	0	0	0	0	1	4	0	0	0	0	0	1	0	1.42202	1.422
338.15	589.3	2	3	0	1	0	0	0	0	1	0	0	0	0	0	0	0	0	0	0	0	3	0	0	0	0	0	0	1	4	0	0	0	0	0	1	0	1.4221	1.422
338.15	589.3	2	3	0	1	0	0	0	0	1	0	0	0	0	0	0	0	0	0	0	0	3	0	0	0	0	0	0	1	4	0	0	0	0	0	1	0	1.4222	1.422
343.15	589.3	2	3	0	1	0	0	0	0	1	0	0	0	0	0	0	0	0	0	0	0	3	0	0	0	0	0	0	1	4	0	0	0	0	0	1	0	1.42067	1.42051
293.1	589.3	4	3	0	2	0	0	0	0	0	0	0	0	0	0	0	0	0	1	0	0	6	0	0	0	0	0	0	2	0	0	2	3	0	0	0	1	1.4583	1.45835
288.15	589.3	4	3	1	0	0	0	0	0	0	0	0	1	0	0	1	0	0	0	0	0	0	0	0	0	0	0	0	0	0	0	2	1	0	0	1	1	1.5192	1.51925
293.15	589.3	4	3	1	0	0	0	0	0	0	0	0	1	0	0	1	0	0	0	0	0	0	0	0	0	0	0	0	0	0	0	2	1	0	0	1	1	1.5173	1.51716
298.15	589.3	4	3	1	0	0	0	0	0	0	0	0	1	0	0	1	0	0	0	0	0	0	0	0	0	0	0	0	0	0	0	2	1	0	0	1	1	1.5154	1.51564
303.15	589.3	4	3	1	0	0	0	0	0	0	0	0	1	0	0	1	0	0	0	0	0	0	0	0	0	0	0	0	0	0	0	2	1	0	0	1	1	1.5141	1.51445
308.15	589.3	4	3	1	0	0	0	0	0	0	0	0	1	0	0	1	0	0	0	0	0	0	0	0	0	0	0	0	0	0	0	2	1	0	0	1	1	1.5126	1.51307
313.15	589.3	4	3	1	0	0	0	0	0	0	0	0	1	0	0	1	0	0	0	0	0	0	0	0	0	0	0	0	0	0	0	2	1	0	0	1	1	1.5107	1.51129
318.15	589.3	4	3	1	0	0	0	0	0	0	0	0	1	0	0	1	0	0	0	0	0	0	0	0	0	0	0	0	0	0	0	2	1	0	0	1	1	1.5093	1.50916
323.15	589.3	4	3	1	0	0	0	0	0	0	0	0	1	0	0	1	0	0	0	0	0	0	0	0	0	0	0	0	0	0	0	2	1	0	0	1	1	1.5077	1.50757
328.15	589.3	4	3	1	0	0	0	0	0	0	0	0	1	0	0	1	0	0	0	0	0	0	0	0	0	0	0	0	0	0	0	2	1	0	0	1	1	1.506	1.50572
288.15	589.3	3	4	0	0	0	0	0	0	0	0	0	1	0	0	1	0	0	0	0	0	0	0	0	0	0	0	0	0	0	0	2	1	0	0	1	1	1.5064	1.50651
293.15	589.3	3	4	0	0	0	0	0	0	0	0	0	1	0	0	1	0	0	0	0	0	0	0	0	0	0	0	0	0	0	0	2	1	0	0	1	1	1.5048	1.5047
298.15	589.3	3	4	0	0	0	0	0	0	0	0	0	1	0	0	1	0	0	0	0	0	0	0	0	0	0	0	0	0	0	0	2	1	0	0	1	1	1.5034	1.50312
303.15	589.3	3	4	0	0	0	0	0	0	0	0	0	1	0	0	1	0	0	0	0	0	0	0	0	0	0	0	0	0	0	0	2	1	0	0	1	1	1.502	1.5018
308.15	589.3	3	4	0	0	0	0	0	0	0	0	0	1	0	0	1	0	0	0	0	0	0	0	0	0	0	0	0	0	0	0	2	1	0	0	1	1	1.5004	1.50015
313.15	589.3	3	4	0	0	0	0	0	0	0	0	0	1	0	0	1	0	0	0	0	0	0	0	0	0	0	0	0	0	0	0	2	1	0	0	1	1	1.4988	1.49893
318.15	589.3	3	4	0	0	0	0	0	0	0	0	0	1	0	0	1	0	0	0	0	0	0	0	0	0	0	0	0	0	0	0	2	1	0	0	1	1	1.4976	1.49839
323.15	589.3	3	4	0	0	0	0	0	0	0	0	0	1	0	0	1	0	0	0	0	0	0	0	0	0	0	0	0	0	0	0	2	1	0	0	1	1	1.496	1.49648
328.15	589.3	3	4	0	0	0	0	0	0	0	0	0	1	0	0	1	0	0	0	0	0	0	0	0	0	0	0	0	0	0	0	2	1	0	0	1	1	1.4949	1.4952
298.15	589.3	3	3	0	0	0	0	0	0	0	0	0	0	0	0	0	0	0	0	0	0	4	0	0	0	0	1	0	0	0	0	2	1	0	0	1	1	1.433	1.43324
293.1	589.3	3	3	0	1	0	0	0	0	1	0	0	0	0	0	0	0	0	0	0	0	3	0	0	0	0	0	0	1	0	0	3	2	0	0	0	1	1.4748	1.47417
293.1	589.3	3	3	0	2	0	0	0	0	0	0	0	0	0	0	0	0	0	1	0	0	6	0	0	0	0	0	0	2	0	0	3	2	0	0	0	1	1.4497	1.45657
293.1	589.3	3	3	0	0	0	0	0	0	0	0	0	0	0	0	0	0	0	1	2	0	0	0	0	0	0	0	0	0	0	0	3	2	0	0	0	1	1.5403	1.53401
288.15	589.3	2	3	0	0	0	0	0	0	0	0	0	0	0	0	0	0	0	0	0	0	4	0	0	0	0	1	0	0	0	0	4	1	0	0	0	1	1.46042	1.45635
290.65	589.3	2	3	0	0	0	0	0	0	0	0	0	0	0	0	0	0	0	0	0	0	4	0	0	0	0	1	0	0	0	0	4	1	0	0	0	1	1.45973	1.45375
293.15	589.3	2	3	0	0	0	0	0	0	0	0	0	0	0	0	0	0	0	0	0	0	4	0	0	0	0	1	0	0	0	0	4	1	0	0	0	1	1.45905	1.45375
295.65	589.3	2	3	0	0	0	0	0	0	0	0	0	0	0	0	0	0	0	0	0	0	4	0	0	0	0	1	0	0	0	0	4	1	0	0	0	1	1.45839	1.45266
298.15	589.3	2	3	0	0	0	0	0	0	0	0	0	0	0	0	0	0	0	0	0	0	4	0	0	0	0	1	0	0	0	0	4	1	0	0	0	1	1.454	1.45177
298.15	589.3	2	3	0	0	0	0	0	0	0	0	0	0	0	0	0	0	0	0	0	0	4	0	0	0	0	1	0	0	0	0	4	1	0	0	0	1	1.4545	1.45177
298.15	589.3	2	3	0	0	0	0	0	0	0	0	0	0	0	0	0	0	0	0	0	0	4	0	0	0	0	1	0	0	0	0	4	1	0	0	0	1	1.4548	1.45177
298.15	589.3	2	3	0	0	0	0	0	0	0	0	0	0	0	0	0	0	0	0	0	0	4	0	0	0	0	1	0	0	0	0	4	1	0	0	0	1	1.45772	1.45177
300.65	589.3	2	3	0	0	0	0	0	0	0	0	0	0	0	0	0	0	0	0	0	0	4	0	0	0	0	1	0	0	0	0	4	1	0	0	0	1	1.45703	1.45399
303.15	589.3	2	3	0	0	0	0	0	0	0	0	0	0	0	0	0	0	0	0	0	0	4	0	0	0	0	1	0	0	0	0	4	1	0	0	0	1	1.45638	1.45224
305.65	589.3	2	3	0	0	0	0	0	0	0	0	0	0	0	0	0	0	0	0	0	0	4	0	0	0	0	1	0	0	0	0	4	1	0	0	0	1	1.4557	1.4528
308.15	589.3	2	3	0	0	0	0	0	0	0	0	0	0	0	0	0	0	0	0	0	0	4	0	0	0	0	1	0	0	0	0	4	1	0	0	0	1	1.45502	1.45103
310.65	589.3	2	3	0	0	0	0	0	0	0	0	0	0	0	0	0	0	0	0	0	0	4	0	0	0	0	1	0	0	0	0	4	1	0	0	0	1	1.45437	1.45044
313.15	589.3	2	3	0	0	0	0	0	0	0	0	0	0	0	0	0	0	0	0	0	0	4	0	0	0	0	1	0	0	0	0	4	1	0	0	0	1	1.45371	1.4499
315.65	589.3	2	3	0	0	0	0	0	0	0	0	0	0	0	0	0	0	0	0	0	0	4	0	0	0	0	1	0	0	0	0	4	1	0	0	0	1	1.45304	1.44964
318.15	589.3	2	3	0	0	0	0	0	0	0	0	0	0	0	0	0	0	0	0	0	0	4	0	0	0	0	1	0	0	0	0	4	1	0	0	0	1	1.45	1.44757
318.15	589.3	2	3	0	0	0	0	0	0	0	0	0	0	0	0	0	0	0	0	0	0	4	0	0	0	0	1	0	0	0	0	4	1	0	0	0	1	1.45237	1.44757
320.65	589.3	2	3	0	0	0	0	0	0	0	0	0	0	0	0	0	0	0	0	0	0	4	0	0	0	0	1	0	0	0	0	4	1	0	0	0	1	1.45172	1.44768
323.15	589.3	2	3	0	0	0	0	0	0	0	0	0	0	0	0	0	0	0	0	0	0	4	0	0	0	0	1	0	0	0	0	4	1	0	0	0	1	1.45108	1.44683
325.65	589.3	2	3	0	0	0	0	0	0	0	0	0	0	0	0	0	0	0	0	0	0	4	0	0	0	0	1	0	0	0	0	4	1	0	0	0	1	1.45042	1.44694
328.15	589.3	2	3	0	0	0	0	0	0	0	0	0	0	0	0	0	0	0	0	0	0	4	0	0	0	0	1	0	0	0	0	4	1	0	0	0	1	1.44975	1.44647
330.65	589.3	2	3	0	0	0	0	0	0	0	0	0	0	0	0	0	0	0	0	0	0	4	0	0	0	0	1	0	0	0	0	4	1	0	0	0	1	1.44911	1.44656
333.15	589.3	2	3	0	0	0	0	0	0	0	0	0	0	0	0	0	0	0	0	0	0	4	0	0	0	0	1	0	0	0	0	4	1	0	0	0	1	1.44845	1.44717
335.65	589.3	2	3	0	0	0	0	0	0	0	0	0	0	0	0	0	0	0	0	0	0	4	0	0	0	0	1	0	0	0	0	4	1	0	0	0	1	1.44782	1.44769
338.15	589.3	2	3	0	0	0	0	0	0	0	0	0	0	0	0	0	0	0	0	0	0	4	0	0	0	0	1	0	0	0	0	4	1	0	0	0	1	1.44725	1.44668
298.15	589.3	2	16	0	0	0	0	0	0	2	0	0	0	0	0	0	0	0	0	1	0	0	0	0	0	0	0	0	1	0	0	3	0	0	0	1	1	1.48791	1.48745
303.15	589.3	2	16	0	0	0	0	0	0	2	0	0	0	0	0	0	0	0	0	1	0	0	0	0	0	0	0	0	1	0	0	3	0	0	0	1	1	1.48619	1.48575
308.15	589.3	2	16	0	0	0	0	0	0	2	0	0	0	0	0	0	0	0	0	1	0	0	0	0	0	0	0	0	1	0	0	3	0	0	0	1	1	1.48443	1.48421
313.15	589.3	2	16	0	0	0	0	0	0	2	0	0	0	0	0	0	0	0	0	1	0	0	0	0	0	0	0	0	1	0	0	3	0	0	0	1	1	1.48232	1.48261
318.15	589.3	2	16	0	0	0	0	0	0	2	0	0	0	0	0	0	0	0	0	1	0	0	0	0	0	0	0	0	1	0	0	3	0	0	0	1	1	1.48009	1.48017
323.15	589.3	2	16	0	0	0	0	0	0	2	0	0	0	0	0	0	0	0	0	1	0	0	0	0	0	0	0	0	1	0	0	3	0	0	0	1	1	1.47842	1.47886
328.15	589.3	2	16	0	0	0	0	0	0	2	0	0	0	0	0	0	0	0	0	1	0	0	0	0	0	0	0	0	1	0	0	3	0	0	0	1	1	1.47695	1.47688
333.15	589.3	2	16	0	0	0	0	0	0	2	0	0	0	0	0	0	0	0	0	1	0	0	0	0	0	0	0	0	1	0	0	3	0	0	0	1	1	1.47487	1.47438
298.15	589.3	1	5	0	0	0	0	0	0	1	0	0	0	0	0	0	0	0	0	1	0	0	0	0	0	0	0	0	1	0	0	8	1	0	0	1	1	1.53378	1.53406
303.15	589.3	1	5	0	0	0	0	0	0	1	0	0	0	0	0	0	0	0	0	1	0	0	0	0	0	0	0	0	1	0	0	8	1	0	0	1	1	1.53237	1.53213
308.15	589.3	1	5	0	0	0	0	0	0	1	0	0	0	0	0	0	0	0	0	1	0	0	0	0	0	0	0	0	1	0	0	8	1	0	0	1	1	1.53113	1.53138
313.15	589.3	1	5	0	0	0	0	0	0	1	0	0	0	0	0	0	0	0	0	1	0	0	0	0	0	0	0	0	1	0	0	8	1	0	0	1	1	1.52975	1.52955
318.15	589.3	1	5	0	0	0	0	0	0	1	0	0	0	0	0	0	0	0	0	1	0	0	0	0	0	0	0	0	1	0	0	8	1	0	0	1	1	1.52824	1.52822
323.15	589.3	1	5	0	0	0	0	0	0	1	0	0	0	0	0	0	0	0	0	1	0	0	0	0	0	0	0	0	1	0	0	8	1	0	0	1	1	1.52684	1.52689
328.15	589.3	1	5	0	0	0	0	0	0	1	0	0	0	0	0	0	0	0	0	1	0	0	0	0	0	0	0	0	1	0	0	8	1	0	0	1	1	1.52544	1.52553
333.15	589.3	1	5	0	0	0	0	0	0	1	0	0	0	0	0	0	0	0	0	1	0	0	0	0	0	0	0	0	1	0	0	8	1	0	0	1	1	1.52403	1.52418
298.15	589.3	1	5	0	0	0	0	0	0	0	0	0	0	0	0	0	0	0	0	1	0	0	0	1	0	0	0	0	0	0	0	3	0	0	0	1	1	1.5454	1.54523
303.15	589.3	1	5	0	0	0	0	0	0	0	0	0	0	0	0	0	0	0	0	1	0	0	0	1	0	0	0	0	0	0	0	3	0	0	0	1	1	1.54454	1.54425
308.15	589.3	1	5	0	0	0	0	0	0	0	0	0	0	0	0	0	0	0	0	1	0	0	0	1	0	0	0	0	0	0	0	3	0	0	0	1	1	1.54346	1.54251
313.15	589.3	1	5	0	0	0	0	0	0	0	0	0	0	0	0	0	0	0	0	1	0	0	0	1	0	0	0	0	0	0	0	3	0	0	0	1	1	1.54229	1.5425
318.15	589.3	1	5	0	0	0	0	0	0	0	0	0	0	0	0	0	0	0	0	1	0	0	0	1	0	0	0	0	0	0	0	3	0	0	0	1	1	1.54111	1.54133
323.15	589.3	1	5	0	0	0	0	0	0	0	0	0	0	0	0	0	0	0	0	1	0	0	0	1	0	0	0	0	0	0	0	3	0	0	0	1	1	1.53992	1.54067
328.15	589.3	1	5	0	0	0	0	0	0	0	0	0	0	0	0	0	0	0	0	1	0	0	0	1	0	0	0	0	0	0	0	3	0	0	0	1	1	1.53869	1.53828
333.15	589.3	1	5	0	0	0	0	0	0	0	0	0	0	0	0	0	0	0	0	1	0	0	0	1	0	0	0	0	0	0	0	3	0	0	0	1	1	1.53748	1.53671
293.15	589.3	1	9	0	0	0	0	0	1	0	0	0	0	0	0	0	0	0	0	0	0	0	1	0	0	0	0	0	0	0	0	3	0	0	0	1	1	1.5132	1.51309
298.15	589.3	1	9	0	0	0	0	0	1	0	0	0	0	0	0	0	0	0	0	0	0	0	1	0	0	0	0	0	0	0	0	3	0	0	0	1	1	1.5119	1.51169
303.15	589.3	1	9	0	0	0	0	0	1	0	0	0	0	0	0	0	0	0	0	0	0	0	1	0	0	0	0	0	0	0	0	3	0	0	0	1	1	1.5106	1.51076
308.15	589.3	1	9	0	0	0	0	0	1	0	0	0	0	0	0	0	0	0	0	0	0	0	1	0	0	0	0	0	0	0	0	3	0	0	0	1	1	1.5093	1.50899
313.15	589.3	1	9	0	0	0	0	0	1	0	0	0	0	0	0	0	0	0	0	0	0	0	1	0	0	0	0	0	0	0	0	3	0	0	0	1	1	1.508	1.50752
318.15	589.3	1	9	0	0	0	0	0	1	0	0	0	0	0	0	0	0	0	0	0	0	0	1	0	0	0	0	0	0	0	0	3	0	0	0	1	1	1.5067	1.50617
323.15	589.3	1	9	0	0	0	0	0	1	0	0	0	0	0	0	0	0	0	0	0	0	0	1	0	0	0	0	0	0	0	0	3	0	0	0	1	1	1.5054	1.50552
328.15	589.3	1	9	0	0	0	0	0	1	0	0	0	0	0	0	0	0	0	0	0	0	0	1	0	0	0	0	0	0	0	0	3	0	0	0	1	1	1.5041	1.504
333.15	589.3	1	9	0	0	0	0	0	1	0	0	0	0	0	0	0	0	0	0	0	0	0	1	0	0	0	0	0	0	0	0	3	0	0	0	1	1	1.5028	1.50243
298.15	589.3	4	7	0	2	0	0	0	0	0	0	0	0	0	0	0	0	0	1	0	0	6	0	0	0	0	0	0	2	0	0	2	3	0	0	0	1	1.4604	1.46036
303.15	589.3	4	7	0	2	0	0	0	0	0	0	0	0	0	0	0	0	0	1	0	0	6	0	0	0	0	0	0	2	0	0	2	3	0	0	0	1	1.45878	1.45892
308.15	589.3	4	7	0	2	0	0	0	0	0	0	0	0	0	0	0	0	0	1	0	0	6	0	0	0	0	0	0	2	0	0	2	3	0	0	0	1	1.45714	1.4573
313.15	589.3	4	7	0	2	0	0	0	0	0	0	0	0	0	0	0	0	0	1	0	0	6	0	0	0	0	0	0	2	0	0	2	3	0	0	0	1	1.45549	1.45569
318.15	589.3	4	7	0	2	0	0	0	0	0	0	0	0	0	0	0	0	0	1	0	0	6	0	0	0	0	0	0	2	0	0	2	3	0	0	0	1	1.45386	1.45399
323.15	589.3	4	7	0	2	0	0	0	0	0	0	0	0	0	0	0	0	0	1	0	0	6	0	0	0	0	0	0	2	0	0	2	3	0	0	0	1	1.45226	1.45201
328.15	589.3	4	7	0	2	0	0	0	0	0	0	0	0	0	0	0	0	0	1	0	0	6	0	0	0	0	0	0	2	0	0	2	3	0	0	0	1	1.45065	1.4507
333.15	589.3	4	7	0	2	0	0	0	0	0	0	0	0	0	0	0	0	0	1	0	0	6	0	0	0	0	0	0	2	0	0	2	3	0	0	0	1	1.44902	1.44919
338.15	589.3	4	7	0	2	0	0	0	0	0	0	0	0	0	0	0	0	0	1	0	0	6	0	0	0	0	0	0	2	0	0	2	3	0	0	0	1	1.44744	1.4476
343.15	589.3	4	7	0	2	0	0	0	0	0	0	0	0	0	0	0	0	0	1	0	0	6	0	0	0	0	0	0	2	0	0	2	3	0	0	0	1	1.44588	1.44561
293.1	589.3	3	3	0	2	0	0	0	0	0	0	0	0	0	0	0	0	0	1	0	0	6	0	0	0	0	0	0	2	0	0	3	2	0	0	0	1	1.4559	1.45657
293.1	589.3	3	3	0	0	0	0	0	0	0	0	0	0	0	0	0	0	0	1	2	0	0	0	0	0	0	0	0	0	0	0	3	2	0	0	0	1	1.5278	1.53401
298.1	589.3	2	4	0	0	0	0	0	0	0	0	0	0	0	0	0	0	0	0	0	0	4	0	0	0	0	1	0	0	0	0	3	0	0	0	1	1	1.4253	1.42325
298.1	589.3	2	4	0	0	0	0	0	0	0	0	0	0	0	0	0	0	0	0	0	0	4	0	0	0	0	1	0	0	0	0	3	0	0	0	1	1	1.4261	1.42325
283.15	589.3	2	3	0	8	0	0	0	0	0	0	0	0	0	0	0	0	0	1	0	0	18	0	0	0	0	0	0	2	0	0	3	0	0	0	1	1	1.39249	1.39268
288.15	589.3	2	3	0	8	0	0	0	0	0	0	0	0	0	0	0	0	0	1	0	0	18	0	0	0	0	0	0	2	0	0	3	0	0	0	1	1	1.39104	1.39451
293.15	589.3	2	3	0	8	0	0	0	0	0	0	0	0	0	0	0	0	0	1	0	0	18	0	0	0	0	0	0	2	0	0	3	0	0	0	1	1	1.38955	1.38964
298.15	589.3	2	3	0	8	0	0	0	0	0	0	0	0	0	0	0	0	0	1	0	0	18	0	0	0	0	0	0	2	0	0	3	0	0	0	1	1	1.38807	1.38805
303.15	589.3	2	3	0	8	0	0	0	0	0	0	0	0	0	0	0	0	0	1	0	0	18	0	0	0	0	0	0	2	0	0	3	0	0	0	1	1	1.38662	1.38671
308.15	589.3	2	3	0	8	0	0	0	0	0	0	0	0	0	0	0	0	0	1	0	0	18	0	0	0	0	0	0	2	0	0	3	0	0	0	1	1	1.38516	1.38518
313.15	589.3	2	3	0	8	0	0	0	0	0	0	0	0	0	0	0	0	0	1	0	0	18	0	0	0	0	0	0	2	0	0	3	0	0	0	1	1	1.38367	1.38352
318.15	589.3	2	3	0	8	0	0	0	0	0	0	0	0	0	0	0	0	0	1	0	0	18	0	0	0	0	0	0	2	0	0	3	0	0	0	1	1	1.38222	1.38215
323.15	589.3	2	3	0	8	0	0	0	0	0	0	0	0	0	0	0	0	0	1	0	0	18	0	0	0	0	0	0	2	0	0	3	0	0	0	1	1	1.38078	1.38085
328.15	589.3	2	3	0	8	0	0	0	0	0	0	0	0	0	0	0	0	0	1	0	0	18	0	0	0	0	0	0	2	0	0	3	0	0	0	1	1	1.3793	1.37956
333.15	589.3	2	3	0	8	0	0	0	0	0	0	0	0	0	0	0	0	0	1	0	0	18	0	0	0	0	0	0	2	0	0	3	0	0	0	1	1	1.37783	1.37761
338.15	589.3	2	3	0	8	0	0	0	0	0	0	0	0	0	0	0	0	0	1	0	0	18	0	0	0	0	0	0	2	0	0	3	0	0	0	1	1	1.37638	1.3771
343.15	589.3	2	3	0	8	0	0	0	0	0	0	0	0	0	0	0	0	0	1	0	0	18	0	0	0	0	0	0	2	0	0	3	0	0	0	1	1	1.37496	1.37482
[truncated: 5,372 more rows]
