# Supplementary material for: Insights into modeling refractive index of ionic liquids using chemical structure-based machine learning methods
Source: Sci Rep. 2023 Jul 24;13:11966. doi: 10.1038/s41598-023-39079-5 (PMC10366230; doi:10.1038/s41598-023-39079-5)
Supplement: Supplementary file 7 — Supplementary Information 7. [file 41598_2023_39079_MOESM7_ESM.xlsx]

## Sheet: Sheet1
Table S1. Temperature, wavelength, refractive index, and the number of corresponding data points of the used ILs in the current study
Full name	T (K)	Wavelength (nm)	Refractive index	Number of data points
(S)-1,5-diisobutoxy-1,5-dioxopentan-2-aminium dodecyl sulfate	323.15-343.15	589.3	1.4393-1.4472	5
(S)-1,5-diisopropoxy-1,5-dioxopentan-2-aminium dodecyl sulfate	288.15-343.15	589.3	1.4392-1.4575	12
(S)-1-isobutoxy-1-oxopropan-2-aminium dodecyl sulfate	288.15-343.15	589.3	1.4336-1.456	12
(S)-1-isopropoxy-3-methyl-1-oxobutan-2-aminium dodecyl sulfate	288.15-343.15	589.3	1.4388-1.4555	12
1-(2,3-dihydroxypropyl)-1-methylpyrrolidin-1-ium bis((trifluoromethyl)sulfonyl)amide	298.1	589.3	1.434	1
1-(2-amino-2-oxoethyl)-3-(4-(3-(2-amino-2-oxoethyl)-1H-imidazol-3-ium-1-yl)butyl)-1H-imidazol-3-ium bis((trifluoromethyl)sulfonyl)amide	298.15-343.15	589.3	1.443-1.4546	10
1-(2-cyanoethyl)-3-(2-((2-methoxyethoxy)methoxy)ethyl)imidazolium bis((trifluoromethyl)sulfonyl)amide	293-333	589.3	1.434-1.448	5
1-(2-cyanoethyl)-3-(2-(methoxymethoxy)ethyl)imidazolium bis((trifluoromethyl)sulfonyl)amide	293-333	589.3	1.429-1.446	5
1-(2-cyanoethyl)-3-(2-hydroxyethyl)-1H-imidazolium chloride	293.15-333.15	589.3	1.53847-1.54996	9
1-(2-cyanoethyl)-3-hexyl-1H-imidazol-3-ium 1,4-bis((2-ethylhexyl)oxy)-1,4-dioxobutane-2-sulfonate	298.15-333.15	589.3	1.47029-1.4797	8
1-(2-cyanoethyl)imidazolium butanoate	293.15-333.15	589.3	1.457-1.4715	9
1-(2-cyanoethyl)imidazolium hexanoate	293.15-333.15	589.3	1.4552-1.4698	9
1-(2-cyanoethyl)imidazolium propionate	293.15-333.15	589.3	1.4601-1.4743	9
1-(2-ethoxyethyl)-1-methylpyrrolidinium bis((trifluoromethyl)sulfonyl)amide	283.15-353.15	589.3	1.4072-1.4252	9
1-(2-ethoxyethyl)-3-methylimidazolium bis((trifluoromethyl)sulfonyl)amide	283.15-353.15	589.3	1.4118-1.4312	9
1-(2-ethoxyethyl)pyridinium bis((trifluoromethyl)sulfonyl)amide	283.15-353.15	589.3	1.4265-1.4455	9
1-(2-hydroxyethyl)-1-methylpyrrolidin-1-ium bis((trifluoromethyl)sulfonyl)amide	288.15-348.15	589.3	1.4143-1.4307	14
1-(2-hydroxyethyl)-3-methylimidazolium bis[(trifluoromethyl)sulfonyl]imide	288.15-348.15	589.3	1.4192-1.4365	14
1-(2-hydroxyethyl)-3-methylimidazolium nonafluoro-1-butanesulfonate	283.15-353.15	589.3	1.38216-1.4004	15
1-(2-hydroxyethyl)-3-methylimidazolium perfluoropentanoate	283.15-353.15	589.3	1.39221-1.41083	15
1-(2-methoxyethyl)-1-methylpyrrolidinium bis((trifluoromethyl)sulfonyl)amide	283.15-353.15	589.3	1.4077-1.4254	9
1-(2-methoxyethyl)-3-methyl-1H-imidazolium bis((trifluoromethyl)sulfonyl)amide	283.15-353.15	589.3	1.4128-1.4311	9
1-(2-methoxyethyl)-3-methylimidazolium chloride	288.15-328.15	589.3	1.5046-1.5201	9
1-(2-methoxyethyl)pyridinium bis(trifluoromethylsulfonyl)amide	283.15-353.15	589.3	1.4287-1.4475	9
1-(2-propoxyethyl)pyridinium bis((trifluoromethyl)sulfonyl)amide	283.15-353.15	589.3	1.4267-1.4458	9
1-(3-cyanopropyl)-3-methylimidazolium cyanocyanamide	298.1	589.3	1.5258	1
1-(3-methoxy-3-oxopropyl)-3-pentylimidazolium dicyanamide	293-333	589.3	1.5-1.514	5
1-(3-methoxy-3-oxopropyl)-3-propylimidazolium dicyanamide	293-333	589.3	1.504-1.522	5
1-(3-methoxypropyl)-1-methylpyrrolidinium bis((trifluoromethyl)sulfonyl)amide	283.15-353.15	589.3	1.4113-1.429	9
1-(3-methoxypropyl)pyridinium bis((trifluoromethyl)sulfonyl)amide	283.15-353.15	589.3	1.4301-1.448	9
1-(4-chlorophenyl)-2,3,5-trimethylpyrazolium methanesulfonate	298-333	589.3	1.5354-1.546	4
1-(4-methylphenyl)-2,3,5-trimethylpyrazolium methanesulfonate	298-333	589.3	1.5237-1.5339	4
1-(6-hydroxyhexyl)imidazolium chloride	293.15-333.15	589.3	1.4989-1.5093	9
1-(ethoxymethyl)-1-methylpyrrolidinium bis((trifluoromethyl)sulfonyl)amide	283.15-353.15	589.3	1.4027-1.421	9
1-(ethoxymethyl)pyridinium bis((trifluoromethyl)sulfonyl)amide	283.15-353.15	589.3	1.4262-1.445	9
1-(methoxymethyl)-3-methylimidazolium bis((trifluoromethyl)sulfonyl)amide	283.15-353.15	589.3	1.4114-1.4299	9
1-(methoxymethyl)pyridinium bis((trifluoromethyl)sulfonyl)amide	283.15-353.15	589.3	1.4274-1.4454	9
1,2-diethylpyridinium ethylsulfate	288.15-343.15	589.3	1.5009-1.51631	17
1,3-dibutyl-1H-imidazolium bis((trifluoromethyl)sulfonyl)amide	283.15-313.15	589.3	1.4298-1.4376	4
1,3-diethylimidazolium ethyl sulfate	298.15	589.3	1.473	1
1,3-dimethyl-1H-imidazolium tetrafluoroborate	298.2-338.2	589.3	1.3975-1.4055	5
1,3-dimethylimidazolium methylsulfate	283.15-343.15	589.3	1.47027-1.48659	31
1,3-dimethylpyridinium methyl sulfate	293.15-343.15	589.3	1.50046-1.5147	11
1-[(1R,2S,5R)-(-)-menthoxymethyl]-3-methylimidazolium bis(trifluoromethylsulfonyl)imide	298.15	589.3	1.4483	1
1-[(1R,2S,5R)-(-)-menthoxymethyl]-3-nonylimidazolium bis(trifluoromethylsulfonyl)imide	298.15	589.3	1.4507	1
1-[(1R,2S,5R)-(-)-menthoxymethyl]-3-octylimidazolium bis(trifluoromethylsulfonyl)imide	298.15	589.3	1.4502	1
1-[(1R,2S,5R)-(-)-menthoxymethyl]-3-pentylimidazolium bis(trifluoromethylsulfonyl)imide	298.15	589.3	1.4492	1
1-[(1R,2S,5R)-(-)-menthoxymethyl]-3-propylimidazolium bis(trifluoromethylsulfonyl)imide	298.15	589.3	1.4484	1
1-[(1R,2S,5R)-(-)-menthoxymethyl]-3-undecylimidazolium bis(trifluoromethylsulfonyl)imide	298.15	589.3	1.4511	1
1-amylpyridinium trifluoroacetate	293.15-343.15	589.3	1.4821-1.4945	11
1-benzyl-3-methyl-1H-imidazolium chloride	298.15-343.15	589.3	1.52462-1.53647	10
1-benzyl-3-methyl-1H-imidazolium methyl sulfate	298.15-343.15	589.3	1.56519-1.5778	10
1-benzyl-3-methylimidazolium 2-acrylamido-2-methylpropanesulfonate	288.15-333.15	589.3	1.53314-1.5438	10
1-butyl-1-ethylpyrrolidinium ethyl sulfate	328.15-343.15	589.3	1.46315-1.4671	4
1-butyl-1-methylpiperidinium 2-(2,4-dichlorophenoxy)propionate	293	589.3	1.5381	1
1-butyl-1-methylpiperidinium bis(trifluoromethanesulfonyl)imide	288.15-353.15	589.3	1.41423-1.43251	23
1-butyl-1-methylpyrrolidinium 1,2,4-triazolide	296	589.3	1.506	1
1-butyl-1-methylpyrrolidinium 2-acrylamido-2-methylpropanesulfonate	288.15-333.15	589.3	1.48101-1.49533	10
1-butyl-1-methylpyrrolidinium acetate	283.15-353.15	589.3	1.45479-1.47263	15
1-butyl-1-methylpyrrolidinium bis(fluorosulfonyl)amide	283.15-353.15	589.3	1.4344-1.453	15
1-butyl-1-methylpyrrolidinium bis[(trifluoromethyl)sulfonyl]imide	283.1-363.15	589.3	1.4035-1.42717	43
1-butyl-1-methylpyrrolidinium dicyanamide	288.15-343.15	589.3	1.4779-1.49968	30
1-butyl-1-methylpyrrolidinium methyl sulfate	298.15-343.15	589.3	1.46143-1.47308	10
1-butyl-1-methylpyrrolidinium trifluoromethanesulfonate	288.15-343.15	589.3	1.42067-1.43557	32
1-butyl-2,3,5-trimethylpyridinium bis(trifluoromethylsulfonyl)amide	293.1	589.3	1.4583	1
1-butyl-2,3-dimethylimidazolium DL-alaninate	288.15-328.15	589.3	1.506-1.5192	9
1-butyl-2,3-dimethylimidazolium glycinate	288.15-328.15	589.3	1.4949-1.5064	9
1-butyl-2,3-dimethylimidazolium tetrafluoroborate	298.15	589.3	1.433	1
1-butyl-2,3-dimethylpyridinium 1,1,1-trifluoromethanesulfonate	293.1	589.3	1.4748	1
1-butyl-2,3-dimethylpyridinium bis(trifluoromethylsulfonyl)amide	293.1	589.3	1.4497	1
1-butyl-2,3-dimethylpyridinium dicyanamide	293.1	589.3	1.5403	1
1-butyl-2-methylpyridinium tetrafluoroborate	288.15-338.15	589.3	1.44725-1.46042	25
1-butyl-3-(2-cyanoethyl)-1H-imidazol-3-ium dodecyl sulfate	298.15-333.15	589.3	1.47487-1.48791	8
1-butyl-3-(2-cyanoethyl)-1H-imidazolium benzenesulfonate	298.15-333.15	589.3	1.52403-1.53378	8
1-butyl-3-(2-cyanoethyl)-1H-imidazolium bromide	298.15-333.15	589.3	1.53748-1.5454	8
1-butyl-3-(6-hydroxyhexyl)-1H-imidazolium chloride	293.15-333.15	589.3	1.5028-1.5132	9
1-butyl-3,5-dimethyl-2-pentylpyridinium bis(trifluoromethylsulfonyl)imide	298.15-343.15	589.3	1.44588-1.4604	10
1-butyl-3,5-dimethylpyridinium bis(trifluoromethylsulfonyl)amide	293.1	589.3	1.4559	1
1-butyl-3,5-dimethylpyridinium dicyanamide	293.1	589.3	1.5278	1
1-butyl-3-ethylimidazolium tetrafluoroborate	298.1	589.3	1.4253-1.4261	2
1-butyl-3-methyl-1H-imidazolium bis(perfluorobutylsulfonyl)amide	283.15-353.15	589.3	1.37206-1.39249	15
1-butyl-3-methyl-1H-imidazolium tetracyanoborate	283.15-313.15	589.3	1.4473-1.4561	4
1-butyl-3-methylimidazolium (S)-2-amino-4-carboxybutanoate	298.15-313.15	589.3	1.5168-1.5209	4
1-butyl-3-methylimidazolium 2-(2-methoxyethoxy)ethyl sulfate	298.2	589.3	1.48	1
1-butyl-3-methylimidazolium 2-acrylamido-2-methylpropanesulfonate	288.15-333.15	589.3	1.49289-1.50711	10
1-butyl-3-methylimidazolium acetate	283.15-353.15	589.3	1.4718-1.49925	51
1-butyl-3-methylimidazolium bis(trifluoromethylsulfonyl)imide	283.13-343.15	430.1-822.7	1.413-1.437	79
1-butyl-3-methylimidazolium bromide	293.15-323.2	589.3	1.5326-1.54699	21
1-butyl-3-methylimidazolium dicyanamide	283.15-353.15	589.3	1.48816-1.51371	35
1-butyl-3-methylimidazolium glycinate	293.15-323.15	589.3	1.5019-1.5091	7
1-butyl-3-methylimidazolium hexafluorophosphate	283.15-343.15	589.3,632.8	1.39771-1.41332	107
1-butyl-3-methylimidazolium hydrogen sulfate	298.15-333.15	589.3	1.4721-1.5043	8
1-butyl-3-methylimidazolium ibuprofenate	288.15-318.15	589.3	1.5101-1.5212	4
1-butyl-3-methylimidazolium iodide	293-323.2	589.3	1.5608-1.5825	17
1-butyl-3-methylimidazolium L-serinate	298.15-338.15	589.3	1.5069-1.5143	9
1-butyl-3-methylimidazolium methyl sulfate	283-368.1	589.3	1.4615-1.48351	76
1-butyl-3-methylimidazolium octyl sulfate	288.15-343.15	589.3	1.45625-1.4725	32
1-butyl-3-methylimidazolium perchlorate	283.15-353.15	589.3	1.4577-1.4763	15
1-butyl-3-methylimidazolium phenolate	293-333	589.3	1.5402-1.5545	9
1-butyl-3-methylimidazolium salicylate	288.15-318.15	589.3	1.6413-1.6503	4
1-butyl-3-methylimidazolium taurate	288.15-328.15	589.3	1.4946-1.507	9
1-butyl-3-methylimidazolium tetrafluoroborate	283.15-353.15	430.1-822.7	1.40741-1.4324	217
1-butyl-3-methylimidazolium thiocyanate	283.15-353.15	589.3	1.52252-1.5437	42
1-butyl-3-methylimidazolium tricyanomethane	283.15-353.15	589.3	1.48809-1.51343	19
1-butyl-3-methylimidazolium trifluoromethanesulfonate	283.1-363.15	430.1-822.7	1.4154-1.4487	102
1-butyl-3-methylimidazolium triiodide	298.35	589.3	1.7	1
1-butyl-3-methylimidazolium tris(pentafluoroethyl)trifluorophosphate	283.15-353.15	589.3	1.33517-1.38097	8
1-butyl-3-methylimidazolium tris[(trifluoromethyl)sulfonyl]methide	298.1	589.3	1.436	1
1-butyl-3-methylpyridinium 1,1,1-trifluoro-N-[(trifluoromethyl)sulfonyl]methanesulfonamide	288.15-353.15	589.3	1.42953-1.44894	33
1-butyl-3-methylpyridinium dicyanamide	283.15-328.15	589.3	1.5241-1.53857	19
1-butyl-3-methylpyridinium tetrafluoroborate	283.15-328.15	589.3	1.4422-1.45518	26
1-butyl-3-methylpyridinium trifluoromethanesulfonate	288.15-308.15	589.3	1.45868-1.46446	7
1-butyl-3-propanenitrile imidazolium dioctysulfosuccinate	298.15-333.15	589.3	1.4707-1.48048	8
1-butyl-3-propanenitrile imidazolium trifluoromethanesulfonate	298.15-333.15	589.3	1.52515-1.53523	8
1-butyl-4-methylpyridinium bis((trifluoromethyl)sulfonyl)amide	293.15-353.15	589.3	1.4298-1.448	7
1-butyl-4-methylpyridinium tetrafluoroborate	283.15-333.15	589.3	1.44436-1.45659	34
1-butyl-5-ethyl-2-methylpyridinium bis(trifluoromethylsulfonyl)amide	293.1	589.3	1.4552	1
1-butylimidazolium hydrogen sulfate	293.15-323.15	589.3	1.48628-1.49259	7
1-butylpyridinium 2-acrylamido-2-methylpropanesulfonate	288.15-333.15	589.3	1.51068-1.52465	10
1-butylpyridinium bis(fluorosulfonyl)amide	283.15-353.15	589.3	1.45536-1.4757	28
1-butylpyridinium bis[(trifluoromethyl)sulfonyl]imide	283.15-353.15	589.3	1.4269-1.4474	31
1-butylpyridinium dicyanamide	298.15-338.15	589.3	1.5202-1.5345	9
1-butylpyridinium tetrafluoroborate	281.729-353.15	589.3,632.8	1.4312-1.44984	62
1-butylpyridinium trifluoroacetate	293.15-343.15	589.3	1.4965-1.5101	11
1-butylpyridinium trifluoromethanesulfonate	298.15-338.15	589.3	1.4471-1.45819	17
1-butyronitrile-3-methylimidazolium tetrafluoroborate	283.15-323.13	589.3	1.4283-1.4396	6
1-decyl-1-methylpiperidinium 2-(2,4-dichlorophenoxy)propionate	293	589.3	1.5221	1
1-decyl-1-methylpyrrolidinium bis(trifluoromethylsulfonyl)amide	298.1	589.3	1.431	1
1-decyl-3-ethylimidazolium tetrafluoroborate	298.1	589.3	1.4376-1.4399	2
1-decyl-3-methyl-1H-imidazolium tetracyanoborate	283.15-313.15	589.3	1.4522-1.4612	4
1-decyl-3-methylimidazolium bis(trifluoromethylsulfonyl)amide	293.15-363.15	589.3	1.4166-1.43662	15
1-decyl-3-methylimidazolium chloride	293.15-363.15	589.3	1.47869-1.5002	18
1-decyl-3-methylimidazolium phenolate	293-333	589.3	1.5092-1.5228	9
1-decyl-3-methylimidazolium tetrafluoroborate	298.1	589.3	1.4368-1.4396	2
1-decyl-3-methylimidazolium trifluoromethansulfate	298.15	589.3	1.444	1
1-decyl-3-methylimidazolium trihydrogen diphosphate	313.15-363.15	589.3	1.43902-1.44929	6
1-decyl-3-propanenitrile imidazolium dioctysulfosuccinate	298.15-333.15	589.3	1.46601-1.4761	8
1-decylpyridinium bis(trifluoromethylsulfonyl)imide	293.15-333.15	589.3	1.43796-1.45007	9
1-dodecyl-1-methylpiperidinium 2-(2,4-dichlorophenoxy)propionate	293	589.3	1.518	1
1-dodecyl-3-methyl-1H-imidazolium bis(trifluoromethylsulfonyl)amide	293.15-363.15	589.3	1.4179-1.43958	13
1-dodecylpyridinium bis(trifluoromethylsulfonyl)imide	293.15-333.15	589.3	1.43946-1.45131	9
1-ethyl-1H-imidazolium acetate	283.15-353.15	589.3	1.43607-1.46347	15
1-ethyl-1-methylpyrrolidinium ethyl sulfate	308.15-343.15	589.3	1.46116-1.47021	8
1-ethyl-2-methylpyridinium bis((trifluoromethyl)sulfonyl)amide	283.15-343.15	589.3	1.43454-1.4525	34
1-ethyl-3-(2-methoxyethyl)imidazolium dicyanamide	298.15-338.15	589.3	1.4946-1.5053	9
1-ethyl-3-(6-hydroxyhexyl)-1H-imidazolium chloride	293.15-333.15	589.3	1.5011-1.5115	9
1-ethyl-3,5-dimethyl-2-pentylpyridinium bis(trifluoromethylsulfonyl)imide	298.15-343.15	589.3	1.44667-1.46108	10
1-ethyl-3-hexylimidazolium tetrafluoroborate	298.1	589.3	1.4292-1.4294	2
1-ethyl-3-methyl-1H-imidazolium 1,1,2,2-tetrafluoroethane-1-sulfonate	293.15-353.15	589.3	1.42514-1.441	7
1-ethyl-3-methyl-1H-imidazolium bis(fluorosulfonyl)amide	283.15-353.15	589.3	1.43207-1.45179	15
1-ethyl-3-methyl-1H-imidazolium L-prolinate	293.15-353.15	589.3	1.5031-1.52291	22
1-ethyl-3-methyl-1H-imidazolium tricyanomethanide	283.15-353.15	589.3	1.49293-1.51821	37
1-ethyl-3-methylimidazolium 2-(2-methoxyethoxy) ethylsulfate	293.2-333.2	589.3	1.46995-1.482	16
1-ethyl-3-methylimidazolium 2-acrylamido-2-methylpropanesulfonate	288.15-333.15	589.3	1.48411-1.49747	10
1-ethyl-3-methylimidazolium 4-methylbenzenesulfonate	298.2-342.37	589.3	1.53304-1.53844	11
1-ethyl-3-methylimidazolium acetate	278.15-353.15	589.3	1.48479-1.50484	87
1-ethyl-3-methylimidazolium ammonioacetate	293.15-353.15	589.3	1.49321-1.52134	22
1-ethyl-3-methylimidazolium bis((trifluoromethyl)sulfonyl)imid	313.15	589.3	1.41695	1
1-ethyl-3-methylimidazolium bis((trifluoromethyl)sulfonyl)imide	283-368.1	430.1-822.7	1.4033-1.4334	118
1-ethyl-3-methylimidazolium dicyanamide	283.15-353.15	589.3	1.49367-1.51774	52
1-ethyl-3-methylimidazolium diethyl phosphate	293-313.2	589.3	1.4691-1.4742	6
1-ethyl-3-methylimidazolium dimethylphosphate	298.19-327.64	589.3	1.47384-1.48175	7
1-ethyl-3-methylimidazolium ethyl sulfate	283.15-358.15	589.3	1.46359-1.48317	109
1-ethyl-3-methylimidazolium hydrogen sulfate	283.15-353.15	589.3	1.48512-1.50042	15
1-ethyl-3-methylimidazolium lactate	288.15-333.15	589.3	1.4913-1.5026	10
1-ethyl-3-methylimidazolium L-alaninate	293.15-353.15	589.3	1.49228-1.51366	22
1-ethyl-3-methylimidazolium methanesulfonate	283.15-353.15	589.3	1.4771-1.5018	27
1-ethyl-3-methylimidazolium methyl sulfate	293.15-343.15	589.3	1.46954-1.483	34
1-ethyl-3-methylimidazolium octyl sulfate	283.15-313.15	589.3	1.471-1.479	9
1-ethyl-3-methylimidazolium phenolate	293-333	589.3	1.5513-1.5633	9
1-ethyl-3-methylimidazolium taurinate	293.15-353.15	589.3	1.49726-1.5135	13
1-ethyl-3-methylimidazolium tetracyanoborate	283.15-353.15	589.3	1.4284-1.4533	32
1-ethyl-3-methylimidazolium tetrafluoroborate	283.1-363.15	430.1-822.7	1.3915-1.4224	132
1-ethyl-3-methylimidazolium thiocyanate	283.15-353.15	589.3	1.53282-1.556	37
1-ethyl-3-methylimidazolium trifluoromethanesulfonate	288.15-343.15	430.1-822.7	1.4212-1.4453	65
1-ethyl-3-methylimidazolium tris(pentafluoroethyl)trifluorophosphate	283.15-353.15	589.3	1.35509-1.37305	15
1-ethyl-3-methylpyridinium bis((trifluoromethyl)sulfonyl)amide	293.15-343.15	589.3	1.43007-1.44529	20
1-ethyl-3-methylpyridinium bis(fluorosulfonyl)amide	283.15-353.15	589.3	1.45612-1.47636	15
1-ethyl-3-methylpyridinium ethylsulfate	298.15-343.15	589.3	1.49361-1.50666	11
1-ethyl-3-methylpyridinium perfluoropentanoate	293.15-353.15	589.3	1.40531-1.42282	13
1-ethyl-3-octylimidazolium tetrafluoroborate	298.1	589.3	1.4346-1.4375	2
1-ethyl-4-methylpyridinium bis((trifluoromethyl)sulfonyl)amide	293.15-343.15	589.3	1.43047-1.44562	11
1-ethylpyridinium bis(fluorosulfonyl)amide	283.15-353.15	589.3	1.45476-1.47477	15
1-ethylpyridinium bis[(trifluoromethyl)sulfonyl]imide	288.15-343.15	589.3	1.42762-1.44405	33
1-ethylpyridinium dicyanamide	298.15	589.3	1.5463	1
1-ethylpyridinium ethyl sulfate	298.15-343.15	589.3	1.49309-1.50525	11
1-ethylpyridinium triflate	293.15-338.15	589.3	1.44789-1.46039	19
1-ethylpyridinium trifluoroacetate	293.15-343.15	589.3	1.5563-1.5683	11
1-heptyl-1-methylpiperidinium 2-(2,4-dichlorophenoxy)propionate	293	589.3	1.528	1
1-heptyl-3-methylimidazolium hexafluorophosphate	288.25-318.02	589.3	1.41483-1.528	7
1-hexyl-1,4-diazabicyclo[2.2.2]octan-1-ium bis((trifluoromethyl)sulfonyl)amide	313	589.3	1.4379	1
1-hexyl-1-methylpiperidinium 2-(2,4-dichlorophenoxy)propionate	293	589.3	1.5302	1
1-hexyl-1-methylpyrrolidinium bis(trifluoromethanesulfonyl)imide	298.1,298.15	589.3	1.425-1.4264	2
1-hexyl-2,3,5-trimethylpyridinium bis(trifluoromethylsulfonyl)imide	298.15-343.15	589.3	1.45044-1.528	10
1-hexyl-2,4-dimethylpyridinium bis((trifluoromethyl)sulfonyl)amide	298.15	589.3	1.45336	1
1-hexyl-2-ethyl-3,5-dimethylpyridinium 1,1,1-trifluoro-N-[(trifluoromethyl)sulfonyl]methanesulfonamide	298.15-343.15	589.3	1.44499-1.528	10
1-hexyl-3,5-dimethyl-2-pentylpyridinium bis(trifluoromethylsulfonyl)imide	298.15-343.15	589.3	1.44607-1.528	10
1-hexyl-3,5-dimethylpyridinium bis(trifluoromethylsulfonyl)imide	298.15	589.3	1.44978	1
1-hexyl-3-methylimidazolium bis[(trifluoromethyl)sulfonyl]imide	282.994-343.15	430.1-822.7	1.4161-1.528	102
1-hexyl-3-methylimidazolium chloride	288.15-343.15	589.3	1.5039-1.528	31
1-hexyl-3-methylimidazolium dicyanamide	283.15-353.15	589.3	1.48541-1.528	33
1-hexyl-3-methylimidazolium DL-glutamate	293.15-328.15	589.3	1.5065-1.528	8
1-hexyl-3-methylimidazolium DL-threoninate	288.15-328.15	589.3	1.4925-1.528	9
1-hexyl-3-methylimidazolium ethyl sulfate	298.15-328.15	589.3	1.4566-1.528	4
1-hexyl-3-methylimidazolium hexafluorophosphate	288.15-343.15	589.3	1.40583-1.528	74
1-hexyl-3-methylimidazolium iodide	298.45	589.3	1.549	1
1-hexyl-3-methylimidazolium methyl sulfate	298.15-328.15	589.3	1.4654-1.528	4
1-hexyl-3-methylimidazolium phenolate	293-333	589.3	1.5254-1.5382	9
1-hexyl-3-methylimidazolium propanoate	288.15-328.15	589.3	1.4755-1.528	9
1-hexyl-3-methylimidazolium tetracyanoborate	283.15-353.15	589.3	1.43437-1.528	19
1-hexyl-3-methylimidazolium tetrafluoroborate	279.705	430.1-822.7	1.4038-1.528	106
1-hexyl-3-methylimidazolium thiocyanate	288.15-303.15	589.3	1.528-1.5547	4
1-hexyl-3-methylimidazolium trifluoromethanesulfonate	298.15-343.15	589.3	1.42761-1.528	11
1-hexyl-3-methylimidazolium tris(pentafluoroethyl)trifluorophosphate	303.15-328.15	589.3	1.37764-1.528	6
1-hexylpyridinium bis(fluorosulfonyl)amide	283.15-353.15	589.3	1.45489-1.528	15
1-hexylpyridinium bis(trifluromethylsulfonyl)imide	293.15-318.15	589.3	1.4377-1.528	6
1-hexylpyridinium dicyanamide	298.15	589.3	1.5267	1
1-hexylpyridinium tetrafluoroborate	298.15	589.3	1.4474	1
1-hexylpyridinium trifluoroacetate	293.15-343.15	589.3	1.4636-1.528	11
1-isobutyl-1-methylpiperidinium bis((trifluoromethyl)sulfonyl)imide	288.15-333.15	589.3	1.42093-1.528	10
1-isobutyl-1-methylpyrrolidinium bis((trifluoromethyl)sulfonyl)imide	288.15-318.15	589.3	1.41837-1.528	7
1-isobutyl-3-methylimidazolium bis[(trifluoromethyl)sulfonyl]amide	288.15-318.15	589.3	1.42076-1.528	7
1-isobutyl-3-methylpyridinium bis((trifluoromethyl)sulfonyl)imide	288.15-318.15	589.3	1.43951-1.528	7
1-methyl-1-(2-propoxyethyl)pyrrolidinium bis((trifluoromethyl)sulfonyl)amide	283.15-353.15	589.3	1.4084-1.528	9
1-methyl-1-nonylpiperidinium 2-(2,4-dichlorophenoxy)propionate	293	589.3	1.525	1
1-methyl-1-octylpiperidinium 2-(2,4-dichlorophenoxy)propionate	293	589.3	1.5231	1
1-methyl-1-octylpyrrolidinium bis(trifluoromethylsulfonyl)amide	298.15	589.3	1.4295	1
1-methyl-1-pentylpiperidinium 2-(2,4-dichlorophenoxy)propionate	293	589.3	1.5354	1
1-methyl-1-propylpiperidinium bis(fluorosulfonyl)imide	283.15-353.15	589.3	1.4297-1.528	15
1-methyl-1-propylpiperidinium bis(trifluoromethylsulfonyl)imide	283.15-353.15	589.3	1.412-1.528	29
1-methyl-1-propylpyrrolidinium bis(fluorosulfonyl)amide	283.15-353.15	589.3	1.42792-1.528	15
1-methyl-1-propylpyrrolidinium bis[(trifluoromethyl)sulfonyl]imide	283.15-353.15	589.3	1.40589-1.528	56
1-methyl-1-tetradecylpiperidinium 2-(2,4-dichlorophenoxy)propionate	293	589.3	1.513	1
1-methyl-1-undecylpiperidinium 2-(2,4-dichlorophenoxy)propionate	293	589.3	1.5164	1
1-methyl-3-(2-(piperidin-1-yl)ethyl)imidazolium bis((trifluoromethyl)sulfonyl)amide	296	589.3	1.449	1
1-methyl-3-(2-propoxyethyl)imidazolium bis((trifluoromethyl)sulfonyl)amide	283.15-353.15	589.3	1.4123-1.528	9
1-methyl-3-(9E)-9-octadecen-1-yl-1H-Imidazolium 1,1,1-trifluoro-N-[(trifluoromethyl)sulfonyl]methanesulfonamide	293.2-343.2	589.3	1.4343-1.528	7
1-methyl-3-(9Z,12Z)-9,12-octadecadien-1-yl-1H-imidazolium 1,1,1-trifluoro-N-[(trifluoromethyl)sulfonyl]methanesulfonamide	283.2-343.2	589.3	1.4517-1.528	8
1-methyl-3-octyl-1H-imidazolium thiocyanate	288.15-303.15	589.3	1.528-1.5561	4
1-methyl-3-octylimidazolium 2-(2-methoxyethoxy)ethyl sulfate	298.2	589.3	1.466	1
1-methyl-3-octylimidazolium bis(trifluoromethylsulfonyl)imide	293.15-343.15	589.3	1.42-1.528	15
1-methyl-3-octylimidazolium bromide	288.15-323.15	589.3	1.48842-1.528	13
1-methyl-3-octylimidazolium chloride	283.15-363.15	589.3	1.4812-1.528	59
1-methyl-3-octylimidazolium phenolate	293-333	589.3	1.516-1.53	9
1-methyl-3-octylimidazolium tetracyanoborate	283.15-313.15	589.3	1.4509-1.528	4
1-methyl-3-octylimidazolium tetrafluoroborate	283.15-363.15	430.1-822.7	1.4142-1.528	103
1-methyl-3-octylimidazolium tricyanomethanide	283.15-313.15	589.3	1.4964-1.528	4
1-methyl-3-pentylimidazolium acetate	298.15-338.15	589.3	1.4751-1.528	9
1-methyl-3-pentylimidazolium hexafluorophosphate	288.25-318.05	589.3	1.40851-1.528	7
1-methyl-3-pentylimidazolium propanoate	288.15-328.15	589.3	1.4774-1.528	8
1-methyl-3-pentyl-imidazolium tetrafluoroborate	293.15-338.15	589.3	1.4153-1.528	10
1-methyl-3-propylimidazolium bis[(trifluoromethyl)sulfonyl]imide	288.15-348.15	430.1-822.7	1-1.4354	59
1-methyl-3-propylimidazolium L-serinate	298.15-338.15	589.3	1-1.5179	9
1-methylimidazolium acetate	298.15	589.3	1.4592	1
1-methylimidazolium hydrogen sulfate	293.15-323.15	589.3	1.48311-1.49571	14
1-methylpyridinium methylsulfate	283.15-343.15	589.3	1.5009-1.5164	24
1-nonyl-3-methylimidazolium hexafluorophosphate	288.23-317.95	589.3	1.41978-1.42822	7
1-octyl-3-methylimidazolium hexafluorophosphate	283.15-343.15	589.3,632.8	1.41056-1.42716	67
1-octyl-3-methylimidazolium trifluoromethanesulfonate	298.15	589.3	1.4419	1
1-octylpyridinium bis((trifluoromethyl)sulfonyl)amide	293.15-333.15	589.3	1.43681-1.4487	10
1-oleyl-3-methylimidazolium bis(trifluoromethanesulfonyl)imide	283.2-343.2	589.3	1.4379-1.4576	8
1-pentyl-3-methylimidazolium DL-glutamate	293.15-328.15	589.3	1.5083-1.5174	8
1-pentyl-3-methylimidazolium DL-threoninate	288.15-328.15	589.3	1.4955-1.508	9
1-pentyl-3-methylimidazolium lactate	288.15-333.15	589.3	1.4827-1.494	10
1-pentylpyridinium dicyanamide	298.15-338.15	589.3	1.5179-1.53	9
1-phenyl-2,3,5-trimethylpyrazolium methanesulfonate	298-333	633	1.51-1.5192	4
1-phenyl-2-butyl-3,5-dimethylpyrazolium methanesulfonate	298-333	633	1.5065-1.5164	4
1-phenyl-3,5-dimethyl-2-heptylpyrazolium methanesulfonate	298-333	633	1.5008-1.5104	4
1-phenyl-3,5-dimethyl-2-hexylpyrazolium methanesulfonate	298-333	633	1.5011-1.5119	4
1-phenyl-3,5-dimethyl-2-hexylpyrazolium tetrafluoroborate	298-333	633	1.4671-1.4772	4
1-phenyl-3,5-dimethyl-2-pentylpyrazolium methanesulfonate	298-333	633	1.5043-1.5141	4
1-phenyl-3,5-dimethyl-2-pentylpyrazolium tetrafluoroborate	298-333	633	1.4651-1.475	4
1-propyl-3-methylimidazolium acetate	298.15-338.15	589.3	1.4811-1.4902	9
1-propyl-3-methylimidazolium DL-threoninate	288.15-328.15	589.3	1.5026-1.5147	9
1-propyl-3-methylimidazolium glycine	293.15-323.15	589.3	1.4973-1.5091	7
1-propyl-3-methylimidazolium methylsulfate	298.15-328.15	589.3	1.4664-1.4761	4
1-propyl-3-methylimidazolium propionate	288.15-328.15	589.3	1.4818-1.4906	9
1-propyl-3-methylimidazolium tetrafluoroborate	298.15-338.15	430.1-822.7	1.4053-1.4284	39
1-propylpyridinium bis((trifluoromethyl)sulfonyl)amide	298.15-323.15	589.3	1.4349-1.4421	6
1-propylpyridinium dicyanamide	298.15-338.15	589.3	1.5276-1.5407	9
1-propylpyridinium tetrafluoroborate	283.15-338.15	589.3	1.43398-1.44855	23
1-propylpyridinium trifluoroacetate	293.15-343.15	589.3	1.5198-1.5316	11
1-tetradecyl-3-methylimidazolium bis(trifluoromethylsulfonyl)imide	303.15-363.15	589.3	1.4204-1.4384	9
2,3,5-trimethyl-1-(4-methoxyphenyl)-pyrazolium methanesulfonate	298-333	589.3	1.5266-1.5359	4
2,3,5-trimethyl-1-octylpyridinium bis(trifluoromethylsulfonyl)amide	293.1	589.3	1.4617	1
2,3,5-trimethyl-1-octylpyridinium iodide	293.1	589.3	1.5776	1
2,3-dimethyl-1-octylpyridinium 1,1,1-trifluoromethanesulfonate	293.1	589.3	1.4725	1
2,3-dimethyl-1-octylpyridinium bis(trifluoromethylsulfonyl)amide	293.1	589.3	1.4571	1
2,3-dimethyl-1-octylpyridinium thiocyanate	293.1	589.3	1.5489	1
2-ethyl-1-methylpyridinium methyl sulfate	293.15-343.15	589.3	1.50722-1.52031	11
2-hydroxyethylammonium lactate	293.15-333.15	589.3	1.4304-1.4702	15
2-hydroxy-N,N,N-trimethylethanaminium (S)-2-hydroxypropanoate	293.15-323.15	589.3	1.47418-1.48146	7
2-hydroxy-N,N,N-trimethylethanaminium .beta.-alaninate	293.15-343.15	589.3	1.5225-1.5322	11
2-hydroxy-N,N,N-trimethylethanaminium 2-(bis(2-hydroxyethyl)amino)ethanesulfonate	298.15-353.15	589.3	1.48633-1.50047	12
2-hydroxy-N,N,N-trimethylethanaminium 2-hydroxy-3-morpholinopropanesulfonate	308.15-353.15	589.3	1.4852-1.49778	10
2-hydroxy-N,N,N-trimethylethanaminium 3-((1,3-dihydroxy-2-(hydroxymethyl)propan-2-yl)amino)-2-hydroxypropanesulfonate	323.15-353.15	589.3	1.50327-1.50991	7
2-hydroxy-N,N,N-trimethylethanaminium glycinate	293.15-343.15	589.3	1.5125-1.5238	11
2-hydroxy-N,N,N-trimethylethanaminium hexanoate	293.15-333.15	589.3	1.459-1.4726	9
2-hydroxy-N,N,N-trimethylethanaminium L-alaninate	293.15-343.15	589.3	1.4868-1.5146	12
2-hydroxy-N,N,N-trimethylethanaminium L-prolinate	293.15-343.15	589.3	1.5306-1.5419	11
2-hydroxy-N,N,N-trimethylethanaminium L-serinate	293.15-343.15	589.3	1.5326-1.5447	11
2-hydroxy-N-methylethanaminium formate	288.35-322.85	589.3	1.4396-1.4485	8
2-hydroxy-N-methylethanaminium isobutyrate	288.11-323.15	589.3	1.4433-1.4539	8
2-hydroxy-N-methylethanaminium pentanoate	288.15-323.18	589.3	1.4461-1.4568	8
2-hydroxy-N-methylethanaminium propionate	288.15-323.15	589.3	1.4464-1.4561	8
2-hydroxypropanaminium formate	300.1	589.3	1.4642	1
2-isobutoxy-2-oxoethan-1-aminium dodecyl sulfate	303.15-343.15	589.3	1.4365-1.4624	9
2-isopropoxy-2-oxoethan-1-aminium dodecyl sulfate	303.15-343.15	589.3	1.4414-1.463	9
2-methyl-1-propylpyridinium bis((trifluoromethyl)sulfonyl)amide	283.15-338.15	589.3	1.43705-1.45357	23
2-methylbutylammonium formate	300.1	589.3	1.4462	1
2-methylpropylammonium formate	300.1	589.3	1.4434	1
3-(2-(diethylamino)ethyl)-1-methylimidazolium bis((trifluoromethyl)sulfonyl)amide	297	589.3	1.436	1
3-(2-cyanoethyl)-1-(2-ethoxyethyl)imidazolium bis(trifluoromethanesulfonyl)amide	293-343.15	589.3	1.415-1.442	11
3-(2-cyanoethyl)-1-(2-ethoxyethyl)imidazolium dicyanamide	293.15-343.15	589.3	1.512-1.52	6
3-(2-cyanoethyl)-1-(2-ethoxyethyl)imidazolium trifluoroacetate	293.15-343.15	589.3	1.476-1.485	6
3-(2-cyanoethyl)-1-decyl-1H-imidazolium bromide	308.15-333.15	589.3	1.50279-1.50786	6
3-(2-cyanoethyl)-1-decylimidazolium 3-sulfobenzoate	298.15-333.15	589.3	1.50322-1.51306	8
3-(2-cyanoethyl)-1-decylimidazolium dodecylsulfate	298.15-333.15	589.3	1.46391-1.47447	8
3-(2-cyanoethyl)-1-hexyl-1H-imidazol-3-ium chloride	298.15-333.15	589.3	1.50756-1.51562	8
3-(2-cyanoethyl)-1-hexyl-1H-imidazolium 3-sulfobenzoate	298.15-333.15	589.3	1.51502-1.52295	8
3-(2-cyanoethyl)-1-hexyl-1H-imidazolium benzenesulfonate	298.15-333.15	589.3	1.51899-1.527	8
3-(2-cyanoethyl)-1-hexyl-1H-imidazolium bromide	293.15-333.15	589.3	1.52117-1.5331	22
3-(2-cyanoethyl)-1-hexyl-1H-imidazolium dodecyl sulfate	298.15-333.15	589.3	1.47422-1.48409	8
3-(2-cyanoethyl)-1-hexyl-1H-imidazolium trifluoromethanesulfonate	298.15-333.15	589.3	1.52226-1.52975	8
3-(2-cyanoethyl)-1-octyl-1H-imidazol-3-ium 3-sulfobenzoate	298.15-333.15	589.3	1.50912-1.51801	8
3-(2-cyanoethyl)-1-octyl-1H-imidazol-3-ium chloride	298.15-333.15	589.3	1.50129-1.50813	8
3-(2-cyanoethyl)-1-octyl-1H-imidazol-3-ium trifluoromethanesulfonate	298.15-333.15	589.3	1.51873-1.52679	8
3-(2-cyanoethyl)-1-octyl-1H-imidazolium bromide	298.15-333.15	589.3	1.50604-1.51473	8
3-(2-cyanoethyl)-1-octylimidazolium benzenesulfonate	298.15-333.15	589.3	1.51373-1.52174	8
3-(2-cyanoethyl)-1-octylimidazolium decylsulfate	298.15-333.15	589.3	1.46785-1.47928	8
3-(3-allyl-1H-imidazol-3-ium-1-yl)propanenitrile thiocyanate	293.15-333.15	589.3	1.5458-1.5578	9
3-(3-benzyl-1H-imidazol-3-ium-1-yl)propanenitrile thiocyanate	293.15-333.15	589.3	1.5556-1.5681	9
3-(3-cyanopropyl)-1,2-dimethylimidazolium 1,1,1-trifluoro-N-[(trifluoromethyl)sulfonyl]methanesulfonamide	298.1	589.3	1.4435	1
3-(3-cyanopropyl)-1,2-dimethylimidazolium cyanocyanamide	298.1	589.3	1.5255	1
3-(3-cyanopropyl)-1-methylimidazolium 1,1,1-trifluoro-N-[(trifluoromethyl)sulfonyl]methanesulfonamide	283.14-323.13	589.3	1.4314-1.4435	6
3-(3-methoxypropyl)-1-methylimidazolium bis((trifluoromethyl)sulfonyl)amide	283.15-353.15	589.3	1.4149-1.4331	9
3-(6-hydroxyhexyl)-1-methylimidazolium chloride	293.15-333.15	589.3	1.5002-1.5106	9
3-(ethoxymethyl)-1-methylimidazolium bis((trifluoromethyl)sulfonyl)amide	283.15-353.15	589.3	1.4112-1.43	9
3,3'-(butane-1,4-diyl)bis(1-methyl-1H-imidazol-3-ium) 4-methylbenzenesulfonate	293.1-333.2	589.3	1.54924-1.55754	9
3,3'-(butane-1,4-diyl)bis(1-methyl-1H-imidazol-3-ium) hydrogen sulfate (1:2)	293.1-333.2	589.3	1.49567-1.50152	9
3,3'-(butane-1,4-diyl)bis(1-methyl-1H-imidazol-3-ium) methanesulfonate	293.1-333.1	589.3	1.49987-1.50852	9
3,3'-(butane-1,4-diyl)bis(1-methyl-1H-imidazol-3-ium) trifluoromethanesulfonate	293.2-333.3	589.3	1.43405-1.4434	9
3,5-dimethyl-1-octylpyridinium bis(trifluoromethylsulfonyl)amide	293.1	589.3	1.4526	1
3,5-dimethyl-1-octylpyridinium dicyanamide	293.1	589.3	1.5196	1
3,5-dimethyl-1-octylpyridinium thiocyanate	293.1	589.3	1.5415	1
3-[3-(2-hydroxyethyl)-1H-imidazol-3-ium-1-yl]propanenitrile thiocyanate	293.15-333.15	589.3	1.5572-1.5692	9
3-allyl-1-(2-cyanoethyl)-1H-imidazolium chloride	293.15-333.15	589.3	1.53682-1.54731	9
3-butyl-1-(2-cyanoethyl)-1H-imidazol-3-ium chloride	293.15-333.15	589.3	1.51157-1.52575	17
3-butyl-1-(2-cyanoethyl)-imidazolium thiocyanate	293.15-333.15	589.3	1.5381-1.5497	9
3-butyl-1-(3-methoxy-3-oxopropyl)imidazolium dicyanamide	293-333	589.3	1.505-1.518	5
3-butyl-1-[(1R,2S,5R)-(-)-menthoxymethyl]imidazolium bis(trifluoromethylsulfonyl)imide	298.15	589.3	1.4487	1
3-butyl-1-ethyl-1H-imidazolium trifluoromethanesulfonate (1:1)	288.15-338.15	589.3	1.42788-1.44235	6
3-butyl-1-methyl-1H-imidazolium formate	283.15-353.15	589.3	1.4814-1.5019	10
3-butyl-1-methyl-1H-imidazolium L-alaninate	298.15-313.15	589.3	1.5135-1.5184	4
3-butyl-1-methyl-1H-imidazolium propanoate	288.15-328.15	589.3	1.4797-1.488	9
3-butyl-1-methylimidazolium 1,2,3-triazolide	296	589.3	1.521	1
3-butyl-1-methylimidazolium 1,2,4-triazolide	297	589.3	1.521	1
3-decyl-1-[(1R,2S,5R)-(-)-menthoxymethyl]imidazolium bis(trifluoromethylsulfonyl)imide	298.15	589.3	1.4508	1
3-decyl-1-methylimidazolium tricyanomethanide	283.15-313.15	589.3	1.4918-1.5008	4
3-dodecyl-1-[(1R,2S,5R)-(-)-menthoxymethyl]imidazolium bis(trifluoromethylsulfonyl)imide	298.15	589.3	1.4518	1
3-ethyl-1-(3-methoxy-3-oxopropyl)imidazolium dicyanamide	293-333	589.3	1.514-1.528	5
3-ethyl-1-[(1R,2S,5R)-(-)-menthoxymethyl]imidazolium bis(trifluoromethylsulfonyl)imide	298.15	589.3	1.4476	1
3-ethyl-1-methyl-1H-imidazolium L-serinate	293.15-353.15	589.3	1.50083-1.52699	22
3-ethyl-1-methylimidazolium (S)-2-hydroxypropanoate	278.15-338.15	589.3	1.48199-1.50361	7
3-hexyl-1-(3-methoxy-3-oxopropyl)imidazolium dicyanamide	293-333	589.3	1.494-1.509	5
3-hexyl-1-[(1R,2S,5R)-(-)-menthoxymethyl]imidazolium bis(trifluoromethylsulfonyl)imide	298.15	589.3	1.4503	1
3-hexyl-1-methyl-1H-imidazolium bromide	288.15-323.15	589.3	1.50047-1.5308	13
3-hexyl-1-methylimidazolium acetate	298.15-338.15	589.3	1.4722-1.4829	9
3-hexyl-1-methylimidazolium tricyanomethanide	283.15-313.15	589.3	1.4994-1.5084	4
3-methyl-1-(4-sulfobutyl)benzimidazolium trifluoroacetate	293.15-323.15	589.3	1.48113-1.48876	7
3-methyl-1-(4-sulfobutyl)benzimidazolium trifluoromethanesulfonate	293.15-323.15	589.3	1.49968-1.50777	7
3-methyl-1-octylimidazolium trihydrogen diphosphate	283.15-363.15	589.3	1.45692-1.47193	10
3-methyl-1-propyl-1H-imidazol-3-ium 2-aminoethane-1-sulfonate	288.15-328.15	589.3	1.4975-1.5102	9
3-methyl-1-propylpyridinium bis(trifluoromethylsulfonyl)imide	288.15-353.15	589.3	1.42839-1.44734	25
butylammonium acetate	298.15	589.3	1.4426	1
butylammonium formate	300.1	589.3	1.4422	1
butyltrimethylammonium bis(trifluoromethylsulfonyl)imide	283.15-353.15	589.3	1.39358-1.4122	16
choline butanoate	293.15-333.15	589.3	1.4585-1.4716	9
cholinium bis(nonafluorobutylsulfonyl)imide	308.15-353.15	589.3	1.36212-1.37365	10
cholinium propanoate	293.15-333.15	589.3	1.4555-1.4705	9
diethylammonium acetate	298.15	589.3	1.431	1
diethylammonium hydrogen sulfate	298.15	589.3	1.422	1
diethylmethylsulfonium bis[(trifluoromethyl)sulfonyl]imide	283.15-353.15	589.3	1.40793-1.4276	28
ethanolammonium nitrate	298.1,300.1	589.3	1.44-1.4852	2
ethylammonium acetate	298.15	589.3	1.4345	1
ethylammonium butyrate	300.1	589.3	1.4398	1
ethylammonium formate	300.1	589.3	1.4344	1
ethylammonium glycolate	300.1	589.3	1.4692	1
ethylammonium hydrogen sulfate	300.1	589.3	1.4489	1
ethylammonium lactate	300.1	589.3	1.4581	1
ethylammonium nitrate	293-300.1	589.3	1.45181-1.4531	3
ethylammonium propionate	300.1	589.3	1.4358	1
isobutyl L-valinate dodecyl sulfate	288.15-343.15	589.3	1.439-1.4568	12
L-alanine, 1-methylethyl ester, dodecyl sulfate (1:1)	288.15-343.15	589.3	1.4371-1.4542	12
methanaminium formate	300.1	589.3	1.4336	1
methyltrioctylammonium 1,1,1-trifluoro-N-[(trifluoromethyl)sulfonyl]methanesulfonamide	283.15-333.15	589.3	1.42721-1.4413	8
methyltrioctylammonium oleate	303	589.3	1.4683	1
N-(2-hydroxyethyl)benzenaminium butyrate	303.15	589.3	1.5238	1
N-(2-hydroxyethyl)benzenaminium hexanoate	303.15	589.3	1.4988	1
N-(2-hydroxyethyl)benzenaminium pentanoate	303.15	589.3	1.5099	1
N-(2-hydroxyethyl)benzenaminium propionate	303.15	589.3	1.5358	1
N-(2-hydroxyethyl)-N,N-dimethylpropan-2-aminium bis((trifluoromethyl)sulfonyl)amide	298.1	589.3	1.421	1
N,N,N-triethyldodecan-1-aminium bis((trifluoromethyl)sulfonyl)amide	298.15	589.3	1.43454	1
N,N,N-trimethylpropanaminium bis((trifluoromethyl)sulfonyl)amide	283.15-353.15	589.3	1.3906-1.4089	15
N,N-diethyl-2-methoxy-N-methylethan-1-aminium tetrafluoroborate	293	589.3	1.4104	1
N,N-diethyl-N-methylethanaminium methyl sulfate	308.15-343.15	589.3	1.45283-1.46191	8
N,N-dimethylethanamine acetate	283.15-353.15	589.3	1.39963-1.42303	15
N-{2-[2-(2-hydroxyethoxy)ethoxy]ethyl}-N-[2-(2-hydroxyethoxy)ethyl]-N-methyltridecan-1-aminium methyl sulfate	303.15-343.15	589.3	1.45937-1.47114	5
N-3-hydroxypropyl-N,N-dimethyl-N-ethylammonium bis(trifluoromethanesulfonyl)amide	283.15-358.15	589.3	1.4064-1.4253	16
n-butylammonium nitrate	298.15	589.3	1.4458-1.45388	2
N-butyl-N,N-dimethyl-N-ethylammonium bis(trifluoromethanesulfonyl)amide	283.15-358.15	589.3	1.3973-1.4174	16
N-butyl-N-methylmorpholinium N-acetyl-L-alaninate	298.15-318.15	589.3	1.4793-1.4866	5
N-butyl-N-methylmorpholinium N-acetyl-L-leucinate	298.15-318.15	589.3	1.4779-1.4839	5
N-butyl-N-methylmorpholinium N-acetyl-L-valinate	298.15-318.15	589.3	1.48-1.4864	5
N-butyronitrile pyridinium bis(trifluoromethanesulfonyl)imide	298.1	589.3	1.4561	1
N-butyronitrilepyridinium dicyanamide	298.1	589.3	1.5453	1
N-ethyl-2-hydroxy-N,N-dimethylethanaminium 1-butanesulfonate	298.15	589.3	1.45985	1
N-ethyl-N-(2-hydroxyethyl)-N,N-dimethylammonium ethyl sulfate	298.15	589.3	1.47303	1
N-ethyl-N,N-dimethyl-2-methoxyethylammonium bis(trifluoromethylsulfonyl)imide	283.15-358.15	589.3	1.3959-1.4164	16
N-ethyl-N,N-dimethyl-N-butylammonium ethyl sulfate	298.15	589.3	1.46252	1
N-ethyl-N-methylmorpholinium N-acetyl-L-alaninate	298.15-318.15	589.3	1.482-1.4885	5
N-ethyl-N-methylmorpholinium N-acetyl-L-isoleucinate	298.15-318.15	589.3	1.4815-1.4878	5
N-ethyl-N-methylmorpholinium N-acetyl-L-leucinate	298.15-318.15	589.3	1.48-1.4861	5
N-ethyl-N-methylmorpholinium N-acetyl-L-valinate	298.15-318.15	589.3	1.4823-1.4882	5
N-hexyl-N-methylmorpholinium N-acetyl-L-alaninate	298.15-318.15	589.3	1.4785-1.4848	5
N-hexyl-N-methylmorpholinium N-acetyl-L-leucinate	298.15-318.15	589.3	1.4758-1.4818	5
N-hexyl-N-methylmorpholinium N-acetyl-L-valinate	298.15-318.15	589.3	1.4778-1.4845	5
N-isopropyl-N,N-dimethylbutan-1-aminium bis((trifluoromethyl)sulfonyl)amide	298.1	589.3	1.419	1
N-isopropyl-N,N-dimethyldecan-1-aminium bis((trifluoromethyl)sulfonyl)amide	298.1	589.3	1.429	1
N-isopropyl-N,N-dimethylhexan-1-aminium bis((trifluoromethyl)sulfonyl)amide	298.1	589.3	1.422	1
N-isopropyl-N,N-dimethylpropan-1-aminium bis((trifluoromethyl)sulfonyl)amide	298.1	589.3	1.416	1
N-methyl-2-hydroxyethylammonium acetate	288.25-323.1	589.3	1.4433-1.4584	9
N-methyl-2-hydroxyethylammonium butanoate	288.15	589.3	1.4471-1.4579	9
N-methyl-2-hydroxyethylammonium hexanoate	288.15,298.15	589.3	1.4563-1.4599	2
N-methyl-N-octylmorpholinium N-acetyl-L-alaninate	298.15-318.15	589.3	1.4768-1.483	5
N-methyl-N-octylmorpholinium N-acetyl-L-valinate	298.15-318.15	589.3	1.4768-1.4822	5
N-methyl-N-propylmorpholinium N-acetyl-L-alaninate	298.15-318.15	589.3	1.4815-1.4879	5
N-methyl-N-propylmorpholinium N-acetyl-L-leucinate	298.15-318.15	589.3	1.479-1.485	5
N-methyl-N-propylmorpholinium N-acetyl-L-valinate	298.15-318.15	589.3	1.4814-1.4872	5
N-octyl-3-methylpyridinium tetrafluoroborate	283.15-328.15	589.3	1.4469-1.45978	19
pentylammonium formate	300.1	589.3	1.4434	1
propylammonium acetate	293.15-333.15	589.3	1.4273-1.4405	10
propylammonium formate	293.15-333.15	589.3	1.428-1.44	9
pyrrolidinium nitrate	298.15	589.3	1.3955	1
tetrabutylammonium 2-(bis(2-hydroxyethyl)amino)ethanesulfonate	288.15-353.15	589.3	1.47363-1.49093	14
tetrabutylammonium 2-hydroxy-3-morpholinopropanesulfonate	308.15-353.15	589.3	1.46984-1.48328	10
tetrabutylammonium 3-(cyclohexylamino)-2-hydroxypropanesulfonate	308.15-353.15	589.3	1.46985-1.48329	10
tetrabutylphosphonium 2-(bis(2-hydroxyethyl)amino)ethanesulfonate	288.15-353.15	589.3	1.48003-1.49778	14
tetrabutylphosphonium 2-hydroxy-3-morpholinopropanesulfonate	288.15-353.15	589.3	1.47622-1.4959	14
tetrabutylphosphonium 3-(cyclohexylamino)-2-hydroxypropanesulfonate	288.15-353.15	589.3	1.4763-1.49654	14
tetradecyl(trihexyl)phosphonium dicyanamide	283.15-353.15	589.3	1.46599-1.48861	37
tetradecyltrihexylphosphonium bromide	283.15-353.15	589.3	1.47189-1.49456	15
tetraoctylphosphonium bromide	318.15-353.15	589.3	1.47035-1.48262	8
tributylethylphosphonium diethylphosphate	283.15-353.15	589.3	1.44718-1.47176	26
tributylmethylammonium bis((trifluoromethyl)sulfonyl)imide	283.15-353.15	589.3	1.4104-1.4308	16
Tributylmethylphosphonium bis[(trifluoromethyl)sulfonyl]imide	283.15-343.15	589.3	1.4228-1.4403	7
tributylmethylphosphonium methyl sulfate	283.15-353.15	589.3	1.45965-1.48038	33
tributyloctylphosphonium chloride	293.15-343.15	589.3	1.47941-1.49551	11
triethyl(pentyl)phosphonium bis((trifluoromethyl)sulfonyl)amide	283.15-353.15	589.3	1.4182-1.4383	15
triethylammonium acetate	298.15	589.3	1.501	1
triethylammonium hydrogen sulfate	298.15	589.3	1.516	1
triethylhexylammonium bis((trifluoromethyl)sulfonyl)imide	298.15	589.3	1.42567	1
triethyloctylammonium bis[(trifluoromethyl)sulfonyl]imide	298.15	589.3	1.42903	1
triethylpentylammonium bis(trifluoromethylsulfonyl)imide	283.15-353.15	589.3	1.4093-1.4288	15
triethylsulfonium bis((trifluoromethyl)sulfonyl)imide	283.15-353.15	589.3	1.41077-1.4308	29
trihexyl(tetradecyl)phosphonium acetate	293.15-333.15	589.3	1.47072-1.48377	4
trihexyl(tetradecyl)phosphonium bis[(trifluoromethyl)sulfonyl]imide	283.15-353.15	589.3	1.43213-1.45436	19
trihexyl(tetradecyl)phosphonium chloride	283.15-353.15	589.3	1.4634-1.48794	23
trihexylammonium butanoate	293.15-343.15	589.3	1.4221-1.4419	11
trihexylammonium hexanoate	293.15-343.15	589.3	1.4238-1.4432	11
trihexylammonium octanoate	293.15-343.15	589.3	1.4258-1.4459	11
trihexyltetradecylphosphonium 1,1,1-trifluoromethanesulfonate	293.15-333.15	589.3	1.44662-1.45967	4
trihexyltetradecylphosphonium bis(2,4,4-trimethylpentyl)phosphinate	283.15-353.15	589.3	1.45387-1.47702	17
trihexyltetradecylphosphonium decanoate	283.15-353.15	589.3	1.45327-1.47754	15
trihexyltetradecylphosphonium methanesulfonate	283.15-353.15	589.3	1.45572-1.47813	15
triisobutylmethylphosphonium p-toluenesulfonate	283.15-353.15	589.3	1.50124-1.52489	23
trimethylammonium acetate	298.15	589.3	1.392	1
trimethylammonium hydrogen sulfate	298.15	589.3	1.406	1
trioctylammonium butanoate	293.15-343.15	589.3	1.428-1.4474	11
trioctylammonium hexanoate	293.15-343.15	589.3	1.4294-1.4489	11
trioctylammonium octanoate	293.15-343.15	589.3	1.4309-1.4505	11
trioctyltetradecylphosphonium chloride	298.15-333.15	589.3	1.467-1.478	8
tris(2-hydroxyethyl) methylammonium methylsulfate	298.15	589.3	1.48489	1
