# Supplementary material for: Insights into modeling refractive index of ionic liquids using chemical structure-based machine learning methods
Source: Sci Rep. 2023 Jul 24;13:11966. doi: 10.1038/s41598-023-39079-5 (PMC10366230; doi:10.1038/s41598-023-39079-5)
Supplement: Supplementary file 8 — Supplementary Information 8. [file 41598_2023_39079_MOESM8_ESM.xlsx]

## Sheet: Train
Table S14. LightGBM train dataset
T(K)	Wave Length(nm)	-CH3	-CH2-	>CH-	>C<	=CH2	=CH-	=C<	-OH	-O-	>C=O	-COOH	-COO-	HCOO-	=O(other)	-NH2	-NH3	-NH-	>N-	-CN	-NO2	-F	-Cl	-Br	-I	-P	-B	-S-	-SO2	-CH2-	>CH-	=CH-	=C<	-O-	-NH-	>N-	=N-	y	ypred
293.15	589.3	2	1	0	6	0	0	0	0	0	0	0	0	0	0	0	0	0	0	0	0	18	0	0	0	1	0	0	0	0	0	3	0	0	0	1	1	1.37043	1.36842
313.15	589.3	2	7	0	0	0	0	0	0	0	0	0	0	0	0	0	0	0	0	0	0	4	0	0	0	0	1	0	0	0	0	3	0	0	0	1	1	1.4285	1.42833
323.15	589.3	3	3	0	2	0	0	0	0	0	0	0	0	0	0	0	0	0	1	0	0	6	0	0	0	0	0	1	2	0	0	0	0	0	0	0	0	1.41906	1.41875
308.15	589.3	2	3	0	0	0	0	0	0	0	0	0	0	0	0	0	0	0	0	0	0	6	0	0	0	1	0	0	0	0	0	3	0	0	0	1	1	1.40691	1.40659
293.15	589.3	3	5	2	0	0	0	0	1	0	0	0	1	0	0	1	0	0	0	0	0	0	0	0	0	0	0	0	0	0	0	3	0	0	0	1	1	1.5033	1.50429
303.2	589.3	2	4	0	2	0	0	0	0	2	0	0	0	0	0	0	0	0	0	0	0	6	0	0	0	0	0	0	2	0	0	6	0	0	0	2	2	1.44115	1.44017
348.15	589.3	3	3	0	0	0	0	0	0	0	0	0	1	0	0	0	0	0	0	0	0	0	0	0	0	0	0	0	0	0	0	3	0	0	0	1	1	1.47318	1.47558
353.15	589.3	2	3	0	2	0	0	0	0	1	0	0	0	0	0	0	0	0	1	0	0	6	0	0	0	0	0	0	2	0	0	3	0	0	0	1	1	1.4118	1.41124
308.15	589.3	3	12	1	0	0	0	0	0	3	1	0	0	0	0	0	1	0	0	0	0	0	0	0	0	0	0	0	1	0	0	0	0	0	0	0	0	1.4603	1.45863
303.15	589.3	3	2	0	0	0	0	0	0	2	0	0	0	0	0	0	0	0	0	0	0	0	0	0	0	0	0	0	1	0	0	3	0	0	0	1	1	1.4774	1.47643
303.15	589.3	2	9	0	0	0	0	0	0	0	0	0	0	0	0	0	0	0	0	0	0	0	1	0	0	0	0	0	0	0	0	3	0	0	0	1	1	1.4972	1.49937
303.15	589.6	2	2	0	2	0	0	0	0	0	0	0	0	0	0	0	0	0	1	0	0	6	0	0	0	0	0	0	2	0	0	3	0	0	0	1	1	1.4232	1.4229
323.15	589.3	3	2	0	0	0	0	0	0	0	0	0	1	0	0	0	0	0	0	0	0	0	0	0	0	0	0	0	0	0	0	3	0	0	0	1	1	1.4845	1.48536
328.15	589.3	3	1	0	0	0	0	0	0	0	0	0	1	0	0	0	0	0	0	0	0	0	0	0	0	0	0	0	0	0	0	3	0	0	0	1	1	1.49171	1.49267
313.15	589.3	2	13	0	2	0	0	0	0	0	0	0	0	0	0	0	0	0	1	0	0	6	0	0	0	0	0	0	2	0	0	3	0	0	0	1	1	1.43456	1.43923
298.15	589.3	2	2	0	2	0	0	0	0	0	0	0	0	0	0	0	0	0	1	0	0	6	0	0	0	0	0	0	2	5	0	0	0	0	0	1	0	1.427	1.42754
283.15	589.3	1	3	0	0	0	0	0	0	0	0	0	0	0	0	0	0	0	0	0	0	4	0	0	0	0	1	0	0	0	0	5	0	0	0	0	1	1.4496	1.44876
310.65	589.3	2	3	0	0	0	0	0	0	0	0	0	0	0	0	0	0	0	0	0	0	4	0	0	0	0	1	0	0	0	0	4	1	0	0	0	1	1.44773	1.45078
338.15	589.3	2	3	0	0	0	0	0	0	1	0	0	0	0	0	1	0	0	0	0	0	0	0	0	0	0	0	0	1	0	0	3	0	0	0	1	1	1.50136	1.50225
333.15	589.3	3	2	0	0	0	0	0	0	0	0	0	1	0	0	0	0	0	0	0	0	0	0	0	0	0	0	0	0	0	0	3	0	0	0	1	1	1.4824	1.48381
323.15	589.3	6	12	0	0	0	0	0	0	3	0	0	0	0	1	0	0	0	0	0	0	0	0	0	0	2	0	0	0	0	0	0	0	0	0	0	0	1.45904	1.45869
318.15	589.3	2	3	0	0	0	0	0	1	1	0	0	0	0	0	0	0	0	0	0	0	0	0	0	0	0	0	0	1	0	0	3	0	0	0	1	1	1.4857	1.4932
348.15	589.3	2	5	0	0	0	0	0	0	0	0	0	0	0	0	0	0	0	0	4	0	0	0	0	0	0	1	0	0	0	0	3	0	0	0	1	1	1.43592	1.43635
298.15	589.3	2	1	0	2	0	0	0	0	0	0	0	0	0	0	0	0	0	1	0	0	6	0	0	0	0	0	0	2	0	0	4	1	0	0	0	1	1.44412	1.44507
283.15	589.3	2	2	0	2	0	0	0	0	0	0	0	0	0	0	0	0	0	1	0	0	6	0	0	0	0	0	0	2	4	0	0	0	0	0	1	0	1.42474	1.42464
338.15	589.3	4	28	0	0	0	0	0	0	0	0	0	0	0	0	0	0	0	0	0	0	0	0	1	0	1	0	0	0	0	0	0	0	0	0	0	0	1.47523	1.47737
303.15	589.3	3	2	0	2	0	0	0	0	0	0	0	0	0	0	0	0	0	1	0	0	6	0	0	0	0	0	1	2	0	0	0	0	0	0	0	0	1.4219	1.42202
333	589.3	1	5	0	2	0	0	0	0	1	0	0	0	0	0	0	0	0	1	1	0	6	0	0	0	0	0	0	2	0	0	3	0	0	0	1	1	1.415	1.43149
328.15	589.3	2	3	0	1	0	0	0	0	1	0	0	0	0	0	0	0	0	0	0	0	3	0	0	0	0	0	0	1	4	0	0	0	0	0	1	0	1.4247	1.42533
313.15	589.3	1	3	0	1	0	0	0	0	0	0	0	1	0	0	0	0	0	0	0	0	3	0	0	0	0	0	0	0	0	0	5	0	0	0	0	1	1.5041	1.50919
293.15	589.3	3	6	0	0	0	0	0	0	0	0	0	1	0	0	0	0	0	0	0	0	0	0	0	0	0	0	0	0	0	0	3	0	0	0	1	1	1.4834	1.48478
318.15	589.3	4	34	0	0	0	0	0	0	0	0	0	0	0	0	0	0	0	0	0	0	0	1	0	0	1	0	0	0	0	0	0	0	0	0	0	0	1.472	1.47269
308.15	589.3	2	3	0	0	0	0	0	0	0	0	0	0	0	0	0	0	0	1	2	0	0	0	0	0	0	0	0	0	4	0	0	0	0	0	1	0	1.49392	1.48959
298.15	589.3	2	3	0	0	0	0	0	0	0	0	0	0	0	0	0	0	0	1	2	0	0	0	0	0	0	0	0	0	0	0	3	0	0	0	1	1	1.50893	1.50997
328.15	589.3	3	1	0	0	0	0	0	0	2	0	0	0	0	0	0	0	0	0	0	0	0	0	0	0	0	0	0	1	0	0	3	0	0	0	1	1	1.4704	1.47207
303.15	589.3	2	3	0	8	0	0	0	0	0	0	0	0	0	0	0	0	0	1	0	0	18	0	0	0	0	0	0	2	0	0	3	0	0	0	1	1	1.38662	1.38722
308.15	589.3	4	28	0	0	0	0	0	0	0	0	0	0	0	0	0	0	0	1	2	0	0	0	0	0	1	0	0	0	0	0	0	0	0	0	0	0	1.48008	1.47997
328.15	589.3	2	2	0	0	0	0	0	0	2	0	0	0	0	0	0	0	0	0	0	0	0	0	0	0	0	0	0	1	0	0	5	0	0	0	0	1	1.4972	1.49653
315.65	589.3	2	1	0	2	0	0	0	0	0	0	0	0	0	0	0	0	0	1	0	0	6	0	0	0	0	0	0	2	0	0	4	1	0	0	0	1	1.44281	1.44043
348.15	589.3	4	14	1	0	0	0	0	1	1	0	0	0	0	0	0	0	0	1	0	0	0	0	0	0	0	0	0	1	4	0	0	0	1	0	1	0	1.47111	1.47021
298.1	589.3	4	4	0	0	0	8	4	0	2	0	0	0	0	0	0	0	0	0	0	0	0	0	0	0	0	0	0	2	0	0	6	0	0	0	2	2	1.55694	1.55158
318.15	589.3	1	3	0	0	0	0	0	0	0	0	0	0	0	0	0	0	0	1	0	0	2	0	0	0	0	0	0	2	0	0	5	0	0	0	0	1	1.4654	1.46855
293.2	589.3	2	5	0	2	0	0	0	0	0	0	0	0	0	0	0	0	0	1	0	0	6	0	0	0	0	0	0	2	0	0	3	0	0	0	1	1	1.43115	1.43141
308.15	589.3	2	5	0	6	0	0	0	0	0	0	0	0	0	0	0	0	0	0	0	0	18	0	0	0	1	0	0	0	0	0	3	0	0	0	1	1	1.38298	1.38291
308.15	589.3	1	3	0	0	0	0	0	0	0	0	0	0	0	0	0	0	0	0	0	0	4	0	0	0	0	1	0	0	0	0	5	0	0	0	0	1	1.4427	1.443
308.15	589.3	3	2	2	0	0	0	0	1	0	0	0	1	0	0	1	0	0	0	0	0	0	0	0	0	0	0	0	0	0	0	3	0	0	0	1	1	1.5086	1.50597
303.15	589.3	3	13	1	0	0	0	0	0	3	1	0	0	0	0	0	1	0	0	0	0	0	0	0	0	0	0	0	1	0	0	0	0	0	0	0	0	1.4624	1.45714
313.15	589.3	2	3	0	0	0	0	0	0	0	0	0	0	0	0	0	0	0	0	0	0	4	0	0	0	0	1	0	0	0	0	3	0	0	0	1	1	1.41621	1.41877
288.15	589.3	3	2	0	0	0	0	0	0	2	0	0	0	0	0	0	0	0	0	0	0	0	0	0	0	0	0	0	1	0	0	3	0	0	0	1	1	1.48155	1.48124
318.15	589.3	8	3	3	0	0	0	0	0	1	0	0	0	0	0	0	0	0	0	0	0	0	0	0	0	1	0	0	1	0	0	4	2	0	0	0	0	1.51233	1.51461
313.15	589.3	4	6	0	0	0	0	0	1	0	0	0	1	0	0	0	0	0	1	0	0	0	0	0	0	0	0	0	0	0	0	0	0	0	0	0	0	1.4658	1.46487
329.61	589.3	3	1	0	0	0	0	0	0	1	0	0	0	0	0	0	0	0	0	0	0	0	0	0	0	0	0	0	1	0	0	7	2	0	0	1	1	1.53649	1.53844
308.15	589.3	1	3	0	0	0	0	0	0	0	0	0	1	0	0	0	0	0	0	1	0	0	0	0	0	0	0	0	0	0	0	3	0	0	1	0	1	1.4691	1.46744
323.1	589.3	4	4	0	0	0	0	0	0	2	0	0	0	0	0	0	0	0	0	0	0	0	0	0	0	0	0	0	2	0	0	6	0	0	0	2	2	1.50212	1.50519
293	589.3	1	1	0	0	0	0	0	0	1	0	0	0	0	0	0	1	0	0	0	1	0	0	0	0	0	0	0	0	0	0	0	0	0	0	0	0	1.4531	1.4549
323.15	589.3	3	4	1	0	0	0	0	2	1	0	0	0	0	0	0	0	0	1	0	0	0	0	0	0	0	0	0	1	4	0	0	0	1	0	1	0	1.49453	1.4941
318.15	589.3	2	1	0	1	0	0	0	0	1	0	0	0	0	0	0	0	0	0	0	0	3	0	0	0	0	0	0	1	0	0	3	0	0	0	1	1	1.42719	1.42886
293.15	589.3	3	10	0	0	0	0	0	0	2	0	0	0	0	0	0	0	0	0	0	0	0	0	0	0	0	0	0	1	0	0	3	0	0	0	1	1	1.4712	1.47233
343.15	589.3	2	1	0	6	0	0	0	0	0	0	0	0	0	0	0	0	0	0	0	0	18	0	0	0	1	0	0	0	0	0	3	0	0	0	1	1	1.35756	1.35386
288.15	589.3	2	3	0	0	0	0	0	0	0	0	0	0	0	0	0	0	0	1	2	0	0	0	0	0	0	0	0	0	0	0	4	1	0	0	0	1	1.53696	1.53865
293.15	589.3	3	2	0	0	0	0	0	1	0	0	0	1	0	0	0	0	0	1	0	0	0	0	0	0	0	0	0	0	3	1	0	0	0	1	0	0	1.5419	1.53795
313.15	589.3	5	7	2	0	0	0	0	0	0	1	0	1	0	0	0	0	1	0	0	0	0	0	0	0	0	0	0	0	4	0	0	0	1	0	1	0	1.478	1.47692
293.15	589.3	3	1	1	2	0	0	0	0	0	0	0	0	0	0	0	0	0	1	0	0	6	0	0	0	0	0	0	2	5	0	0	0	0	0	1	0	1.43243	1.43036
293.15	589.3	2	2	0	0	0	0	0	0	1	0	0	0	0	0	0	0	0	0	0	0	0	1	0	0	0	0	0	0	0	0	3	0	0	0	1	1	1.5185	1.51599
298.15	589.3	2	7	0	0	0	0	0	0	0	0	0	0	0	0	0	0	0	0	0	0	0	0	1	0	0	0	0	0	0	0	3	0	0	0	1	1	1.49656	1.51287
333.15	589.3	1	1	0	1	0	0	0	0	1	0	0	0	0	0	0	0	0	0	0	0	3	0	0	0	0	0	0	1	0	0	5	0	0	0	0	1	1.44927	1.45102
298.1	589.3	2	1	0	2	0	0	0	0	0	0	0	0	0	0	0	0	0	1	0	0	6	0	0	0	0	0	0	2	0	0	3	0	0	0	1	1	1.422	1.42346
333.15	589.3	4	21	0	0	0	0	0	0	0	0	0	1	0	0	0	0	1	0	0	0	0	0	0	0	0	0	0	0	0	0	0	0	0	0	0	0	1.4299	1.42931
293.15	589.3	2	5	0	2	0	0	0	0	0	0	0	0	0	0	0	0	0	1	0	0	6	0	0	0	0	0	0	2	0	0	3	0	0	0	1	1	1.43155	1.43138
298.15	589.3	4	23	0	0	0	0	0	0	0	0	0	1	0	0	0	0	1	0	0	0	0	0	0	0	0	0	0	0	0	0	0	0	0	0	0	0	1.4456	1.4477
328.15	589.3	3	4	2	0	0	0	0	1	0	0	0	1	0	0	1	0	0	0	0	0	0	0	0	0	0	0	0	0	0	0	3	0	0	0	1	1	1.4955	1.49624
308.15	589.3	2	5	0	1	0	0	0	0	1	0	0	0	0	0	0	0	0	0	0	0	3	0	0	0	0	0	0	1	0	0	3	0	0	0	1	1	1.43779	1.43766
313.15	589.3	2	3	0	0	0	0	0	0	0	0	0	0	0	0	0	0	0	0	0	0	6	0	0	0	1	0	0	0	0	0	3	0	0	0	1	1	1.4069	1.40581
293.12	589.3	2	3	0	0	0	0	0	0	0	0	0	0	0	0	0	0	0	0	0	0	4	0	0	0	0	1	0	0	0	0	3	0	0	0	1	1	1.4195	1.42149
298.15	589.3	2	7	1	0	0	0	0	0	0	0	1	1	0	0	1	0	0	0	0	0	0	0	0	0	0	0	0	0	0	0	3	0	0	0	1	1	1.514	1.5152
303.15	589.3	2	5	0	0	0	0	0	0	0	0	0	0	0	0	0	0	0	0	0	0	6	0	0	0	1	0	0	0	0	0	3	0	0	0	1	1	1.41806	1.41619
300.1	589.3	1	2	1	0	0	0	0	2	0	0	0	1	0	0	0	1	0	0	0	0	0	0	0	0	0	0	0	0	0	0	0	0	0	0	0	0	1.4702	1.46105
298.15	589.3	2	7	0	2	0	0	0	0	0	0	0	0	0	0	0	0	0	1	0	0	6	0	0	0	0	0	0	2	0	0	3	0	0	0	1	1	1.43331	1.43305
303.15	589.3	2	1	0	0	0	0	0	1	1	0	0	0	0	0	0	0	0	0	0	0	0	0	0	0	0	0	0	1	0	0	3	0	0	0	1	1	1.49601	1.49776
328.15	589.3	4	17	0	0	0	0	0	0	0	0	0	1	0	0	0	0	1	0	0	0	0	0	0	0	0	0	0	0	0	0	0	0	0	0	0	0	1.4282	1.4277
323.15	589.3	1	3	0	0	0	0	0	0	0	0	0	0	0	0	0	0	0	0	0	0	4	0	0	0	0	1	0	0	0	0	5	0	0	0	0	1	1.4392	1.43941
303.15	430.1	2	1	0	1	0	0	0	0	1	0	0	0	0	0	0	0	0	0	0	0	3	0	0	0	0	0	0	1	0	0	3	0	0	0	1	1	1.4439	1.43963
303.15	589.3	2	3	0	1	0	0	0	0	1	0	0	0	0	0	0	0	0	0	0	0	3	0	0	0	0	0	0	1	0	0	3	0	0	0	1	1	1.4319	1.43444
293.15	589.3	3	3	1	0	0	0	0	2	0	0	0	1	0	0	1	0	0	1	0	0	0	0	0	0	0	0	0	0	0	0	0	0	0	0	0	0	1.5447	1.5395
333.15	589.3	3	0	0	0	0	0	0	0	2	0	0	0	0	0	0	0	0	0	0	0	0	0	0	0	0	0	0	1	0	0	3	0	0	0	1	1	1.47294	1.47374
343.15	589.3	2	0	0	0	0	0	0	0	2	0	0	0	0	0	0	0	0	0	0	0	0	0	0	0	0	0	0	1	0	0	5	0	0	0	0	1	1.5013	1.50115
308.15	589.3	1	5	0	0	0	0	0	0	0	0	0	0	0	0	0	0	0	0	2	0	0	0	0	0	0	0	1	0	0	0	3	0	0	0	1	1	1.5453	1.54516
298.15	589.3	4	6	0	0	0	0	0	1	1	0	0	0	0	0	0	0	0	1	0	0	0	0	0	0	0	0	0	1	0	0	0	0	0	0	0	0	1.45985	1.46621
318.15	589.3	2	5	0	2	0	0	0	0	0	0	0	0	0	0	0	0	0	1	0	0	6	0	0	0	0	0	0	2	0	0	3	0	0	0	1	1	1.42398	1.42321
318.15	589.3	3	4	1	0	0	0	0	1	0	0	0	1	0	0	0	0	0	0	0	0	0	0	0	0	0	0	0	0	0	0	3	0	0	0	1	1	1.4864	1.4849
318.15	589.3	1	2	0	0	0	0	0	0	0	0	0	0	0	0	0	0	0	1	2	0	0	0	0	0	0	0	0	0	0	0	5	0	0	0	0	1	1.5342	1.53195
333.15	589.3	4	2	1	0	0	0	0	1	0	0	0	1	0	0	1	0	0	1	0	0	0	0	0	0	0	0	0	0	0	0	0	0	0	0	0	0	1.506	1.5062
308.15	822.7	2	3	0	2	0	0	0	0	0	0	0	0	0	0	0	0	0	1	0	0	6	0	0	0	0	0	0	2	0	0	3	0	0	0	1	1	1.4179	1.41652
313.15	589.3	2	2	0	2	0	0	0	0	0	0	0	0	0	0	0	0	0	1	0	0	6	0	0	0	0	0	0	2	0	0	4	1	0	0	0	1	1.44449	1.44056
298.15	589.3	4	2	1	0	0	0	0	1	0	0	0	1	0	0	1	0	0	1	0	0	0	0	0	0	0	0	0	0	0	0	0	0	0	0	0	0	1.4868	1.50344
298.15	589.3	2	1	0	2	0	0	0	0	0	0	0	0	0	0	0	0	0	1	0	0	6	0	0	0	0	0	0	2	0	0	3	0	0	0	1	1	1.42298	1.42349
333.15	589.3	2	0	0	0	0	0	0	0	2	0	0	0	0	0	0	0	0	0	0	0	0	0	0	0	0	0	0	1	0	0	5	0	0	0	0	1	1.50361	1.50385
318	589.3	2	1	0	0	0	0	0	0	1	0	0	0	0	0	0	0	0	0	0	0	0	0	0	0	0	0	0	0	0	0	8	1	0	0	1	1	1.5566	1.55917
298.15	589.3	2	6	0	0	0	0	0	1	0	0	0	1	0	0	1	0	0	0	0	0	0	0	0	0	0	0	0	0	0	0	0	0	0	0	0	0	1.4563	1.4536
303.15	589.3	2	1	0	2	0	0	0	0	0	0	0	0	0	0	0	0	0	1	0	0	6	0	0	0	0	0	0	2	0	0	3	0	0	0	1	1	1.42162	1.42172
303.15	589.3	3	1	0	0	0	0	0	0	2	0	0	0	0	0	0	0	0	0	0	0	0	0	0	0	0	0	0	1	0	0	3	0	0	0	1	1	1.47998	1.47856
323.15	589.3	2	2	0	2	0	0	0	0	1	0	0	0	0	0	0	0	0	1	0	0	6	0	0	0	0	0	0	2	0	0	3	0	0	0	1	1	1.4206	1.41907
313.15	589.3	2	3	0	0	0	0	0	0	0	0	0	0	0	0	0	0	0	0	0	0	6	0	0	0	1	0	0	0	0	0	3	0	0	0	1	1	1.40556	1.40581
298.15	589.3	4	3	0	2	0	0	0	0	0	0	0	0	0	0	0	0	0	2	0	0	6	0	0	0	0	0	0	2	0	0	0	0	0	0	0	0	1.40806	1.41236
318.15	589.3	1	9	0	0	0	0	0	0	0	0	0	0	0	0	0	0	0	0	1	0	0	0	1	0	0	0	0	0	0	0	3	0	0	0	1	1	1.51024	1.51295
288.15	589.3	2	5	0	0	0	0	0	0	0	0	0	0	0	0	0	0	0	0	1	0	0	0	0	0	0	0	1	0	0	0	3	0	0	0	1	1	1.5547	1.55136
298.15	589.3	3	5	0	2	0	0	0	0	0	0	0	0	0	0	0	0	0	1	0	0	6	0	0	0	0	0	0	2	0	0	3	2	0	0	0	1	1.44978	1.45266
313.15	822.7	2	2	0	2	0	0	0	0	0	0	0	0	0	0	0	0	0	1	0	0	6	0	0	0	0	0	0	2	0	0	3	0	0	0	1	1	1.4145	1.4156
313.15	822.7	2	5	0	2	0	0	0	0	0	0	0	0	0	0	0	0	0	1	0	0	6	0	0	0	0	0	0	2	0	0	3	0	0	0	1	1	1.4192	1.4188
338.15	589.3	2	1	0	0	0	0	0	0	0	0	0	1	0	0	0	0	0	0	0	0	0	0	0	0	0	0	0	0	0	0	3	0	0	1	0	1	1.44197	1.44486
293.15	589.3	2	3	0	0	0	0	0	0	0	0	0	0	0	0	0	0	0	0	0	0	6	0	0	0	1	0	0	0	0	0	3	0	0	0	1	1	1.4119	1.41076
343.15	589.3	3	4	1	0	0	0	0	2	1	0	0	0	0	0	0	0	0	1	0	0	0	0	0	0	0	0	0	1	4	0	0	0	1	0	1	0	1.48831	1.48974
333.15	589.3	3	4	0	2	0	0	0	1	0	0	0	0	0	0	0	0	0	2	0	0	6	0	0	0	0	0	0	2	0	0	0	0	0	0	0	0	1.4126	1.41298
303.15	589.3	3	1	0	0	0	0	0	0	0	0	0	1	0	0	0	0	0	0	0	0	0	0	0	0	0	0	0	0	0	0	3	0	0	0	1	1	1.49861	1.49926
343.15	589.3	3	1	0	0	0	0	0	0	0	0	0	1	0	0	0	0	0	0	0	0	0	0	0	0	0	0	0	0	0	0	3	0	0	0	1	1	1.48734	1.48636
298.15	589.3	5	7	2	0	0	0	0	0	0	1	0	1	0	0	0	0	1	0	0	0	0	0	0	0	0	0	0	0	4	0	0	0	1	0	1	0	1.4822	1.48213
313.15	589.3	1	2	0	0	0	0	0	0	0	0	0	0	0	0	0	0	0	0	0	0	4	0	0	0	0	1	0	0	0	0	5	0	0	0	0	1	1.44057	1.43876
315.65	589.3	1	2	0	0	0	0	0	0	0	0	0	0	0	0	0	0	0	0	0	0	4	0	0	0	0	1	0	0	0	0	5	0	0	0	0	1	1.4399	1.43876
293.15	589.3	2	5	0	2	0	0	0	0	0	0	0	0	0	0	0	0	0	1	0	0	6	0	0	0	0	0	0	2	0	0	3	0	0	0	1	1	1.4316	1.43138
318.15	589.3	5	3	2	0	0	0	0	0	0	1	0	1	0	0	0	0	1	0	0	0	0	0	0	0	0	0	0	0	4	0	0	0	1	0	1	0	1.48	1.48052
298.19	589.3	4	1	0	0	0	0	0	0	3	0	0	0	0	1	0	0	0	0	0	0	0	0	0	0	1	0	0	0	0	0	3	0	0	0	1	1	1.48175	1.47911
288.15	589.3	2	2	0	0	0	0	0	0	0	0	0	0	0	0	0	0	0	1	0	0	2	0	0	0	0	0	0	2	4	0	0	0	0	0	1	0	1.44522	1.44533
293	589.3	1	5	0	2	0	0	0	0	1	0	0	0	0	0	0	0	0	1	1	0	6	0	0	0	0	0	0	2	0	0	3	0	0	0	1	1	1.441	1.44168
333.15	589.3	2	3	0	1	0	0	0	0	1	0	0	0	0	0	0	0	0	0	0	0	3	0	0	0	0	0	0	1	0	0	3	0	0	0	1	1	1.4231	1.42852
293	589.3	1	5	0	2	0	0	0	0	2	0	0	0	0	0	0	0	0	1	1	0	6	0	0	0	0	0	0	2	0	0	3	0	0	0	1	1	1.446	1.44157
298.15	589.3	3	6	0	0	0	0	0	0	0	0	0	1	0	0	0	0	0	0	0	0	0	0	0	0	0	0	0	0	0	0	3	0	0	0	1	1	1.4823	1.48331
343.15	589.3	4	27	0	0	0	0	0	0	0	0	0	1	0	0	0	0	1	0	0	0	0	0	0	0	0	0	0	0	0	0	0	0	0	0	0	0	1.4309	1.43014
318.15	589.3	4	3	0	2	0	0	0	0	0	0	0	0	0	0	0	0	0	2	0	0	6	0	0	0	0	0	0	2	0	0	0	0	0	0	0	0	1.40273	1.40171
303.15	589.3	5	12	3	0	0	0	0	1	1	0	0	1	0	0	1	0	0	0	0	0	0	0	0	0	0	0	0	1	0	0	0	0	0	0	0	0	1.4519	1.452
333.15	589.3	2	9	0	2	0	0	0	0	0	0	0	0	0	0	0	0	0	1	0	0	6	0	0	0	0	0	0	2	0	0	3	0	0	0	1	1	1.425	1.42347
298.15	589.3	2	2	0	2	0	0	0	0	0	0	0	0	0	0	0	0	0	1	0	0	6	0	0	0	0	0	0	2	0	0	4	1	0	0	0	1	1.4444	1.44558
298.15	589.3	1	3	0	0	0	0	0	0	1	0	0	0	0	0	0	1	0	0	0	1	0	0	0	0	0	0	0	0	0	0	0	0	0	0	0	0	1.4458	1.44961
298.15	589.3	2	3	0	0	0	0	0	0	0	0	0	0	0	0	0	0	0	0	0	0	4	0	0	0	0	1	0	0	0	0	4	1	0	0	0	1	1.4545	1.45204
303.15	589.3	1	11	0	2	0	0	0	0	0	0	0	0	0	0	0	0	0	1	0	0	6	0	0	0	0	0	0	2	0	0	5	0	0	0	0	1	1.44818	1.44693
298.15	589.3	3	2	0	0	0	0	0	0	2	0	0	0	0	0	0	0	0	0	0	0	0	0	0	0	0	0	0	1	0	0	3	0	0	0	1	1	1.47903	1.47735
353.15	589.3	2	1	0	2	0	0	0	0	0	0	0	0	0	0	0	0	0	1	0	0	6	0	0	0	0	0	0	2	0	0	3	0	0	0	1	1	1.4076	1.40673
323.15	589.3	1	1	0	2	0	0	0	0	0	0	0	0	0	0	0	0	0	1	0	0	6	0	0	0	0	0	0	2	0	0	5	0	0	0	0	1	1.43366	1.43364
328.15	589.3	3	4	0	2	0	0	0	1	0	0	0	0	0	0	0	0	0	2	0	0	6	0	0	0	0	0	0	2	0	0	0	0	0	0	0	0	1.4139	1.41344
308.15	589.3	1	3	0	0	0	0	0	0	0	0	0	0	0	0	0	0	0	1	0	0	2	0	0	0	0	0	0	2	0	0	5	0	0	0	0	1	1.4683	1.46867
313	633	4	3	0	0	0	0	0	0	1	0	0	0	0	0	0	0	0	0	0	0	0	0	0	0	0	0	0	1	0	0	6	3	0	0	1	1	1.5125	1.51428
308.15	589.3	4	2	1	0	0	0	0	1	0	0	0	1	0	0	1	0	0	1	0	0	0	0	0	0	0	0	0	0	0	0	0	0	0	0	0	0	1.5118	1.50857
308	589.3	3	1	0	0	0	0	0	0	2	0	0	0	0	0	0	0	0	0	0	0	0	0	0	0	0	0	0	1	0	0	3	0	0	0	1	1	1.478	1.47865
298.15	589.3	2	2	0	2	0	0	0	0	1	0	0	0	0	0	0	0	0	1	0	0	6	0	0	0	0	0	0	2	0	0	3	0	0	0	1	1	1.4259	1.42666
283	589.3	2	1	0	2	0	0	0	0	0	0	0	0	0	0	0	0	0	1	0	0	6	0	0	0	0	0	0	2	0	0	3	0	0	0	1	1	1.4254	1.42711
343.15	589.3	2	9	0	0	0	0	0	3	2	0	0	0	0	2	0	0	0	0	0	0	0	0	0	0	2	0	0	0	0	0	3	0	0	0	1	1	1.44308	1.44768
303.15	589.3	3	2	0	0	0	0	0	0	2	0	0	0	0	0	0	0	0	0	0	0	0	0	0	0	0	0	0	1	0	0	3	0	0	0	1	1	1.47746	1.47643
338.15	589.3	2	7	0	0	0	0	0	0	0	0	0	0	0	0	0	0	0	0	0	0	6	0	0	0	1	0	0	0	0	0	3	0	0	0	1	1	1.41195	1.41297
301.2	589.3	2	3	0	0	0	0	0	0	0	0	0	0	0	0	0	0	0	0	0	0	4	0	0	0	0	1	0	0	0	0	3	0	0	0	1	1	1.4211	1.42001
333.15	589.3	0	3	0	0	1	1	0	0	0	0	0	0	0	0	0	0	0	0	1	0	0	1	0	0	0	0	0	0	0	0	3	0	0	0	1	1	1.53682	1.53377
303.15	589.3	2	2	0	2	0	0	0	0	1	0	0	0	0	0	0	0	0	1	0	0	6	0	0	0	0	0	0	2	0	0	3	0	0	0	1	1	1.426	1.42424
298.15	486.1	2	2	0	2	0	0	0	0	0	0	0	0	0	0	0	0	0	1	0	0	6	0	0	0	0	0	0	2	0	0	3	0	0	0	1	1	1.4303	1.42954
303.15	589.3	2	7	0	2	0	0	0	0	0	0	0	0	0	0	0	0	0	2	0	0	6	0	0	0	0	0	0	2	0	0	0	0	0	0	0	0	1.4191	1.42095
323.15	589.3	2	1	0	0	0	0	0	0	0	0	0	0	0	0	0	0	0	0	1	0	0	0	0	0	0	0	1	0	0	0	3	0	0	0	1	1	1.54409	1.54065
338.15	589.3	2	1	0	2	0	0	0	0	0	0	0	0	0	0	0	0	0	1	0	0	6	0	0	0	0	0	0	2	0	0	4	1	0	0	0	1	1.43195	1.43357
313.15	589.3	2	7	0	0	0	0	0	0	0	0	0	0	0	0	0	0	0	0	0	0	0	1	0	0	0	0	0	0	0	0	3	0	0	0	1	1	1.5022	1.50318
298.15	486.1	2	7	0	0	0	0	0	0	0	0	0	0	0	0	0	0	0	0	0	0	4	0	0	0	0	1	0	0	0	0	3	0	0	0	1	1	1.4387	1.43724
298.15	589.3	2	2	0	2	0	0	0	0	0	0	0	0	0	0	0	0	0	1	0	0	6	0	0	0	0	0	0	2	4	0	0	0	0	0	1	0	1.4206	1.42064
313.15	589.3	1	3	0	2	0	0	0	0	0	0	0	0	0	0	0	0	0	1	0	0	6	0	0	0	0	0	0	2	0	0	5	0	0	0	0	1	1.4384	1.43858
303.15	589.3	2	4	1	0	0	0	0	1	0	0	0	1	0	0	1	0	0	0	0	0	0	0	0	0	0	0	0	0	0	0	3	0	0	0	1	1	1.5135	1.51998
318.15	589.3	3	5	0	0	0	0	0	0	0	0	0	1	0	0	0	0	0	0	0	0	0	0	0	0	0	0	0	0	0	0	3	0	0	0	1	1	1.4776	1.47587
323.15	589.3	1	5	0	1	0	0	0	0	1	0	0	0	0	0	0	0	0	0	1	0	3	0	0	0	0	0	0	1	0	0	3	0	0	0	1	1	1.52795	1.51868
283.15	589.3	2	1	0	0	0	0	0	0	0	0	0	0	0	0	0	0	0	0	1	0	0	0	0	0	0	0	1	0	0	0	3	0	0	0	1	1	1.556	1.55378
293.15	589.3	5	9	0	0	0	0	0	0	2	0	0	0	0	0	0	0	0	0	0	0	0	0	0	0	1	0	0	1	0	0	0	0	0	0	0	0	1.47742	1.4769
318.15	589.3	1	3	0	1	0	0	0	0	0	0	0	1	0	0	0	0	0	0	0	0	3	0	0	0	0	0	0	0	0	0	5	0	0	0	0	1	1.5032	1.50939
308.15	589.3	1	3	0	1	0	0	0	0	0	0	0	1	0	0	0	0	0	0	0	0	3	0	0	0	0	0	0	0	0	0	5	0	0	0	0	1	1.5056	1.50967
308.15	430.1	2	1	0	1	0	0	0	0	1	0	0	0	0	0	0	0	0	0	0	0	3	0	0	0	0	0	0	1	0	0	3	0	0	0	1	1	1.4423	1.43818
308.15	589.6	2	1	0	0	0	0	0	0	0	0	0	0	0	0	0	0	0	0	0	0	4	0	0	0	0	1	0	0	0	0	3	0	0	0	1	1	1.4091	1.40889
363.15	589.3	2	9	0	2	0	0	0	0	0	0	0	0	0	0	0	0	0	1	0	0	6	0	0	0	0	0	0	2	0	0	3	0	0	0	1	1	1.4166	1.41596
333	589.3	5	0	0	0	0	0	0	0	2	0	0	0	0	0	0	0	0	0	0	0	0	0	0	0	0	0	0	1	0	0	5	4	0	0	1	1	1.5266	1.52737
333.15	589.3	2	2	0	2	0	0	0	0	0	0	0	0	0	0	0	0	0	1	0	0	6	0	0	0	0	0	0	2	5	0	0	0	0	0	1	0	1.41758	1.41829
353.15	589.3	1	3	0	0	0	0	0	0	0	0	0	0	0	0	0	0	0	0	0	0	4	0	0	0	0	1	0	0	0	0	5	0	0	0	0	1	1.4315	1.42883
298.1	589.3	2	10	0	0	0	0	0	0	0	0	0	0	0	0	0	0	0	0	0	0	4	0	0	0	0	1	0	0	0	0	3	0	0	0	1	1	1.4399	1.43811
313.15	589.3	2	3	0	0	0	0	0	0	0	0	0	0	0	0	0	0	0	0	0	0	4	0	0	0	0	1	0	0	0	0	3	0	0	0	1	1	1.4155	1.41877
318.15	589.3	2	1	0	0	0	0	0	0	0	0	0	0	0	0	0	0	0	0	0	0	4	0	0	0	0	1	0	0	0	0	3	0	0	0	1	1	1.4069	1.40739
343.15	589.3	5	13	3	0	0	0	0	0	4	2	0	0	0	0	0	1	0	0	0	0	0	0	0	0	0	0	0	1	0	0	0	0	0	0	0	0	1.4392	1.43859
318.15	589.3	3	1	0	0	0	0	0	0	0	0	0	1	0	0	0	0	0	0	0	0	0	0	0	0	0	0	0	0	0	0	3	0	0	0	1	1	1.4952	1.49411
298.15	589.3	2	7	0	0	0	0	0	0	0	0	0	0	0	0	0	0	0	0	0	0	0	1	0	0	0	0	0	0	0	0	3	0	0	0	1	1	1.5088	1.50555
323.15	589.3	2	1	0	2	0	0	0	0	0	0	0	0	0	0	0	0	0	1	0	0	6	0	0	0	0	0	0	2	0	0	4	1	0	0	0	1	1.44037	1.43765
293.389	589.3	2	5	0	2	0	0	0	0	0	0	0	0	0	0	0	0	0	1	0	0	6	0	0	0	0	0	0	2	0	0	3	0	0	0	1	1	1.4298	1.43108
303.15	589.3	3	3	0	0	0	0	0	0	0	0	0	1	0	0	0	0	0	0	0	0	0	0	0	0	0	0	0	0	0	0	3	0	0	0	1	1	1.48725	1.48921
293.15	589.3	3	1	1	0	0	0	0	1	0	0	0	1	0	0	0	0	0	0	0	0	0	0	0	0	0	0	0	0	0	0	3	0	0	0	1	1	1.5014	1.50149
298.1	589.3	2	3	0	0	0	0	0	0	0	0	0	0	0	0	0	0	0	0	0	0	0	0	0	1	0	0	0	0	0	0	3	0	0	0	1	1	1.572	1.56242
313.15	589.3	3	1	0	0	0	0	0	0	0	0	0	1	0	0	0	0	0	0	0	0	0	0	0	0	0	0	0	0	0	0	3	0	0	0	1	1	1.49553	1.49664
308.15	589.3	4	7	0	2	0	0	0	0	0	0	0	0	0	0	0	0	0	1	0	0	6	0	0	0	1	0	0	2	0	0	0	0	0	0	0	0	1.4311	1.43014
298.15	589.3	2	3	0	0	0	0	0	0	0	0	0	0	0	0	0	0	0	0	1	0	0	0	0	0	0	0	1	0	0	0	3	0	0	0	1	1	1.53945	1.54197
298.15	589.3	2	3	0	0	0	0	0	0	0	0	0	0	0	0	0	0	0	0	0	0	4	0	0	0	0	1	0	0	0	0	4	1	0	0	0	1	1.45114	1.45204
353.15	589.3	1	2	0	4	0	0	0	1	0	0	0	1	0	0	0	0	0	0	0	0	9	0	0	0	0	0	0	0	0	0	3	0	0	0	1	1	1.39221	1.38736
298.15	589.3	2	4	0	0	0	0	0	1	0	0	0	1	0	0	1	0	0	0	0	0	0	0	0	0	0	0	0	0	0	0	0	0	0	0	0	0	1.4549	1.45476
296	589.3	2	3	0	0	0	0	0	0	0	0	0	0	0	0	0	0	0	0	0	0	0	0	0	0	0	0	0	0	4	0	2	0	0	0	2	2	1.506	1.5245
338.15	589.3	3	3	0	0	0	0	0	0	0	0	0	1	0	0	0	0	0	0	0	0	0	0	0	0	0	0	0	0	4	0	0	0	0	0	1	0	1.459	1.45831
298.15	822.7	2	3	0	0	0	0	0	0	0	0	0	0	0	0	0	0	0	0	0	0	4	0	0	0	0	1	0	0	0	0	3	0	0	0	1	1	1.4156	1.41447
298.15	589.6	2	5	0	0	0	0	0	0	0	0	0	0	0	0	0	0	0	0	0	0	4	0	0	0	0	1	0	0	0	0	3	0	0	0	1	1	1.4276	1.42815
307.2	589.3	3	3	0	0	0	0	0	0	2	0	0	0	0	0	0	0	0	0	0	0	0	0	0	0	0	0	0	1	0	0	3	0	0	0	1	1	1.4768	1.47854
298.15	589.3	2	7	0	0	0	0	0	0	0	0	0	0	0	0	0	0	0	0	0	0	0	1	0	0	0	0	0	0	0	0	3	0	0	0	1	1	1.507	1.50555
315.782	632.8	2	3	0	0	0	0	0	0	0	0	0	0	0	0	0	0	0	0	0	0	4	0	0	0	0	1	0	0	0	0	3	0	0	0	1	1	1.4161	1.41646
313.15	589.3	3	2	0	2	0	0	0	0	0	0	0	0	0	0	0	0	0	1	0	0	6	0	0	0	0	0	1	2	0	0	0	0	0	0	0	0	1.41886	1.41973
288.15	589.3	2	2	0	2	0	0	0	0	0	0	0	0	0	0	0	0	0	1	0	0	6	0	0	0	0	0	0	2	4	0	0	0	0	0	1	0	1.42336	1.42354
318.15	589.3	1	0	0	0	0	0	0	1	1	0	0	0	0	0	0	0	0	0	0	0	0	0	0	0	0	0	0	1	0	0	3	0	0	1	0	1	1.48432	1.48606
328.15	589.3	3	1	0	0	0	0	0	0	0	0	0	1	0	0	0	0	0	0	0	0	0	0	0	0	0	0	0	0	0	0	3	0	0	0	1	1	1.4927	1.49267
333.15	589.3	5	3	0	0	0	0	0	0	2	0	0	0	0	0	0	0	0	1	0	0	0	0	0	0	0	0	0	1	0	0	0	0	0	0	0	0	1.45561	1.45288
313.15	589.3	2	3	0	1	0	0	0	0	1	0	0	0	0	0	0	0	0	0	0	0	3	0	0	0	0	0	0	1	0	0	3	0	0	0	1	1	1.4333	1.43271
313.15	589.3	2	3	0	2	0	0	0	0	1	0	0	0	0	0	0	0	0	1	0	0	6	0	0	0	0	0	0	2	4	0	0	0	0	0	1	0	1.4175	1.41963
298.15	589.3	2	2	0	0	0	0	0	0	0	0	0	0	0	0	0	0	0	1	0	0	2	0	0	0	0	0	0	2	4	0	0	0	0	0	1	0	1.4425	1.44148
323.15	589.3	2	3	0	0	0	0	0	0	0	0	0	0	0	0	0	0	0	1	2	0	0	0	0	0	0	0	0	0	0	0	4	1	0	0	0	1	1.5257	1.52278
303.15	589.3	3	4	1	0	0	0	0	1	0	0	0	1	0	0	0	0	0	0	0	0	0	0	0	0	0	0	0	0	0	0	3	0	0	0	1	1	1.4901	1.49158
298.15	589.3	3	1	1	2	0	0	0	0	0	0	0	0	0	0	0	0	0	1	0	0	6	0	0	0	0	0	0	2	0	0	4	1	0	0	0	1	1.44585	1.44632
313.15	589.3	3	10	0	0	0	0	0	0	2	0	0	0	0	0	0	0	0	0	0	0	0	0	0	0	0	0	0	1	0	0	3	0	0	0	1	1	1.4658	1.4633
303.15	589.3	4	3	0	2	0	0	0	0	1	0	0	0	0	0	0	0	0	2	0	0	6	0	0	0	0	0	0	2	0	0	0	0	0	0	0	0	1.4107	1.41285
290.65	589.3	1	1	0	2	0	0	0	0	0	0	0	0	0	0	0	0	0	1	0	0	6	0	0	0	0	0	0	2	0	0	5	0	0	0	0	1	1.44331	1.44426
323.15	589.3	1	4	0	2	0	0	0	0	1	0	0	0	0	0	0	0	0	1	0	0	6	0	0	0	0	0	0	2	0	0	5	0	0	0	0	1	1.435	1.43595
293.15	589.3	2	3	0	0	0	0	0	0	0	0	0	0	0	0	0	0	0	0	0	0	4	0	0	0	0	1	0	0	0	0	3	0	0	0	1	1	1.4232	1.4219
343.15	589.3	3	2	0	0	0	0	0	0	2	0	0	0	0	0	0	0	0	0	0	0	0	0	0	0	0	0	0	1	0	0	3	0	0	0	1	1	1.46718	1.46608
318.15	589.3	2	3	0	0	0	0	0	0	0	0	0	0	0	0	0	0	0	0	0	0	4	0	0	0	0	1	0	0	0	0	4	1	0	0	0	1	1.44566	1.44837
320.004	632.8	2	1	0	2	0	0	0	0	0	0	0	0	0	0	0	0	0	1	0	0	6	0	0	0	0	0	0	2	0	0	3	0	0	0	1	1	1.4154	1.41451
308.15	589.3	2	7	0	0	0	0	0	0	0	0	0	0	0	0	0	0	0	0	0	0	6	0	0	0	1	0	0	0	0	0	3	0	0	0	1	1	1.4224	1.42095
308.821	632.8	2	1	0	2	0	0	0	0	0	0	0	0	0	0	0	0	0	1	0	0	6	0	0	0	0	0	0	2	0	0	3	0	0	0	1	1	1.4186	1.41787
313.15	589.3	3	8	0	0	0	0	0	3	1	0	0	0	0	0	0	0	0	2	0	0	0	0	0	0	0	0	0	1	0	0	0	0	0	0	0	0	1.49716	1.4958
353.15	589.3	2	2	0	0	0	0	0	0	0	0	0	0	0	0	0	0	0	1	0	0	2	0	0	0	0	0	0	2	4	0	0	0	0	0	1	0	1.42792	1.42922
308.15	589.3	2	5	0	0	0	0	0	0	0	0	0	0	0	0	0	0	0	0	0	0	4	0	0	0	0	1	0	0	0	0	3	0	0	0	1	1	1.42527	1.42624
338.15	589.3	3	2	0	0	0	0	0	1	0	0	0	1	0	0	0	0	0	1	0	0	0	0	0	0	0	0	0	0	3	1	0	0	0	1	0	0	1.5317	1.53108
293.15	589.3	2	4	0	0	0	0	0	0	0	0	0	1	0	0	1	0	0	0	0	0	0	0	0	0	0	0	0	0	0	0	3	0	0	0	1	1	1.5091	1.50964
343.15	589.3	2	3	0	0	0	0	0	0	0	0	0	0	0	0	0	0	0	0	0	0	6	0	0	0	1	0	0	0	0	0	3	0	0	0	1	1	1.3983	1.39685
333.15	589.3	2	1	0	0	0	0	0	0	0	0	0	1	0	0	0	0	0	0	0	0	0	0	0	0	0	0	0	0	3	1	3	0	0	1	1	1	1.51177	1.50797
303.15	589.3	2	3	0	2	0	0	0	0	0	0	0	0	0	0	0	0	0	1	0	0	6	0	0	0	0	0	0	2	5	0	0	0	0	0	1	0	1.42813	1.42864
318.15	589.3	2	3	0	2	0	0	0	0	0	0	0	0	0	0	0	0	0	1	0	0	6	0	0	0	0	0	0	2	5	0	0	0	0	0	1	0	1.42366	1.42333
308.15	589.3	2	1	0	0	0	0	0	0	0	0	0	0	0	0	0	0	0	0	4	0	0	0	0	0	0	1	0	0	0	0	3	0	0	0	1	1	1.44421	1.44263
323.15	589.3	5	13	3	0	0	0	0	0	4	2	0	0	0	0	0	1	0	0	0	0	0	0	0	0	0	0	0	1	0	0	0	0	0	0	0	0	1.4461	1.44635
338.15	589.3	2	1	0	2	0	0	0	0	0	0	0	0	0	0	0	0	0	1	0	0	6	0	0	0	0	0	0	2	0	0	4	1	0	0	0	1	1.43599	1.43357
318.2	589.3	2	3	0	0	0	0	0	0	0	0	0	0	0	0	0	0	0	0	0	0	4	0	0	0	0	1	0	0	0	0	3	0	0	0	1	1	1.4188	1.41557
308.15	589.3	2	2	0	2	0	0	0	0	0	0	0	0	0	0	0	0	0	1	0	0	6	0	0	0	0	0	0	2	5	0	0	0	0	0	1	0	1.42444	1.42457
318.15	589.3	1	3	0	0	0	0	0	1	1	0	0	0	0	0	0	0	0	0	0	0	0	0	0	0	0	0	0	1	0	0	3	0	0	1	0	1	1.48736	1.48427
328	589.3	2	5	0	0	0	0	0	0	1	0	0	0	0	0	0	0	0	0	0	0	0	0	0	0	0	0	0	0	0	0	8	1	0	0	1	1	1.5273	1.52699
313	589.3	3	1	0	0	0	0	0	0	2	0	0	0	0	0	0	0	0	0	0	0	0	0	0	0	0	0	0	1	0	0	3	0	0	0	1	1	1.476	1.47548
313.15	589.3	2	5	0	0	0	0	0	0	0	0	0	0	0	0	0	0	0	0	0	0	4	0	0	0	0	1	0	0	0	0	3	0	0	0	1	1	1.4235	1.42362
323	589.3	2	5	0	0	0	0	0	0	1	1	0	0	0	0	0	0	0	1	2	0	0	0	0	0	0	0	0	0	0	0	3	0	0	0	1	1	1.508	1.50545
303.15	589.3	2	4	0	2	0	0	0	0	1	0	0	0	0	0	0	0	0	1	0	0	6	0	0	0	0	0	0	2	4	0	0	0	0	0	1	0	1.4215	1.42239
318.15	589.3	2	3	0	0	0	0	0	0	0	0	0	0	0	0	0	0	0	0	0	0	6	0	0	0	1	0	0	0	0	0	3	0	0	0	1	1	1.40352	1.40392
308.15	589.6	2	3	0	2	0	0	0	0	0	0	0	0	0	0	0	0	0	1	0	0	6	0	0	0	0	0	0	2	0	0	3	0	0	0	1	1	1.4234	1.42318
323.15	589.3	2	3	0	0	0	0	0	0	0	0	0	0	0	0	0	0	0	0	0	0	4	0	0	0	0	1	0	0	0	0	3	0	0	0	1	1	1.41331	1.4155
323.15	589.3	2	3	0	6	0	0	0	0	0	0	0	0	0	0	0	0	0	0	0	0	18	0	0	0	1	0	0	0	0	0	3	0	0	0	1	1	1.3648	1.37017
313.15	589.3	2	3	0	1	0	0	0	0	1	0	0	0	0	0	0	0	0	0	0	0	3	0	0	0	0	0	0	1	0	0	3	0	0	0	1	1	1.432	1.43271
308.15	589.3	3	3	0	0	0	0	0	0	0	0	0	1	0	0	0	0	0	0	0	0	0	0	0	0	0	0	0	0	0	0	3	0	0	0	1	1	1.4861	1.48713
303	589.3	2	9	0	0	0	0	0	0	1	0	0	0	0	0	0	0	0	0	0	0	0	0	0	0	0	0	0	0	0	0	8	1	0	0	1	1	1.5202	1.5176
338.15	589.3	3	3	0	0	0	0	0	0	0	0	0	1	0	0	0	0	0	0	0	0	0	0	0	0	0	0	0	0	0	0	3	0	0	0	1	1	1.47624	1.47917
343.15	589.3	4	25	0	0	0	0	0	0	0	0	0	1	0	0	0	0	1	0	0	0	0	0	0	0	0	0	0	0	0	0	0	0	0	0	0	0	1.4294	1.42896
328.15	589.3	1	3	0	2	0	0	0	0	0	0	0	0	0	0	0	0	0	1	0	0	6	0	0	0	0	0	0	2	0	0	5	0	0	0	0	1	1.43496	1.43654
298.15	589.3	2	6	0	0	0	0	0	3	2	0	0	0	0	0	0	0	0	1	0	0	0	0	0	0	0	0	0	1	0	0	0	0	0	0	0	0	1.48489	1.48853
333	589.3	2	3	0	0	0	0	0	0	1	0	0	0	0	0	0	0	0	0	0	0	0	0	0	0	0	0	0	0	0	0	8	1	0	0	1	1	1.5402	1.54231
293.2	589.3	2	3	0	0	0	0	0	1	0	0	0	1	0	0	1	0	0	0	0	0	0	0	0	0	0	0	0	0	0	0	0	0	0	0	0	0	1.4548	1.45402
303.15	589.3	1	2	1	0	0	0	0	2	0	0	0	1	0	0	0	1	0	0	0	0	0	0	0	0	0	0	0	0	0	0	0	0	0	0	0	0	1.46659	1.45125
293.15	589.3	2	2	0	2	0	0	0	0	0	0	0	0	0	0	0	0	0	1	0	0	6	0	0	0	0	0	0	2	0	0	4	1	0	0	0	1	1.44639	1.44793
323.15	822.7	2	3	0	2	0	0	0	0	0	0	0	0	0	0	0	0	0	1	0	0	6	0	0	0	0	0	0	2	0	0	3	0	0	0	1	1	1.4136	1.41357
328.15	589.3	1	3	0	0	0	0	0	0	0	0	0	1	0	0	0	0	0	0	1	0	0	0	0	0	0	0	0	0	0	0	3	0	0	1	0	1	1.4619	1.45935
308.2	589.3	2	3	0	0	0	0	0	0	0	0	0	0	0	0	0	0	0	0	0	0	4	0	0	0	0	1	0	0	0	0	3	0	0	0	1	1	1.42	1.41894
333.15	589.3	3	1	0	0	0	0	0	0	2	0	0	0	0	0	0	0	0	0	0	0	0	0	0	0	0	0	0	1	0	0	3	0	0	0	1	1	1.471	1.47132
298.15	589.3	3	1	0	0	0	0	0	0	0	0	0	1	0	0	0	0	0	0	0	0	0	0	0	0	0	0	0	0	0	0	3	0	0	0	1	1	1.50097	1.4997
298.15	486.1	2	3	0	0	0	0	0	0	0	0	0	0	0	0	0	0	0	0	0	0	4	0	0	0	0	1	0	0	0	0	3	0	0	0	1	1	1.4272	1.4254
288.15	589.3	3	1	0	0	0	0	0	0	0	0	0	1	0	0	0	0	0	0	0	0	0	0	0	0	0	0	0	0	0	0	3	0	0	0	1	1	1.50267	1.50231
318.15	589.3	3	3	0	2	0	0	0	0	0	0	0	0	0	0	0	0	0	1	0	0	6	0	0	0	0	0	1	2	0	0	0	0	0	0	0	0	1.4204	1.41943
298.15	589.3	2	7	0	2	0	0	0	0	0	0	0	0	0	0	0	0	0	2	0	0	6	0	0	0	0	0	0	2	0	0	0	0	0	0	0	0	1.42304	1.42224
298.15	589.3	3	3	0	2	0	0	0	0	0	0	0	0	0	0	0	0	0	1	0	0	6	0	0	0	0	0	1	2	0	0	0	0	0	0	0	0	1.42632	1.4256
310.251	632.8	2	7	0	0	0	0	0	0	0	0	0	0	0	0	0	0	0	0	0	0	6	0	0	0	1	0	0	0	0	0	3	0	0	0	1	1	1.4183	1.41908
323.15	589.3	1	11	0	2	0	0	0	0	0	0	0	0	0	0	0	0	0	1	0	0	6	0	0	0	0	0	0	2	0	0	5	0	0	0	0	1	1.44235	1.44006
323.15	589.3	2	9	0	2	0	0	0	0	0	0	0	0	0	0	0	0	0	1	0	0	6	0	0	0	0	0	0	2	0	0	3	0	0	0	1	1	1.4278	1.42611
363	589.3	2	5	0	0	0	0	0	0	0	0	0	0	0	0	0	0	0	0	0	0	4	0	0	0	0	1	0	0	0	0	3	0	0	0	1	1	1.4051	1.4095
308.15	589.3	2	2	0	2	0	0	0	0	0	0	0	0	0	0	0	0	0	1	0	0	6	0	0	0	0	0	0	2	4	0	0	0	0	0	1	0	1.41792	1.41728
315.65	589.3	2	2	0	2	0	0	0	0	0	0	0	0	0	0	0	0	0	1	0	0	6	0	0	0	0	0	0	2	0	0	4	1	0	0	0	1	1.44374	1.44056
313.15	589.3	2	1	0	1	0	0	0	0	0	0	0	0	0	0	0	0	0	0	3	0	0	0	0	0	0	0	0	0	0	0	3	0	0	0	1	1	1.5071	1.50653
302.2	589.3	3	5	0	0	0	0	0	0	4	0	0	0	0	0	0	0	0	0	0	0	0	0	0	0	0	0	0	1	0	0	3	0	0	0	1	1	1.4804	1.48028
308.15	589.3	3	2	0	2	0	0	0	0	0	0	0	0	0	0	0	0	0	1	0	0	6	0	0	0	0	0	1	2	0	0	0	0	0	0	0	0	1.4204	1.41943
298.15	589.3	4	6	0	0	0	0	0	1	0	0	0	1	0	0	0	0	0	1	0	0	0	0	0	0	0	0	0	0	0	0	0	0	0	0	0	0	1.4709	1.47012
303.15	589.3	2	3	0	0	0	0	0	0	0	0	0	0	0	0	0	0	0	0	0	0	4	0	0	0	0	1	0	0	0	0	4	1	0	0	0	1	1.44976	1.45148
353.15	589.3	4	9	0	2	0	0	0	0	0	0	0	0	0	0	0	0	0	2	0	0	6	0	0	0	0	0	0	2	0	0	0	0	0	0	0	0	1.4104	1.41109
353.15	589.3	2	1	0	6	0	0	0	0	0	0	0	0	0	0	0	0	0	0	0	0	18	0	0	0	1	0	0	0	0	0	3	0	0	0	1	1	1.35509	1.3513
343.15	589.3	1	2	0	2	0	0	0	1	0	0	0	0	0	0	0	0	0	1	0	0	6	0	0	0	0	0	0	2	0	0	3	0	0	0	1	1	1.4207	1.42034
343.15	589.3	2	7	0	0	0	0	0	3	2	0	0	0	0	2	0	0	0	0	0	0	0	0	0	0	2	0	0	0	0	0	3	0	0	0	1	1	1.46073	1.45476
318.15	589.3	2	2	0	2	0	0	0	0	0	0	0	0	0	0	0	0	0	1	0	0	6	0	0	0	0	0	0	2	4	0	0	0	0	0	1	0	1.41519	1.41373
338.15	589.3	6	12	0	0	0	0	0	0	3	0	0	0	0	1	0	0	0	0	0	0	0	0	0	0	2	0	0	0	0	0	0	0	0	0	0	0	1.45409	1.45385
313.15	589.3	3	3	0	0	0	0	0	0	2	0	0	0	0	0	0	0	0	0	0	0	0	0	0	0	0	0	0	1	0	0	3	0	0	0	1	1	1.47532	1.47491
313.15	589.3	2	9	0	1	0	0	0	0	0	0	0	0	0	0	0	0	0	0	3	0	0	0	0	0	0	0	0	0	0	0	3	0	0	0	1	1	1.4918	1.49254
353.15	589.3	2	1	0	0	0	0	0	0	0	0	0	0	0	0	0	0	0	0	1	0	0	0	0	0	0	0	1	0	0	0	3	0	0	0	1	1	1.53545	1.53367
318.15	589.3	1	5	0	0	0	0	0	0	1	0	0	0	0	0	0	0	0	0	1	0	0	0	0	0	0	0	0	1	0	0	8	1	0	0	1	1	1.52824	1.52769
298.15	589.6	2	1	0	2	0	0	0	0	0	0	0	0	0	0	0	0	0	1	0	0	6	0	0	0	0	0	0	2	0	0	3	0	0	0	1	1	1.4226	1.42285
313.15	589.3	2	5	0	0	0	0	0	0	0	0	0	0	0	0	0	0	0	0	0	0	6	0	0	0	1	0	0	0	0	0	3	0	0	0	1	1	1.41422	1.41394
293.15	589.3	2	3	0	0	0	0	0	0	0	0	0	0	0	0	0	0	0	0	0	0	4	0	0	0	0	1	0	0	0	0	3	0	0	0	1	1	1.423	1.4219
303.15	589.3	1	2	0	4	0	0	0	1	1	0	0	0	0	0	0	0	0	0	0	0	9	0	0	0	0	0	0	1	0	0	3	0	0	0	1	1	1.39512	1.39448
343.15	589.3	2	1	0	0	0	0	0	0	0	0	0	0	0	0	0	0	0	0	4	0	0	0	0	0	0	1	0	0	0	0	3	0	0	0	1	1	1.43146	1.43413
308.15	822.7	2	1	0	2	0	0	0	0	0	0	0	0	0	0	0	0	0	1	0	0	6	0	0	0	0	0	0	2	0	0	3	0	0	0	1	1	1.4141	1.41329
298.15	589.3	1	4	0	1	0	0	0	0	0	0	0	1	0	0	0	0	0	0	0	0	3	0	0	0	0	0	0	0	0	0	5	0	0	0	0	1	1.4934	1.49087
304.2	589.3	2	3	0	1	0	0	0	0	1	0	0	0	0	0	0	0	0	0	0	0	3	0	0	0	0	0	0	1	0	0	3	0	0	0	1	1	1.4355	1.4338
293.15	589.3	1	7	0	2	0	0	0	0	0	0	0	0	0	0	0	0	0	1	0	0	6	0	0	0	0	0	0	2	0	0	5	0	0	0	0	1	1.4487	1.44811
298.15	656.3	2	1	0	0	0	0	0	0	0	0	0	0	0	0	0	0	0	0	0	0	4	0	0	0	0	1	0	0	0	0	3	0	0	0	1	1	1.4095	1.40978
298.15	589.3	3	2	0	0	0	0	0	0	2	0	0	0	0	0	0	0	0	0	0	0	0	0	0	0	0	0	0	1	0	0	4	1	0	0	0	1	1.50591	1.50833
293.15	589.3	2	9	0	0	0	0	0	0	0	0	0	0	0	0	0	0	0	0	0	0	0	1	0	0	0	0	0	0	0	0	3	0	0	0	1	1	1.5002	1.50161
318.15	589.3	3	3	0	2	0	0	0	0	0	0	0	0	0	0	0	0	0	1	0	0	6	0	0	0	0	0	1	2	0	0	0	0	0	0	0	0	1.42044	1.41943
293.15	589.3	2	3	0	2	0	0	0	0	0	0	0	0	0	0	0	0	0	1	0	0	6	0	0	0	0	0	0	2	0	0	4	1	0	0	0	1	1.44748	1.44804
308.15	589.3	2	3	0	0	0	0	0	0	0	0	0	0	0	0	0	0	0	0	0	0	6	0	0	0	1	0	0	0	0	0	3	0	0	0	1	1	1.4082	1.40659
318.15	589.3	2	4	0	0	0	0	0	1	0	0	0	1	0	0	1	0	0	0	0	0	0	0	0	0	0	0	0	0	0	0	0	0	0	0	0	0	1.4488	1.44877
328.15	589.3	3	3	0	0	0	0	0	0	2	0	0	0	0	0	0	0	0	0	0	0	0	0	0	0	0	0	0	1	0	0	3	0	0	0	1	1	1.47132	1.47063
303.15	430.1	2	3	0	1	0	0	0	0	1	0	0	0	0	0	0	0	0	0	0	0	3	0	0	0	0	0	0	1	0	0	3	0	0	0	1	1	1.4472	1.44187
303.15	589.3	2	3	0	1	0	0	0	0	0	0	0	0	0	0	0	0	0	0	3	0	0	0	0	0	0	0	0	0	0	0	3	0	0	0	1	1	1.50463	1.50716
303.15	589.3	4	2	1	0	0	0	0	2	0	0	0	1	0	0	0	0	0	1	0	0	0	0	0	0	0	0	0	0	0	0	0	0	0	0	0	0	1.47931	1.48087
333.15	589.3	1	7	0	2	0	0	0	0	0	0	0	0	0	0	0	0	0	1	0	0	6	0	0	0	0	0	0	2	0	0	5	0	0	0	0	1	1.43681	1.43767
338.15	589.3	2	3	0	0	0	0	0	0	0	0	0	0	0	0	0	0	0	0	0	0	4	0	0	0	0	1	0	0	0	0	3	0	0	0	1	1	1.41108	1.41183
318.15	589.3	4	16	0	0	0	0	0	0	0	0	0	0	0	0	0	0	0	0	0	0	0	1	0	0	1	0	0	0	0	0	0	0	0	0	0	0	1.48749	1.48664
333.15	589.3	2	1	0	0	0	0	0	0	0	0	0	0	0	0	0	0	0	0	4	0	0	0	0	0	0	1	0	0	0	0	3	0	0	0	1	1	1.43578	1.43722
303.15	589.3	2	1	0	0	0	0	0	0	0	0	0	1	0	0	0	0	0	0	0	0	0	0	0	0	0	0	0	0	3	1	3	0	0	1	1	1	1.52009	1.52093
328.15	589.3	2	2	0	0	0	0	0	0	0	0	0	0	0	0	0	0	0	1	0	0	2	0	0	0	0	0	0	2	4	0	0	0	0	0	1	0	1.43446	1.43433
333.3	589.3	2	4	0	2	0	0	0	0	2	0	0	0	0	0	0	0	0	0	0	0	6	0	0	0	0	0	0	2	0	0	6	0	0	0	2	2	1.43405	1.43379
298.15	589.3	2	7	0	0	0	0	0	0	0	0	0	0	0	0	0	0	0	0	0	0	4	0	0	0	0	1	0	0	0	0	3	0	0	0	1	1	1.43253	1.43312
338.15	589.3	5	36	0	0	0	0	0	0	0	0	0	1	0	0	0	0	0	0	0	0	0	0	0	0	1	0	0	0	0	0	0	0	0	0	0	0	1.45828	1.458
328.15	589.3	5	11	3	0	0	0	0	0	3	1	0	0	0	0	0	1	0	0	0	0	0	0	0	0	0	0	0	1	0	0	0	0	0	0	0	0	1.4434	1.44363
303.15	822.7	2	3	0	0	0	0	0	0	0	0	0	0	0	0	0	0	0	0	0	0	4	0	0	0	0	1	0	0	0	0	3	0	0	0	1	1	1.4141	1.41328
313.2	589.3	3	2	0	0	0	0	0	0	2	0	0	0	0	0	0	0	0	0	0	0	0	0	0	0	0	0	0	1	0	0	3	0	0	0	1	1	1.4745	1.47337
303.15	589.3	1	7	0	0	0	0	0	0	0	0	0	0	0	0	0	0	0	0	1	0	0	0	1	0	0	0	0	0	0	0	3	0	0	0	1	1	1.52835	1.52991
338.15	589.3	3	4	0	0	0	0	0	0	0	0	0	1	0	0	0	0	0	0	0	0	0	0	0	0	0	0	0	0	0	0	3	0	0	0	1	1	1.4751	1.47848
291.114	632.8	2	1	0	2	0	0	0	0	0	0	0	0	0	0	0	0	0	1	0	0	6	0	0	0	0	0	0	2	0	0	3	0	0	0	1	1	1.4236	1.42354
305.65	589.3	1	3	0	0	0	0	0	0	0	0	0	0	0	0	0	0	0	0	0	0	4	0	0	0	0	1	0	0	0	0	5	0	0	0	0	1	1.44387	1.44369
323.15	589.3	2	1	0	1	0	0	0	0	0	0	0	0	0	0	0	0	0	0	3	0	0	0	0	0	0	0	0	0	0	0	3	0	0	0	1	1	1.50419	1.50319
283.15	589.3	1	5	0	0	0	0	0	0	0	0	0	0	0	0	0	0	0	1	0	0	2	0	0	0	0	0	0	2	0	0	5	0	0	0	0	1	1.47548	1.47531
333.15	589.3	3	10	0	0	0	0	0	0	2	0	0	0	0	0	0	0	0	0	0	0	0	0	0	0	0	0	0	1	0	0	3	0	0	0	1	1	1.45759	1.45965
303.15	589.6	2	5	0	0	0	0	0	0	0	0	0	0	0	0	0	0	0	0	0	0	4	0	0	0	0	1	0	0	0	0	3	0	0	0	1	1	1.4263	1.42711
298.15	589.3	3	3	0	0	0	0	0	0	2	0	0	0	0	0	0	0	0	0	0	0	0	0	0	0	0	0	0	1	0	0	4	1	0	0	0	1	1.5135	1.51105
318.15	589.3	5	13	3	0	0	0	0	0	4	2	0	0	0	0	0	1	0	0	0	0	0	0	0	0	0	0	0	1	0	0	0	0	0	0	0	0	1.4476	1.4469
353.15	589.3	3	1	0	0	0	0	0	0	1	0	0	0	0	0	0	0	0	0	0	0	0	0	0	0	0	0	0	1	0	0	3	0	0	0	1	1	1.48095	1.48174
288.15	589.3	4	12	2	0	0	0	0	0	3	1	0	0	0	0	0	1	0	0	0	0	0	0	0	0	0	0	0	1	0	0	0	0	0	0	0	0	1.456	1.45592
323.15	589.3	3	1	1	0	0	0	0	0	0	0	0	1	0	0	1	0	0	0	0	0	0	0	0	0	0	0	0	0	0	0	3	0	0	0	1	1	1.49568	1.50395
303.2	589.3	3	2	0	0	0	0	0	0	2	0	0	0	0	0	0	0	0	0	0	0	0	0	0	0	0	0	0	1	0	0	3	0	0	0	1	1	1.4776	1.47651
293.15	589.3	4	28	0	0	0	0	0	0	0	0	0	0	0	0	0	0	0	0	0	0	0	1	0	0	1	0	0	0	0	0	0	0	0	0	0	0	1.48471	1.48594
293.1	589.3	4	7	0	2	0	0	0	0	0	0	0	0	0	0	0	0	0	1	0	0	6	0	0	0	0	0	0	2	0	0	2	3	0	0	0	1	1.4617	1.46052
303.15	589.3	2	1	0	2	0	0	0	0	0	0	0	0	0	0	0	0	0	1	0	0	6	0	0	0	0	0	0	2	0	0	4	1	0	0	0	1	1.4464	1.44423
333.15	589.3	1	9	0	2	0	0	0	0	0	0	0	0	0	0	0	0	0	1	0	0	6	0	0	0	0	0	0	2	0	0	5	0	0	0	0	1	1.43796	1.43868
293.15	589.3	1	3	0	0	0	0	0	0	0	0	0	0	0	0	0	0	0	1	0	0	2	0	0	0	0	0	0	2	0	0	5	0	0	0	0	1	1.4727	1.47272
323.15	589.3	4	28	0	0	0	0	0	0	0	0	0	0	0	0	0	0	0	0	0	0	0	0	1	0	1	0	0	0	0	0	0	0	0	0	0	0	1.48092	1.48211
303.15	589.3	1	4	0	0	0	0	0	0	0	0	0	0	0	0	0	0	0	1	2	0	0	0	0	0	0	0	0	0	0	0	5	0	0	0	0	1	1.5287	1.52766
303.15	589.3	2	3	0	0	0	0	0	0	0	0	0	0	0	0	0	0	0	0	0	0	4	0	0	0	0	1	0	0	0	0	3	0	0	0	1	1	1.42033	1.41987
298.15	589.3	1	3	0	0	0	0	0	1	1	0	0	0	0	0	0	0	0	0	0	0	0	0	0	0	0	0	0	1	0	0	3	0	0	1	0	1	1.49163	1.49284
323.15	589.3	2	5	0	0	0	0	0	0	1	0	0	0	0	0	1	0	0	0	0	0	0	0	0	0	0	0	0	1	0	0	3	0	0	0	1	1	1.496	1.49902
313.15	589.3	3	3	0	0	0	0	0	0	2	0	0	0	0	0	0	0	0	0	0	0	0	0	0	0	0	0	0	1	4	0	0	0	0	0	1	0	1.46924	1.47066
298.15	589.3	4	12	2	0	0	0	0	0	3	1	0	0	0	0	0	1	0	0	0	0	0	0	0	0	0	0	0	1	0	0	0	0	0	0	0	0	1.452	1.45229
293.15	589.3	2	3	0	2	0	0	0	0	0	0	0	0	0	0	0	0	0	1	0	0	6	0	0	0	0	0	0	2	0	0	3	0	0	0	1	1	1.4281	1.42881
323.15	589.3	2	3	0	0	0	0	0	0	0	0	0	0	0	0	0	0	0	0	0	0	4	0	0	0	0	1	0	0	0	0	3	0	0	0	1	1	1.4133	1.4155
313.15	589.3	2	5	0	2	0	0	0	0	0	0	0	0	0	0	0	0	0	1	0	0	6	0	0	0	0	0	0	2	0	0	3	0	0	0	1	1	1.42552	1.42524
298.15	589.3	2	2	0	2	0	0	0	0	0	0	0	0	0	0	0	0	0	1	0	0	6	0	0	0	0	0	0	2	4	0	0	0	0	0	1	0	1.42069	1.42064
308.15	589.3	4	6	0	2	0	0	0	0	0	0	0	0	0	0	0	0	0	1	0	0	6	0	0	0	0	0	0	2	0	0	2	3	0	0	0	1	1.45618	1.45761
308.15	589.3	3	4	1	0	0	0	0	2	1	0	0	0	0	0	0	0	0	1	0	0	0	0	0	0	0	0	0	1	4	0	0	0	1	0	1	0	1.49778	1.49643
288.15	589.3	2	4	0	0	0	0	0	1	0	0	0	1	0	0	1	0	0	0	0	0	0	0	0	0	0	0	0	0	0	0	0	0	0	0	0	0	1.4579	1.45836
298.15	589.3	1	2	1	0	0	0	0	2	0	0	0	1	0	0	0	1	0	0	0	0	0	0	0	0	0	0	0	0	0	0	0	0	0	0	0	0	1.4376	1.4544
285.65	589.3	2	7	0	0	0	0	0	0	0	0	0	0	0	0	0	0	0	0	0	0	4	0	0	0	0	1	0	0	0	0	4	1	0	0	0	1	1.45907	1.45856
353	589.3	2	1	0	2	0	0	0	0	0	0	0	0	0	0	0	0	0	1	0	0	6	0	0	0	0	0	0	2	0	0	3	0	0	0	1	1	1.4072	1.40673
333	589.3	2	3	0	0	0	0	0	0	1	1	0	0	0	0	0	0	0	1	2	0	0	0	0	0	0	0	0	0	0	0	3	0	0	0	1	1	1.514	1.50484
313.15	589.3	1	1	0	1	0	0	0	0	0	0	0	1	0	0	0	0	0	0	0	0	3	0	0	0	0	0	0	0	0	0	5	0	0	0	0	1	1.5633	1.54889
318.15	589.3	2	1	0	0	0	0	0	0	0	0	0	0	0	0	0	0	0	0	0	0	4	0	0	0	0	1	0	0	0	0	3	0	0	0	1	1	1.4047	1.40739
313.15	589.3	2	3	0	0	0	0	0	0	0	0	0	0	0	0	0	0	0	1	0	0	2	0	0	0	0	0	0	2	4	0	0	0	0	0	1	0	1.4449	1.44635
333.15	589.3	2	7	0	0	0	0	0	0	0	0	0	0	0	0	0	0	0	0	0	0	0	1	0	0	0	0	0	0	0	0	3	0	0	0	1	1	1.4965	1.49896
323.15	589.3	3	22	0	0	0	0	0	2	5	0	0	0	0	0	0	0	0	1	0	0	0	0	0	0	0	0	0	1	0	0	0	0	0	0	0	0	1.46526	1.46998
308.15	589.3	2	1	0	6	0	0	0	0	0	0	0	0	0	0	0	0	0	0	0	0	18	0	0	0	1	0	0	0	0	0	3	0	0	0	1	1	1.36656	1.36664
323.15	656.3	2	2	0	2	0	0	0	0	0	0	0	0	0	0	0	0	0	1	0	0	6	0	0	0	0	0	0	2	0	0	3	0	0	0	1	1	1.415	1.4155
305.65	589.3	1	2	0	0	0	0	0	0	0	0	0	0	0	0	0	0	0	0	0	0	4	0	0	0	0	1	0	0	0	0	5	0	0	0	0	1	1.44256	1.44287
293.15	589.3	1	0	0	0	0	0	0	1	1	0	0	0	0	0	0	0	0	0	0	0	0	0	0	0	0	0	0	1	0	0	3	0	0	1	0	1	1.49571	1.4944
328.15	589.3	1	9	0	0	0	0	0	0	0	0	0	0	0	0	0	0	0	0	1	0	0	1	0	0	0	0	0	0	0	0	3	0	0	0	1	1	1.50203	1.5011
298.15	589.3	2	5	0	0	0	0	0	0	0	0	0	0	0	0	0	0	0	0	0	0	0	0	1	0	0	0	0	0	0	0	3	0	0	0	1	1	1.5254	1.51821
323.15	589.3	2	3	0	0	0	0	0	0	1	0	0	0	0	0	0	0	0	1	2	0	0	0	0	0	0	0	0	0	0	0	3	0	0	0	1	1	1.4989	1.49811
287.98	589.3	2	3	0	0	0	0	0	0	0	0	0	0	0	0	0	0	0	0	0	0	6	0	0	0	1	0	0	0	0	0	3	0	0	0	1	1	1.41217	1.41253
333.15	589.3	4	3	0	2	0	0	0	0	1	0	0	0	0	0	0	0	0	2	0	0	6	0	0	0	0	0	0	2	0	0	0	0	0	0	0	0	1.4024	1.40128
333.15	589.3	1	1	0	2	0	0	0	0	0	0	0	0	0	0	0	0	0	1	0	0	6	0	0	0	0	0	0	2	0	0	5	0	0	0	0	1	1.43075	1.43113
293.15	589.3	2	5	0	0	0	0	0	0	0	0	0	0	0	0	0	0	0	0	0	0	6	0	0	0	1	0	0	0	0	0	3	0	0	0	1	1	1.418	1.41889
313.15	589.3	4	28	0	2	0	0	0	0	0	0	0	0	0	0	0	0	0	1	0	0	6	0	0	0	1	0	0	2	0	0	0	0	0	0	0	0	1.44561	1.44409
313.15	589.3	4	9	0	2	0	0	0	0	0	0	0	0	0	0	0	0	0	2	0	0	6	0	0	0	0	0	0	2	0	0	0	0	0	0	0	0	1.42194	1.42087
298.2	589.3	2	5	0	2	0	0	0	0	0	0	0	0	0	0	0	0	0	1	0	0	6	0	0	0	0	0	0	2	0	0	3	0	0	0	1	1	1.42975	1.4313
303.2	589.3	2	4	0	0	0	0	0	2	2	0	0	0	0	0	0	0	0	0	0	0	0	0	0	0	0	0	0	2	0	0	6	0	0	0	2	2	1.49997	1.50013
308.15	589.3	2	5	0	0	0	0	0	0	1	0	0	0	0	0	1	0	0	0	0	0	0	0	0	0	0	0	0	1	0	0	3	0	0	0	1	1	1.5007	1.50301
303.15	589.3	3	3	0	0	0	0	0	0	2	0	0	0	0	0	0	0	0	0	0	0	0	0	0	0	0	0	0	1	0	0	4	1	0	0	0	1	1.51192	1.50983
313.15	589.3	1	5	0	2	0	0	0	0	0	0	0	0	0	0	0	0	0	1	0	0	6	0	0	0	0	0	0	2	0	0	5	0	0	0	0	1	1.4391	1.4397
328.15	589.3	1	4	0	0	0	0	0	0	0	0	0	1	0	0	0	0	0	0	1	0	0	0	0	0	0	0	0	0	0	0	3	0	0	1	0	1	1.4589	1.45954
313.15	656.3	2	1	0	1	0	0	0	0	1	0	0	0	0	0	0	0	0	0	0	0	3	0	0	0	0	0	0	1	0	0	3	0	0	0	1	1	1.4274	1.42711
303.15	589.3	1	6	0	0	0	0	0	0	0	0	0	1	0	0	0	0	0	0	1	0	0	0	0	0	0	0	0	0	0	0	3	0	0	1	0	1	1.4662	1.46578
298.15	589.3	3	3	0	0	0	0	0	0	0	0	0	1	0	0	0	0	0	0	0	0	0	0	0	0	0	0	0	0	0	0	3	0	0	0	1	1	1.4884	1.49307
313.15	589.3	2	5	0	0	0	0	0	0	0	0	0	0	0	0	0	0	0	0	0	0	6	0	0	0	1	0	0	0	0	0	3	0	0	0	1	1	1.41304	1.41394
298.1	589.3	2	3	0	0	0	0	0	0	0	0	0	0	0	0	0	0	0	0	0	0	4	0	0	0	0	1	0	0	0	0	4	1	0	0	0	1	1.4509	1.45202
308.15	589.3	2	2	0	2	0	0	0	0	0	0	0	0	0	0	0	0	0	1	0	0	6	0	0	0	0	0	0	2	5	0	0	0	0	0	1	0	1.4242	1.42457
318.15	589.3	3	3	0	0	0	0	0	0	0	0	0	1	0	0	0	0	0	0	0	0	0	0	0	0	0	0	0	0	4	0	0	0	0	0	1	0	1.46461	1.46572
308.15	589.3	3	1	1	2	0	0	0	0	0	0	0	0	0	0	0	0	0	1	0	0	6	0	0	0	0	0	0	2	4	0	0	0	0	0	1	0	1.42127	1.42074
333.15	589.3	1	2	0	2	0	0	0	1	0	0	0	0	0	0	0	0	0	1	0	0	6	0	0	0	0	0	0	2	0	0	3	0	0	0	1	1	1.4235	1.42353
323.15	430.1	2	1	0	2	0	0	0	0	0	0	0	0	0	0	0	0	0	1	0	0	6	0	0	0	0	0	0	2	0	0	3	0	0	0	1	1	1.4257	1.42639
323.15	589.3	1	7	0	0	0	0	0	0	0	0	0	0	0	0	0	0	0	0	1	0	0	1	0	0	0	0	0	0	0	0	3	0	0	0	1	1	1.5097	1.5116
343.15	589.3	4	7	0	2	0	0	0	0	0	0	0	0	0	0	0	0	0	2	0	0	6	0	0	0	0	0	0	2	0	0	0	0	0	0	0	0	1.412	1.41304
323.15	589.3	2	3	0	0	0	0	0	0	0	0	0	1	0	0	1	0	0	0	0	0	0	0	0	0	0	0	0	0	0	0	3	0	0	0	1	1	1.4973	1.50624
323	589.3	2	1	0	2	0	0	0	0	0	0	0	0	0	0	0	0	0	1	0	0	6	0	0	0	0	0	0	2	0	0	3	0	0	0	1	1	1.4153	1.41574
338.15	589.3	5	12	3	0	0	0	0	1	1	0	0	1	0	0	1	0	0	0	0	0	0	0	0	0	0	0	0	1	0	0	0	0	0	0	0	0	1.4406	1.44333
343.15	589.3	2	3	0	0	0	0	0	0	0	0	0	0	0	0	0	0	0	0	0	0	6	0	0	0	1	0	0	0	0	0	3	0	0	0	1	1	1.39771	1.39685
333.15	589.3	2	4	0	2	0	0	0	0	1	0	0	0	0	0	0	0	0	1	0	0	6	0	0	0	0	0	0	2	4	0	0	0	0	0	1	0	1.4136	1.41342
338.15	589.3	2	2	0	2	0	0	0	0	0	0	0	0	0	0	0	0	0	1	0	0	6	0	0	0	0	0	0	2	0	0	3	0	0	0	1	1	1.41334	1.41308
288.15	589.3	3	3	0	2	0	0	0	0	0	0	0	0	0	0	0	0	0	1	0	0	6	0	0	0	0	0	1	2	0	0	0	0	0	0	0	0	1.42906	1.42855
338.15	589.3	3	13	1	0	0	0	0	0	3	1	0	0	0	0	0	1	0	0	0	0	0	0	0	0	0	0	0	1	0	0	0	0	0	0	0	0	1.4397	1.4423
353.15	589.3	1	3	0	0	0	0	0	0	0	0	0	0	0	0	0	0	0	1	0	0	2	0	0	0	0	0	0	2	0	0	5	0	0	0	0	1	1.4554	1.45507
303.15	589.3	2	7	0	0	0	0	0	0	0	0	0	0	0	0	0	0	0	0	0	0	6	0	0	0	1	0	0	0	0	0	3	0	0	0	1	1	1.4238	1.42212
343.15	589.3	5	36	0	0	0	0	0	0	0	0	0	1	0	0	0	0	0	0	0	0	0	0	0	0	1	0	0	0	0	0	0	0	0	0	0	0	1.4566	1.45503
308.15	589.3	1	4	0	0	0	0	0	0	0	0	0	0	0	0	0	0	0	1	2	0	0	0	0	0	0	0	0	0	0	0	5	0	0	0	0	1	1.5272	1.52711
303.15	589.3	2	5	0	0	0	0	0	0	0	0	0	0	0	0	0	0	0	0	0	0	6	0	0	0	1	0	0	0	0	0	3	0	0	0	1	1	1.41643	1.41619
308.15	589.3	2	3	0	0	0	0	0	0	0	0	0	0	0	0	0	0	0	1	2	0	0	0	0	0	0	0	0	0	0	0	3	0	0	0	1	1	1.50404	1.50795
298.1	589.3	2	3	0	0	0	0	0	0	0	0	0	0	0	0	0	0	0	0	0	0	4	0	0	0	0	1	0	0	0	0	3	0	0	0	1	1	1.421	1.4213
313.15	589.3	3	3	0	0	0	0	0	0	0	0	0	1	0	0	0	0	0	0	0	0	0	0	0	0	0	0	0	0	0	0	3	0	0	0	1	1	1.48438	1.48577
338.15	589.3	5	15	3	0	0	0	0	0	4	2	0	0	0	0	0	1	0	0	0	0	0	0	0	0	0	0	0	1	0	0	0	0	0	0	0	0	1.4414	1.44073
303.15	589.3	1	4	0	2	0	0	0	0	1	0	0	0	0	0	0	0	0	1	0	0	6	0	0	0	0	0	0	2	0	0	5	0	0	0	0	1	1.4404	1.44091
353.15	589.3	2	3	0	0	0	0	0	0	0	0	0	0	0	0	0	0	0	0	1	0	0	0	0	0	0	0	1	0	0	0	3	0	0	0	1	1	1.52252	1.52252
328.15	589.3	2	3	0	0	0	0	0	0	0	0	0	0	0	0	0	0	0	0	0	0	4	0	0	0	0	1	0	0	0	0	3	0	0	0	1	1	1.4144	1.41461
303.15	589.3	2	1	0	2	0	0	0	0	0	0	0	0	0	0	0	0	0	1	0	0	6	0	0	0	0	0	0	2	0	0	3	0	0	0	1	1	1.421	1.42172
333.15	589.3	2	3	0	0	0	0	0	0	1	0	0	0	0	0	0	0	0	1	2	0	0	0	0	0	0	0	0	0	0	0	3	0	0	0	1	1	1.496	1.49458
313.15	589.3	2	3	0	0	0	0	0	0	0	0	0	0	0	0	0	0	0	0	0	0	6	0	0	0	1	0	0	0	0	0	3	0	0	0	1	1	1.40567	1.40581
313.15	589.3	4	3	1	0	0	0	0	0	0	1	0	1	0	0	0	0	1	0	0	0	0	0	0	0	0	0	0	0	4	0	0	0	1	0	1	0	1.4812	1.48276
328.15	589.3	1	2	0	0	0	0	0	0	0	0	0	0	0	0	0	0	0	0	0	0	4	0	0	0	0	1	0	0	0	0	5	0	0	0	0	1	1.43659	1.43674
298.15	589.3	2	3	0	0	0	0	0	0	0	0	0	0	0	0	0	0	0	0	0	0	6	0	0	0	1	0	0	0	0	0	3	0	0	0	1	1	1.40925	1.41014
328.15	589.3	4	9	0	2	0	0	0	0	0	0	0	0	0	0	0	0	0	1	0	0	6	0	0	0	0	0	0	2	0	0	2	3	0	0	0	1	1.45093	1.45138
348.15	589.3	2	1	0	0	0	0	0	0	0	0	0	0	0	0	0	0	0	1	0	0	2	0	0	0	0	0	0	2	0	0	3	0	0	0	1	1	1.43342	1.43217
303.15	589.3	3	3	0	0	0	0	0	0	2	0	0	0	0	0	0	0	0	0	0	0	0	0	0	0	0	0	0	1	0	0	3	0	0	0	1	1	1.4766	1.47846
323.15	589.3	3	2	0	0	0	0	0	0	2	0	0	0	0	0	0	0	0	0	0	0	0	0	0	0	0	0	0	1	0	0	3	0	0	0	1	1	1.471	1.47104
293.15	589.3	1	3	0	0	0	0	0	0	0	0	0	0	0	0	0	0	0	1	0	0	2	0	0	0	0	0	0	2	0	0	5	0	0	0	0	1	1.47271	1.47272
353.15	589.3	2	7	0	0	0	0	0	0	0	0	0	0	0	0	0	0	0	0	0	0	4	0	0	0	0	1	0	0	0	0	3	0	0	0	1	1	1.4167	1.41343
338.15	589.3	4	9	0	2	0	0	0	0	0	0	0	0	0	0	0	0	0	1	0	0	6	0	0	0	0	0	0	2	0	0	2	3	0	0	0	1	1.44769	1.4475
303.15	589.3	5	2	2	0	0	0	0	0	0	1	0	1	0	0	0	0	1	0	0	0	0	0	0	0	0	0	0	0	4	0	0	0	1	0	1	0	1.4861	1.48515
323.294	632.8	2	3	0	0	0	0	0	0	0	0	0	0	0	0	0	0	0	0	0	0	4	0	0	0	0	1	0	0	0	0	3	0	0	0	1	1	1.4146	1.41372
308	633	3	5	0	0	0	0	0	0	0	0	0	0	0	0	0	0	0	0	0	0	4	0	0	0	0	1	0	0	0	0	6	3	0	0	1	1	1.474	1.47593
323.15	589.3	3	2	0	0	0	0	0	0	2	0	0	0	0	0	0	0	0	0	0	0	0	0	0	0	0	0	0	1	0	0	3	0	0	0	1	1	1.47259	1.47104
323.15	589.3	2	3	0	0	0	0	0	0	0	0	0	0	0	0	0	0	0	1	2	0	0	0	0	0	0	0	0	0	0	0	3	0	0	0	1	1	1.49835	1.49898
303.15	589.3	2	3	0	1	0	0	0	0	1	0	0	0	0	0	0	0	0	0	0	0	3	0	0	0	0	0	0	1	0	0	3	0	0	0	1	1	1.4362	1.43444
313.15	589.3	4	34	0	0	0	0	0	0	0	0	0	0	0	0	0	0	0	0	0	0	0	1	0	0	1	0	0	0	0	0	0	0	0	0	0	0	1.474	1.47364
298.15	589.3	3	1	0	0	0	0	0	0	2	0	0	0	0	0	0	0	0	0	0	0	0	0	0	0	0	0	0	1	0	0	3	0	0	0	1	1	1.4741	1.47947
293.15	589.3	2	2	0	2	0	0	0	0	0	0	0	0	0	0	0	0	0	1	0	0	6	0	0	0	0	0	0	2	5	0	0	0	0	0	1	0	1.42865	1.4278
298.2	589.3	2	1	0	0	0	0	0	0	0	0	0	0	0	0	0	0	0	1	2	0	0	0	0	0	0	0	0	0	0	0	3	0	0	0	1	1	1.5134	1.51481
298.15	589.3	2	3	0	0	0	0	0	0	0	0	0	0	0	0	0	0	0	0	0	0	6	0	0	0	1	0	0	0	0	0	3	0	0	0	1	1	1.4107	1.41014
313.15	589.3	2	7	0	0	0	0	0	0	0	0	0	0	0	0	0	0	0	0	0	0	6	0	0	0	1	0	0	0	0	0	3	0	0	0	1	1	1.4185	1.42016
323.15	589.3	3	1	1	0	0	0	0	0	0	0	0	1	0	0	1	0	0	0	0	0	0	0	0	0	0	0	0	0	0	0	3	0	0	0	1	1	1.50505	1.50395
333.15	589.3	2	3	0	0	0	0	0	0	0	0	0	0	0	0	0	0	0	0	0	0	6	0	0	0	1	0	0	0	0	0	3	0	0	0	1	1	1.4004	1.40075
303.15	589.3	1	2	0	2	0	0	0	0	0	0	0	0	0	0	0	0	0	1	0	0	6	0	0	0	0	0	0	2	0	0	5	0	0	0	0	1	1.4407	1.44071
313.15	589.3	2	3	0	2	0	0	0	0	1	0	0	0	0	0	0	0	0	1	0	0	6	0	0	0	0	0	0	2	0	0	3	0	0	0	1	1	1.4254	1.42382
308.15	589.3	1	6	0	0	0	0	0	1	0	0	0	0	0	0	0	0	0	0	0	0	0	1	0	0	0	0	0	0	0	0	3	0	0	0	1	1	1.5067	1.50616
343.15	589.3	3	1	1	0	0	0	0	0	0	0	0	1	0	0	1	0	0	0	0	0	0	0	0	0	0	0	0	0	0	0	3	0	0	0	1	1	1.49932	1.49949
338.15	589.3	3	2	0	0	0	0	0	0	2	0	0	0	0	0	0	0	0	0	0	0	0	0	0	0	0	0	0	1	0	0	3	0	0	0	1	1	1.46851	1.4674
293.15	589.3	1	4	0	1	0	0	0	0	0	0	0	1	0	0	0	0	0	0	0	0	3	0	0	0	0	0	0	0	0	0	5	0	0	0	0	1	1.4945	1.49085
308.15	589.3	2	3	0	2	0	0	0	0	0	0	0	0	0	0	0	0	0	1	0	0	6	0	0	0	0	0	0	2	0	0	4	1	0	0	0	1	1.44289	1.44402
303.15	589.3	3	1	1	2	0	0	0	0	0	0	0	0	0	0	0	0	0	1	0	0	6	0	0	0	0	0	0	2	0	0	4	1	0	0	0	1	1.44426	1.44541
338.15	589.3	3	1	0	0	0	0	0	0	2	0	0	0	0	0	0	0	0	0	0	0	0	0	0	0	0	0	0	1	0	0	3	0	0	0	1	1	1.47086	1.46931
308.15	589.3	2	3	0	0	0	0	0	0	1	0	0	0	0	0	1	0	0	0	0	0	0	0	0	0	0	0	0	1	0	0	3	0	0	0	1	1	1.5095	1.50749
298.15	589.3	2	3	0	0	0	0	0	0	0	0	0	0	0	0	0	0	0	1	2	0	0	0	0	0	0	0	0	0	4	0	0	0	0	0	1	0	1.4847	1.4896
298.1	589.3	2	5	0	0	0	0	0	0	0	0	0	0	0	0	0	0	0	0	0	0	4	0	0	0	0	1	0	0	0	0	3	0	0	0	1	1	1.4269	1.42863
298.15	589.3	2	3	0	2	0	0	0	0	0	0	0	0	0	0	0	0	0	1	0	0	6	0	0	0	0	0	0	2	0	0	4	1	0	0	0	1	1.44566	1.44543
293.15	589.3	3	2	1	0	0	0	0	1	0	0	0	1	0	0	1	0	0	0	0	0	0	0	0	0	0	0	0	0	0	0	0	0	0	0	0	0	1.4525	1.45457
298.15	589.3	1	2	0	0	0	0	0	0	0	0	0	0	0	0	0	0	0	0	0	0	4	0	0	0	0	1	0	0	0	0	5	0	0	0	0	1	1.44455	1.44584
290.218	589.3	2	5	0	2	0	0	0	0	0	0	0	0	0	0	0	0	0	1	0	0	6	0	0	0	0	0	0	2	0	0	3	0	0	0	1	1	1.4307	1.43197
328.15	589.3	2	5	0	6	0	0	0	0	0	0	0	0	0	0	0	0	0	0	0	0	18	0	0	0	1	0	0	0	0	0	3	0	0	0	1	1	1.37764	1.37219
313.15	589.3	3	1	1	2	0	0	0	0	0	0	0	0	0	0	0	0	0	1	0	0	6	0	0	0	0	0	0	2	0	0	3	0	0	0	1	1	1.42232	1.42452
303.15	589.3	2	1	0	1	0	0	0	0	1	0	0	0	0	0	0	0	0	0	0	0	3	0	0	0	0	0	0	1	0	0	3	0	0	0	1	1	1.4315	1.43236
298.15	589.3	4	2	0	1	1	1	0	0	1	1	0	0	0	0	0	0	1	0	0	0	0	0	0	0	0	0	0	1	0	0	3	0	0	0	1	1	1.49442	1.49605
298.15	589.3	2	5	0	0	0	0	0	0	0	0	0	0	0	0	0	0	0	0	0	0	6	0	0	0	1	0	0	0	0	0	3	0	0	0	1	1	1.41935	1.41813
323.15	589.3	2	2	0	2	0	0	0	0	0	0	0	0	0	0	0	0	0	1	0	0	6	0	0	0	0	0	0	2	0	0	3	0	0	0	1	1	1.41776	1.41781
318.15	589.3	4	7	0	2	0	0	0	0	0	0	0	0	0	0	0	0	0	1	0	0	6	0	0	0	0	0	0	2	0	0	2	3	0	0	0	1	1.45386	1.4557
303.13	589.3	2	3	0	2	0	0	0	0	0	0	0	0	0	0	0	0	0	1	0	0	6	0	0	0	0	0	0	2	0	0	3	0	0	0	1	1	1.4249	1.42586
323.15	589.3	1	9	0	0	0	0	0	1	0	0	0	1	0	0	0	0	0	0	1	0	0	0	0	0	0	0	0	1	0	0	7	2	0	0	1	1	1.51191	1.51111
298.15	589.3	4	0	0	0	0	0	0	0	0	0	0	1	0	0	0	0	1	0	0	0	0	0	0	0	0	0	0	0	0	0	0	0	0	0	0	0	1.392	1.4157
298.15	589.3	2	0	0	0	0	0	0	0	2	0	0	0	0	0	0	0	0	0	0	0	0	0	0	0	0	0	0	1	0	0	5	0	0	0	0	1	1.5134	1.51289
328.15	589.3	1	3	0	1	0	0	0	0	1	0	0	0	0	0	0	0	0	0	0	0	3	0	0	0	0	0	0	1	0	0	5	0	0	0	0	1	1.44976	1.44806
298.15	589.3	2	5	0	0	0	0	0	0	0	0	0	0	0	0	0	0	0	0	0	0	0	1	0	0	0	0	0	0	0	0	3	0	0	0	1	1	1.50953	1.51644
318.15	589.3	3	1	0	0	0	0	0	0	2	0	0	0	0	0	0	0	0	0	0	0	0	0	0	0	0	0	0	1	0	0	3	0	0	0	1	1	1.47612	1.47489
328.15	589.3	3	2	0	0	0	0	0	0	2	0	0	0	0	0	0	0	0	0	0	0	0	0	0	0	0	0	0	1	0	0	3	0	0	0	1	1	1.46966	1.46968
288.15	589.3	2	3	0	0	0	0	0	0	0	0	0	0	0	0	0	0	0	1	2	0	0	0	0	0	0	0	0	0	0	0	3	0	0	0	1	1	1.51213	1.51233
315.65	589.3	2	3	0	0	0	0	0	0	0	0	0	0	0	0	0	0	0	1	2	0	0	0	0	0	0	0	0	0	0	0	4	1	0	0	0	1	1.52811	1.52837
313.15	589.3	2	5	0	0	0	0	0	0	0	0	0	0	0	0	0	0	0	0	0	0	6	0	0	0	1	0	0	0	0	0	3	0	0	0	1	1	1.413	1.41394
308.15	589.3	2	3	0	0	0	0	0	0	0	0	0	0	0	0	0	0	0	0	0	0	4	0	0	0	0	1	0	0	0	0	3	0	0	0	1	1	1.41885	1.41938
318.15	589.3	1	9	0	1	0	0	0	0	1	0	0	0	0	0	0	0	0	0	1	0	3	0	0	0	0	0	0	1	0	0	3	0	0	0	1	1	1.52248	1.52794
308.15	589.6	2	3	0	1	0	0	0	0	1	0	0	0	0	0	0	0	0	0	0	0	3	0	0	0	0	0	0	1	0	0	3	0	0	0	1	1	1.4343	1.43292
308.236	632.8	2	7	0	0	0	0	0	0	0	0	0	0	0	0	0	0	0	0	0	0	6	0	0	0	1	0	0	0	0	0	3	0	0	0	1	1	1.4188	1.41946
323.15	589.3	2	1	0	0	0	0	0	0	0	0	0	0	0	0	0	0	0	0	0	0	4	0	0	0	0	1	0	0	0	0	3	0	0	0	1	1	1.40512	1.40593
303.15	589.3	2	2	0	2	0	0	0	0	1	0	0	0	0	0	0	0	0	1	0	0	6	0	0	0	0	0	0	2	4	0	0	0	0	0	1	0	1.4203	1.41927
308.15	656.3	2	5	0	0	0	0	0	0	0	0	0	0	0	0	0	0	0	0	0	0	4	0	0	0	0	1	0	0	0	0	3	0	0	0	1	1	1.4225	1.42393
333.15	589.3	2	5	0	0	0	0	0	0	0	0	0	0	0	0	0	0	0	0	0	0	0	1	0	0	0	0	0	0	0	0	3	0	0	0	1	1	1.50727	1.5041
323.15	589.3	2	3	0	0	0	0	0	0	0	0	0	0	0	0	0	0	0	0	0	0	4	0	0	0	0	1	0	0	0	0	3	0	0	0	1	1	1.416	1.4155
288.15	589.3	4	28	0	0	0	0	0	0	0	0	0	0	0	0	0	0	0	1	2	0	0	0	0	0	1	0	0	0	0	0	0	0	0	0	0	0	1.48582	1.48713
323.15	589.3	2	3	0	0	0	0	0	0	0	0	0	0	0	0	0	0	0	0	0	0	4	0	0	0	0	1	0	0	0	0	4	1	0	0	0	1	1.45108	1.44667
293.15	589.3	2	2	0	0	0	0	0	0	0	0	0	1	0	0	1	0	0	0	0	0	0	0	0	0	0	0	0	0	0	0	3	0	0	0	1	1	1.52134	1.51385
308.2	589.3	2	5	0	2	0	0	0	0	0	0	0	0	0	0	0	0	0	1	0	0	6	0	0	0	0	0	0	2	0	0	3	0	0	0	1	1	1.42705	1.4272
298.15	589.6	2	2	0	2	0	0	0	0	0	0	0	0	0	0	0	0	0	1	0	0	6	0	0	0	0	0	0	2	0	0	3	0	0	0	1	1	1.4247	1.42506
308.15	589.3	2	3	0	0	0	0	0	0	0	0	0	0	0	0	0	0	0	0	0	0	6	0	0	0	1	0	0	0	0	0	3	0	0	0	1	1	1.40693	1.40659
328.15	589.3	3	2	0	0	0	0	0	1	0	0	0	1	0	0	0	0	0	1	0	0	0	0	0	0	0	0	0	0	3	1	0	0	0	1	0	0	1.5344	1.5348
318.15	589.3	4	5	0	2	0	0	0	0	0	0	0	0	0	0	0	0	0	1	0	0	6	0	0	0	0	0	0	2	0	0	2	3	0	0	0	1	1.45826	1.45778
338.15	589.3	2	1	0	1	0	0	0	0	1	0	0	0	0	0	0	0	0	0	0	0	3	0	0	0	0	0	0	1	0	0	3	0	0	0	1	1	1.42222	1.42464
298.1	589.3	2	5	0	0	0	0	0	0	0	0	0	0	0	0	0	0	0	0	0	0	4	0	0	0	0	1	0	0	0	0	3	0	0	0	1	1	1.427	1.42863
283.15	589.3	2	1	0	0	0	0	0	0	0	0	0	0	0	0	0	0	0	0	0	0	4	0	0	0	0	1	0	0	0	0	3	0	0	0	1	1	1.41846	1.41679
298.1	589.3	2	10	0	0	0	0	0	0	0	0	0	0	0	0	0	0	0	0	0	0	4	0	0	0	0	1	0	0	0	0	3	0	0	0	1	1	1.4376	1.43811
308.15	589.3	3	3	0	0	0	0	0	0	2	0	0	0	0	0	0	0	0	0	0	0	0	0	0	0	0	0	0	1	0	0	3	0	0	0	1	1	1.4751	1.47771
313.15	589.3	5	36	0	0	0	0	0	0	0	0	0	1	0	0	0	0	0	0	0	0	0	0	0	0	1	0	0	0	0	0	0	0	0	0	0	0	1.46722	1.46746
288.15	589.3	3	5	0	0	0	0	0	0	0	0	0	1	0	0	0	0	0	0	0	0	0	0	0	0	0	0	0	0	0	0	3	0	0	0	1	1	1.4862	1.4855
348.15	589.3	2	1	0	6	0	0	0	0	0	0	0	0	0	0	0	0	0	0	0	0	18	0	0	0	1	0	0	0	0	0	3	0	0	0	1	1	1.35635	1.35373
283.15	589.3	1	2	0	2	0	0	0	0	1	0	0	0	0	0	0	0	0	1	0	0	6	0	0	0	0	0	0	2	0	0	5	0	0	0	0	1	1.4475	1.44625
283.15	589.3	5	36	0	0	0	0	0	0	0	0	0	1	0	0	0	0	0	0	0	0	0	0	0	0	1	0	0	0	0	0	0	0	0	0	0	0	1.47754	1.47723
323	589.3	2	3	0	0	0	0	0	0	0	0	0	0	0	0	0	0	0	0	0	0	4	0	0	0	0	1	0	0	0	0	3	0	0	0	1	1	1.42	1.4155
313.15	589.3	1	3	0	0	0	0	0	0	0	0	0	0	0	0	0	0	0	0	0	0	4	0	0	0	0	1	0	0	0	0	5	0	0	0	0	1	1.4414	1.44135
313.15	589.3	3	3	0	0	0	0	0	0	0	0	0	1	0	0	0	0	0	0	0	0	0	0	0	0	0	0	0	0	0	0	3	0	0	0	1	1	1.48879	1.48577
328.15	589.3	2	18	0	0	0	0	0	0	2	0	0	0	0	0	0	0	0	0	1	0	0	0	0	0	0	0	0	1	0	0	3	0	0	0	1	1	1.46963	1.4725
328.15	589.3	5	13	3	0	0	0	0	0	4	2	0	0	0	0	0	1	0	0	0	0	0	0	0	0	0	0	0	1	0	0	0	0	0	0	0	0	1.4442	1.44345
308.15	589.3	2	5	0	0	0	0	0	0	0	0	0	0	0	0	0	0	0	0	0	0	4	0	0	0	0	1	0	0	0	0	3	0	0	0	1	1	1.42497	1.42624
323.15	589.3	4	6	0	0	0	0	0	1	0	0	0	1	0	0	0	0	0	1	0	0	0	0	0	0	0	0	0	0	0	0	0	0	0	0	0	0	1.4624	1.46195
368.1	589.3	3	3	0	0	0	0	0	0	2	0	0	0	0	0	0	0	0	0	0	0	0	0	0	0	0	0	0	1	0	0	3	0	0	0	1	1	1.4615	1.46366
318.15	589.3	2	18	0	0	0	0	0	0	2	0	0	0	0	0	0	0	0	0	1	0	0	0	0	0	0	0	0	1	0	0	3	0	0	0	1	1	1.47863	1.47568
313.15	589.3	2	1	0	2	0	0	0	0	0	0	0	0	0	0	0	0	0	1	0	0	6	0	0	0	0	0	0	2	0	0	3	0	0	0	1	1	1.4186	1.41928
288.15	589.3	4	7	0	2	0	0	0	0	0	0	0	0	0	0	0	0	0	2	0	0	6	0	0	0	0	0	0	2	0	0	0	0	0	0	0	0	1.4274	1.42535
288.15	589.3	1	2	0	2	0	0	0	1	0	0	0	0	0	0	0	0	0	1	0	0	6	0	0	0	0	0	0	2	4	0	0	0	0	0	1	0	1.4307	1.42999
298.15	589.3	3	2	0	2	0	0	0	0	0	0	0	0	0	0	0	0	0	1	0	0	6	0	0	0	0	0	1	2	0	0	0	0	0	0	0	0	1.4233	1.42254
343.15	589.3	6	12	0	0	0	0	0	0	3	0	0	0	0	1	0	0	0	0	0	0	0	0	0	0	2	0	0	0	0	0	0	0	0	0	0	0	1.45045	1.45142
303.15	589.3	2	3	0	2	0	0	0	0	0	0	0	0	0	0	0	0	0	1	0	0	6	0	0	0	0	0	0	2	0	0	3	0	0	0	1	1	1.42522	1.42586
333.15	589.3	2	5	0	2	0	0	0	0	0	0	0	0	0	0	0	0	0	1	0	0	6	0	0	0	0	0	0	2	0	0	3	0	0	0	1	1	1.41969	1.42049
313.15	589.3	1	11	0	2	0	0	0	0	0	0	0	0	0	0	0	0	0	1	0	0	6	0	0	0	0	0	0	2	0	0	5	0	0	0	0	1	1.44524	1.44261
298.15	589.3	5	5	0	0	0	0	0	0	2	0	0	0	0	0	0	0	0	1	0	0	0	0	0	0	0	0	0	1	0	0	0	0	0	0	0	0	1.46252	1.46054
308.01	589.3	2	1	0	1	0	0	0	0	1	0	0	0	0	0	0	0	0	0	0	0	3	0	0	0	0	0	0	1	0	0	3	0	0	0	1	1	1.43025	1.43085
308.15	589.3	3	1	0	0	0	0	0	0	0	0	0	1	0	0	0	0	0	0	0	0	0	0	0	0	0	0	0	0	0	0	3	0	0	0	1	1	1.49732	1.49745
293.15	589.3	2	5	0	0	0	0	0	0	0	0	0	0	0	0	0	0	0	0	0	0	6	0	0	0	1	0	0	0	0	0	3	0	0	0	1	1	1.41849	1.41889
313.15	589.3	1	3	0	0	0	0	0	0	0	0	0	0	0	0	0	0	0	1	0	0	2	0	0	0	0	0	0	2	0	0	5	0	0	0	0	1	1.4668	1.46863
303.06	633	2	3	0	0	0	0	0	0	0	0	0	0	0	0	0	0	0	0	0	0	4	0	0	0	0	1	0	0	0	0	3	0	0	0	1	1	1.4182	1.41815
308.15	589.3	2	7	0	0	0	0	0	0	0	0	0	0	0	0	0	0	0	0	0	0	4	0	0	0	0	1	0	0	0	0	3	0	0	0	1	1	1.42984	1.43043
318.15	656.3	2	5	0	2	0	0	0	0	0	0	0	0	0	0	0	0	0	1	0	0	6	0	0	0	0	0	0	2	0	0	3	0	0	0	1	1	1.4211	1.42007
308.15	589.3	4	14	1	0	0	0	0	1	1	0	0	0	0	0	0	0	1	1	0	0	0	0	0	0	0	0	0	1	5	1	0	0	0	0	0	0	1.48329	1.4833
313.15	589.3	5	2	2	0	0	0	0	0	0	1	0	1	0	0	0	0	1	0	0	0	0	0	0	0	0	0	0	0	4	0	0	0	1	0	1	0	1.4832	1.48432
353.15	589.3	2	1	0	0	0	0	0	0	0	0	0	0	0	0	0	0	0	0	0	0	4	0	0	0	0	1	0	0	0	0	3	0	0	0	1	1	1.40027	1.39903
313.15	589.6	2	7	0	0	0	0	0	0	0	0	0	0	0	0	0	0	0	0	0	0	4	0	0	0	0	1	0	0	0	0	3	0	0	0	1	1	1.4285	1.42811
313.15	589.3	1	7	0	1	0	0	0	0	1	0	0	0	0	0	0	0	0	0	1	0	3	0	0	0	0	0	0	1	0	0	3	0	0	0	1	1	1.52683	1.53077
308.15	589.3	4	9	0	2	0	0	0	0	0	0	0	0	0	0	0	0	0	1	0	0	6	0	0	0	0	0	0	2	0	0	2	3	0	0	0	1	1.45746	1.45771
293.15	589.3	3	3	0	0	0	0	0	0	2	0	0	0	0	0	0	0	0	0	0	0	0	0	0	0	0	0	0	1	0	0	3	0	0	0	1	1	1.48077	1.48016
298.1	589.3	2	6	0	0	0	0	0	0	0	0	0	0	0	0	0	0	0	0	0	0	4	0	0	0	0	1	0	0	0	0	3	0	0	0	1	1	1.4292	1.43028
343.15	589.3	6	12	0	0	0	0	0	0	3	0	0	0	0	1	0	0	0	0	0	0	0	0	0	0	2	0	0	0	0	0	0	0	0	0	0	0	1.4524	1.45142
328.15	589.3	5	36	0	0	0	0	0	0	0	0	0	1	0	0	0	0	0	0	0	0	0	0	0	0	1	0	0	0	0	0	0	0	0	0	0	0	1.46165	1.46124
303.15	589.3	4	3	1	0	0	0	0	0	0	0	0	1	0	0	1	0	0	0	0	0	0	0	0	0	0	0	0	0	0	0	2	1	0	0	1	1	1.5141	1.51697
303.15	589.3	3	2	0	0	0	0	0	0	2	0	0	0	0	0	0	0	0	0	0	0	0	0	0	0	0	0	0	1	0	0	3	0	0	0	1	1	1.47694	1.47643
338.15	589.3	2	1	0	0	0	0	0	0	0	0	0	0	0	0	0	0	0	0	0	0	4	0	0	0	0	1	0	0	0	0	3	0	0	0	1	1	1.40211	1.40341
313.15	589.3	0	4	0	0	0	0	0	1	0	0	0	0	0	0	0	0	0	0	2	0	0	0	0	0	0	0	1	0	0	0	3	0	0	0	1	1	1.564	1.56151
332.95	589.3	2	5	0	2	0	0	0	0	0	0	0	0	0	0	0	0	0	1	0	0	6	0	0	0	0	0	0	2	0	0	3	0	0	0	1	1	1.42376	1.42073
293.15	589.3	2	3	0	2	0	0	0	0	0	0	0	0	0	0	0	0	0	1	0	0	6	0	0	0	0	0	0	2	0	0	3	0	0	0	1	1	1.4281	1.42881
323.15	589.3	2	3	0	0	0	0	0	0	0	0	0	0	0	0	0	0	0	0	0	0	6	0	0	0	1	0	0	0	0	0	3	0	0	0	1	1	1.403	1.40327
288.15	589.3	2	3	0	1	0	0	0	0	1	0	0	0	0	0	0	0	0	0	0	0	3	0	0	0	0	0	0	1	4	0	0	0	0	0	1	0	1.43539	1.43538
303.12	589.3	1	3	0	2	0	0	0	0	0	0	0	0	0	0	0	0	0	1	1	0	6	0	0	0	0	0	0	2	0	0	3	0	0	0	1	1	1.4373	1.43465
308.15	589.3	2	5	0	0	0	0	0	0	0	0	0	0	0	0	0	0	0	0	4	0	0	0	0	0	0	1	0	0	0	0	3	0	0	0	1	1	1.44912	1.4468
328.15	589.3	1	1	0	2	0	0	0	0	0	0	0	0	0	0	0	0	0	1	0	0	6	0	0	0	0	0	0	2	0	0	5	0	0	0	0	1	1.43193	1.43339
318.15	589.3	2	2	1	0	0	0	0	1	0	0	0	1	0	0	1	0	0	0	0	0	0	0	0	0	0	0	0	0	0	0	3	0	0	0	1	1	1.52022	1.51468
353.15	589.3	3	4	0	2	0	0	0	1	0	0	0	0	0	0	0	0	0	2	0	0	6	0	0	0	0	0	0	2	0	0	0	0	0	0	0	0	1.4076	1.4071
298.15	589.3	2	3	0	1	0	0	0	0	1	0	0	0	0	0	0	0	0	0	0	0	3	0	0	0	0	0	0	1	4	0	0	0	0	0	1	0	1.4327	1.43341
293.15	589.3	3	2	0	2	0	0	0	0	0	0	0	0	0	0	0	0	0	1	0	0	6	0	0	0	0	0	1	2	0	0	0	0	0	0	0	0	1.42452	1.42377
328.15	589.3	0	3	0	0	0	0	0	0	0	0	0	0	0	0	0	0	0	0	2	0	0	0	0	0	0	0	1	0	0	0	8	1	0	0	1	1	1.5571	1.55087
293.15	589.3	2	1	0	2	0	0	0	0	0	0	0	0	0	0	0	0	0	1	0	0	6	0	0	0	0	0	0	2	0	0	3	0	0	0	1	1	1.42451	1.42438
298.15	589.3	3	2	0	0	0	0	0	0	2	0	0	0	0	0	0	0	0	0	0	0	0	0	0	0	0	0	0	1	0	0	3	0	0	0	1	1	1.4761	1.47735
323.15	589.3	0	3	0	0	1	1	0	0	0	0	0	0	0	0	0	0	0	0	2	0	0	0	0	0	0	0	1	0	0	0	3	0	0	0	1	1	1.5488	1.54932
303.13	589.3	1	3	0	0	0	0	0	0	0	0	0	0	0	0	0	0	0	0	1	0	4	0	0	0	0	1	0	0	0	0	3	0	0	0	1	1	1.4335	1.43337
348.15	589.3	2	3	0	0	0	0	0	0	1	0	0	0	0	0	1	0	0	0	0	0	0	0	0	0	0	0	0	1	0	0	3	0	0	0	1	1	1.4986	1.49966
298.15	589.3	3	3	0	0	0	0	0	0	0	0	0	1	0	0	0	0	0	0	0	0	0	0	0	0	0	0	0	0	0	0	3	0	0	0	1	1	1.4924	1.49307
298.15	589.3	3	4	2	0	0	0	0	1	0	0	0	1	0	0	1	0	0	0	0	0	0	0	0	0	0	0	0	0	0	0	3	0	0	0	1	1	1.5048	1.50338
298.15	589.3	3	3	0	0	0	0	0	0	0	0	0	1	0	0	0	0	0	0	0	0	0	0	0	0	0	0	0	0	0	0	3	0	0	0	1	1	1.49372	1.49307
318.15	589.3	1	1	0	2	0	0	0	0	0	0	0	0	0	0	0	0	0	1	0	0	6	0	0	0	0	0	0	2	0	0	5	0	0	0	0	1	1.43515	1.43581
308.15	589.3	2	3	0	1	0	0	0	0	1	0	0	0	0	0	0	0	0	0	0	0	3	0	0	0	0	0	0	1	4	0	0	0	0	0	1	0	1.43001	1.42999
318.15	589.3	2	3	0	0	0	0	0	0	0	0	0	0	0	0	0	0	0	0	0	0	4	0	0	0	0	1	0	0	0	0	3	0	0	0	1	1	1.4164	1.41709
298.15	589.3	2	3	0	2	0	0	0	0	0	0	0	0	0	0	0	0	0	1	0	0	6	0	0	0	0	0	0	2	5	0	0	0	0	0	1	0	1.42928	1.42928
313.15	589.3	2	7	0	0	0	0	0	0	0	0	0	0	0	0	0	0	0	0	0	0	4	0	0	0	0	1	0	0	0	0	3	0	0	0	1	1	1.42849	1.42833
308.15	589.3	3	0	0	0	0	0	0	0	2	0	0	0	0	0	0	0	0	0	0	0	0	0	0	0	0	0	0	1	0	0	3	0	0	0	1	1	1.47999	1.47973
298.15	589.3	2	1	0	0	0	0	0	0	0	0	0	1	0	0	0	1	0	0	0	0	0	0	0	0	0	0	0	0	0	0	0	0	0	0	0	0	1.4345	1.43174
333.15	589.3	4	28	0	1	0	0	0	0	1	0	0	0	0	0	0	0	0	0	0	0	3	0	0	0	1	0	0	1	0	0	0	0	0	0	0	0	1.44662	1.44367
343.15	589.3	2	7	0	0	0	0	0	0	0	0	0	0	0	0	0	0	0	0	0	0	6	0	0	0	1	0	0	0	0	0	3	0	0	0	1	1	1.4115	1.41086
308.15	589.3	2	3	0	0	0	0	0	0	0	0	0	0	0	0	0	0	0	0	0	0	6	0	0	0	1	0	0	0	0	0	3	0	0	0	1	1	1.40647	1.40659
318.15	589.3	5	1	2	0	0	0	0	0	0	1	0	1	0	0	0	0	1	0	0	0	0	0	0	0	0	0	0	0	4	0	0	0	1	0	1	0	1.4823	1.4797
323.15	589.3	4	28	0	0	0	0	0	0	0	0	0	0	0	0	0	0	0	0	0	0	0	1	0	0	1	0	0	0	0	0	0	0	0	0	0	0	1.47387	1.47554
298.19	589.3	3	1	0	0	0	0	0	0	0	0	0	1	0	0	0	0	0	0	0	0	0	0	0	0	0	0	0	0	0	0	3	0	0	0	1	1	1.50091	1.50192
358.15	589.3	3	4	0	2	0	0	0	1	0	0	0	0	0	0	0	0	0	2	0	0	6	0	0	0	0	0	0	2	0	0	0	0	0	0	0	0	1.4064	1.4071
306.2	589.3	2	1	0	0	0	0	0	0	0	0	0	0	0	0	0	0	0	0	0	0	4	0	0	0	0	1	0	0	0	0	3	0	0	0	1	1	1.4091	1.40904
338.15	589.3	2	1	0	2	0	0	0	0	0	0	0	0	0	0	0	0	0	1	0	0	6	0	0	0	0	0	0	2	0	0	4	1	0	0	0	1	1.43618	1.43357
313.2	589.3	4	4	0	0	0	8	4	0	2	0	0	0	0	0	0	0	0	0	0	0	0	0	0	0	0	0	0	2	0	0	6	0	0	0	2	2	1.55374	1.55344
328.15	589.3	2	3	0	0	0	0	0	0	0	0	0	0	0	0	0	0	0	0	0	0	4	0	0	0	0	1	0	0	0	0	4	1	0	0	0	1	1.44975	1.44621
298.19	589.3	2	1	0	1	0	0	0	0	1	0	0	0	0	0	0	0	0	0	0	0	3	0	0	0	0	0	0	1	0	0	3	0	0	0	1	1	1.43296	1.43463
328.15	589.3	4	6	0	0	0	0	0	1	0	0	0	1	0	0	0	0	0	1	0	0	0	0	0	0	0	0	0	0	0	0	0	0	0	0	0	0	1.4607	1.46046
298.15	589.3	12	32	2	2	0	0	0	0	1	0	0	0	0	1	0	0	0	0	0	0	0	0	0	0	2	0	0	0	0	0	0	0	0	0	0	0	1.47125	1.47143
283.15	589.3	2	2	0	2	0	0	0	0	1	0	0	0	0	0	0	0	0	1	0	0	6	0	0	0	0	0	0	2	4	0	0	0	0	0	1	0	1.4254	1.42447
318.2	589.3	2	3	0	0	0	0	0	0	0	0	0	0	0	0	0	0	0	0	0	0	0	0	1	0	0	0	0	0	0	0	3	0	0	0	1	1	1.5398	1.53598
348.15	589.3	4	3	0	2	0	0	0	0	0	0	0	0	0	0	0	0	0	2	0	0	6	0	0	0	0	0	0	2	0	0	0	0	0	0	0	0	1.39486	1.39512
308.15	589.3	3	1	0	0	0	0	0	0	1	0	0	0	0	0	0	0	0	0	0	0	0	0	0	0	0	0	0	1	0	0	3	0	0	0	1	1	1.49308	1.49164
308.15	589.3	1	1	0	0	0	0	0	0	0	0	0	0	0	0	0	0	0	1	0	0	2	0	0	0	0	0	0	2	0	0	5	0	0	0	1	0	1.46745	1.46774
310.65	589.3	1	3	0	0	0	0	0	0	0	0	0	0	0	0	0	0	0	0	0	0	4	0	0	0	0	1	0	0	0	0	5	0	0	0	0	1	1.44255	1.44291
298.15	589.3	3	3	0	0	0	0	0	0	2	0	0	0	0	0	0	0	0	0	0	0	0	0	0	0	0	0	0	1	0	0	4	1	0	0	0	1	1.51328	1.51105
288.15	589.3	5	4	2	0	0	0	0	0	0	0	0	1	0	0	0	0	0	0	0	0	0	0	0	0	0	0	0	0	0	0	7	2	0	0	1	1	1.5212	1.52557
333.15	589.3	2	2	0	2	0	0	0	0	1	0	0	0	0	0	0	0	0	1	0	0	6	0	0	0	0	0	0	2	4	0	0	0	0	0	1	0	1.4127	1.41064
343.15	589.3	4	14	1	0	0	0	0	1	1	0	0	0	0	0	0	0	0	0	0	0	0	0	0	0	1	0	0	1	4	0	0	0	1	0	1	0	1.47908	1.47848
313.15	589.3	2	7	0	0	0	0	0	0	0	0	0	0	0	0	0	0	0	0	0	0	0	1	0	0	0	0	0	0	0	0	3	0	0	0	1	1	1.5043	1.50318
348.15	589.3	2	1	0	0	0	0	0	1	1	0	0	0	0	0	0	0	0	0	0	0	0	0	0	0	0	0	0	1	0	0	3	0	0	0	1	1	1.48623	1.48454
313.15	589.3	3	1	1	0	0	0	0	0	0	0	0	1	0	0	1	0	0	0	0	0	0	0	0	0	0	0	0	0	0	0	3	0	0	0	1	1	1.50793	1.50461
283.15	589.3	1	3	0	2	0	0	0	0	1	0	0	0	0	0	0	0	0	1	0	0	6	0	0	0	0	0	0	2	0	0	5	0	0	0	0	1	1.448	1.447
313.15	430.1	2	1	0	2	0	0	0	0	0	0	0	0	0	0	0	0	0	1	0	0	6	0	0	0	0	0	0	2	0	0	3	0	0	0	1	1	1.4289	1.43083
343.15	589.3	3	2	0	2	0	0	0	0	0	0	0	0	0	0	0	0	0	1	0	0	6	0	0	0	0	0	1	2	0	0	0	0	0	0	0	0	1.4103	1.41182
313.15	589.3	2	1	0	0	0	0	0	1	1	0	0	0	0	0	0	0	0	0	0	0	0	0	0	0	0	0	0	1	0	0	3	0	0	0	1	1	1.49379	1.49459
298.15	589.3	2	5	0	2	0	0	0	0	0	0	0	0	0	0	0	0	0	1	0	0	6	0	0	0	0	0	0	2	0	0	3	0	0	0	1	1	1.43119	1.43059
348.15	589.3	4	4	0	2	0	0	0	0	0	0	0	0	0	0	0	0	0	2	0	0	6	0	0	0	0	0	0	2	0	0	0	0	0	0	0	0	1.3998	1.3993
308.15	589.3	5	3	2	0	0	0	0	0	0	1	0	1	0	0	0	0	1	0	0	0	0	0	0	0	0	0	0	0	4	0	0	0	1	0	1	0	1.4822	1.48288
313.15	589.3	2	3	0	0	0	0	0	0	1	0	0	0	0	0	0	0	0	1	2	0	0	0	0	0	0	0	0	0	0	0	3	0	0	0	1	1	1.5017	1.50353
333	589.3	2	4	0	0	0	0	0	0	1	1	0	0	0	0	0	0	0	1	2	0	0	0	0	0	0	0	0	0	0	0	3	0	0	0	1	1	1.504	1.50316
318	589.3	2	3	0	0	0	0	0	0	1	0	0	0	0	0	0	0	0	0	0	0	0	0	0	0	0	0	0	0	0	0	8	1	0	0	1	1	1.5463	1.55175
288.15	589.3	2	5	0	0	0	0	0	0	0	0	0	0	0	0	0	0	0	0	0	0	0	1	0	0	0	0	0	0	0	0	3	0	0	0	1	1	1.52121	1.51724
303.15	589.3	2	9	0	2	0	0	0	0	0	0	0	0	0	0	0	0	0	1	0	0	6	0	0	0	0	0	0	2	0	0	3	0	0	0	1	1	1.4336	1.43423
323.15	589.3	4	9	0	2	0	0	0	0	0	0	0	0	0	0	0	0	0	2	0	0	6	0	0	0	0	0	0	2	0	0	0	0	0	0	0	0	1.41902	1.41766
328.15	589.3	2	3	0	0	0	0	0	0	0	0	0	0	0	0	0	0	0	0	0	0	6	0	0	0	1	0	0	0	0	0	3	0	0	0	1	1	1.4053	1.40254
328.15	589.3	4	4	0	1	1	1	0	0	1	1	0	0	0	0	0	0	1	0	0	0	0	0	0	0	0	0	0	1	4	0	0	0	0	0	1	0	1.48261	1.48276
333.15	589.3	2	5	0	0	0	0	0	0	0	0	0	0	0	0	0	0	0	0	0	0	0	1	0	0	0	0	0	0	0	0	3	0	0	0	1	1	1.50689	1.5041
298.15	589.3	3	3	0	0	0	0	0	0	0	0	0	1	0	0	0	0	0	0	0	0	0	0	0	0	0	0	0	0	0	0	3	0	0	0	1	1	1.49488	1.49307
318.15	589.3	4	2	1	0	0	0	0	1	0	0	0	1	0	0	1	0	0	1	0	0	0	0	0	0	0	0	0	0	0	0	0	0	0	0	0	0	1.5094	1.50673
338.15	589.3	2	3	0	0	0	0	0	0	0	0	0	0	0	0	0	0	0	0	0	0	6	0	0	0	1	0	0	0	0	0	3	0	0	0	1	1	1.39896	1.39815
323.15	589.3	2	7	0	0	0	0	0	0	0	0	0	0	0	0	0	0	0	0	0	0	0	1	0	0	0	0	0	0	0	0	3	0	0	0	1	1	1.50152	1.50063
293.15	589.3	3	1	0	0	0	0	0	0	1	0	0	0	0	0	0	0	0	0	0	0	0	0	0	0	0	0	0	1	0	0	3	0	0	0	1	1	1.4996	1.49729
338.15	589.3	3	3	1	0	0	0	0	2	0	0	0	1	0	0	1	0	0	1	0	0	0	0	0	0	0	0	0	0	0	0	0	0	0	0	0	0	1.5341	1.53214
313.15	589.3	2	3	0	2	0	0	0	0	0	0	0	0	0	0	0	0	0	1	0	0	6	0	0	0	0	0	0	2	0	0	3	0	0	0	1	1	1.42241	1.4232
298.15	589.3	3	1	0	0	0	0	0	0	0	0	0	1	0	0	0	0	0	0	0	0	0	0	0	0	0	0	0	0	0	0	3	0	0	0	1	1	1.49997	1.4997
313.15	589.3	2	5	0	0	0	0	0	0	0	0	0	0	0	0	0	0	0	0	0	0	0	1	0	0	0	0	0	0	0	0	3	0	0	0	1	1	1.51261	1.51213
298.15	589.3	2	1	0	0	0	0	0	0	0	0	0	0	0	0	0	0	0	0	0	0	4	0	0	0	0	1	0	0	0	0	3	0	0	0	1	1	1.41445	1.41183
300.1	589.3	2	2	1	0	0	0	0	0	0	0	0	0	1	0	0	1	0	0	0	0	0	0	0	0	0	0	0	0	0	0	0	0	0	0	0	0	1.4462	1.4475
313.15	589.3	2	3	0	0	0	0	0	0	0	0	0	0	0	0	0	0	0	0	0	0	4	0	0	0	0	1	0	0	0	0	3	0	0	0	1	1	1.419	1.41877
328.15	589.3	2	1	0	0	0	0	0	0	0	0	0	0	0	0	0	0	0	0	4	0	0	0	0	0	0	1	0	0	0	0	3	0	0	0	1	1	1.43627	1.4359
298.15	589.6	2	1	0	1	0	0	0	0	1	0	0	0	0	0	0	0	0	0	0	0	3	0	0	0	0	0	0	1	0	0	3	0	0	0	1	1	1.4339	1.43348
313.2	589.3	2	3	0	0	0	0	0	0	0	0	0	0	0	0	0	0	0	0	0	0	0	0	1	0	0	0	0	0	0	0	3	0	0	0	1	1	1.541	1.54184
293.15	589.3	0	6	0	0	0	0	0	1	0	0	0	0	0	0	0	0	0	0	0	0	0	1	0	0	0	0	0	0	0	0	3	0	0	1	0	1	1.5093	1.50837
343.15	589.3	3	2	0	2	0	0	0	0	0	0	0	0	0	0	0	0	0	1	0	0	6	0	0	0	0	0	1	2	0	0	0	0	0	0	0	0	1.41058	1.41182
308.15	589.3	1	5	0	1	0	0	0	0	1	0	0	0	0	0	0	0	0	0	1	0	3	0	0	0	0	0	0	1	0	0	3	0	0	0	1	1	1.53216	1.52467
293.15	589.3	2	2	0	2	0	0	0	0	0	0	0	0	0	0	0	0	0	1	0	0	6	0	0	0	0	0	0	2	5	0	0	0	0	0	1	0	1.4284	1.4278
328.15	589.3	1	2	0	1	0	0	0	0	0	0	0	1	0	0	0	0	0	0	0	0	3	0	0	0	0	0	0	0	0	0	5	0	0	0	0	1	1.523	1.52396
283.15	589.3	2	9	0	1	0	0	0	0	0	0	0	0	0	0	0	0	0	0	3	0	0	0	0	0	0	0	0	0	0	0	3	0	0	0	1	1	1.5008	1.50345
323.15	589.3	3	7	1	1	0	0	0	5	1	0	0	0	0	0	0	0	1	1	0	0	0	0	0	0	0	0	0	1	0	0	0	0	0	0	0	0	1.50991	1.50976
324.943	632.8	2	3	0	0	0	0	0	0	0	0	0	0	0	0	0	0	0	0	0	0	4	0	0	0	0	1	0	0	0	0	3	0	0	0	1	1	1.4142	1.41372
303.15	589.3	1	3	0	0	0	0	0	0	0	0	0	1	0	0	0	0	0	0	1	0	0	0	0	0	0	0	0	0	0	0	3	0	0	1	0	1	1.4709	1.4687
328.15	589.3	2	1	0	0	0	0	0	0	0	0	0	0	0	0	0	0	0	0	0	0	4	0	0	0	0	1	0	0	0	0	3	0	0	0	1	1	1.40452	1.40484
300.196	632.8	2	7	0	0	0	0	0	0	0	0	0	0	0	0	0	0	0	0	0	0	6	0	0	0	1	0	0	0	0	0	3	0	0	0	1	1	1.421	1.4224
313.15	589.6	2	2	0	0	0	0	0	0	0	0	0	0	0	0	0	0	0	0	0	0	4	0	0	0	0	1	0	0	0	0	3	0	0	0	1	1	1.4135	1.41293
283.15	589.3	2	6	0	2	0	0	0	0	0	0	0	0	0	0	0	0	0	1	0	0	6	0	0	0	0	0	0	2	0	0	3	0	0	0	1	1	1.4376	1.43677
298.15	589.3	4	28	0	0	0	0	0	0	0	0	0	0	0	0	0	0	0	1	2	0	0	0	0	0	1	0	0	0	0	0	0	0	0	0	0	0	1.48249	1.48252
303	589.3	3	3	0	0	0	0	0	0	2	0	0	0	0	0	0	0	0	0	0	0	0	0	0	0	0	0	0	1	0	0	3	0	0	0	1	1	1.4765	1.47981
313.15	589.3	3	2	0	0	0	0	0	0	2	0	0	0	0	0	0	0	0	0	0	0	0	0	0	0	0	0	0	1	0	0	3	0	0	0	1	1	1.47429	1.47337
343.15	589.3	5	11	3	0	0	0	0	0	3	1	0	0	0	0	0	1	0	0	0	0	0	0	0	0	0	0	0	1	0	0	0	0	0	0	0	0	1.4388	1.43833
338.15	589.3	1	1	0	1	0	0	0	0	0	0	0	1	0	0	0	0	0	0	0	0	3	0	0	0	0	0	0	0	0	0	5	0	0	0	0	1	1.5574	1.54047
333.15	589.3	3	2	0	2	0	0	0	0	0	0	0	0	0	0	0	0	0	1	0	0	6	0	0	0	0	0	1	2	0	0	0	0	0	0	0	0	1.4132	1.41385
293.15	589.3	2	1	0	0	0	0	0	0	0	0	0	0	0	0	0	0	0	0	0	0	4	0	0	0	0	1	0	0	0	0	3	0	0	0	1	1	1.414	1.41301
303.15	589.3	2	5	0	0	0	0	0	0	0	0	0	0	0	0	0	0	0	1	2	0	0	0	0	0	0	0	0	0	0	0	3	0	0	0	1	1	1.5026	1.50233
318.15	589.3	1	7	0	2	0	0	0	0	0	0	0	0	0	0	0	0	0	1	0	0	6	0	0	0	0	0	0	2	0	0	5	0	0	0	0	1	1.44115	1.44224
313.15	486.1	2	5	0	2	0	0	0	0	0	0	0	0	0	0	0	0	0	1	0	0	6	0	0	0	0	0	0	2	0	0	3	0	0	0	1	1	1.4305	1.42921
323.15	589.3	1	0	0	0	0	0	0	1	1	0	0	0	0	0	0	0	0	0	0	0	0	0	0	0	0	0	0	1	0	0	3	0	0	1	0	1	1.48311	1.48349
318.15	589.3	2	3	0	0	0	0	0	0	0	0	0	0	0	0	0	0	0	1	2	0	0	0	0	0	0	0	0	0	0	0	3	0	0	0	1	1	1.50016	1.50445
288.15	589.3	3	1	0	0	0	0	0	0	0	0	0	1	0	0	0	0	0	0	0	0	0	0	0	0	0	0	0	0	0	0	3	0	0	0	1	1	1.503	1.50231
330.65	589.3	2	2	0	2	0	0	0	0	0	0	0	0	0	0	0	0	0	1	0	0	6	0	0	0	0	0	0	2	0	0	4	1	0	0	0	1	1.43925	1.43756
293.15	589.3	2	1	0	0	0	0	0	0	0	0	0	0	0	0	0	0	0	1	0	0	2	0	0	0	0	0	0	2	0	0	4	1	0	0	0	1	1.47341	1.47347
293.25	589.3	2	3	0	0	0	0	0	0	0	0	0	0	0	0	0	0	0	0	0	0	6	0	0	0	1	0	0	0	0	0	3	0	0	0	1	1	1.41074	1.41076
333.15	589.3	1	3	0	1	0	0	0	0	0	0	0	1	0	0	0	0	0	0	0	0	3	0	0	0	0	0	0	0	0	0	5	0	0	0	0	1	1.4993	1.50452
308.1	589.3	4	4	0	0	0	8	4	0	2	0	0	0	0	0	0	0	0	0	0	0	0	0	0	0	0	0	0	2	0	0	6	0	0	0	2	2	1.55469	1.55279
298.15	589.3	1	1	0	1	0	0	0	0	1	0	0	0	0	0	0	0	0	0	0	0	3	0	0	0	0	0	0	1	0	0	5	0	0	0	0	1	1.45898	1.46189
298.15	589.3	2	3	0	0	0	0	0	0	0	0	0	0	0	0	0	0	0	0	0	0	4	0	0	0	0	1	0	0	0	0	3	0	0	0	1	1	1.4219	1.42119
333.15	589.3	2	1	0	2	0	0	0	0	1	0	0	0	0	0	0	0	0	1	0	0	6	0	0	0	0	0	0	2	0	0	3	0	0	0	1	1	1.4167	1.41639
303.15	486.1	2	3	0	1	0	0	0	0	1	0	0	0	0	0	0	0	0	0	0	0	3	0	0	0	0	0	0	1	0	0	3	0	0	0	1	1	1.4418	1.4386
298.15	589.3	2	3	0	0	0	0	0	0	0	0	0	0	0	0	0	0	0	0	0	0	4	0	0	0	0	1	0	0	0	0	4	1	0	0	0	1	1.4517	1.45204
293.15	589.3	2	3	0	0	0	0	0	0	0	0	0	0	0	0	0	0	0	0	0	0	4	0	0	0	0	1	0	0	0	0	3	0	0	0	1	1	1.42592	1.4219
303.15	589.3	2	5	0	0	0	0	0	0	0	0	0	0	0	0	0	0	0	0	0	0	6	0	0	0	1	0	0	0	0	0	3	0	0	0	1	1	1.41626	1.41619
308.15	589.3	3	3	1	0	0	0	0	2	0	0	0	1	0	0	1	0	0	1	0	0	0	0	0	0	0	0	0	0	0	0	0	0	0	0	0	0	1.5408	1.53934
298.15	589.3	1	7	0	0	0	0	0	1	0	0	0	1	0	0	0	0	0	0	1	0	0	0	0	0	0	0	0	1	0	0	7	2	0	0	1	1	1.52295	1.52515
313.15	589.3	1	7	0	0	0	0	0	0	0	0	0	0	0	0	0	0	0	0	1	0	0	1	0	0	0	0	0	0	0	0	3	0	0	0	1	1	1.51172	1.51143
308.15	589.3	3	2	0	0	0	0	0	0	2	0	0	0	0	0	0	0	0	0	0	0	0	0	0	0	0	0	0	1	0	0	3	0	0	0	1	1	1.4706	1.47568
290.65	589.3	2	3	0	0	0	0	0	0	0	0	0	0	0	0	0	0	0	0	0	0	4	0	0	0	0	1	0	0	0	0	4	1	0	0	0	1	1.45454	1.45398
298.15	589.3	2	3	0	0	0	0	0	0	0	0	0	0	0	0	0	0	0	1	2	0	0	0	0	0	0	0	0	0	4	0	0	0	0	0	1	0	1.49687	1.4896
298.15	589.3	2	5	0	2	0	0	0	0	0	0	0	0	0	0	0	0	0	1	0	0	6	0	0	0	0	0	0	2	4	0	0	0	0	0	1	0	1.4264	1.4265
348.15	589.3	2	2	0	2	0	0	0	0	0	0	0	0	0	0	0	0	0	1	0	0	6	0	0	0	0	0	0	2	0	0	3	0	0	0	1	1	1.4104	1.4102
323.15	589.3	1	9	0	0	0	0	0	0	1	0	0	0	0	0	0	0	0	0	1	0	0	0	0	0	0	0	0	1	0	0	8	1	0	0	1	1	1.51619	1.51511
308.15	656.3	2	1	0	1	0	0	0	0	1	0	0	0	0	0	0	0	0	0	0	0	3	0	0	0	0	0	0	1	0	0	3	0	0	0	1	1	1.4288	1.42738
294.732	632.8	2	3	0	0	0	0	0	0	0	0	0	0	0	0	0	0	0	0	0	0	4	0	0	0	0	1	0	0	0	0	3	0	0	0	1	1	1.4213	1.42061
333.15	589.3	2	3	0	0	0	0	0	0	0	0	0	0	0	0	0	0	0	0	0	0	6	0	0	0	1	0	0	0	0	0	3	0	0	0	1	1	1.4042	1.40075
328.15	589.3	2	3	0	0	0	0	0	0	0	0	0	0	0	0	0	0	0	0	0	0	4	0	0	0	0	1	0	0	0	0	4	1	0	0	0	1	1.44293	1.44621
293.15	589.3	4	28	0	2	0	0	0	0	0	0	0	0	0	0	0	0	0	1	0	0	6	0	0	0	1	0	0	2	0	0	0	0	0	0	0	0	1.4512	1.4508
343.15	589.3	1	2	0	4	0	0	0	1	0	0	0	1	0	0	0	0	0	0	0	0	9	0	0	0	0	0	0	0	0	0	3	0	0	0	1	1	1.39487	1.3935
298.1	589.3	4	2	1	2	0	0	0	1	0	0	0	0	0	0	0	0	0	2	0	0	6	0	0	0	0	0	0	2	0	0	0	0	0	0	0	0	1.421	1.41808
313.15	589.3	2	7	0	0	0	0	0	0	0	0	0	0	0	0	0	0	0	0	0	0	0	1	0	0	0	0	0	0	0	0	3	0	0	0	1	1	1.5023	1.50318
298.05	589.3	2	4	0	0	0	0	0	0	0	0	0	0	0	0	0	0	0	0	0	0	6	0	0	0	1	0	0	0	0	0	3	0	0	0	1	1	1.41387	1.4125
308.15	589.3	2	7	0	0	0	0	0	0	0	0	0	0	0	0	0	0	0	0	0	0	4	0	0	0	0	1	0	0	0	0	3	0	0	0	1	1	1.42939	1.43043
288.15	589.3	4	28	0	0	0	0	0	0	0	0	0	0	0	0	0	0	0	1	2	0	0	0	0	0	1	0	0	0	0	0	0	0	0	0	0	0	1.48667	1.48713
288.15	589.3	2	3	0	1	0	0	0	0	1	0	0	0	0	0	0	0	0	0	0	0	3	0	0	0	0	0	0	1	0	0	3	0	0	0	1	1	1.44032	1.439
328.15	589.3	2	2	0	2	0	0	0	0	0	0	0	0	0	0	0	0	0	1	0	0	6	0	0	0	0	0	0	2	4	0	0	0	0	0	1	0	1.4125	1.41166
313.15	589.3	1	5	0	0	0	0	0	0	0	0	0	0	0	0	0	0	0	0	1	0	0	0	1	0	0	0	0	0	0	0	3	0	0	0	1	1	1.54229	1.53844
303.15	589.3	4	27	0	0	0	0	0	0	0	0	0	1	0	0	0	0	1	0	0	0	0	0	0	0	0	0	0	0	0	0	0	0	0	0	0	0	1.4464	1.44726
348.15	589.3	4	14	1	0	0	0	0	1	1	0	0	0	0	0	0	0	1	0	0	0	0	0	0	0	1	0	0	1	5	1	0	0	0	0	0	0	1.47764	1.47746
333.15	589.3	3	3	0	0	0	0	0	0	0	0	0	1	0	0	0	0	0	0	0	0	0	0	0	0	0	0	0	0	0	0	3	0	0	0	1	1	1.48477	1.47963
343.15	589.3	3	1	0	0	0	0	0	0	1	0	0	0	0	0	0	0	0	0	0	0	0	0	0	0	0	0	0	1	0	0	3	0	0	0	1	1	1.48367	1.48421
323.15	589.3	3	2	0	0	0	0	0	0	2	0	0	0	0	0	0	0	0	0	0	0	0	0	0	0	0	0	0	1	0	0	3	0	0	0	1	1	1.4727	1.47104
313.15	589.3	2	3	0	0	0	0	0	0	0	0	0	0	0	0	0	0	0	0	0	0	6	0	0	0	1	0	0	0	0	0	3	0	0	0	1	1	1.40468	1.40581
323.15	589.3	1	4	0	1	0	0	0	1	1	0	0	0	0	0	0	0	0	0	0	0	3	0	0	0	0	0	0	2	0	0	5	2	0	0	1	1	1.49968	1.49527
323.15	589.3	1	3	0	1	0	0	0	0	0	0	0	1	0	0	0	0	0	0	0	0	3	0	0	0	0	0	0	0	0	0	5	0	0	0	0	1	1.5017	1.50358
298.15	589.3	4	1	0	0	0	0	0	0	0	0	1	0	0	0	0	0	0	1	0	0	0	0	0	0	0	0	0	0	0	0	0	0	0	0	0	0	1.41819	1.41484
313.15	589.3	5	2	2	0	0	0	0	0	0	1	0	1	0	0	0	0	1	0	0	0	0	0	0	0	0	0	0	0	4	0	0	0	1	0	1	0	1.4828	1.48432
298.15	589.3	1	3	0	0	0	0	0	0	0	0	0	0	0	0	0	0	0	1	0	0	2	0	0	0	0	0	0	2	0	0	5	0	0	0	0	1	1.4712	1.4704
298.15	589.3	1	5	0	0	0	0	0	0	0	0	0	0	0	0	0	0	0	1	2	0	0	0	0	0	0	0	0	0	0	0	5	0	0	0	0	1	1.5267	1.52716
318.15	589.3	4	14	1	0	0	0	0	1	1	0	0	0	0	0	0	0	1	1	0	0	0	0	0	0	0	0	0	1	5	1	0	0	0	0	0	0	1.48037	1.48049
328.15	589.3	4	7	0	2	0	0	0	0	0	0	0	0	0	0	0	0	0	2	0	0	6	0	0	0	0	0	0	2	0	0	0	0	0	0	0	0	1.4162	1.41483
303.15	589.3	4	14	1	0	0	0	0	1	1	0	0	0	0	0	0	0	0	0	0	0	0	0	0	0	1	0	0	1	4	0	0	0	1	0	1	0	1.49152	1.4907
298.15	822.7	2	2	0	0	0	0	0	0	0	0	0	0	0	0	0	0	0	0	0	0	4	0	0	0	0	1	0	0	0	0	3	0	0	0	1	1	1.4116	1.41111
318.15	589.3	2	3	0	1	0	0	0	0	1	0	0	0	0	0	0	0	0	0	0	0	3	0	0	0	0	0	0	1	0	0	3	0	0	0	1	1	1.43167	1.43094
353.15	589.3	2	1	0	0	0	0	0	0	0	0	0	0	0	0	0	0	0	0	4	0	0	0	0	0	0	1	0	0	0	0	3	0	0	0	1	1	1.4284	1.43045
343.15	589.3	2	3	0	0	0	0	0	0	0	0	0	0	0	0	0	0	0	0	0	0	4	0	0	0	0	1	0	0	0	0	3	0	0	0	1	1	1.4107	1.41085
303.15	589.3	2	3	0	6	0	0	0	0	0	0	0	0	0	0	0	0	0	0	0	0	18	0	0	0	1	0	0	0	0	0	3	0	0	0	1	1	1.37544	1.37837
298.15	589.3	2	11	0	2	0	0	0	0	0	0	0	0	0	0	0	0	0	1	0	0	6	0	0	0	0	0	0	2	0	0	3	0	0	0	1	1	1.43758	1.43929
298.15	589.3	2	1	0	0	0	0	0	0	0	0	0	1	0	0	0	0	0	0	0	0	0	0	0	0	0	0	0	0	3	1	3	0	0	1	1	1	1.52151	1.51896
323.15	589.3	2	7	0	0	0	0	0	0	0	0	0	0	0	0	0	0	0	0	0	0	4	0	0	0	0	1	0	0	0	0	3	0	0	0	1	1	1.42583	1.42545
318	589.3	2	9	0	0	0	0	0	0	1	0	0	0	0	0	0	0	0	0	0	0	0	0	0	0	0	0	0	0	0	0	8	1	0	0	1	1	1.5151	1.51267
298.15	589.3	2	5	0	0	0	0	0	0	0	0	0	0	0	0	0	0	0	0	0	0	0	0	1	0	0	0	0	0	0	0	3	0	0	0	1	1	1.529	1.51821
303.15	589.3	4	18	0	0	0	0	0	2	1	0	0	0	0	0	0	0	0	2	0	0	0	0	0	0	0	0	0	1	0	0	0	0	0	0	0	0	1.48706	1.48496
343.15	589.3	1	1	0	2	0	0	0	0	1	0	0	0	0	0	0	0	0	1	0	0	6	0	0	0	0	0	0	2	0	0	5	0	0	0	0	1	1.43	1.42905
298.15	589.3	2	2	0	2	0	0	0	0	0	0	0	0	0	0	0	0	0	1	0	0	6	0	0	0	0	0	0	2	4	0	0	0	0	0	1	0	1.4206	1.42064
313.15	430.1	2	3	0	0	0	0	0	0	0	0	0	0	0	0	0	0	0	0	0	0	4	0	0	0	0	1	0	0	0	0	3	0	0	0	1	1	1.4279	1.42999
333.15	589.3	3	2	0	0	0	0	0	0	2	0	0	0	0	0	0	0	0	0	0	0	0	0	0	0	0	0	0	1	0	0	3	0	0	0	1	1	1.46994	1.46941
333.15	589.3	2	2	0	2	0	0	0	0	0	0	0	0	0	0	0	0	0	1	0	0	6	0	0	0	0	0	0	2	4	0	0	0	0	0	1	0	1.41073	1.41134
323.15	589.3	2	9	0	0	0	0	0	3	2	0	0	0	0	2	0	0	0	0	0	0	0	0	0	0	2	0	0	0	0	0	3	0	0	0	1	1	1.44718	1.45503
293.15	589.3	2	7	0	0	0	0	0	0	0	0	0	0	0	0	0	0	0	0	0	0	6	0	0	0	1	0	0	0	0	0	3	0	0	0	1	1	1.42441	1.42448
320.65	589.3	3	10	0	0	0	0	0	0	2	0	0	0	0	0	0	0	0	0	0	0	0	0	0	0	0	0	0	1	0	0	3	0	0	0	1	1	1.46083	1.46151
303.15	589.3	2	3	0	2	0	0	0	0	0	0	0	0	0	0	0	0	0	1	0	0	6	0	0	0	0	0	0	2	0	0	4	1	0	0	0	1	1.44423	1.44437
313.15	589.3	2	1	0	0	0	0	0	0	0	0	0	0	0	0	0	0	0	0	0	0	4	0	0	0	0	1	0	0	0	0	3	0	0	0	1	1	1.409	1.4073
293.15	589.3	2	0	0	0	0	0	0	0	2	0	0	0	0	0	0	0	0	0	0	0	0	0	0	0	0	0	0	1	0	0	5	0	0	0	0	1	1.5139	1.51444
308.15	589.3	2	5	0	0	0	0	0	0	0	0	0	0	0	0	0	0	0	0	0	0	4	0	0	0	0	1	0	0	0	0	3	0	0	0	1	1	1.4289	1.42624
333.15	589.3	2	1	0	0	0	0	0	0	0	0	0	0	0	0	0	0	0	1	0	0	2	0	0	0	0	0	0	2	0	0	4	1	0	0	0	1	1.4618	1.46255
323.15	589.3	3	3	0	0	0	0	0	0	2	0	0	0	0	0	0	0	0	0	0	0	0	0	0	0	0	0	0	1	0	0	4	1	0	0	0	1	1.50648	1.5043
318.15	589.3	2	2	0	2	0	0	0	0	0	0	0	0	0	0	0	0	0	1	0	0	6	0	0	0	0	0	0	2	4	0	0	0	0	0	1	0	1.4152	1.41373
285.65	589.3	2	3	0	0	0	0	0	0	0	0	0	0	0	0	0	0	0	0	0	0	4	0	0	0	0	1	0	0	0	0	4	1	0	0	0	1	1.45452	1.45604
313.15	589.3	1	4	0	1	0	0	0	1	1	0	0	0	0	0	0	0	0	0	0	0	3	0	0	0	0	0	0	2	0	0	5	2	0	0	1	1	1.50284	1.50435
338.15	589.3	2	1	0	0	0	0	0	1	1	0	0	0	0	0	0	0	0	0	0	0	0	0	0	0	0	0	0	1	0	0	3	0	0	0	1	1	1.48836	1.48598
353.15	589.3	8	3	3	0	0	0	0	0	1	0	0	0	0	0	0	0	0	0	0	0	0	0	0	0	1	0	0	1	0	0	4	2	0	0	0	0	1.50124	1.50114
313.15	589.3	2	3	0	1	0	0	0	0	0	0	0	0	0	0	0	0	0	0	3	0	0	0	0	0	0	0	0	0	0	0	3	0	0	0	1	1	1.50096	1.50312
303.15	589.3	5	11	3	0	0	0	0	0	3	1	0	0	0	0	0	1	0	0	0	0	0	0	0	0	0	0	0	1	0	0	0	0	0	0	0	0	1.4514	1.45124
298.2	589.3	2	1	0	0	0	0	0	0	0	0	0	0	0	0	0	0	0	0	0	0	4	0	0	0	0	1	0	0	0	0	3	0	0	0	1	1	1.4109	1.41197
323.15	589.3	2	3	0	2	0	0	0	0	0	0	0	0	0	0	0	0	0	1	0	0	6	0	0	0	0	0	0	2	0	0	4	1	0	0	0	1	1.4388	1.43846
313.15	589.3	2	5	0	2	0	0	0	0	0	0	0	0	0	0	0	0	0	1	0	0	6	0	0	0	0	0	0	2	0	0	3	0	0	0	1	1	1.42737	1.42524
333.15	589.3	2	5	0	0	0	0	0	0	0	0	0	0	0	0	0	0	0	0	0	0	4	0	0	0	0	1	0	0	0	0	3	0	0	0	1	1	1.42	1.41793
333.2	589.3	2	13	0	2	0	4	0	0	0	0	0	0	0	0	0	0	0	1	0	0	6	0	0	0	0	0	0	2	0	0	3	0	0	0	1	1	1.4547	1.449
298.15	589.3	2	1	0	0	0	0	0	1	1	0	0	0	0	0	0	0	0	0	0	0	0	0	0	0	0	0	0	1	0	0	3	0	0	0	1	1	1.4971	1.49593
318.15	486.1	2	2	0	2	0	0	0	0	0	0	0	0	0	0	0	0	0	1	0	0	6	0	0	0	0	0	0	2	0	0	3	0	0	0	1	1	1.4241	1.42475
298.15	589.3	4	28	0	2	0	0	0	0	0	0	0	0	0	0	0	0	0	1	0	0	6	0	0	0	1	0	0	2	0	0	0	0	0	0	0	0	1.44963	1.44936
293.15	589.3	1	6	0	0	0	0	0	1	0	0	0	0	0	0	0	0	0	0	0	0	0	1	0	0	0	0	0	0	0	0	3	0	0	0	1	1	1.5106	1.51193
338.2	589.3	2	3	0	0	0	0	0	0	0	0	0	0	0	0	0	0	0	0	0	0	4	0	0	0	0	1	0	0	0	0	3	0	0	0	1	1	1.4106	1.41077
333.15	589.3	1	4	0	0	0	0	0	0	0	0	0	0	0	0	0	0	0	1	2	0	0	0	0	0	0	0	0	0	0	0	5	0	0	0	0	1	1.5194	1.5204
323.15	486.1	2	3	0	0	0	0	0	0	0	0	0	0	0	0	0	0	0	0	0	0	4	0	0	0	0	1	0	0	0	0	3	0	0	0	1	1	1.4201	1.42151
328.15	589.3	2	3	0	0	0	0	0	0	0	0	0	0	0	0	0	0	0	0	1	0	0	0	0	0	0	0	1	0	0	0	3	0	0	0	1	1	1.5303	1.53142
308.15	589.3	2	5	0	0	0	0	0	0	0	0	0	0	0	0	0	0	0	0	0	0	6	0	0	0	1	0	0	0	0	0	3	0	0	0	1	1	1.41495	1.41509
333.15	589.3	2	3	0	0	0	0	0	0	0	0	0	0	0	0	0	0	0	0	0	0	4	0	0	0	0	1	0	0	0	0	4	1	0	0	0	1	1.44845	1.44421
293.15	589.3	2	7	0	0	0	0	0	3	2	0	0	0	0	2	0	0	0	0	0	0	0	0	0	0	2	0	0	0	0	0	3	0	0	0	1	1	1.4707	1.47191
313.15	589.3	2	3	0	0	0	0	0	0	0	0	0	0	0	0	0	0	0	0	0	0	6	0	0	0	1	0	0	0	0	0	3	0	0	0	1	1	1.4055	1.40581
308.15	589.3	2	3	0	0	0	0	0	0	0	0	0	0	0	0	0	0	0	0	0	0	4	0	0	0	0	1	0	0	0	0	3	0	0	0	1	1	1.41918	1.41938
303.15	589.3	1	2	0	2	0	0	0	0	1	0	0	0	0	0	0	0	0	1	0	0	6	0	0	0	0	0	0	2	0	0	5	0	0	0	0	1	1.4421	1.43979
318.2	589.3	2	3	0	0	0	0	0	0	0	0	0	0	0	0	0	0	0	0	0	0	4	0	0	0	0	1	0	0	0	0	3	0	0	0	1	1	1.4142	1.41557
303.15	589.3	2	1	0	0	0	0	0	0	0	0	0	0	0	0	0	0	0	0	1	0	0	0	0	0	0	0	1	0	0	0	3	0	0	0	1	1	1.54999	1.5486
323.15	589.3	3	3	0	0	0	0	0	0	2	0	0	0	0	0	0	0	0	0	0	0	0	0	0	0	0	0	0	1	0	0	3	0	0	0	1	1	1.47266	1.47208
323.15	589.3	2	1	0	0	0	0	0	0	0	0	0	1	0	0	0	0	0	0	0	0	0	0	0	0	0	0	0	0	3	1	3	0	0	1	1	1	1.51454	1.51282
308.15	589.3	2	1	0	2	0	0	0	0	0	0	0	0	0	0	0	0	0	1	0	0	6	0	0	0	0	0	0	2	0	0	4	1	0	0	0	1	1.44056	1.44293
298.15	589.3	2	5	0	0	0	0	0	0	0	0	0	0	0	0	0	0	0	0	0	0	6	0	0	0	1	0	0	0	0	0	3	0	0	0	1	1	1.4194	1.41813
333	589.3	2	7	0	0	0	0	0	0	1	0	0	0	0	0	0	0	0	0	0	0	0	0	0	0	0	0	0	0	0	0	8	1	0	0	1	1	1.516	1.52055
343.15	589.3	4	28	0	0	0	0	0	0	0	0	0	0	0	0	0	0	0	0	0	0	0	0	1	0	1	0	0	0	0	0	0	0	0	0	0	0	1.47511	1.47374
308.15	589.3	2	18	0	0	0	0	0	0	2	0	0	0	0	0	0	0	0	0	1	0	0	0	0	0	0	0	0	1	0	0	3	0	0	0	1	1	1.47597	1.47909
318.15	589.3	2	3	0	0	0	0	0	0	0	0	0	0	0	0	0	0	0	0	0	0	4	0	0	0	0	1	0	0	0	0	3	0	0	0	1	1	1.41689	1.41709
293.15	589.3	1	1	0	1	0	0	0	0	1	0	0	0	0	0	0	0	0	0	0	0	3	0	0	0	0	0	0	1	0	0	5	0	0	0	0	1	1.46039	1.46241
333.15	589.3	1	5	0	1	0	0	0	0	1	0	0	0	0	0	0	0	0	0	1	0	3	0	0	0	0	0	0	1	0	0	3	0	0	0	1	1	1.52515	1.5189
311.946	632.8	2	1	0	2	0	0	0	0	0	0	0	0	0	0	0	0	0	1	0	0	6	0	0	0	0	0	0	2	0	0	3	0	0	0	1	1	1.4177	1.41787
343.15	589.3	3	2	0	0	0	0	0	0	2	0	0	0	0	0	0	0	0	0	0	0	0	0	0	0	0	0	0	1	0	0	3	0	0	0	1	1	1.46625	1.46608
333.15	589.3	1	9	0	0	0	0	0	1	0	0	0	1	0	0	0	0	0	0	1	0	0	0	0	0	0	0	0	1	0	0	7	2	0	0	1	1	1.50912	1.50861
353.15	589.3	2	3	0	0	0	0	0	0	0	0	0	0	0	0	0	0	0	1	2	0	0	0	0	0	0	0	0	0	0	0	3	0	0	0	1	1	1.48816	1.4872
308.15	656.3	2	7	0	0	0	0	0	0	0	0	0	0	0	0	0	0	0	0	0	0	4	0	0	0	0	1	0	0	0	0	3	0	0	0	1	1	1.4278	1.42726
343.15	589.3	2	2	0	0	0	0	0	0	0	0	0	1	0	0	1	0	0	0	0	0	0	0	0	0	0	0	0	0	0	0	3	0	0	0	1	1	1.50769	1.50386
283.15	589.3	1	3	0	0	0	0	0	0	0	0	0	0	0	0	0	0	0	0	1	0	4	0	0	0	0	1	0	0	0	0	3	0	0	0	1	1	1.4396	1.43883
333.15	589.3	2	2	0	2	0	0	0	0	0	0	0	0	0	0	0	0	0	1	0	0	6	0	0	0	0	0	0	2	0	0	4	1	0	0	0	1	1.43405	1.43594
353.15	589.3	2	3	0	1	0	0	0	0	1	0	0	0	0	0	0	0	0	0	0	0	3	0	0	0	0	0	0	1	0	0	3	0	0	0	1	1	1.4182	1.42161
313.15	589.3	5	28	0	0	0	0	0	0	1	0	0	0	0	0	0	0	0	0	0	0	0	0	0	0	1	0	0	1	0	0	0	0	0	0	0	0	1.46865	1.46912
318.15	589.3	4	2	0	1	1	1	0	0	1	1	0	0	0	0	0	0	1	0	0	0	0	0	0	0	0	0	0	1	0	0	3	0	0	0	1	1	1.48873	1.49037
318.15	589.3	2	2	0	2	0	0	0	0	0	0	0	0	0	0	0	0	0	1	0	0	6	0	0	0	0	0	0	2	5	0	0	0	0	0	1	0	1.42165	1.42107
298.15	589.3	2	3	0	0	0	0	0	0	0	0	0	0	1	0	0	0	0	0	0	0	0	0	0	0	0	0	0	0	0	0	3	0	0	0	1	1	1.4975	1.50857
288.15	589.3	3	3	0	2	0	0	0	0	0	0	0	0	0	0	0	0	0	1	0	0	6	0	0	0	0	0	1	2	0	0	0	0	0	0	0	0	1.4293	1.42855
313.15	589.3	1	5	0	0	0	0	0	0	1	0	0	0	0	0	0	0	0	1	3	0	0	0	0	0	0	0	0	0	0	0	3	0	0	0	1	1	1.517	1.51441
323.15	589.3	3	3	0	0	0	0	0	0	2	0	0	0	0	0	0	0	0	0	0	0	0	0	0	0	0	0	0	1	0	0	3	0	0	0	1	1	1.47261	1.47208
343.15	589.3	4	14	1	0	0	0	0	1	1	0	0	0	0	0	0	0	0	1	0	0	0	0	0	0	0	0	0	1	4	0	0	0	1	0	1	0	1.47242	1.4708
298.15	589.3	4	2	1	2	0	0	0	0	1	0	0	0	0	0	0	0	0	1	0	0	6	0	0	0	0	0	0	2	3	3	3	0	0	0	1	1	1.4476	1.44693
293.1	589.3	3	3	0	0	0	0	0	0	0	0	0	0	0	0	0	0	0	1	2	0	0	0	0	0	0	0	0	0	0	0	3	2	0	0	0	1	1.5278	1.53422
298.15	589.3	2	7	0	0	0	0	0	0	0	0	0	0	0	0	0	0	0	0	0	0	0	1	0	0	0	0	0	0	0	0	3	0	0	0	1	1	1.50867	1.50555
338.15	589.3	1	1	0	1	0	0	0	0	1	0	0	0	0	0	0	0	0	0	0	0	3	0	0	0	0	0	0	1	0	0	5	0	0	0	0	1	1.44789	1.45123
313	589.3	2	9	0	0	0	0	0	0	1	0	0	0	0	0	0	0	0	0	0	0	0	0	0	0	0	0	0	0	0	0	8	1	0	0	1	1	1.5169	1.51557
338.15	589.3	2	5	0	0	0	0	0	0	0	0	0	0	0	0	0	0	0	0	0	0	4	0	0	0	0	1	0	0	0	0	3	0	0	0	1	1	1.4179	1.41644
303.15	589.3	2	1	0	0	0	0	0	0	0	0	0	0	0	0	0	0	0	1	2	0	0	0	0	0	0	0	0	0	0	0	3	0	0	0	1	1	1.5092	1.51055
328.15	589.3	3	1	0	0	0	0	0	0	2	0	0	0	0	0	0	0	0	0	0	0	0	0	0	0	0	0	0	1	0	0	4	1	0	0	0	1	1.51115	1.50823
313.15	589.3	3	0	0	0	0	0	0	0	2	0	0	0	0	0	0	0	0	0	0	0	0	0	0	0	0	0	0	1	0	0	3	0	0	0	1	1	1.47867	1.47766
308.15	589.3	2	3	0	0	0	0	0	0	0	0	0	0	0	0	0	0	0	0	0	0	4	0	0	0	0	1	0	0	0	0	4	1	0	0	0	1	1.44842	1.45087
313.15	589.3	3	3	0	0	0	0	0	0	0	0	0	1	0	0	0	0	0	0	0	0	0	0	0	0	0	0	0	0	0	0	3	0	0	0	1	1	1.49053	1.48577
343.15	589.3	2	3	0	1	0	0	0	0	1	0	0	0	0	0	0	0	0	0	0	0	3	0	0	0	0	0	0	1	0	0	3	0	0	0	1	1	1.42489	1.42474
283.15	589.3	3	2	0	0	0	0	0	0	2	0	0	0	0	0	0	0	0	0	0	0	0	0	0	0	0	0	0	1	0	0	3	0	0	0	1	1	1.483	1.48241
288.15	589.3	2	3	0	0	0	0	0	0	0	0	0	0	0	0	0	0	0	1	2	0	0	0	0	0	0	0	0	0	0	0	3	0	0	0	1	1	1.51213	1.51233
298.15	589.3	2	3	0	1	0	0	0	0	1	0	0	0	0	0	0	0	0	0	0	0	3	0	0	0	0	0	0	1	0	0	3	0	0	0	1	1	1.4377	1.43753
333.15	589.3	2	3	0	0	0	0	0	0	0	0	0	0	0	0	0	0	0	0	0	0	4	0	0	0	0	1	0	0	0	0	3	0	0	0	1	1	1.41235	1.41419
288.15	589.3	2	2	0	2	0	0	0	0	0	0	0	0	0	0	0	0	0	1	0	0	6	0	0	0	0	0	0	2	5	0	0	0	0	0	1	0	1.43004	1.4288
313.15	589.3	2	3	0	2	0	0	0	0	0	0	0	0	0	0	0	0	0	1	0	0	6	0	0	0	0	0	0	2	0	0	3	0	0	0	1	1	1.42437	1.4232
313.15	656.3	2	1	0	0	0	0	0	0	0	0	0	0	0	0	0	0	0	0	0	0	4	0	0	0	0	1	0	0	0	0	3	0	0	0	1	1	1.4055	1.40506
333	633	4	0	0	0	0	0	0	0	1	0	0	0	0	0	0	0	0	0	0	0	0	0	0	0	0	0	0	1	0	0	6	3	0	0	1	1	1.51	1.51049
323.12	589.3	2	3	0	0	0	0	0	0	0	0	0	0	0	0	0	0	0	0	0	0	4	0	0	0	0	1	0	0	0	0	3	0	0	0	1	1	1.4116	1.4155
303.15	589.3	4	23	0	0	0	0	0	0	0	0	0	1	0	0	0	0	1	0	0	0	0	0	0	0	0	0	0	0	0	0	0	0	0	0	0	0	1.4437	1.44375
288.805	632.8	2	7	0	0	0	0	0	0	0	0	0	0	0	0	0	0	0	0	0	0	4	0	0	0	0	1	0	0	0	0	3	0	0	0	1	1	1.4343	1.43362
333.15	589.3	2	3	0	2	0	0	0	0	0	0	0	0	0	0	0	0	0	1	0	0	6	0	0	0	0	0	0	2	0	0	3	0	0	0	1	1	1.41648	1.4168
303.15	589.3	2	2	0	2	0	0	0	0	1	0	0	0	0	0	0	0	0	1	0	0	6	0	0	0	0	0	0	2	0	0	3	0	0	0	1	1	1.4245	1.42424
313.15	589.3	3	3	0	0	0	0	0	0	0	0	0	1	0	0	0	0	0	0	0	0	0	0	0	0	0	0	0	0	0	0	3	0	0	0	1	1	1.4882	1.48577
318	589.3	2	3	0	0	0	0	0	0	0	0	0	0	0	0	0	0	0	0	0	0	0	0	1	0	0	0	0	0	0	0	3	0	0	0	1	1	1.54	1.53611
333.15	589.3	2	5	0	0	0	0	0	0	0	0	0	0	0	0	0	0	0	1	2	0	0	0	0	0	0	0	0	0	0	0	3	0	0	0	1	1	1.49273	1.49341
338.15	589.3	2	3	0	1	0	0	0	0	1	0	0	0	0	0	0	0	0	0	0	0	3	0	0	0	0	0	0	1	0	0	3	0	0	0	1	1	1.42614	1.42607
313.15	589.3	4	2	1	0	0	0	0	2	0	0	0	1	0	0	0	0	0	1	0	0	0	0	0	0	0	0	0	0	0	0	0	0	0	0	0	0	1.47676	1.47925
288.15	589.3	3	3	0	0	0	0	0	0	0	0	0	1	0	0	0	0	0	0	0	0	0	0	0	0	0	0	0	0	0	0	3	0	0	0	1	1	1.49158	1.49264
293.15	589.3	2	5	0	0	0	0	0	0	0	0	0	0	0	0	0	0	0	0	0	0	0	1	0	0	0	0	0	0	0	0	3	0	0	0	1	1	1.51481	1.51705
313.15	589.3	2	5	0	0	0	0	0	0	0	0	0	0	0	0	0	0	0	0	0	0	6	0	0	0	1	0	0	0	0	0	3	0	0	0	1	1	1.41358	1.41394
293.15	589.3	2	4	0	0	0	0	0	0	1	0	0	0	0	0	1	0	0	0	0	0	0	0	0	0	0	0	0	1	0	0	3	0	0	0	1	1	1.5087	1.50779
313.15	589.3	1	4	0	0	0	0	0	0	0	0	0	1	0	0	0	0	0	0	1	0	0	0	0	0	0	0	0	0	0	0	3	0	0	1	0	1	1.4643	1.46441
303.15	589.3	3	4	0	0	0	0	0	0	0	0	0	1	0	0	0	0	0	0	0	0	0	0	0	0	0	0	0	0	0	0	3	0	0	0	1	1	1.4851	1.48535
318.15	589.3	2	1	0	2	0	0	0	0	0	0	0	0	0	0	0	0	0	1	0	0	6	0	0	0	0	0	0	2	0	0	3	0	0	0	1	1	1.417	1.41556
313.15	589.3	1	3	0	2	0	0	0	0	1	0	0	0	0	0	0	0	0	1	0	0	6	0	0	0	0	0	0	2	0	0	5	0	0	0	0	1	1.4371	1.43813
353.15	589.3	2	1	0	1	0	0	0	0	0	0	0	0	0	0	0	0	0	0	3	0	0	0	0	0	0	0	0	0	0	0	3	0	0	0	1	1	1.49293	1.49215
298.15	589.3	2	5	0	0	0	0	0	0	0	0	0	0	0	0	0	0	0	0	0	0	0	1	0	0	0	0	0	0	0	0	3	0	0	0	1	1	1.51714	1.51644
308.15	589.3	2	3	0	0	0	0	0	0	0	0	0	0	0	0	0	0	0	0	0	0	0	0	1	0	0	0	0	0	0	0	3	0	0	0	1	1	1.54312	1.54369
333.15	589.3	2	3	0	0	0	0	0	0	0	0	0	0	0	0	0	0	0	0	0	0	4	0	0	0	0	1	0	0	0	0	3	0	0	0	1	1	1.415	1.41419
293.15	589.3	1	2	0	2	0	0	0	1	0	0	0	0	0	0	0	0	0	1	0	0	6	0	0	0	0	0	0	2	4	0	0	0	0	0	1	0	1.4291	1.42926
284.14	632.8	1	3	0	0	0	0	0	0	0	0	0	0	0	0	0	0	0	0	0	0	4	0	0	0	0	1	0	0	0	0	5	0	0	0	0	1	1.4475	1.44774
313.15	589.3	2	5	0	0	0	0	0	0	0	0	0	0	0	0	0	0	0	0	0	0	4	0	0	0	0	1	0	0	0	0	3	0	0	0	1	1	1.42666	1.42362
330.65	589.3	1	1	0	2	0	0	0	0	0	0	0	0	0	0	0	0	0	1	0	0	6	0	0	0	0	0	0	2	0	0	5	0	0	0	0	1	1.43147	1.43275
298.15	589.3	5	3	2	0	0	0	0	0	0	1	0	1	0	0	0	0	1	0	0	0	0	0	0	0	0	0	0	0	4	0	0	0	1	0	1	0	1.485	1.4888
318.15	589.3	3	1	1	0	0	0	0	1	0	0	0	1	0	0	0	0	0	0	0	0	0	0	0	0	0	0	0	0	0	0	3	0	0	0	1	1	1.48996	1.49318
313.15	589.3	2	7	0	0	0	0	0	0	0	0	0	0	0	0	0	0	0	0	0	0	4	0	0	0	0	1	0	0	0	0	3	0	0	0	1	1	1.4277	1.42833
318.15	589.3	1	11	0	0	0	0	0	1	0	0	0	1	0	0	0	0	0	0	1	0	0	0	0	0	0	0	0	1	0	0	7	2	0	0	1	1	1.50706	1.50985
333.15	589.3	2	7	0	0	0	0	0	0	0	0	0	0	0	0	0	0	0	2	0	0	2	0	0	0	0	0	0	2	0	0	0	0	0	0	0	0	1.4349	1.43507
308.15	589.3	2	7	0	2	0	0	0	0	0	0	0	0	0	0	0	0	0	2	0	0	6	0	0	0	0	0	0	2	0	0	0	0	0	0	0	0	1.42014	1.42035
318.15	589.3	2	3	0	0	0	0	0	0	0	0	0	0	0	0	0	0	0	0	0	0	6	0	0	0	1	0	0	0	0	0	3	0	0	0	1	1	1.4068	1.40392
303.15	589.3	2	3	0	1	0	0	0	0	1	0	0	0	0	0	0	0	0	0	0	0	3	0	0	0	0	0	0	1	0	0	3	0	0	0	1	1	1.4355	1.43444
310.65	589.3	1	2	0	0	0	0	0	0	0	0	0	0	0	0	0	0	0	0	0	0	4	0	0	0	0	1	0	0	0	0	5	0	0	0	0	1	1.44123	1.44032
343.2	589.3	2	15	0	2	0	2	0	0	0	0	0	0	0	0	0	0	0	1	0	0	6	0	0	0	0	0	0	2	0	0	3	0	0	0	1	1	1.4343	1.43868
303.15	656.3	2	3	0	0	0	0	0	0	0	0	0	0	0	0	0	0	0	0	0	0	4	0	0	0	0	1	0	0	0	0	3	0	0	0	1	1	1.4177	1.41748
323.15	589.3	2	3	0	2	0	0	0	0	1	0	0	0	0	0	0	0	0	1	0	0	6	0	0	0	0	0	0	2	4	0	0	0	0	0	1	0	1.4148	1.41564
308.15	589.3	3	3	0	0	0	0	0	0	0	0	0	1	0	0	0	0	0	0	0	0	0	0	0	0	0	0	0	0	4	0	0	0	0	0	1	0	1.46736	1.46729
303.15	589.3	2	1	0	2	0	0	0	0	0	0	0	0	0	0	0	0	0	1	0	0	6	0	0	0	0	0	0	2	0	0	4	1	0	0	0	1	1.44224	1.44423
293.15	589.3	2	5	0	0	0	0	0	0	0	0	0	0	0	0	0	0	0	1	2	0	0	0	0	0	0	0	0	0	0	0	3	0	0	0	1	1	1.50573	1.50563
303.15	589.3	2	7	0	0	0	0	0	0	0	0	0	0	0	0	0	0	0	0	0	0	6	0	0	0	1	0	0	0	0	0	3	0	0	0	1	1	1.42171	1.42212
318.15	589.3	2	3	0	0	0	0	0	0	0	0	0	0	0	0	0	0	0	0	0	0	4	0	0	0	0	1	0	0	0	0	4	1	0	0	0	1	1.45237	1.44837
298.15	589.3	2	1	0	0	0	0	0	0	0	0	0	0	0	0	0	0	0	0	4	0	0	0	0	0	0	1	0	0	0	0	3	0	0	0	1	1	1.44763	1.44876
307.75	589.3	2	5	0	0	0	0	0	0	0	0	0	0	0	0	0	0	0	0	0	0	4	0	0	0	0	1	0	0	0	0	3	0	0	0	1	1	1.42613	1.42633
318.15	589.3	2	1	0	1	0	0	0	0	0	0	0	0	0	0	0	0	0	0	3	0	0	0	0	0	0	0	0	0	0	0	3	0	0	0	1	1	1.50595	1.50728
328.15	589.3	2	2	0	0	0	0	0	0	0	0	0	1	0	0	1	0	0	0	0	0	0	0	0	0	0	0	0	0	0	0	3	0	0	0	1	1	1.49488	1.50456
328.15	589.3	1	1	0	1	0	0	0	0	1	0	0	0	0	0	0	0	0	0	0	0	3	0	0	0	0	0	0	1	0	0	5	0	0	0	0	1	1.45064	1.45023
303.15	589.3	1	5	0	1	0	0	0	0	0	0	0	1	0	0	0	0	0	0	0	0	3	0	0	0	0	0	0	0	0	0	5	0	0	0	0	1	1.4754	1.47605
334.52	589.3	3	1	0	0	0	0	0	0	1	0	0	0	0	0	0	0	0	0	0	0	0	0	0	0	0	0	0	1	0	0	7	2	0	0	1	1	1.53509	1.53545
333.15	589.3	2	3	0	0	0	0	0	0	0	0	0	0	0	0	0	0	0	0	0	0	4	0	0	0	0	1	0	0	0	0	3	0	0	0	1	1	1.4159	1.41419
283.15	589.3	3	3	0	0	0	0	0	0	0	0	0	1	0	0	0	0	0	0	0	0	0	0	0	0	0	0	0	0	0	0	3	0	0	0	1	1	1.49925	1.49416
333.15	589.3	2	11	0	2	0	0	0	0	0	0	0	0	0	0	0	0	0	1	0	0	6	0	0	0	0	0	0	2	0	0	3	0	0	0	1	1	1.4265	1.42638
298.15	589.3	3	3	0	0	0	0	0	1	1	0	0	0	0	0	0	0	1	0	0	0	0	0	0	0	0	0	0	1	0	0	0	0	0	0	0	0	1.516	1.47929
298.15	589.3	2	7	0	0	0	0	0	0	0	0	0	0	0	0	0	0	0	0	1	0	0	0	0	0	0	0	1	0	0	0	3	0	0	0	1	1	1.5545	1.54757
288.15	589.3	2	1	0	0	0	0	0	1	1	0	0	0	0	0	0	0	0	0	0	0	0	0	0	0	0	0	0	1	0	0	3	0	0	0	1	1	1.49931	1.50086
293.15	589.3	1	5	0	0	0	0	0	0	0	0	0	0	0	0	0	0	0	1	0	0	2	0	0	0	0	0	0	2	0	0	5	0	0	0	0	1	1.47248	1.47334
338.15	589.3	1	3	0	1	0	0	0	0	0	0	0	1	0	0	0	0	0	0	0	0	3	0	0	0	0	0	0	0	0	0	5	0	0	0	0	1	1.4981	1.50586
308.15	589.3	2	4	0	0	0	0	0	0	0	0	0	0	0	0	0	0	0	0	0	0	4	0	0	0	0	1	0	0	0	0	3	0	0	0	1	1	1.4216	1.41985
323.15	589.3	1	2	0	2	0	0	0	0	0	0	0	0	0	0	0	0	0	1	0	0	6	0	0	0	0	0	0	2	0	0	5	0	0	0	0	1	1.4349	1.43576
368.1	589.3	2	5	0	0	0	0	0	0	0	0	0	0	0	0	0	0	0	0	0	0	4	0	0	0	0	1	0	0	0	0	3	0	0	0	1	1	1.4038	1.4095
293.15	589.3	2	3	0	2	0	0	0	0	1	0	0	0	0	0	0	0	0	1	0	0	6	0	0	0	0	0	0	2	4	0	0	0	0	0	1	0	1.4226	1.42449
343.15	589.3	2	5	0	2	0	0	0	0	0	0	0	0	0	0	0	0	0	1	0	0	6	0	0	0	0	0	0	2	0	0	3	0	0	0	1	1	1.41684	1.41721
343.15	589.3	3	12	1	0	0	0	0	0	3	1	0	0	0	0	0	1	0	0	0	0	0	0	0	0	0	0	0	1	0	0	0	0	0	0	0	0	1.4414	1.4432
323.15	589.3	2	3	0	2	0	0	0	0	1	0	0	0	0	0	0	0	0	1	0	0	6	0	0	0	0	0	0	2	0	0	3	0	0	0	1	1	1.4196	1.42031
318.15	589.3	3	0	0	0	0	0	0	0	2	0	0	0	0	0	0	0	0	0	0	0	0	0	0	0	0	0	0	1	0	0	3	0	0	0	1	1	1.475	1.47679
293.15	589.3	3	4	1	0	0	0	0	1	0	0	0	1	0	0	0	0	0	0	0	0	0	0	0	0	0	0	0	0	0	0	3	0	0	0	1	1	1.4928	1.49313
313.15	589.3	1	5	0	0	0	0	0	0	0	0	0	0	0	0	0	0	0	1	0	0	2	0	0	0	0	0	0	2	0	0	5	0	0	0	0	1	1.46651	1.46803
313.15	589.3	3	1	1	0	0	0	0	1	0	0	0	1	0	0	0	0	0	0	0	0	0	0	0	0	0	0	0	0	0	0	3	0	0	0	1	1	1.4961	1.49443
323.15	589.3	2	3	0	2	0	0	0	0	0	0	0	0	0	0	0	0	0	1	0	0	6	0	0	0	0	0	0	2	0	0	3	0	0	0	1	1	1.41945	1.4194
283.15	589.3	2	3	0	0	0	0	0	0	0	0	0	0	0	0	0	0	0	1	2	0	0	0	0	0	0	0	0	0	0	0	3	0	0	0	1	1	1.51371	1.51334
318.15	589.3	1	7	0	1	0	0	0	0	1	0	0	0	0	0	0	0	0	0	1	0	3	0	0	0	0	0	0	1	0	0	3	0	0	0	1	1	1.5259	1.5307
298.15	589.3	2	7	0	0	0	0	0	0	0	0	0	0	0	0	0	0	0	0	0	0	4	0	0	0	0	1	0	0	0	0	3	0	0	0	1	1	1.43306	1.43312
303.15	589.3	2	7	0	0	0	0	0	0	0	0	0	0	0	0	0	0	0	0	0	0	6	0	0	0	1	0	0	0	0	0	3	0	0	0	1	1	1.42165	1.42212
343.15	589.3	1	1	0	2	0	0	0	0	0	0	0	0	0	0	0	0	0	1	0	0	6	0	0	0	0	0	0	2	0	0	5	0	0	0	0	1	1.42762	1.42788
320.65	589.3	1	1	0	2	0	0	0	0	0	0	0	0	0	0	0	0	0	1	0	0	6	0	0	0	0	0	0	2	0	0	5	0	0	0	0	1	1.43442	1.43587
313	589.3	2	5	0	0	0	0	0	0	0	0	0	0	0	0	0	0	0	0	0	0	4	0	0	0	0	1	0	0	0	0	3	0	0	0	1	1	1.4183	1.42345
318.15	589.3	3	2	2	0	0	0	0	1	0	0	0	1	0	0	1	0	0	0	0	0	0	0	0	0	0	0	0	0	0	0	3	0	0	0	1	1	1.5055	1.50422
298	633	4	4	0	0	0	0	0	0	1	0	0	0	0	0	0	0	0	0	0	0	0	0	0	0	0	0	0	1	0	0	6	3	0	0	1	1	1.5141	1.50991
328.15	589.3	1	7	0	0	0	0	0	1	0	0	0	0	0	0	0	0	0	0	0	0	0	1	0	0	0	0	0	0	0	0	3	0	0	0	1	1	1.5024	1.50504
308.15	589.3	5	12	3	0	0	0	0	1	1	0	0	1	0	0	1	0	0	0	0	0	0	0	0	0	0	0	0	1	0	0	0	0	0	0	0	0	1.4505	1.45152
303.15	589.3	2	7	1	0	0	0	0	0	0	0	1	1	0	0	1	0	0	0	0	0	0	0	0	0	0	0	0	0	0	0	3	0	0	0	1	1	1.5126	1.51346
288.15	589.3	3	1	0	0	0	0	0	0	0	0	0	1	0	0	0	0	0	0	0	0	0	0	0	0	0	0	0	0	0	0	3	0	0	0	1	1	1.50283	1.50231
293.15	589.3	3	4	0	0	0	0	0	1	0	0	0	1	0	0	1	0	0	1	0	0	0	0	0	0	0	0	0	0	0	0	0	0	0	0	0	0	1.5322	1.53006
298.15	656.3	2	3	0	1	0	0	0	0	1	0	0	0	0	0	0	0	0	0	0	0	3	0	0	0	0	0	0	1	0	0	3	0	0	0	1	1	1.4348	1.43466
333.15	589.3	3	2	0	0	0	0	0	0	2	0	0	0	0	0	0	0	0	0	0	0	0	0	0	0	0	0	0	1	0	0	4	1	0	0	0	1	1.49683	1.49929
308	589.3	2	7	0	0	0	0	0	0	1	0	0	0	0	0	0	0	0	0	0	0	0	0	0	0	0	0	0	0	0	0	8	1	0	0	1	1	1.5253	1.52577
313.15	589.3	2	9	0	2	0	0	0	0	0	0	0	0	0	0	0	0	0	1	0	0	6	0	0	0	0	0	0	2	0	0	3	0	0	0	1	1	1.4306	1.42943
313.15	589.3	2	11	0	2	0	0	0	0	0	0	0	0	0	0	0	0	0	1	0	0	6	0	0	0	0	0	0	2	0	0	3	0	0	0	1	1	1.4324	1.43196
308.15	589.3	2	0	0	0	0	0	0	0	2	0	0	0	0	0	0	0	0	0	0	0	0	0	0	0	0	0	0	1	0	0	5	0	0	0	0	1	1.51029	1.5104
313.15	589.3	2	1	0	0	0	0	0	0	0	0	0	1	0	0	0	0	0	0	0	0	0	0	0	0	0	0	0	0	3	1	3	0	0	1	1	1	1.51731	1.51689
293.15	589.3	4	2	0	1	1	1	0	0	1	1	0	0	0	0	0	0	1	0	0	0	0	0	0	0	0	0	0	1	0	0	3	0	0	0	1	1	1.49594	1.49759
323.15	589.3	5	3	0	0	0	0	0	0	2	0	0	0	0	0	0	0	0	1	0	0	0	0	0	0	0	0	0	1	0	0	0	0	0	0	0	0	1.45812	1.45672
338.15	589.3	3	7	1	1	0	0	0	5	1	0	0	0	0	0	0	0	1	1	0	0	0	0	0	0	0	0	0	1	0	0	0	0	0	0	0	0	1.50654	1.50639
328.1	589.3	4	4	0	0	0	8	4	0	2	0	0	0	0	0	0	0	0	0	0	0	0	0	0	0	0	0	0	2	0	0	6	0	0	0	2	2	1.55054	1.54999
323	589.3	1	7	0	2	0	0	0	0	3	0	0	0	0	0	0	0	0	1	1	0	6	0	0	0	0	0	0	2	0	0	3	0	0	0	1	1	1.438	1.43798
303	589.3	2	5	0	0	0	0	0	0	1	0	0	0	0	0	0	0	0	0	0	0	0	0	0	0	0	0	0	0	0	0	8	1	0	0	1	1	1.5357	1.53385
308.15	589.3	2	2	0	0	0	0	0	0	2	0	0	0	0	0	0	0	0	0	0	0	0	0	0	0	0	0	0	1	0	0	5	0	0	0	0	1	1.50258	1.50384
336.48	589.3	2	1	0	0	0	0	0	0	0	0	0	0	0	0	0	0	0	0	1	0	0	0	0	0	0	0	1	0	0	0	3	0	0	0	1	1	1.53794	1.53815
343.15	589.3	2	2	0	0	0	0	0	0	2	0	0	0	0	0	0	0	0	0	0	0	0	0	0	0	0	0	0	1	0	0	5	0	0	0	0	1	1.49309	1.49465
353.15	589.3	2	3	0	2	0	0	0	0	0	0	0	0	0	0	0	0	0	1	0	0	6	0	0	0	0	0	0	2	0	0	4	1	0	0	0	1	1.4298	1.42822
307.2	589.3	2	3	0	0	0	0	0	0	0	0	0	0	0	0	0	0	0	0	0	0	4	0	0	0	0	1	0	0	0	0	3	0	0	0	1	1	1.4197	1.41947
303.15	589.3	3	4	2	0	0	0	0	1	0	0	0	1	0	0	1	0	0	0	0	0	0	0	0	0	0	0	0	0	0	0	3	0	0	0	1	1	1.5032	1.50344
298.15	486.1	2	1	0	1	0	0	0	0	1	0	0	0	0	0	0	0	0	0	0	0	3	0	0	0	0	0	0	1	0	0	3	0	0	0	1	1	1.4399	1.43768
328.15	589.3	1	9	0	2	0	0	0	0	0	0	0	0	0	0	0	0	0	1	0	0	6	0	0	0	0	0	0	2	0	0	5	0	0	0	0	1	1.43943	1.44057
328.15	589.3	3	3	0	0	0	0	0	0	0	0	0	1	0	0	0	0	0	0	0	0	0	0	0	0	0	0	0	0	4	0	0	0	0	0	1	0	1.46178	1.45959
303.13	589.3	2	2	0	0	0	0	0	1	0	0	0	1	0	0	1	0	0	0	0	0	0	0	0	0	0	0	0	0	0	0	0	0	0	0	0	0	1.4483	1.44639
333.15	589.3	1	7	0	0	0	0	0	0	1	0	0	0	0	0	0	0	0	0	1	0	0	0	0	0	0	0	0	1	0	0	8	1	0	0	1	1	1.51899	1.52075
293.15	589.3	3	3	0	2	0	0	0	0	0	0	0	0	0	0	0	0	0	1	0	0	6	0	0	0	0	0	1	2	0	0	0	0	0	0	0	0	1.42765	1.42709
322.73	589.3	4	1	0	0	0	0	0	0	3	0	0	0	0	1	0	0	0	0	0	0	0	0	0	0	1	0	0	0	0	0	3	0	0	0	1	1	1.47511	1.47287
288.15	589.3	1	3	0	2	0	0	0	0	0	0	0	0	0	0	0	0	0	1	0	0	6	0	0	0	0	0	0	2	0	0	5	0	0	0	0	1	1.4459	1.44673
308.15	486.1	2	1	0	0	0	0	0	0	0	0	0	0	0	0	0	0	0	0	0	0	4	0	0	0	0	1	0	0	0	0	3	0	0	0	1	1	1.4146	1.41516
323.15	589.3	2	16	0	0	0	0	0	0	2	0	0	0	0	0	0	0	0	0	1	0	0	0	0	0	0	0	0	1	0	0	3	0	0	0	1	1	1.47842	1.47673
283.15	589.3	2	1	0	0	0	0	0	0	0	0	0	0	0	0	0	0	0	1	2	0	0	0	0	0	0	0	0	0	0	0	3	0	0	0	1	1	1.51774	1.51618
288.15	589.3	2	5	0	0	0	0	0	1	0	0	0	1	0	0	1	0	0	0	0	0	0	0	0	0	0	0	0	0	0	0	0	0	0	0	0	0	1.4568	1.45666
303.15	589.3	4	19	0	0	0	0	0	0	0	0	0	1	0	0	0	0	1	0	0	0	0	0	0	0	0	0	0	0	0	0	0	0	0	0	0	0	1.4395	1.43999
338.15	589.3	1	2	0	4	0	0	0	1	0	0	0	1	0	0	0	0	0	0	0	0	9	0	0	0	0	0	0	0	0	0	3	0	0	0	1	1	1.39619	1.39421
340.41	589.3	3	1	0	0	0	0	0	0	1	0	0	0	0	0	0	0	0	0	0	0	0	0	0	0	0	0	0	1	0	0	7	2	0	0	1	1	1.53356	1.53545
343.15	589.3	2	7	0	0	0	0	0	0	0	0	0	0	0	0	0	0	0	0	0	0	4	0	0	0	0	1	0	0	0	0	3	0	0	0	1	1	1.4213	1.41907
328.15	589.3	2	3	0	0	0	0	0	0	0	0	0	0	0	0	0	0	0	0	1	0	0	0	0	0	0	0	1	0	0	0	3	0	0	0	1	1	1.53033	1.53142
323.15	589.3	2	2	0	0	0	0	0	0	0	0	0	1	0	0	1	0	0	0	0	0	0	0	0	0	0	0	0	0	0	0	3	0	0	0	1	1	1.49657	1.50549
313.15	589.3	2	2	0	0	0	0	0	0	0	0	0	1	0	0	1	0	0	0	0	0	0	0	0	0	0	0	0	0	0	0	3	0	0	0	1	1	1.49988	1.50719
343.15	589.3	1	3	0	0	0	0	0	0	0	0	0	0	0	0	0	0	0	1	0	0	2	0	0	0	0	0	0	2	0	0	5	0	0	0	0	1	1.4582	1.45709
283.15	589.3	2	5	0	2	0	0	0	0	0	0	0	0	0	0	0	0	0	1	0	0	6	0	0	0	0	0	0	2	0	0	3	0	0	0	1	1	1.43461	1.4341
298.15	589.3	2	3	0	1	0	0	0	0	1	0	0	0	0	0	0	0	0	0	0	0	3	0	0	0	0	0	0	1	0	0	3	0	0	0	1	1	1.43895	1.43753
333.15	589.3	0	4	0	0	0	0	0	1	0	0	0	0	0	0	0	0	0	0	2	0	0	0	0	0	0	0	1	0	0	0	3	0	0	0	1	1	1.5572	1.5539
308.15	589.3	2	7	0	0	0	0	0	0	0	0	0	0	0	0	0	0	0	0	0	0	0	1	0	0	0	0	0	0	0	0	3	0	0	0	1	1	1.5061	1.50419
313.15	589.3	4	27	0	0	0	0	0	0	0	0	0	1	0	0	0	0	1	0	0	0	0	0	0	0	0	0	0	0	0	0	0	0	0	0	0	0	1.4426	1.44329
318.05	589.3	2	5	0	0	0	0	0	0	0	0	0	0	0	0	0	0	0	0	0	0	6	0	0	0	1	0	0	0	0	0	3	0	0	0	1	1	1.41479	1.41443
298.1	589.3	1	3	0	0	0	0	0	0	0	0	0	0	0	0	0	0	0	1	3	0	0	0	0	0	0	0	0	0	0	0	3	0	0	0	1	1	1.5258	1.52449
313.15	589.3	1	1	0	2	0	0	0	0	0	0	0	0	0	0	0	0	0	1	0	0	6	0	0	0	0	0	0	2	0	0	5	0	0	0	0	1	1.43637	1.43593
293.15	589.3	2	7	0	0	0	0	0	0	0	0	0	0	0	0	0	0	0	2	0	0	2	0	0	0	0	0	0	2	0	0	0	0	0	0	0	0	1.446	1.44606
333.15	589.3	3	2	0	8	0	0	0	1	0	0	0	0	0	0	0	0	0	2	0	0	18	0	0	0	0	0	0	2	0	0	0	0	0	0	0	0	1.36714	1.3656
323.15	589.3	2	5	0	0	0	0	0	0	0	0	0	0	0	0	0	0	0	0	0	0	4	0	0	0	0	1	0	0	0	0	3	0	0	0	1	1	1.42474	1.42076
323.15	589.3	4	14	1	0	0	0	0	1	1	0	0	0	0	0	0	0	0	0	0	0	0	0	0	0	1	0	0	1	4	0	0	0	1	0	1	0	1.48573	1.48514
333.15	589.3	5	9	0	0	0	0	0	0	2	0	0	0	0	0	0	0	0	0	0	0	0	0	0	0	1	0	0	1	0	0	0	0	0	0	0	0	1.46328	1.46336
353.15	589.3	2	1	0	0	0	0	0	0	0	0	0	0	0	0	0	0	0	0	4	0	0	0	0	0	0	1	0	0	0	0	3	0	0	0	1	1	1.42922	1.43045
308.15	589.3	3	2	0	0	0	0	0	0	2	0	0	0	0	0	0	0	0	0	0	0	0	0	0	0	0	0	0	1	0	0	3	0	0	0	1	1	1.47669	1.47568
348.15	589.3	2	3	0	0	0	0	0	0	0	0	0	0	0	0	0	0	0	0	0	0	4	0	0	0	0	1	0	0	0	0	3	0	0	0	1	1	1.40862	1.40827
315.65	589.3	1	3	0	1	0	0	0	0	1	0	0	0	0	0	0	0	0	0	0	0	3	0	0	0	0	0	0	1	0	0	5	0	0	0	0	1	1.45341	1.45561
313.15	589.3	2	7	0	2	0	0	0	0	0	0	0	0	0	0	0	0	0	1	0	0	6	0	0	0	0	0	0	2	0	0	3	0	0	0	1	1	1.42854	1.42722
298.15	589.6	2	2	0	0	0	0	0	0	0	0	0	0	0	0	0	0	0	0	0	0	4	0	0	0	0	1	0	0	0	0	3	0	0	0	1	1	1.4176	1.41658
328.15	589.3	3	4	1	0	0	0	0	1	0	0	0	1	0	0	0	0	0	0	0	0	0	0	0	0	0	0	0	0	0	0	3	0	0	0	1	1	1.4841	1.48236
308.15	589.3	2	1	0	0	0	0	0	0	0	0	0	0	0	0	0	0	0	0	4	0	0	0	0	0	0	1	0	0	0	0	3	0	0	0	1	1	1.44316	1.44263
323.15	589.3	2	1	1	1	0	0	0	0	1	0	0	0	0	0	0	0	0	0	0	0	4	0	0	0	0	0	0	1	0	0	3	0	0	0	1	1	1.43304	1.42932
338.15	589.3	3	1	0	0	0	0	0	0	1	0	0	0	0	0	0	0	0	0	0	0	0	0	0	0	0	0	0	1	0	0	3	0	0	0	1	1	1.48498	1.48582
318.15	589.3	2	1	0	0	0	0	0	0	2	0	0	0	0	0	0	0	0	0	0	0	0	0	0	0	0	0	0	1	0	0	8	1	0	0	1	1	1.57321	1.57574
298.15	589.3	2	3	0	1	0	0	0	0	1	0	0	0	0	0	0	0	0	0	0	0	3	0	0	0	0	0	0	1	0	0	4	1	0	0	0	1	1.46155	1.4639
338.15	589.3	4	14	1	0	0	0	0	1	1	0	0	0	0	0	0	0	1	0	0	0	0	0	0	0	1	0	0	1	5	1	0	0	0	0	0	0	1.48045	1.48071
323.15	589.3	3	2	1	0	0	0	0	1	0	0	0	1	0	0	1	0	0	0	0	0	0	0	0	0	0	0	0	0	0	0	0	0	0	0	0	0	1.4433	1.44441
338.15	589.3	2	2	0	2	0	0	0	0	0	0	0	0	0	0	0	0	0	1	0	0	6	0	0	0	0	0	0	2	4	0	0	0	0	0	1	0	1.40932	1.40903
323.15	589.3	2	2	1	0	0	0	0	1	0	0	0	1	0	0	1	0	0	0	0	0	0	0	0	0	0	0	0	0	0	0	3	0	0	0	1	1	1.51887	1.51292
302.95	589.3	2	5	0	2	0	0	0	0	0	0	0	0	0	0	0	0	0	1	0	0	6	0	0	0	0	0	0	2	0	0	3	0	0	0	1	1	1.42958	1.42823
323.15	589.3	4	4	0	0	0	0	0	1	0	0	0	1	0	0	0	0	0	1	0	0	0	0	0	0	0	0	0	0	0	0	0	0	0	0	0	0	1.4617	1.46379
323.15	589.3	2	1	0	1	0	0	0	0	0	0	0	0	0	0	0	0	0	0	3	0	0	0	0	0	0	0	0	0	0	0	3	0	0	0	1	1	1.503	1.50319
343.15	589.3	3	5	0	0	0	0	0	0	2	0	0	0	0	0	0	0	0	0	0	0	0	0	0	0	0	0	0	1	4	0	0	0	0	0	1	0	1.46315	1.46381
343.15	589.3	2	5	0	0	0	0	0	0	0	0	0	0	0	0	0	0	0	1	2	0	0	0	0	0	0	0	0	0	0	0	3	0	0	0	1	1	1.48848	1.48992
338.15	589.3	2	3	0	0	0	0	0	0	0	0	0	0	0	0	0	0	0	0	0	0	4	0	0	0	0	1	0	0	0	0	3	0	0	0	1	1	1.41197	1.41183
328.15	589.3	2	7	0	0	0	0	0	0	0	0	0	0	0	0	0	0	0	2	0	0	2	0	0	0	0	0	0	2	0	0	0	0	0	0	0	0	1.4363	1.437
303.15	589.3	3	3	0	2	0	0	0	0	0	0	0	0	0	0	0	0	0	1	0	0	6	0	0	0	0	0	1	2	0	0	0	0	0	0	0	0	1.42472	1.4257
318	589.3	2	7	0	0	0	0	0	0	1	0	0	0	0	0	0	0	0	0	0	0	0	0	0	0	0	0	0	0	0	0	8	1	0	0	1	1	1.5218	1.52223
328.15	589.3	2	7	0	2	0	0	0	0	0	0	0	0	0	0	0	0	0	2	0	0	6	0	0	0	0	0	0	2	0	0	0	0	0	0	0	0	1.4144	1.41373
298.15	589.3	2	3	0	2	0	0	0	0	0	0	0	0	0	0	0	0	0	1	0	0	6	0	0	0	0	0	0	2	0	0	3	0	0	0	1	1	1.42706	1.42748
281.729	632.8	1	3	0	0	0	0	0	0	0	0	0	0	0	0	0	0	0	0	0	0	4	0	0	0	0	1	0	0	0	0	5	0	0	0	0	1	1.4481	1.44787
313.15	656.3	2	3	0	1	0	0	0	0	1	0	0	0	0	0	0	0	0	0	0	0	3	0	0	0	0	0	0	1	0	0	3	0	0	0	1	1	1.4306	1.42988
323.15	589.3	2	3	0	0	0	0	0	0	0	0	0	0	1	0	0	0	0	0	0	0	0	0	0	0	0	0	0	0	0	0	3	0	0	0	1	1	1.4905	1.4959
348.15	589.3	2	2	0	0	0	0	0	0	0	0	0	0	0	0	0	0	0	1	0	0	2	0	0	0	0	0	0	2	4	0	0	0	0	0	1	0	1.42919	1.43028
328.15	589.3	2	3	0	0	0	0	0	0	0	0	0	0	0	0	0	0	0	0	0	0	4	0	0	0	0	1	0	0	0	0	3	0	0	0	1	1	1.412	1.41461
308.15	486.1	2	3	0	1	0	0	0	0	1	0	0	0	0	0	0	0	0	0	0	0	3	0	0	0	0	0	0	1	0	0	3	0	0	0	1	1	1.4403	1.43714
353.15	589.3	1	2	0	4	0	0	0	1	1	0	0	0	0	0	0	0	0	0	0	0	9	0	0	0	0	0	0	1	0	0	3	0	0	0	1	1	1.38216	1.38493
304.2	589.3	2	1	0	1	0	0	0	0	1	0	0	0	0	0	0	0	0	0	0	0	3	0	0	0	0	0	0	1	0	0	3	0	0	0	1	1	1.4308	1.43172
298.1	589.3	2	9	0	0	0	0	0	0	0	0	0	0	0	0	0	0	0	0	0	0	4	0	0	0	0	1	0	0	0	0	3	0	0	0	1	1	1.4396	1.4366
288.15	589.3	2	4	0	1	0	0	0	0	1	0	0	0	0	0	0	0	0	0	0	0	3	0	0	0	0	0	0	1	0	0	3	0	0	0	1	1	1.44235	1.44064
303.15	589.3	5	1	2	0	0	0	0	0	0	1	0	1	0	0	0	0	1	0	0	0	0	0	0	0	0	0	0	0	4	0	0	0	1	0	1	0	1.4868	1.48159
313.15	589.3	4	5	1	0	0	0	0	0	0	1	0	1	0	0	0	0	1	0	0	0	0	0	0	0	0	0	0	0	4	0	0	0	1	0	1	0	1.48	1.48014
302.2	589.3	2	3	0	1	0	0	0	0	1	0	0	0	0	0	0	0	0	0	0	0	3	0	0	0	0	0	0	1	0	0	3	0	0	0	1	1	1.436	1.43376
323.15	589.3	2	4	0	0	0	0	0	0	0	0	0	0	0	0	0	0	0	0	0	0	4	0	0	0	0	1	0	0	0	0	3	0	0	0	1	1	1.4185	1.41597
333.15	589.3	2	3	0	0	0	0	0	0	0	0	0	0	0	0	0	0	0	0	0	0	4	0	0	0	0	1	0	0	0	0	3	0	0	0	1	1	1.41656	1.41419
308	633	4	6	0	0	0	0	0	0	1	0	0	0	0	0	0	0	0	0	0	0	0	0	0	0	0	0	0	1	0	0	6	3	0	0	1	1	1.5079	1.50738
298.15	589.3	4	5	1	0	0	0	0	0	0	1	0	1	0	0	0	0	1	0	0	0	0	0	0	0	0	0	0	0	4	0	0	0	1	0	1	0	1.4848	1.48612
333.15	589.3	2	3	0	2	0	0	0	0	0	0	0	0	0	0	0	0	0	1	0	0	6	0	0	0	0	0	0	2	0	0	4	1	0	0	0	1	1.43524	1.43661
298.15	589.3	3	4	0	0	0	0	0	0	0	0	0	1	0	0	1	0	0	0	0	0	0	0	0	0	0	0	0	0	0	0	2	1	0	0	1	1	1.5034	1.50027
298.15	589.3	2	3	0	0	0	0	0	0	0	0	0	0	0	0	0	0	0	1	2	0	0	0	0	0	0	0	0	0	0	0	3	0	0	0	1	1	1.50966	1.50997
308.15	589.3	2	5	0	0	0	0	0	0	0	0	0	0	0	0	0	0	0	1	2	0	0	0	0	0	0	0	0	0	0	0	3	0	0	0	1	1	1.501	1.50109
308.15	589.3	1	3	0	1	0	0	0	0	1	0	0	0	0	0	0	0	0	0	0	0	3	0	0	0	0	0	0	1	0	0	5	0	0	0	0	1	1.4555	1.45525
318.15	589.3	5	7	2	0	0	0	0	0	0	1	0	1	0	0	0	0	1	0	0	0	0	0	0	0	0	0	0	0	4	0	0	0	1	0	1	0	1.4768	1.47741
348.15	589.3	4	28	0	0	0	0	0	0	0	0	0	0	0	0	0	0	0	1	2	0	0	0	0	0	1	0	0	0	0	0	0	0	0	0	0	0	1.46767	1.46721
333.15	589.3	1	5	0	0	0	0	0	0	1	0	0	0	0	0	0	0	0	1	3	0	0	0	0	0	0	0	0	0	0	0	3	0	0	0	1	1	1.513	1.51117
333.15	589.3	3	1	0	0	0	0	0	0	2	0	0	0	0	0	0	0	0	0	0	0	0	0	0	0	0	0	0	1	0	0	3	0	0	0	1	1	1.4698	1.47132
303.15	589.3	2	2	1	0	0	0	0	1	0	0	0	1	0	0	1	0	0	0	0	0	0	0	0	0	0	0	0	0	0	0	3	0	0	0	1	1	1.52429	1.51991
303.15	589.3	2	2	0	2	0	0	0	0	0	0	0	0	0	0	0	0	0	1	0	0	6	0	0	0	0	0	0	2	0	0	3	0	0	0	1	1	1.4237	1.42354
303.15	589.3	3	1	1	0	0	0	0	0	0	0	0	1	0	0	1	0	0	0	0	0	0	0	0	0	0	0	0	0	0	0	3	0	0	0	1	1	1.51081	1.50762
313.15	589.3	1	9	0	0	0	0	0	1	0	0	0	1	0	0	0	0	0	0	1	0	0	0	0	0	0	0	0	1	0	0	7	2	0	0	1	1	1.5145	1.51596
288.15	589.3	4	3	1	0	0	0	0	0	0	0	0	1	0	0	1	0	0	0	0	0	0	0	0	0	0	0	0	0	0	0	2	1	0	0	1	1	1.5192	1.5201
303.15	589.3	6	12	0	0	0	0	0	0	3	0	0	0	0	1	0	0	0	0	0	0	0	0	0	0	2	0	0	0	0	0	0	0	0	0	0	0	1.46474	1.46365
328.15	589.3	1	7	0	0	0	0	0	1	0	0	0	1	0	0	0	0	0	0	1	0	0	0	0	0	0	0	0	1	0	0	7	2	0	0	1	1	1.51666	1.5171
323.15	589.3	2	2	0	0	0	0	0	0	1	0	0	0	0	0	0	0	0	0	0	0	0	1	0	0	0	0	0	0	0	0	3	0	0	0	1	1	1.5069	1.50399
283.15	589.3	2	1	0	2	0	0	0	0	0	0	0	0	0	0	0	0	0	1	0	0	6	0	0	0	0	0	0	2	0	0	3	0	0	0	1	1	1.4272	1.42711
303.15	589.3	2	2	0	2	0	0	0	0	0	0	0	0	0	0	0	0	0	1	0	0	6	0	0	0	0	0	0	2	0	0	4	1	0	0	0	1	1.44324	1.44459
323.15	589.3	2	2	0	2	0	0	0	0	0	0	0	0	0	0	0	0	0	1	0	0	6	0	0	0	0	0	0	2	0	0	3	0	0	0	1	1	1.4177	1.41781
348.15	589.3	3	1	0	0	0	0	0	0	0	0	0	1	0	0	0	0	0	0	0	0	0	0	0	0	0	0	0	0	0	0	3	0	0	0	1	1	1.48721	1.48582
348.15	589.3	2	2	0	2	0	0	0	0	0	0	0	0	0	0	0	0	0	1	0	0	6	0	0	0	0	0	0	2	0	0	4	1	0	0	0	1	1.42977	1.42927
323.15	589.3	3	2	0	2	0	0	0	0	0	0	0	0	0	0	0	0	0	1	0	0	6	0	0	0	0	0	1	2	0	0	0	0	0	0	0	0	1.4161	1.41602
303.15	589.3	1	2	0	0	0	0	0	1	0	0	0	0	1	0	1	0	0	0	0	0	0	0	0	0	0	0	0	0	0	0	0	0	0	0	0	0	1.4446	1.44231
313.15	589.3	2	1	1	1	0	0	0	0	1	0	0	0	0	0	0	0	0	0	0	0	4	0	0	0	0	0	0	1	0	0	3	0	0	0	1	1	1.4357	1.43424
318.15	589.3	2	2	0	0	0	0	0	0	0	0	0	0	0	0	0	0	0	0	0	0	4	0	0	0	0	1	0	0	0	0	3	0	0	0	1	1	1.412	1.41309
343.15	589.3	4	3	0	2	0	0	0	0	0	0	0	0	0	0	0	0	0	2	0	0	6	0	0	0	0	0	0	2	0	0	0	0	0	0	0	0	1.39616	1.39736
348.15	589.3	2	3	0	2	0	0	0	0	0	0	0	0	0	0	0	0	0	1	0	0	6	0	0	0	0	0	0	2	5	0	0	0	0	0	1	0	1.41558	1.41488
313.15	589.3	2	2	0	2	0	0	0	0	1	0	0	0	0	0	0	0	0	1	0	0	6	0	0	0	0	0	0	2	0	0	3	0	0	0	1	1	1.4218	1.42208
318.15	589.3	3	26	1	0	0	0	0	0	3	2	0	0	0	0	0	0	0	0	1	0	0	0	0	0	0	0	0	1	0	0	3	0	0	0	1	1	1.47055	1.47094
318.15	589.3	3	2	0	0	0	0	0	0	2	0	0	0	0	0	0	0	0	0	0	0	0	0	0	0	0	0	0	1	0	0	3	0	0	0	1	1	1.4701	1.47251
313	589.3	4	0	0	0	0	0	0	0	1	0	0	0	0	0	0	0	0	0	0	0	0	1	0	0	0	0	0	1	0	0	5	4	0	0	1	1	1.5414	1.53883
333.2	589.3	2	15	0	2	0	2	0	0	0	0	0	0	0	0	0	0	0	1	0	0	6	0	0	0	0	0	0	2	0	0	3	0	0	0	1	1	1.441	1.44323
293.15	589.3	2	3	0	1	0	0	0	0	1	0	0	0	0	0	0	0	0	0	0	0	3	0	0	0	0	0	0	1	0	0	3	0	0	0	1	1	1.43896	1.43792
308.15	589.3	2	2	0	0	0	0	0	0	0	0	0	0	0	0	0	0	0	1	0	0	2	0	0	0	0	0	0	2	4	0	0	0	0	0	1	0	1.43977	1.44021
298.15	589.3	2	3	0	2	0	0	0	0	0	0	0	0	0	0	0	0	0	1	0	0	6	0	0	0	0	0	0	2	0	0	3	0	0	0	1	1	1.42672	1.42748
303.15	589.3	2	4	0	0	0	0	0	0	0	0	0	0	0	0	0	0	0	0	0	0	4	0	0	0	0	1	0	0	0	0	3	0	0	0	1	1	1.4228	1.42034
302.2	589.3	3	2	0	0	0	0	0	0	2	0	0	0	0	0	0	0	0	0	0	0	0	0	0	0	0	0	0	1	0	0	3	0	0	0	1	1	1.4779	1.47779
313.15	589.3	1	7	0	0	0	0	0	0	1	0	0	0	0	0	0	0	0	0	1	0	0	0	0	0	0	0	0	1	0	0	8	1	0	0	1	1	1.52382	1.52399
323.15	589.6	2	5	0	2	0	0	0	0	0	0	0	0	0	0	0	0	0	1	0	0	6	0	0	0	0	0	0	2	0	0	3	0	0	0	1	1	1.4217	1.42278
300.1	589.3	2	2	0	0	0	0	0	0	0	0	0	1	0	0	0	1	0	0	0	0	0	0	0	0	0	0	0	0	0	0	0	0	0	0	0	0	1.4358	1.4427
303.15	589.3	5	2	2	0	0	0	0	0	0	1	0	1	0	0	0	0	1	0	0	0	0	0	0	0	0	0	0	0	4	0	0	0	1	0	1	0	1.4845	1.48515
299.2	589.3	2	3	0	0	0	0	0	0	0	0	0	0	0	0	0	0	0	0	0	0	4	0	0	0	0	1	0	0	0	0	3	0	0	0	1	1	1.4216	1.42441
328.15	589.3	5	15	3	0	0	0	0	0	4	2	0	0	0	0	0	1	0	0	0	0	0	0	0	0	0	0	0	1	0	0	0	0	0	0	0	0	1.4453	1.44367
318.15	486.1	2	5	0	0	0	0	0	0	0	0	0	0	0	0	0	0	0	0	0	0	4	0	0	0	0	1	0	0	0	0	3	0	0	0	1	1	1.4278	1.4282
318.15	589.3	2	3	0	0	0	0	0	0	0	0	0	0	0	0	0	0	0	0	0	0	4	0	0	0	0	1	0	0	0	0	4	1	0	0	0	1	1.44707	1.44837
338.15	589.3	2	2	0	0	0	0	0	0	0	0	0	1	0	0	1	0	0	0	0	0	0	0	0	0	0	0	0	0	0	0	3	0	0	0	1	1	1.50904	1.50514
318.15	589.3	2	1	0	0	0	0	0	0	0	0	0	0	0	0	0	0	0	0	0	0	4	0	0	0	0	1	0	0	0	0	3	0	0	0	1	1	1.408	1.40739
303.204	632.8	2	7	0	0	0	0	0	0	0	0	0	0	0	0	0	0	0	0	0	0	4	0	0	0	0	1	0	0	0	0	3	0	0	0	1	1	1.4304	1.43002
298.15	589.3	3	3	0	0	0	0	0	0	2	0	0	0	0	0	0	0	0	0	0	0	0	0	0	0	0	0	0	1	0	0	3	0	0	0	1	1	1.47942	1.47904
313.15	589.3	2	3	0	0	0	0	0	0	0	0	0	0	0	0	0	0	0	1	2	0	0	0	0	0	0	0	0	0	4	0	0	0	0	0	1	0	1.4832	1.48784
298.2	589.3	2	15	0	2	0	2	0	0	0	0	0	0	0	0	0	0	0	1	0	0	6	0	0	0	0	0	0	2	0	0	3	0	0	0	1	1	1.4528	1.45196
307.75	589.3	2	5	0	0	0	0	0	0	0	0	0	0	0	0	0	0	0	0	0	0	6	0	0	0	1	0	0	0	0	0	3	0	0	0	1	1	1.41631	1.41518
298.2	589.3	2	3	0	0	0	0	0	0	0	0	0	0	0	0	0	0	0	0	0	0	0	0	1	0	0	0	0	0	0	0	3	0	0	0	1	1	1.545	1.55669
303.15	589.3	1	3	0	0	0	0	0	0	0	0	0	0	0	0	0	0	0	1	0	0	2	0	0	0	0	0	0	2	0	0	5	0	0	0	0	1	1.46975	1.46862
313.15	589.3	2	3	0	0	0	0	0	0	0	0	0	0	0	0	0	0	0	0	0	0	6	0	0	0	1	0	0	0	0	0	3	0	0	0	1	1	1.40512	1.40581
283.15	589.3	4	9	0	2	0	0	0	0	0	0	0	0	0	0	0	0	0	1	0	0	6	0	0	0	1	0	0	2	0	0	0	0	0	0	0	0	1.4403	1.44035
328.15	589.3	4	14	1	0	0	0	0	1	1	0	0	0	0	0	0	0	1	0	0	0	0	0	0	0	1	0	0	1	5	1	0	0	0	0	0	0	1.48368	1.48366
333.15	589.3	2	3	0	0	0	0	0	0	0	0	0	0	0	0	0	0	0	0	0	0	4	0	0	0	0	1	0	0	0	0	3	0	0	0	1	1	1.4109	1.41419
303.2	589.3	3	3	0	0	0	0	0	0	2	0	0	0	0	0	0	0	0	0	0	0	0	0	0	0	0	0	0	1	0	0	3	0	0	0	1	1	1.4779	1.47854
328.15	589.3	2	1	0	0	0	0	0	0	0	0	0	1	0	0	0	0	0	0	0	0	0	0	0	0	0	0	0	0	3	1	3	0	0	1	1	1	1.50454	1.51024
323.15	589.3	3	1	0	0	0	0	0	0	2	0	0	0	0	0	0	0	0	0	0	0	0	0	0	0	0	0	0	1	0	0	3	0	0	0	1	1	1.4706	1.47342
293.15	589.3	2	3	0	0	0	0	0	0	4	0	0	0	0	0	0	0	0	0	0	0	0	1	0	0	0	0	0	0	0	0	3	0	0	0	1	1	1.474	1.47511
353.15	589.3	2	1	0	4	0	0	0	0	0	0	0	1	0	0	0	0	0	0	0	0	9	0	0	0	0	0	0	0	0	0	4	1	0	0	0	1	1.40531	1.40558
323.15	589.3	1	1	0	2	0	0	0	0	0	0	0	0	0	0	0	0	0	1	0	0	6	0	0	0	0	0	0	2	0	0	5	0	0	0	0	1	1.43339	1.43364
323.15	486.1	2	2	0	0	0	0	0	0	0	0	0	0	0	0	0	0	0	0	0	0	4	0	0	0	0	1	0	0	0	0	3	0	0	0	1	1	1.4163	1.41788
308.15	589.6	2	3	0	0	0	0	0	0	0	0	0	0	0	0	0	0	0	0	0	0	4	0	0	0	0	1	0	0	0	0	3	0	0	0	1	1	1.4186	1.41916
318.15	589.3	4	14	1	0	0	0	0	1	1	0	0	0	0	0	0	0	0	0	0	0	0	0	0	0	1	0	0	1	4	0	0	0	1	0	1	0	1.4866	1.48763
333.15	589.3	1	6	0	0	0	0	0	1	0	0	0	0	0	0	0	0	0	0	0	0	0	1	0	0	0	0	0	0	0	0	3	0	0	0	1	1	1.5002	1.50241
313.15	589.3	5	12	3	0	0	0	0	1	1	0	0	1	0	0	1	0	0	0	0	0	0	0	0	0	0	0	0	1	0	0	0	0	0	0	0	0	1.4488	1.4494
353.15	589.3	4	14	1	0	0	0	0	1	1	0	0	0	0	0	0	0	1	0	0	0	0	0	0	0	1	0	0	1	5	1	0	0	0	0	0	0	1.4763	1.47657
328.15	589.3	2	3	0	0	0	0	0	0	0	0	0	0	0	0	0	0	0	0	0	0	4	0	0	0	0	1	0	0	0	0	3	0	0	0	1	1	1.4151	1.41461
288.15	589.3	2	7	0	0	0	0	0	0	0	0	0	0	0	0	0	0	0	0	0	0	6	0	0	0	1	0	0	0	0	0	3	0	0	0	1	1	1.42578	1.42581
293.15	589.3	2	1	0	1	0	0	0	0	0	0	0	0	0	0	0	0	0	0	3	0	0	0	0	0	0	0	0	0	0	0	3	0	0	0	1	1	1.5139	1.51356
333.15	589.3	4	17	0	0	0	0	0	0	0	0	0	1	0	0	0	0	1	0	0	0	0	0	0	0	0	0	0	0	0	0	0	0	0	0	0	0	1.4262	1.42753
308.15	589.3	1	7	0	2	0	0	0	0	0	0	0	0	0	0	0	0	0	1	0	0	6	0	0	0	0	0	0	2	0	0	5	0	0	0	0	1	1.44413	1.44439
293.15	589.3	2	3	0	2	0	0	0	0	0	0	0	0	0	0	0	0	0	1	0	0	6	0	0	0	0	0	0	2	0	0	4	1	0	0	0	1	1.448	1.44804
283.16	589.3	2	3	0	0	0	0	0	0	0	0	0	0	0	0	0	0	0	0	0	0	4	0	0	0	0	1	0	0	0	0	3	0	0	0	1	1	1.4215	1.42364
343.15	589.3	2	1	0	1	0	0	0	0	0	0	0	0	0	0	0	0	0	0	3	0	0	0	0	0	0	0	0	0	0	0	3	0	0	0	1	1	1.49757	1.49583
308.15	589.3	1	4	0	1	0	0	0	0	0	0	0	1	0	0	0	0	0	0	0	0	3	0	0	0	0	0	0	0	0	0	5	0	0	0	0	1	1.4908	1.48655
333.15	589.3	4	34	0	0	0	0	0	0	0	0	0	0	0	0	0	0	0	0	0	0	0	1	0	0	1	0	0	0	0	0	0	0	0	0	0	0	1.467	1.4669
303.15	589.3	3	2	0	0	0	0	0	0	2	0	0	0	0	0	0	0	0	0	0	0	0	0	0	0	0	0	0	1	0	0	3	0	0	0	1	1	1.4742	1.47643
293.15	589.3	4	1	0	0	0	0	0	0	0	0	1	0	0	0	0	0	0	1	0	0	0	0	0	0	0	0	0	0	0	0	0	0	0	0	0	0	1.41983	1.41919
308.15	589.3	1	9	0	0	0	0	0	0	0	0	0	0	0	0	0	0	0	0	1	0	0	1	0	0	0	0	0	0	0	0	3	0	0	0	1	1	1.50581	1.50429
298.15	589.3	2	3	0	1	0	0	0	0	1	0	0	0	0	0	0	0	0	0	0	0	3	0	0	0	0	0	0	1	0	0	3	0	0	0	1	1	1.43755	1.43753
300.65	589.3	1	1	0	1	0	0	0	0	1	0	0	0	0	0	0	0	0	0	0	0	3	0	0	0	0	0	0	1	0	0	5	0	0	0	0	1	1.4583	1.45645
348.15	589.3	3	1	0	0	0	0	0	0	0	0	0	1	0	0	0	0	0	0	0	0	0	0	0	0	0	0	0	0	0	0	3	0	0	0	1	1	1.4872	1.48582
313.15	589.3	2	9	0	2	0	0	0	0	0	0	0	0	0	0	0	0	0	1	0	0	6	0	0	0	0	0	0	2	0	0	3	0	0	0	1	1	1.43055	1.42943
338.15	589.3	2	3	0	1	0	0	0	0	1	0	0	0	0	0	0	0	0	0	0	0	3	0	0	0	0	0	0	1	4	0	0	0	0	0	1	0	1.42201	1.42301
353.15	589.3	2	2	0	2	0	0	0	0	1	0	0	0	0	0	0	0	0	1	0	0	6	0	0	0	0	0	0	2	4	0	0	0	0	0	1	0	1.4027	1.40665
298.15	589.3	3	5	0	0	0	0	0	0	0	0	0	1	0	0	0	0	0	0	0	0	0	0	0	0	0	0	0	0	0	0	3	0	0	0	1	1	1.4843	1.4839
298.15	656.3	2	5	0	2	0	0	0	0	0	0	0	0	0	0	0	0	0	1	0	0	6	0	0	0	0	0	0	2	0	0	3	0	0	0	1	1	1.427	1.42708
304.2	589.3	2	3	0	0	0	0	0	0	0	0	0	0	0	0	0	0	0	0	0	0	6	0	0	0	1	0	0	0	0	0	3	0	0	0	1	1	1.4083	1.40668
318.15	486.1	2	7	0	0	0	0	0	0	0	0	0	0	0	0	0	0	0	0	0	0	4	0	0	0	0	1	0	0	0	0	3	0	0	0	1	1	1.4329	1.43213
323.15	589.3	1	7	0	0	0	0	0	0	0	0	0	0	0	0	0	0	0	0	1	0	0	0	1	0	0	0	0	0	0	0	3	0	0	0	1	1	1.52738	1.52518
318.15	589.3	2	2	0	0	0	0	0	0	0	0	0	1	0	0	1	0	0	0	0	0	0	0	0	0	0	0	0	0	0	0	3	0	0	0	1	1	1.49827	1.50687
343.15	589.3	4	6	0	2	0	0	0	0	0	0	0	0	0	0	0	0	0	1	0	0	6	0	0	0	0	0	0	2	0	0	2	3	0	0	0	1	1.44499	1.44605
308.15	589.3	3	1	0	0	0	0	0	0	0	0	0	1	0	0	0	0	0	0	0	0	0	0	0	0	0	0	0	0	0	0	3	0	0	0	1	1	1.49718	1.49745
303.15	589.3	2	3	0	0	0	0	0	0	0	0	0	0	0	0	0	0	0	0	0	0	4	0	0	0	0	1	0	0	0	0	4	1	0	0	0	1	1.45638	1.45148
308.15	656.3	2	3	0	1	0	0	0	0	1	0	0	0	0	0	0	0	0	0	0	0	3	0	0	0	0	0	0	1	0	0	3	0	0	0	1	1	1.4319	1.43037
353.15	589.3	3	3	0	0	0	0	0	0	0	0	0	1	0	0	0	0	0	0	0	0	0	0	0	0	0	0	0	0	4	0	0	0	0	0	1	0	1.45479	1.4536
313.15	589.3	1	2	0	2	0	0	0	0	0	0	0	0	0	0	0	0	0	1	0	0	6	0	0	0	0	0	0	2	0	0	5	0	0	0	0	1	1.4378	1.43717
298.15	589.3	3	4	0	1	1	1	0	0	1	1	0	0	0	0	0	0	1	0	0	0	0	0	0	0	0	0	0	1	0	0	5	0	0	0	0	1	1.52177	1.52361
308.15	589.3	3	1	0	0	0	0	0	0	0	0	0	1	0	0	0	0	0	0	0	0	0	0	0	0	0	0	0	0	0	0	3	0	0	0	1	1	1.4979	1.49745
298.15	589.3	2	3	0	0	0	0	0	0	0	0	0	0	0	0	0	0	0	0	0	0	4	0	0	0	0	1	0	0	0	0	4	1	0	0	0	1	1.4472	1.45204
283.15	589.3	3	0	0	0	0	0	0	0	2	0	0	0	0	0	0	0	0	0	0	0	0	0	0	0	0	0	0	1	0	0	3	0	0	0	1	1	1.48659	1.48566
303.15	589.3	2	3	0	0	0	0	0	0	0	0	0	0	0	0	0	0	0	0	0	0	4	0	0	0	0	1	0	0	0	0	3	0	0	0	1	1	1.421	1.41987
318.15	430.1	2	2	0	0	0	0	0	0	0	0	0	0	0	0	0	0	0	0	0	0	4	0	0	0	0	1	0	0	0	0	3	0	0	0	1	1	1.4228	1.42587
328.15	589.3	1	5	0	0	0	0	0	0	0	0	0	0	0	0	0	0	0	0	2	0	0	0	0	0	0	0	1	0	0	0	3	0	0	0	1	1	1.5396	1.54107
313.15	589.3	2	3	0	2	0	0	0	0	0	0	0	0	0	0	0	0	0	1	0	0	6	0	0	0	0	0	0	2	0	0	3	0	0	0	1	1	1.42251	1.4232
333.15	589.3	8	3	3	0	0	0	0	0	1	0	0	0	0	0	0	0	0	0	0	0	0	0	0	0	1	0	0	1	0	0	4	2	0	0	0	0	1.5119	1.50821
313.15	589.3	1	6	0	0	0	0	0	0	0	0	0	1	0	0	0	0	0	0	1	0	0	0	0	0	0	0	0	0	0	0	3	0	0	1	0	1	1.4626	1.46012
348.15	589.3	2	2	0	2	0	0	0	0	0	0	0	0	0	0	0	0	0	1	0	0	6	0	0	0	0	0	0	2	4	0	0	0	0	0	1	0	1.4067	1.40805
343.15	589.3	2	7	0	0	0	0	0	0	0	0	0	0	0	0	0	0	0	0	0	0	4	0	0	0	0	1	0	0	0	0	3	0	0	0	1	1	1.4195	1.41907
308.346	632.8	2	7	0	0	0	0	0	0	0	0	0	0	0	0	0	0	0	0	0	0	4	0	0	0	0	1	0	0	0	0	3	0	0	0	1	1	1.429	1.42901
343.15	589.3	3	3	0	0	0	0	0	0	0	0	0	1	0	0	0	0	0	0	0	0	0	0	0	0	0	0	0	0	0	0	3	0	0	0	1	1	1.47463	1.47675
328.15	589.3	6	12	0	0	0	0	0	0	3	0	0	0	0	1	0	0	0	0	0	0	0	0	0	0	2	0	0	0	0	0	0	0	0	0	0	0	1.45563	1.45623
303.15	589.3	2	1	0	0	0	0	0	0	0	0	0	0	0	0	0	0	0	0	0	0	4	0	0	0	0	1	0	0	0	0	3	0	0	0	1	1	1.412	1.40943
313	633	4	0	0	0	0	0	0	0	1	0	0	0	0	0	0	0	0	0	0	0	0	0	0	0	0	0	0	1	0	0	6	3	0	0	1	1	1.5153	1.51619
298.15	589.3	0	4	0	0	0	0	0	0	1	0	0	0	0	0	1	0	0	0	0	1	0	0	0	0	0	0	0	0	0	0	0	0	0	0	0	0	1.3955	1.42755
318.15	589.3	2	1	0	0	0	0	0	0	0	0	0	0	0	0	0	0	0	0	1	0	0	0	0	0	0	0	1	0	0	0	3	0	0	0	1	1	1.54557	1.54152
328.15	589.3	2	5	0	0	0	0	0	0	0	0	0	0	0	0	0	0	0	0	0	0	4	0	0	0	0	1	0	0	0	0	3	0	0	0	1	1	1.4204	1.41842
313.15	589.3	4	7	0	2	0	0	0	0	0	0	0	0	0	0	0	0	0	1	0	0	6	0	0	0	0	0	0	2	0	0	2	3	0	0	0	1	1.45549	1.45599
308.15	589.3	3	4	0	1	1	1	0	0	1	1	0	0	0	0	0	0	1	0	0	0	0	0	0	0	0	0	0	1	0	0	5	0	0	0	0	1	1.51862	1.52019
308.15	822.7	2	7	0	0	0	0	0	0	0	0	0	0	0	0	0	0	0	0	0	0	4	0	0	0	0	1	0	0	0	0	3	0	0	0	1	1	1.4241	1.42407
308.15	589.3	2	7	0	0	0	0	0	0	0	0	0	0	0	0	0	0	0	0	0	0	6	0	0	0	1	0	0	0	0	0	3	0	0	0	1	1	1.4224	1.42095
298.15	589.3	2	1	0	0	0	0	0	0	0	0	0	0	0	0	0	0	0	1	2	0	0	0	0	0	0	0	0	0	0	0	3	0	0	0	1	1	1.51278	1.51144
328.15	589.3	2	5	0	1	0	0	0	0	1	0	0	0	0	0	0	0	0	0	0	0	3	0	0	0	0	0	0	1	0	0	3	0	0	0	1	1	1.432	1.43366
308.15	589.3	2	5	0	0	0	0	0	0	0	0	0	0	0	0	0	0	0	0	0	0	0	1	0	0	0	0	0	0	0	0	3	0	0	0	1	1	1.50667	1.51336
333.15	589.3	1	5	0	1	0	0	0	0	0	0	0	1	0	0	0	0	0	0	0	0	3	0	0	0	0	0	0	0	0	0	5	0	0	0	0	1	1.4667	1.4715
303.15	589.3	4	34	0	0	0	0	0	0	0	0	0	0	0	0	0	0	0	0	0	0	0	1	0	0	1	0	0	0	0	0	0	0	0	0	0	0	1.477	1.47621
353.15	589.3	2	2	0	2	0	0	0	0	1	0	0	0	0	0	0	0	0	1	0	0	6	0	0	0	0	0	0	2	0	0	3	0	0	0	1	1	1.4112	1.41021
298.15	589.3	2	3	0	1	0	0	0	0	1	0	0	0	0	0	0	0	0	0	0	0	3	0	0	0	0	0	0	1	0	0	3	0	0	0	1	1	1.4368	1.43753
313.15	589.6	2	5	0	2	0	0	0	0	0	0	0	0	0	0	0	0	0	1	0	0	6	0	0	0	0	0	0	2	0	0	3	0	0	0	1	1	1.4249	1.42502
313.15	589.3	4	28	0	0	0	0	0	0	0	0	0	0	0	0	0	0	0	1	2	0	0	0	0	0	1	0	0	0	0	0	0	0	0	0	0	0	1.47902	1.47844
318.05	589.3	2	5	0	0	0	0	0	0	0	0	0	0	0	0	0	0	0	0	0	0	4	0	0	0	0	1	0	0	0	0	3	0	0	0	1	1	1.42443	1.42249
333.15	589.3	4	7	0	2	0	0	0	0	0	0	0	0	0	0	0	0	0	2	0	0	6	0	0	0	0	0	0	2	0	0	0	0	0	0	0	0	1.4148	1.41437
318.15	589.3	3	2	0	1	1	1	0	0	1	1	0	0	0	0	0	0	1	0	0	0	0	0	0	0	0	0	0	1	0	0	8	1	0	0	1	1	1.53663	1.53719
328.15	589.3	4	27	0	0	0	0	0	0	0	0	0	1	0	0	0	0	1	0	0	0	0	0	0	0	0	0	0	0	0	0	0	0	0	0	0	0	1.4369	1.43513
303.15	589.3	2	7	0	1	0	0	0	0	0	0	0	0	0	0	0	0	0	0	3	0	0	0	0	0	0	0	0	0	0	0	3	0	0	0	1	1	1.4993	1.50017
283.15	589.3	3	1	0	0	0	0	0	0	0	0	0	1	0	0	0	0	0	0	0	0	0	0	0	0	0	0	0	0	0	0	3	0	0	0	1	1	1.503	1.50406
318.15	589.3	3	1	1	2	0	0	0	0	0	0	0	0	0	0	0	0	0	1	0	0	6	0	0	0	0	0	0	2	4	0	0	0	0	0	1	0	1.41837	1.41653
323.15	822.7	2	2	0	0	0	0	0	0	0	0	0	0	0	0	0	0	0	0	0	0	4	0	0	0	0	1	0	0	0	0	3	0	0	0	1	1	1.4053	1.40708
313.15	589.3	3	4	2	0	0	0	0	1	0	0	0	1	0	0	1	0	0	0	0	0	0	0	0	0	0	0	0	0	0	0	3	0	0	0	1	1	1.5001	1.4999
333.15	589.3	2	7	0	0	0	0	0	0	0	0	0	0	0	0	0	0	0	0	0	0	4	0	0	0	0	1	0	0	0	0	3	0	0	0	1	1	1.4245	1.42278
328.15	589.3	3	2	0	8	0	0	0	1	0	0	0	0	0	0	0	0	0	2	0	0	18	0	0	0	0	0	0	2	0	0	0	0	0	0	0	0	1.36845	1.36953
333.15	589.3	4	16	0	0	0	0	0	0	0	0	0	0	0	0	0	0	0	0	0	0	0	1	0	0	1	0	0	0	0	0	0	0	0	0	0	0	1.48265	1.47973
298.15	589.3	2	3	0	0	0	0	0	0	0	0	0	0	0	0	0	0	0	0	0	0	4	0	0	0	0	1	0	0	0	0	4	1	0	0	0	1	1.45254	1.45204
308.15	589.3	3	3	0	0	0	0	0	0	2	0	0	0	0	0	0	0	0	0	0	0	0	0	0	0	0	0	0	1	0	0	3	0	0	0	1	1	1.47671	1.47771
328.15	589.3	2	5	0	0	0	0	0	0	0	0	0	0	0	0	0	0	0	0	0	0	6	0	0	0	1	0	0	0	0	0	3	0	0	0	1	1	1.4088	1.41209
288.15	589.3	2	7	0	0	0	0	0	0	0	0	0	0	0	0	0	0	0	0	0	0	0	1	0	0	0	0	0	0	0	0	3	0	0	0	1	1	1.4901	1.50706
318.15	589.3	2	5	0	0	0	0	0	0	0	0	0	0	0	0	0	0	0	0	0	0	6	0	0	0	1	0	0	0	0	0	3	0	0	0	1	1	1.41235	1.41434
333.15	589.3	3	22	0	0	0	0	0	2	5	0	0	0	0	0	0	0	0	1	0	0	0	0	0	0	0	0	0	1	0	0	0	0	0	0	0	0	1.46227	1.46531
328.15	589.3	2	2	0	2	0	0	0	0	0	0	0	0	0	0	0	0	0	1	0	0	6	0	0	0	0	0	0	2	0	0	4	1	0	0	0	1	1.43999	1.43772
303.15	589.3	4	4	0	2	0	0	0	0	0	0	0	0	0	0	0	0	0	2	0	0	6	0	0	0	0	0	0	2	0	0	0	0	0	0	0	0	1.412	1.41516
293.15	589.3	2	3	0	0	0	0	0	0	1	0	0	0	0	0	1	0	0	0	0	0	0	0	0	0	0	0	0	1	0	0	3	0	0	0	1	1	1.5135	1.51032
308.15	589.3	3	4	0	0	0	0	0	0	0	0	0	1	0	0	1	0	0	0	0	0	0	0	0	0	0	0	0	0	0	0	2	1	0	0	1	1	1.5004	1.49937
303.15	589.3	3	3	0	0	0	0	0	0	2	0	0	0	0	0	0	0	0	0	0	0	0	0	0	0	0	0	0	1	4	0	0	0	0	0	1	0	1.47184	1.47097
313.15	589.3	4	25	0	0	0	0	0	0	0	0	0	1	0	0	0	0	1	0	0	0	0	0	0	0	0	0	0	0	0	0	0	0	0	0	0	0	1.4413	1.44192
318.15	589.3	2	4	1	0	0	0	0	1	0	0	0	1	0	0	1	0	0	0	0	0	0	0	0	0	0	0	0	0	0	0	3	0	0	0	1	1	1.5106	1.51362
298	633	3	5	0	0	0	0	0	0	0	0	0	0	0	0	0	0	0	0	0	0	4	0	0	0	0	1	0	0	0	0	6	3	0	0	1	1	1.4772	1.4755
303.15	589.3	2	5	0	0	0	0	0	0	0	0	0	0	0	0	0	0	0	0	0	0	4	0	0	0	0	1	0	0	0	0	3	0	0	0	1	1	1.43029	1.42733
301.2	589.3	2	1	0	0	0	0	0	0	0	0	0	0	0	0	0	0	0	0	0	0	4	0	0	0	0	1	0	0	0	0	3	0	0	0	1	1	1.4102	1.40941
293.15	589.3	2	1	0	0	0	0	0	1	1	0	0	0	0	0	0	0	0	0	0	0	0	0	0	0	0	0	0	1	0	0	3	0	0	0	1	1	1.4982	1.49865
308.15	589.3	2	7	0	0	0	0	0	0	0	0	0	0	0	0	0	0	0	0	0	0	0	1	0	0	0	0	0	0	0	0	3	0	0	0	1	1	1.5036	1.50419
323.15	589.3	1	5	0	0	0	0	0	0	1	0	0	0	0	0	0	0	0	1	3	0	0	0	0	0	0	0	0	0	0	0	3	0	0	0	1	1	1.515	1.51564
286.943	632.8	1	3	0	0	0	0	0	0	0	0	0	0	0	0	0	0	0	0	0	0	4	0	0	0	0	1	0	0	0	0	5	0	0	0	0	1	1.4468	1.44721
328.15	589.3	1	3	0	1	0	0	0	0	0	0	0	1	0	0	0	0	0	0	0	0	3	0	0	0	0	0	0	0	0	0	5	0	0	0	0	1	1.5003	1.50325
298.1	589.3	5	2	1	2	0	0	0	0	0	0	0	0	0	0	0	0	0	2	0	0	6	0	0	0	0	0	0	2	0	0	0	0	0	0	0	0	1.416	1.4157
303.15	589.3	2	4	0	0	0	0	0	0	1	0	0	0	0	0	1	0	0	0	0	0	0	0	0	0	0	0	0	1	0	0	3	0	0	0	1	1	1.5056	1.50579
303.15	589.3	2	3	0	0	0	0	0	0	0	0	0	0	0	0	0	0	0	0	0	0	6	0	0	0	1	0	0	0	0	0	3	0	0	0	1	1	1.40779	1.40901
318.15	589.6	2	5	0	2	0	0	0	0	0	0	0	0	0	0	0	0	0	1	0	0	6	0	0	0	0	0	0	2	0	0	3	0	0	0	1	1	1.4233	1.42299
290.65	589.3	2	3	0	0	0	0	0	0	0	0	0	0	0	0	0	0	0	0	0	0	4	0	0	0	0	1	0	0	0	0	4	1	0	0	0	1	1.45314	1.45398
328.15	589.3	3	3	0	0	0	0	0	0	0	0	0	1	0	0	0	0	0	0	0	0	0	0	0	0	0	0	0	0	0	0	3	0	0	0	1	1	1.4795	1.48105
313.15	589.3	4	28	0	2	0	0	0	0	0	0	0	0	0	0	0	0	0	1	0	0	6	0	0	0	1	0	0	2	0	0	0	0	0	0	0	0	1.44476	1.44409
313.15	589.3	2	9	0	0	0	0	0	0	0	0	0	0	0	0	0	0	0	0	0	0	0	1	0	0	0	0	0	0	0	0	3	0	0	0	1	1	1.4937	1.4945
343.15	589.3	2	3	0	0	0	0	0	0	0	0	0	0	0	0	0	0	0	1	0	0	2	0	0	0	0	0	0	2	4	0	0	0	0	0	1	0	1.437	1.43523
293.15	589.3	1	4	0	1	0	0	0	1	0	0	0	1	0	0	0	0	0	0	0	0	3	0	0	0	0	0	0	1	0	0	5	2	0	0	1	1	1.48876	1.48951
313.15	589.3	2	7	0	0	0	0	0	0	0	0	0	0	0	0	0	0	0	0	0	0	6	0	0	0	1	0	0	0	0	0	3	0	0	0	1	1	1.4201	1.42016
333.15	589.3	1	7	0	0	0	0	0	1	0	0	0	0	0	0	0	0	0	0	0	0	0	1	0	0	0	0	0	0	0	0	3	0	0	0	1	1	1.5011	1.50384
298.1	589.3	2	1	0	0	0	0	0	0	0	0	0	0	0	0	0	0	0	0	0	0	4	0	0	0	0	1	0	0	0	0	3	0	0	0	1	1	1.4125	1.41188
313.15	589.3	2	3	0	0	0	0	0	0	0	0	0	0	0	0	0	0	0	0	0	0	4	0	0	0	0	1	0	0	0	0	3	0	0	0	1	1	1.418	1.41877
293.15	589.3	1	2	0	2	0	0	0	0	1	0	0	0	0	0	0	0	0	1	0	0	6	0	0	0	0	0	0	2	0	0	5	0	0	0	0	1	1.4424	1.44366
318.15	589.3	2	1	0	2	0	0	0	0	0	0	0	0	0	0	0	0	0	1	0	0	6	0	0	0	0	0	0	2	0	0	3	0	0	0	1	1	1.41705	1.41556
333.15	589.3	2	5	0	0	0	0	0	0	0	0	0	0	0	0	0	0	0	0	0	0	6	0	0	0	1	0	0	0	0	0	3	0	0	0	1	1	1.4075	1.41004
298.15	589.3	2	3	0	0	0	0	0	0	0	0	0	0	0	0	0	0	0	0	0	0	4	0	0	0	0	1	0	0	0	0	4	1	0	0	0	1	1.4516	1.45204
318.15	589.3	1	6	0	0	0	0	0	0	0	0	0	1	0	0	0	0	0	0	1	0	0	0	0	0	0	0	0	0	0	0	3	0	0	1	0	1	1.4608	1.45811
338.15	589.3	2	5	0	1	0	0	0	0	1	0	0	0	0	0	0	0	0	0	0	0	3	0	0	0	0	0	0	1	0	0	3	0	0	0	1	1	1.42905	1.43199
293.15	589.3	4	7	0	2	0	0	0	0	0	0	0	0	0	0	0	0	0	1	0	0	6	0	0	0	1	0	0	2	0	0	0	0	0	0	0	0	1.4354	1.43499
308.15	589.3	3	4	1	0	0	0	0	1	0	0	0	1	0	0	0	0	0	0	0	0	0	0	0	0	0	0	0	0	0	0	3	0	0	0	1	1	1.4891	1.48818
308.15	589.3	3	4	0	0	0	0	0	0	0	0	0	1	0	0	0	0	0	0	0	0	0	0	0	0	0	0	0	0	0	0	3	0	0	0	1	1	1.4822	1.48328
305.65	589.3	2	1	0	2	0	0	0	0	0	0	0	0	0	0	0	0	0	1	0	0	6	0	0	0	0	0	0	2	0	0	4	1	0	0	0	1	1.44578	1.44443
318.15	486.1	2	3	0	2	0	0	0	0	0	0	0	0	0	0	0	0	0	1	0	0	6	0	0	0	0	0	0	2	0	0	3	0	0	0	1	1	1.4258	1.42676
308.15	589.3	2	5	0	0	0	0	0	0	0	0	0	0	0	0	0	0	0	0	0	0	0	1	0	0	0	0	0	0	0	0	3	0	0	0	1	1	1.51411	1.51336
323.15	589.3	0	6	0	0	0	0	0	1	0	0	0	0	0	0	0	0	0	0	0	0	0	1	0	0	0	0	0	0	0	0	3	0	0	1	0	1	1.5015	1.50181
293.15	589.3	2	7	0	0	0	0	0	0	0	0	0	0	0	0	0	0	0	0	0	0	0	1	0	0	0	0	0	0	0	0	3	0	0	0	1	1	1.5077	1.50676
308.15	589.3	4	18	0	0	0	0	0	2	1	0	0	0	0	0	0	0	0	1	0	0	0	0	0	0	1	0	0	1	0	0	0	0	0	0	0	0	1.49333	1.49412
293.15	589.3	1	3	0	0	0	0	0	0	0	0	0	0	0	0	0	0	0	0	1	0	4	0	0	0	0	1	0	0	0	0	3	0	0	0	1	1	1.4367	1.43713
348.15	589.3	4	3	0	2	0	0	0	0	1	0	0	0	0	0	0	0	0	2	0	0	6	0	0	0	0	0	0	2	0	0	0	0	0	0	0	0	1.3985	1.39781
343.15	589.3	4	9	0	2	0	0	0	0	0	0	0	0	0	0	0	0	0	1	0	0	6	0	0	0	1	0	0	2	0	0	0	0	0	0	0	0	1.4228	1.42225
298.15	589.3	2	9	0	2	0	0	0	0	0	0	0	0	0	0	0	0	0	1	0	0	6	0	0	0	0	0	0	2	0	0	3	0	0	0	1	1	1.43662	1.43635
308.15	589.3	1	7	0	0	0	0	0	0	1	0	0	0	0	0	0	0	0	0	1	0	0	0	0	0	0	0	0	1	0	0	8	1	0	0	1	1	1.52499	1.52536
318.15	589.3	2	3	0	2	0	0	0	0	0	0	0	0	0	0	0	0	0	1	0	0	6	0	0	0	0	0	0	2	0	0	3	0	0	0	1	1	1.4195	1.41948
318.15	589.3	2	2	0	0	0	0	0	0	0	0	0	0	0	0	0	0	0	1	0	0	2	0	0	0	0	0	0	2	4	0	0	0	0	0	1	0	1.4371	1.43868
318.15	589.3	2	4	0	0	0	0	0	0	0	0	0	1	0	0	1	0	0	0	0	0	0	0	0	0	0	0	0	0	0	0	3	0	0	0	1	1	1.5029	1.5039
308.15	589.3	2	5	0	0	0	0	0	0	0	0	0	0	0	0	0	0	0	0	0	0	6	0	0	0	1	0	0	0	0	0	3	0	0	0	1	1	1.41676	1.41509
323.15	589.3	3	4	0	0	0	0	0	0	0	0	0	1	0	0	0	0	0	0	0	0	0	0	0	0	0	0	0	0	0	0	3	0	0	0	1	1	1.4785	1.47938
293.15	589.3	5	13	3	0	0	0	0	0	4	2	0	0	0	0	0	1	0	0	0	0	0	0	0	0	0	0	0	1	0	0	0	0	0	0	0	0	1.4559	1.45769
298.15	589.3	2	3	0	0	0	0	0	0	0	0	0	0	0	0	0	0	0	0	0	0	0	0	0	1	0	0	0	0	0	0	3	0	0	0	1	1	1.581	1.56286
323.15	589.3	2	5	0	0	0	0	0	0	0	0	0	0	0	0	0	0	0	0	0	0	6	0	0	0	1	0	0	0	0	0	3	0	0	0	1	1	1.41175	1.41299
303.15	589.3	2	1	0	0	0	0	0	0	0	0	0	0	0	0	0	0	0	0	0	0	4	0	0	0	0	1	0	0	0	0	3	0	0	0	1	1	1.41117	1.40943
328.15	589.3	4	2	1	0	0	0	0	1	0	0	0	1	0	0	1	0	0	1	0	0	0	0	0	0	0	0	0	0	0	0	0	0	0	0	0	0	1.5072	1.50527
333.15	589.3	1	2	0	2	0	0	0	0	1	0	0	0	0	0	0	0	0	1	0	0	6	0	0	0	0	0	0	2	0	0	5	0	0	0	0	1	1.434	1.43219
298.15	822.7	2	3	0	1	0	0	0	0	1	0	0	0	0	0	0	0	0	0	0	0	3	0	0	0	0	0	0	1	0	0	3	0	0	0	1	1	1.4309	1.43227
298.15	589.3	2	1	0	2	0	0	0	0	0	0	0	0	0	0	0	0	0	1	0	0	6	0	0	0	0	0	0	2	0	0	3	0	0	0	1	1	1.42293	1.42349
338.15	589.3	3	5	0	0	0	0	0	0	2	0	0	0	0	0	0	0	0	0	0	0	0	0	0	0	0	0	0	1	4	0	0	0	0	0	1	0	1.46454	1.46412
298.15	589.3	2	2	0	0	0	0	0	1	0	0	0	1	0	0	1	0	0	0	0	0	0	0	0	0	0	0	0	0	0	0	0	0	0	0	0	0	1.4494	1.44696
338.15	589.3	2	3	0	0	0	0	0	0	0	0	0	0	0	0	0	0	0	0	0	0	6	0	0	0	1	0	0	0	0	0	3	0	0	0	1	1	1.3994	1.39815
313.15	589.3	2	3	0	0	0	0	0	0	0	0	0	0	0	0	0	0	0	0	0	0	4	0	0	0	0	1	0	0	0	0	3	0	0	0	1	1	1.41748	1.41877
318.15	589.3	2	7	0	0	0	0	0	0	0	0	0	0	0	0	0	0	0	0	0	0	0	1	0	0	0	0	0	0	0	0	3	0	0	0	1	1	1.50077	1.50257
343.15	589.3	2	2	0	0	0	0	0	0	0	0	0	0	0	0	0	0	0	1	0	0	2	0	0	0	0	0	0	2	4	0	0	0	0	0	1	0	1.43052	1.43139
308.15	589.3	2	3	0	1	0	0	0	0	1	0	0	0	0	0	0	0	0	0	0	0	3	0	0	0	0	0	0	1	4	0	0	0	0	0	1	0	1.43018	1.42999
303.1	589.3	4	4	0	0	0	8	4	0	2	0	0	0	0	0	0	0	0	0	0	0	0	0	0	0	0	0	0	2	0	0	6	0	0	0	2	2	1.55564	1.55466
313.05	589.3	2	7	0	0	0	0	0	0	0	0	0	0	0	0	0	0	0	0	0	0	6	0	0	0	1	0	0	0	0	0	3	0	0	0	1	1	1.41873	1.41999
283.15	589.3	4	28	0	0	0	0	0	0	0	0	0	0	0	0	0	0	0	0	0	0	0	0	1	0	1	0	0	0	0	0	0	0	0	0	0	0	1.49456	1.49367
308.15	589.3	2	3	0	0	0	0	0	0	0	0	0	0	0	0	0	0	0	0	0	0	4	0	0	0	0	1	0	0	0	0	3	0	0	0	1	1	1.4199	1.41938
303.15	486.1	2	2	0	2	0	0	0	0	0	0	0	0	0	0	0	0	0	1	0	0	6	0	0	0	0	0	0	2	0	0	3	0	0	0	1	1	1.4288	1.43101
293.15	589.3	2	5	0	0	0	0	0	0	0	0	0	0	0	0	0	0	0	0	0	0	4	0	0	0	0	1	0	0	0	0	3	0	0	0	1	1	1.42923	1.42936
285.65	589.3	1	3	0	0	0	0	0	0	0	0	0	0	0	0	0	0	0	0	0	0	4	0	0	0	0	1	0	0	0	0	5	0	0	0	0	1	1.44919	1.44863
343.15	589.3	4	23	0	0	0	0	0	0	0	0	0	1	0	0	0	0	1	0	0	0	0	0	0	0	0	0	0	0	0	0	0	0	0	0	0	0	1.428	1.4283
308.15	589.3	3	3	0	0	0	0	0	0	0	0	0	1	0	0	0	0	0	0	0	0	0	0	0	0	0	0	0	0	0	0	3	0	0	0	1	1	1.4845	1.48713
303.15	589.3	2	3	0	0	0	0	0	0	0	0	0	0	0	0	0	0	0	0	0	0	4	0	0	0	0	1	0	0	0	0	3	0	0	0	1	1	1.42	1.41987
308.15	589.3	2	1	0	2	0	0	0	0	0	0	0	0	0	0	0	0	0	1	0	0	6	0	0	0	0	0	0	2	0	0	4	1	0	0	0	1	1.44493	1.44293
323.15	589.3	2	7	0	0	0	0	0	0	0	0	0	0	0	0	0	0	0	2	0	0	2	0	0	0	0	0	0	2	0	0	0	0	0	0	0	0	1.4376	1.43739
313.15	589.3	2	3	0	0	0	0	0	0	0	0	0	0	1	0	0	0	0	0	0	0	0	0	0	0	0	0	0	0	0	0	3	0	0	0	1	1	1.493	1.49992
338.15	589.3	1	2	0	0	0	0	0	0	0	0	0	0	0	0	0	0	0	1	2	0	0	0	0	0	0	0	0	0	0	0	5	0	0	0	0	1	1.5276	1.52773
318.15	589.3	2	3	0	0	0	0	0	0	1	0	0	0	0	0	0	0	0	1	2	0	0	0	0	0	0	0	0	0	0	0	3	0	0	0	1	1	1.5	1.50352
323.15	589.3	1	3	0	1	0	0	0	0	1	0	0	0	0	0	0	0	0	0	0	0	3	0	0	0	0	0	0	1	0	0	5	0	0	0	0	1	1.45111	1.44985
283.15	589.3	4	21	0	2	0	0	0	0	0	0	0	0	0	0	0	0	0	2	0	0	6	0	0	0	0	0	0	2	0	0	0	0	0	0	0	0	1.4413	1.44013
283.005	632.8	2	5	0	0	0	0	0	0	0	0	0	0	0	0	0	0	0	0	0	0	4	0	0	0	0	1	0	0	0	0	3	0	0	0	1	1	1.4307	1.43012
293.15	589.3	4	4	0	1	1	1	0	0	1	1	0	0	0	0	0	0	1	0	0	0	0	0	0	0	0	0	0	1	4	0	0	0	0	0	1	0	1.49382	1.49296
328.15	589.3	2	3	0	0	0	0	0	0	0	0	0	0	0	0	0	0	0	1	2	0	0	0	0	0	0	0	0	0	4	0	0	0	0	0	1	0	1.48801	1.4856
343.15	589.3	2	3	0	8	0	0	0	0	0	0	0	0	0	0	0	0	0	1	0	0	18	0	0	0	0	0	0	2	0	0	3	0	0	0	1	1	1.37496	1.36995
338.15	589.3	4	6	0	2	0	0	0	0	0	0	0	0	0	0	0	0	0	1	0	0	6	0	0	0	0	0	0	2	0	0	2	3	0	0	0	1	1.4466	1.44728
303.15	589.3	1	3	0	2	0	0	0	0	0	0	0	0	0	0	0	0	0	1	0	0	6	0	0	0	0	0	0	2	0	0	5	0	0	0	0	1	1.4415	1.44156
298.15	589.3	2	3	0	1	0	0	0	0	1	0	0	0	0	0	0	0	0	0	0	0	3	0	0	0	0	0	0	1	0	0	3	0	0	0	1	1	1.4369	1.43753
333.15	589.3	1	5	0	0	0	0	0	0	0	0	0	0	0	0	0	0	0	1	0	0	2	0	0	0	0	0	0	2	0	0	5	0	0	0	0	1	1.46063	1.46026
303.15	589.3	1	4	0	1	0	0	0	0	0	0	0	1	0	0	0	0	0	0	0	0	3	0	0	0	0	0	0	0	0	0	5	0	0	0	0	1	1.4921	1.48651
303.15	589.3	3	1	0	0	0	0	0	0	0	0	0	1	0	0	0	0	0	0	0	0	0	0	0	0	0	0	0	0	0	0	3	0	0	0	1	1	1.49717	1.49926
293.1	589.3	2	4	0	0	0	0	0	2	2	0	0	0	0	0	0	0	0	0	0	0	0	0	0	0	0	0	0	2	0	0	6	0	0	0	2	2	1.50152	1.50166
325.65	589.3	2	3	0	0	0	0	0	0	0	0	0	0	0	0	0	0	0	0	0	0	4	0	0	0	0	1	0	0	0	0	4	1	0	0	0	1	1.45042	1.44642
298.15	430.1	2	3	0	2	0	0	0	0	0	0	0	0	0	0	0	0	0	1	0	0	6	0	0	0	0	0	0	2	0	0	3	0	0	0	1	1	1.437	1.43616
303.15	589.3	2	3	0	0	0	0	0	0	1	0	0	0	0	0	0	0	0	1	2	0	0	0	0	0	0	0	0	0	0	0	3	0	0	0	1	1	1.504	1.50703
323	589.3	3	3	0	0	0	0	0	0	2	0	0	0	0	0	0	0	0	0	0	0	0	0	0	0	0	0	0	1	0	0	3	0	0	0	1	1	1.4719	1.47217
328.15	589.3	2	3	0	0	0	0	0	0	0	0	0	0	0	0	0	0	0	0	0	0	6	0	0	0	1	0	0	0	0	0	3	0	0	0	1	1	1.4015	1.40254
318.15	589.3	2	5	0	0	0	0	0	0	0	0	0	0	0	0	0	0	0	0	0	0	0	0	1	0	0	0	0	0	0	0	3	0	0	0	1	1	1.50232	1.5108
328.15	589.3	4	12	2	0	0	0	0	0	3	1	0	0	0	0	0	1	0	0	0	0	0	0	0	0	0	0	0	1	0	0	0	0	0	0	0	0	1.4397	1.44095
313.15	589.3	1	3	0	2	0	0	0	0	0	0	0	0	0	0	0	0	0	1	0	0	6	0	0	0	0	0	0	2	0	0	5	0	0	0	0	1	1.4386	1.43858
333.15	589.3	2	2	0	2	0	0	0	0	0	0	0	0	0	0	0	0	0	1	0	0	6	0	0	0	0	0	0	2	0	0	4	1	0	0	0	1	1.43403	1.43594
328.15	589.3	5	28	0	0	0	0	0	0	1	0	0	0	0	0	0	0	0	0	0	0	0	0	0	0	1	0	0	1	0	0	0	0	0	0	0	0	1.4638	1.46403
298.1	589.3	0	3	0	2	0	0	0	0	0	0	0	0	0	0	0	0	0	1	1	0	6	0	0	0	0	0	0	2	0	0	5	0	0	0	0	1	1.4561	1.45049
298.15	589.3	3	2	0	0	0	0	0	0	2	0	0	0	0	0	0	0	0	0	0	0	0	0	0	0	0	0	0	1	0	0	3	0	0	0	1	1	1.4784	1.47735
298.15	589.3	1	3	0	2	0	0	0	0	0	0	0	0	0	0	0	0	0	1	0	0	6	0	0	0	0	0	0	2	0	0	5	0	0	0	0	1	1.4433	1.44356
333.15	589.3	3	1	0	0	0	0	0	0	1	0	0	0	0	0	0	0	0	0	0	0	0	0	0	0	0	0	0	1	0	0	3	0	0	0	1	1	1.48638	1.48599
335.65	589.3	2	2	0	2	0	0	0	0	0	0	0	0	0	0	0	0	0	1	0	0	6	0	0	0	0	0	0	2	0	0	4	1	0	0	0	1	1.43741	1.43587
333.15	589.3	2	9	0	2	0	0	0	0	0	0	0	0	0	0	0	0	0	1	0	0	6	0	0	0	0	0	0	2	0	0	3	0	0	0	1	1	1.42452	1.42347
298.15	589.3	4	5	0	2	0	0	0	0	0	0	0	0	0	0	0	0	0	1	0	0	6	0	0	0	0	0	0	2	0	0	2	3	0	0	0	1	1.46466	1.46022
313.15	589.3	3	3	0	0	0	0	0	0	0	0	0	1	0	0	0	0	0	0	0	0	0	0	0	0	0	0	0	0	0	0	3	0	0	0	1	1	1.4831	1.48577
288.37	589.3	2	1	0	1	0	0	0	0	1	0	0	0	0	0	0	0	0	0	0	0	3	0	0	0	0	0	0	1	0	0	3	0	0	0	1	1	1.43572	1.43547
298.15	589.3	4	14	1	0	0	0	0	1	1	0	0	0	0	0	0	0	1	0	0	0	0	0	0	0	1	0	0	1	5	1	0	0	0	0	0	0	1.49313	1.49556
348.15	589.3	3	3	0	2	0	0	0	0	0	0	0	0	0	0	0	0	0	1	0	0	6	0	0	0	0	0	1	2	0	0	0	0	0	0	0	0	1.41215	1.4116
338.15	589.3	2	1	0	0	0	0	0	0	0	0	0	0	0	0	0	0	0	0	0	0	4	0	0	0	0	1	0	0	0	0	3	0	0	0	1	1	1.4036	1.40341
323.15	589.3	2	2	0	2	0	0	0	0	0	0	0	0	0	0	0	0	0	1	0	0	6	0	0	0	0	0	0	2	4	0	0	0	0	0	1	0	1.41389	1.41367
298.15	589.3	1	7	0	0	0	0	0	0	0	0	0	0	0	0	0	0	0	0	1	0	0	1	0	0	0	0	0	0	0	0	3	0	0	0	1	1	1.51562	1.51447
293.15	589.3	2	2	0	2	0	0	0	0	1	0	0	0	0	0	0	0	0	1	0	0	6	0	0	0	0	0	0	2	0	0	3	0	0	0	1	1	1.4286	1.42729
323.15	589.3	1	7	0	0	0	0	0	0	1	0	0	0	0	0	0	0	0	0	1	0	0	0	0	0	0	0	0	1	0	0	8	1	0	0	1	1	1.52145	1.52242
293.15	589.3	2	1	0	2	0	0	0	0	0	0	0	0	0	0	0	0	0	1	0	0	6	0	0	0	0	0	0	2	0	0	4	1	0	0	0	1	1.44938	1.44741
298	589.3	2	9	0	0	0	0	0	0	1	0	0	0	0	0	0	0	0	0	0	0	0	0	0	0	0	0	0	0	0	0	8	1	0	0	1	1	1.5218	1.51956
313.15	589.3	2	2	0	2	0	0	0	0	0	0	0	0	0	0	0	0	0	1	0	0	6	0	0	0	0	0	0	2	5	0	0	0	0	0	1	0	1.4228	1.42458
333	633	4	5	0	0	0	0	0	0	1	0	0	0	0	0	0	0	0	0	0	0	0	0	0	0	0	0	0	1	0	0	6	3	0	0	1	1	1.5011	1.50039
318.15	589.3	2	1	0	0	0	0	0	0	0	0	0	0	0	0	0	0	0	0	4	0	0	0	0	0	0	1	0	0	0	0	3	0	0	0	1	1	1.4396	1.43652
318.15	589.3	5	9	0	0	0	0	0	0	2	0	0	0	0	0	0	0	0	0	0	0	0	0	0	0	1	0	0	1	0	0	0	0	0	0	0	0	1.46912	1.46893
338.15	589.3	4	28	0	0	0	0	0	0	0	0	0	0	0	0	0	0	0	1	2	0	0	0	0	0	1	0	0	0	0	0	0	0	0	0	0	0	1.4709	1.47066
348.15	589.3	3	7	1	1	0	0	0	5	1	0	0	0	0	0	0	0	1	1	0	0	0	0	0	0	0	0	0	1	0	0	0	0	0	0	0	0	1.5044	1.50261
333.15	589.3	3	3	0	0	0	0	0	0	0	0	0	1	0	0	0	0	0	0	0	0	0	0	0	0	0	0	0	0	0	0	3	0	0	0	1	1	1.4782	1.47963
318.15	589.3	2	2	0	0	0	0	0	0	0	0	0	1	0	0	1	0	0	0	0	0	0	0	0	0	0	0	0	0	0	0	3	0	0	0	1	1	1.5145	1.50687
313.15	589.3	1	2	0	2	0	0	0	1	0	0	0	0	0	0	0	0	0	1	0	0	6	0	0	0	0	0	0	2	4	0	0	0	0	0	1	0	1.4234	1.42495
313.15	589.3	1	3	0	0	0	0	0	0	0	0	0	0	0	0	0	0	0	0	0	0	4	0	0	0	0	1	0	0	0	0	5	0	0	0	0	1	1.4418	1.44135
313.15	589.3	2	6	0	2	0	0	0	0	0	0	0	0	0	0	0	0	0	1	0	0	6	0	0	0	0	0	0	2	0	0	3	0	0	0	1	1	1.4298	1.42657
313.15	589.3	1	3	0	2	0	0	0	0	1	0	0	0	0	0	0	0	0	1	0	0	6	0	0	0	0	0	0	2	0	0	5	0	0	0	0	1	1.4406	1.43813
323.15	589.3	5	11	3	0	0	0	0	0	3	1	0	0	0	0	0	1	0	0	0	0	0	0	0	0	0	0	0	1	0	0	0	0	0	0	0	0	1.445	1.44559
313.15	589.3	2	3	0	8	0	0	0	0	0	0	0	0	0	0	0	0	0	1	0	0	18	0	0	0	0	0	0	2	0	0	3	0	0	0	1	1	1.38367	1.384
338.15	589.3	3	3	0	2	0	0	0	0	0	0	0	0	0	0	0	0	0	1	0	0	6	0	0	0	0	0	1	2	0	0	0	0	0	0	0	0	1.4149	1.41425
328.15	589.3	3	4	0	0	0	0	0	0	0	0	0	1	0	0	0	0	0	0	0	0	0	0	0	0	0	0	0	0	0	0	3	0	0	0	1	1	1.4776	1.47859
293.15	589.3	3	0	0	0	0	0	0	0	2	0	0	0	0	0	0	0	0	0	0	0	0	0	0	0	0	0	0	1	0	0	4	1	0	0	0	1	1.5147	1.51545
348.15	589.3	2	1	0	4	0	0	0	0	0	0	0	1	0	0	0	0	0	0	0	0	9	0	0	0	0	0	0	0	0	0	4	1	0	0	0	1	1.40672	1.40703
323.15	822.7	2	1	0	1	0	0	0	0	1	0	0	0	0	0	0	0	0	0	0	0	3	0	0	0	0	0	0	1	0	0	3	0	0	0	1	1	1.4212	1.42411
328.15	589.3	2	2	0	0	0	0	0	0	0	0	0	0	0	0	0	0	0	0	0	0	4	0	0	0	0	1	0	0	0	0	3	0	0	0	1	1	1.4098	1.41129
298.15	589.3	2	1	0	2	0	0	0	0	1	0	0	0	0	0	0	0	0	1	0	0	6	0	0	0	0	0	0	2	0	0	3	0	0	0	1	1	1.4259	1.42639
323.2	589.3	2	3	0	0	0	0	0	0	0	0	0	0	0	0	0	0	0	0	0	0	0	0	0	1	0	0	0	0	0	0	3	0	0	0	1	1	1.5608	1.53623
323.15	589.3	2	7	0	0	0	0	0	3	2	0	0	0	0	2	0	0	0	0	0	0	0	0	0	0	2	0	0	0	0	0	3	0	0	0	1	1	1.46466	1.4597
313.15	589.3	4	14	1	0	0	0	0	1	1	0	0	0	0	0	0	0	0	0	0	0	0	0	0	0	1	0	0	1	4	0	0	0	1	0	1	0	1.48836	1.48925
318.15	589.3	2	7	1	0	0	0	0	0	0	0	1	1	0	0	1	0	0	0	0	0	0	0	0	0	0	0	0	0	0	0	3	0	0	0	1	1	1.5086	1.50965
323.15	589.3	2	1	0	0	0	0	0	0	0	0	0	0	0	0	0	0	0	1	2	0	0	0	0	0	0	0	0	0	0	0	3	0	0	0	1	1	1.50293	1.50251
313.15	589.3	3	0	0	0	0	0	0	0	2	0	0	0	0	0	0	0	0	0	0	0	0	0	0	0	0	0	0	1	0	0	3	0	0	0	1	1	1.4797	1.47766
313.15	589.3	4	4	0	0	0	0	0	1	0	0	0	1	0	0	0	0	0	1	0	0	0	0	0	0	0	0	0	0	0	0	0	0	0	0	0	0	1.465	1.46669
308.15	589.3	2	3	0	1	0	0	0	0	1	0	0	0	0	0	0	0	0	0	0	0	3	0	0	0	0	0	0	1	0	0	3	0	0	0	1	1	1.43448	1.43299
308.2	589.3	2	1	0	0	0	0	0	0	0	0	0	0	0	0	0	0	0	0	0	0	4	0	0	0	0	1	0	0	0	0	3	0	0	0	1	1	1.4082	1.40792
313.15	589.3	4	2	0	2	0	0	0	0	0	0	0	0	0	0	0	0	0	2	0	0	6	0	0	0	0	0	0	2	0	0	0	0	0	0	0	0	1.4009	1.40144
323.15	589.3	4	14	1	0	0	0	0	1	1	0	0	0	0	0	0	0	1	0	0	0	0	0	0	0	1	0	0	1	5	1	0	0	0	0	0	0	1.48547	1.48521
293.15	589.3	2	3	0	0	0	0	0	0	0	0	0	0	0	0	0	0	0	0	0	0	6	0	0	0	1	0	0	0	0	0	3	0	0	0	1	1	1.41069	1.41076
323.15	589.3	3	3	0	0	0	0	0	0	0	0	0	1	0	0	0	0	0	0	0	0	0	0	0	0	0	0	0	0	4	0	0	0	0	0	1	0	1.4632	1.46415
291.193	632.8	2	5	0	0	0	0	0	0	0	0	0	0	0	0	0	0	0	0	0	0	4	0	0	0	0	1	0	0	0	0	3	0	0	0	1	1	1.4285	1.42874
333	589.3	5	0	0	0	0	0	0	0	1	0	0	0	0	0	0	0	0	0	0	0	0	0	0	0	0	0	0	1	0	0	5	4	0	0	1	1	1.5237	1.52203
348.15	589.3	12	32	2	2	0	0	0	0	1	0	0	0	0	1	0	0	0	0	0	0	0	0	0	0	2	0	0	0	0	0	0	0	0	0	0	0	1.45553	1.45666
313.15	589.3	2	1	0	0	0	0	0	0	0	0	0	0	0	0	0	0	0	0	4	0	0	0	0	0	0	1	0	0	0	0	3	0	0	0	1	1	1.4432	1.4428
293.15	589.3	4	2	1	0	0	0	0	1	0	0	0	1	0	0	1	0	0	1	0	0	0	0	0	0	0	0	0	0	0	0	0	0	0	0	0	0	1.5146	1.50586
283.15	589.3	2	5	0	2	0	0	0	0	0	0	0	0	0	0	0	0	0	1	0	0	6	0	0	0	0	0	0	2	0	0	3	0	0	0	1	1	1.4355	1.4341
303.15	589.3	4	1	1	0	0	0	0	0	0	1	0	1	0	0	0	0	1	0	0	0	0	0	0	0	0	0	0	0	4	0	0	0	1	0	1	0	1.4868	1.48008
293.1	589.3	3	3	0	2	0	0	0	0	0	0	0	0	0	0	0	0	0	1	0	0	6	0	0	0	0	0	0	2	0	0	3	2	0	0	0	1	1.4559	1.45884
333.15	589.3	2	7	0	0	0	0	0	0	0	0	0	0	0	0	0	0	0	0	0	0	0	1	0	0	0	0	0	0	0	0	3	0	0	0	1	1	1.49651	1.49896
338.15	589.3	1	2	0	1	0	0	0	0	0	0	0	1	0	0	0	0	0	0	0	0	3	0	0	0	0	0	0	0	0	0	5	0	0	0	0	1	1.5209	1.52519
286.908	589.3	2	5	0	2	0	0	0	0	0	0	0	0	0	0	0	0	0	1	0	0	6	0	0	0	0	0	0	2	0	0	3	0	0	0	1	1	1.4317	1.43253
328.15	589.3	1	7	0	0	0	0	0	0	0	0	0	0	0	0	0	0	0	0	1	0	0	1	0	0	0	0	0	0	0	0	3	0	0	0	1	1	1.50864	1.50985
333.15	589.3	1	3	0	2	0	0	0	0	1	0	0	0	0	0	0	0	0	1	0	0	6	0	0	0	0	0	0	2	0	0	5	0	0	0	0	1	1.4316	1.43379
313.15	589.3	1	7	0	0	0	0	0	0	0	0	0	0	0	0	0	0	0	0	1	0	0	0	1	0	0	0	0	0	0	0	3	0	0	0	1	1	1.526	1.52533
343.15	589.3	1	5	0	0	0	0	0	0	1	0	0	0	0	0	0	0	0	1	3	0	0	0	0	0	0	0	0	0	0	0	3	0	0	0	1	1	1.512	1.50634
298.15	589.3	2	2	0	0	0	0	0	1	1	0	0	0	0	0	1	0	0	0	0	0	0	0	0	0	0	0	0	1	0	0	0	0	0	0	0	0	1.422	1.43238
333.15	589.3	2	5	0	1	0	0	0	0	1	0	0	0	0	0	0	0	0	0	0	0	3	0	0	0	0	0	0	1	0	0	3	0	0	0	1	1	1.43049	1.43375
293.15	589.3	2	3	0	0	0	0	0	0	0	0	0	0	0	0	0	0	0	1	0	0	2	0	0	0	0	0	0	2	4	0	0	0	0	0	1	0	1.4503	1.45149
298.15	589.3	1	6	0	0	0	0	0	0	0	0	0	1	0	0	0	0	0	0	1	0	0	0	0	0	0	0	0	0	0	0	3	0	0	1	0	1	1.468	1.46893
313.15	589.3	2	3	0	2	0	0	0	0	0	0	0	0	0	0	0	0	0	1	0	0	6	0	0	0	0	0	0	2	0	0	4	1	0	0	0	1	1.44103	1.44145
328	589.3	2	9	0	0	0	0	0	0	1	0	0	0	0	0	0	0	0	0	0	0	0	0	0	0	0	0	0	0	0	0	8	1	0	0	1	1	1.5112	1.51136
323.15	589.3	2	1	0	0	0	0	0	0	0	0	0	0	0	0	0	0	0	0	0	0	4	0	0	0	0	1	0	0	0	0	3	0	0	0	1	1	1.4051	1.40593
298.15	589.3	3	0	0	0	0	0	0	0	2	0	0	0	0	0	0	0	0	0	0	0	0	0	0	0	0	0	0	1	0	0	3	0	0	0	1	1	1.48276	1.48021
323.15	589.3	4	2	0	1	1	1	0	0	1	1	0	0	0	0	0	0	1	0	0	0	0	0	0	0	0	0	0	1	0	0	3	0	0	0	1	1	1.48725	1.49074
298.15	589.3	2	7	0	0	0	0	0	0	0	0	0	0	0	0	0	0	0	0	0	0	4	0	0	0	0	1	0	0	0	0	3	0	0	0	1	1	1.43422	1.43312
323.15	589.3	2	0	0	0	0	0	0	0	2	0	0	0	0	0	0	0	0	0	0	0	0	0	0	0	0	0	0	1	0	0	5	0	0	0	0	1	1.5063	1.50487
290.65	589.3	1	2	0	0	0	0	0	0	0	0	0	0	0	0	0	0	0	0	0	0	4	0	0	0	0	1	0	0	0	0	5	0	0	0	0	1	1.44655	1.4474
318.2	589.3	2	1	0	0	0	0	0	0	0	0	0	0	0	0	0	0	0	0	0	0	4	0	0	0	0	1	0	0	0	0	3	0	0	0	1	1	1.4065	1.40624
313.12	589.3	1	3	0	0	0	0	0	0	0	0	0	0	0	0	0	0	0	0	1	0	4	0	0	0	0	1	0	0	0	0	3	0	0	0	1	1	1.4307	1.43154
323.15	589.3	1	4	0	1	0	0	0	0	0	0	0	1	0	0	0	0	0	0	0	0	3	0	0	0	0	0	0	0	0	0	5	0	0	0	0	1	1.4871	1.48053
338.15	589.3	3	4	1	0	0	0	0	2	1	0	0	0	0	0	0	0	0	1	0	0	0	0	0	0	0	0	0	1	4	0	0	0	1	0	1	0	1.48995	1.49168
353.15	589.3	2	2	0	2	0	0	0	0	0	0	0	0	0	0	0	0	0	1	0	0	6	0	0	0	0	0	0	2	0	0	4	1	0	0	0	1	1.42839	1.42769
303.15	589.3	4	25	0	0	0	0	0	0	0	0	0	1	0	0	0	0	1	0	0	0	0	0	0	0	0	0	0	0	0	0	0	0	0	0	0	0	1.4451	1.4457
308.15	589.3	2	3	0	0	0	0	0	1	1	0	0	0	0	0	0	0	0	0	0	0	0	0	0	0	0	0	0	1	0	0	3	0	0	0	1	1	1.4965	1.50044
332.95	589.3	2	5	0	0	0	0	0	0	0	0	0	0	0	0	0	0	0	0	0	0	4	0	0	0	0	1	0	0	0	0	3	0	0	0	1	1	1.42146	1.41814
308.15	589.3	1	3	0	2	0	0	0	0	0	0	0	0	0	0	0	0	0	1	0	0	6	0	0	0	0	0	0	2	0	0	5	0	0	0	0	1	1.44057	1.44058
298.15	589.3	3	3	0	0	0	0	0	0	2	0	0	0	0	0	0	0	0	0	0	0	0	0	0	0	0	0	0	1	0	0	3	0	0	0	1	1	1.47824	1.47904
293.15	589.3	2	5	0	0	0	0	0	0	0	0	0	0	0	0	0	0	0	0	0	0	6	0	0	0	1	0	0	0	0	0	3	0	0	0	1	1	1.41958	1.41889
323.15	589.3	3	4	2	0	0	0	0	1	0	0	0	1	0	0	1	0	0	0	0	0	0	0	0	0	0	0	0	0	0	0	3	0	0	0	1	1	1.497	1.49688
298.15	589.3	2	11	0	2	0	0	0	0	0	0	0	0	0	0	0	0	0	1	0	0	6	0	0	0	0	0	0	2	0	0	3	0	0	0	1	1	1.437	1.43929
308.15	589.3	4	1	0	0	0	0	0	0	0	0	1	0	0	0	0	0	0	1	0	0	0	0	0	0	0	0	0	0	0	0	0	0	0	0	0	0	1.41492	1.41158
313.15	589.3	2	1	0	2	0	0	0	0	0	0	0	0	0	0	0	0	0	1	0	0	6	0	0	0	0	0	0	2	0	0	4	1	0	0	0	1	1.43904	1.44043
333.15	589.3	2	1	0	0	0	0	0	0	2	0	0	0	0	0	0	0	0	0	0	0	0	0	0	0	0	0	0	1	0	0	8	1	0	0	1	1	1.5688	1.56491
293.15	589.3	1	5	0	0	0	0	0	0	0	0	0	0	0	0	0	0	0	0	1	0	0	1	0	0	0	0	0	0	0	0	3	0	0	0	1	1	1.52575	1.52287
323.15	589.3	2	3	0	0	0	0	0	0	0	0	0	0	0	0	0	0	0	0	0	0	4	0	0	0	0	1	0	0	0	0	3	0	0	0	1	1	1.4132	1.4155
333.15	589.3	1	2	0	0	0	0	0	0	0	0	0	0	0	0	0	0	0	0	0	0	4	0	0	0	0	1	0	0	0	0	5	0	0	0	0	1	1.43528	1.43399
313.15	589.3	2	1	0	2	0	0	0	0	0	0	0	0	0	0	0	0	0	1	0	0	6	0	0	0	0	0	0	2	0	0	4	1	0	0	0	1	1.44355	1.44043
298.15	589.3	2	3	0	0	0	0	0	0	0	0	0	0	0	0	0	0	0	0	0	0	6	0	0	0	1	0	0	0	0	0	3	0	0	0	1	1	1.4089	1.41014
298.15	589.3	3	3	0	0	0	0	0	0	2	0	0	0	0	0	0	0	0	0	0	0	0	0	0	0	0	0	0	1	0	0	3	0	0	0	1	1	1.4792	1.47904
308.15	589.3	3	4	2	0	0	0	0	1	0	0	0	1	0	0	1	0	0	0	0	0	0	0	0	0	0	0	0	0	0	0	3	0	0	0	1	1	1.5018	1.5018
323.15	589.3	2	2	0	2	0	0	0	0	0	0	0	0	0	0	0	0	0	1	0	0	6	0	0	0	0	0	0	2	0	0	4	1	0	0	0	1	1.44149	1.43808
323.15	589.3	2	1	0	0	0	0	0	0	0	0	0	0	0	0	0	0	0	1	2	0	0	0	0	0	0	0	0	0	0	0	3	0	0	0	1	1	1.50502	1.50251
313.15	589.3	2	2	0	2	0	0	0	0	0	0	0	0	0	0	0	0	0	1	0	0	6	0	0	0	0	0	0	2	0	0	4	1	0	0	0	1	1.43983	1.44056
303.1	589.3	4	1	0	0	0	0	0	0	3	0	0	0	0	1	0	0	0	0	0	0	0	0	0	0	1	0	0	0	0	0	3	0	0	0	1	1	1.4805	1.48055
333.15	589.3	3	5	0	0	0	0	0	0	2	0	0	0	0	0	0	0	0	0	0	0	0	0	0	0	0	0	0	1	4	0	0	0	0	0	1	0	1.46581	1.4643
318.15	589.3	3	1	0	0	0	0	0	0	0	0	0	1	0	0	0	0	0	0	0	0	0	0	0	0	0	0	0	0	0	0	3	0	0	0	1	1	1.49527	1.49411
303.1	589.3	3	1	0	0	0	0	0	0	1	0	0	0	0	0	0	0	0	0	0	0	0	0	0	0	0	0	0	1	0	0	3	0	0	0	1	1	1.49399	1.49528
303.15	430.1	2	3	0	2	0	0	0	0	0	0	0	0	0	0	0	0	0	1	0	0	6	0	0	0	0	0	0	2	0	0	3	0	0	0	1	1	1.4354	1.43777
333.15	589.3	3	3	0	0	0	0	0	0	0	0	0	1	0	0	0	0	0	0	0	0	0	0	0	0	0	0	0	0	0	0	3	0	0	0	1	1	1.48377	1.47963
308.15	589.3	1	2	0	0	0	0	0	0	0	0	0	0	0	0	0	0	0	1	2	0	0	0	0	0	0	0	0	0	0	0	5	0	0	0	0	1	1.5374	1.5347
313.15	589.3	4	28	0	0	0	0	0	0	0	0	0	0	0	0	0	0	0	0	0	0	0	1	0	0	1	0	0	0	0	0	0	0	0	0	0	0	1.47639	1.47793
328.15	589.3	2	3	0	2	0	0	0	0	0	0	0	0	0	0	0	0	0	1	0	0	6	0	0	0	0	0	0	2	5	0	0	0	0	0	1	0	1.42091	1.42068
293.15	589.3	0	3	0	0	1	1	0	0	0	0	0	0	0	0	0	0	0	0	2	0	0	0	0	0	0	0	1	0	0	0	3	0	0	0	1	1	1.5578	1.55785
298.15	589.3	2	1	0	2	0	0	0	0	0	0	0	0	0	0	0	0	0	1	0	0	6	0	0	0	0	0	0	2	0	0	4	1	0	0	0	1	1.44789	1.44507
333.15	589.3	2	7	0	2	0	0	0	0	0	0	0	0	0	0	0	0	0	1	0	0	6	0	0	0	0	0	0	2	0	0	3	0	0	0	1	1	1.4225	1.42247
323.15	589.3	0	3	0	0	1	1	0	0	0	0	0	0	0	0	0	0	0	0	1	0	0	1	0	0	0	0	0	0	0	0	3	0	0	0	1	1	1.53945	1.5386
298.15	589.3	3	3	0	0	0	0	0	0	2	0	0	0	0	0	0	0	0	0	0	0	0	0	0	0	0	0	0	1	0	0	3	0	0	0	1	1	1.4798	1.47904
313.15	589.3	2	0	0	0	0	0	0	0	2	0	0	0	0	0	0	0	0	0	0	0	0	0	0	0	0	0	0	1	0	0	5	0	0	0	0	1	1.50895	1.51002
288.15	589.3	3	4	0	1	1	1	0	0	1	1	0	0	0	0	0	0	1	0	0	0	0	0	0	0	0	0	0	1	0	0	5	0	0	0	0	1	1.52465	1.52575
318.15	589.3	1	4	0	1	0	0	0	0	0	0	0	1	0	0	0	0	0	0	0	0	3	0	0	0	0	0	0	0	0	0	5	0	0	0	0	1	1.4884	1.48633
298.15	589.3	5	5	2	0	0	0	0	0	0	1	0	1	0	0	0	0	1	0	0	0	0	0	0	0	0	0	0	0	4	0	0	0	1	0	1	0	1.4845	1.48398
353.15	589.3	3	3	0	0	0	0	0	0	0	0	0	1	0	0	0	0	0	0	0	0	0	0	0	0	0	0	0	0	0	0	3	0	0	0	1	1	1.4718	1.47275
308.01	589.3	3	1	0	0	0	0	0	0	1	0	0	0	0	0	0	0	0	0	0	0	0	0	0	0	0	0	0	1	0	0	3	0	0	0	1	1	1.49254	1.49335
303.15	589.3	0	3	0	0	1	1	0	0	0	0	0	0	0	0	0	0	0	0	2	0	0	0	0	0	0	0	1	0	0	0	3	0	0	0	1	1	1.5548	1.55736
298.15	589.3	4	16	0	0	0	0	0	0	0	0	0	0	0	0	0	0	0	0	0	0	0	1	0	0	1	0	0	0	0	0	0	0	0	0	0	0	1.49392	1.4919
313.15	589.3	0	3	0	0	1	1	0	0	0	0	0	0	0	0	0	0	0	0	1	0	0	1	0	0	0	0	0	0	0	0	3	0	0	0	1	1	1.54208	1.54275
298.15	589.3	2	7	0	0	0	0	0	0	0	0	0	0	0	0	0	0	0	0	0	0	6	0	0	0	1	0	0	0	0	0	3	0	0	0	1	1	1.42312	1.42353
303.15	589.3	2	3	0	0	0	0	0	0	0	0	0	0	0	0	0	0	0	0	1	0	0	0	0	0	0	0	1	0	0	0	3	0	0	0	1	1	1.5375	1.54066
310.65	589.3	2	3	0	0	0	0	0	0	0	0	0	0	0	0	0	0	0	1	2	0	0	0	0	0	0	0	0	0	0	0	4	1	0	0	0	1	1.52975	1.52845
308.15	589.3	2	3	0	0	0	0	0	0	0	0	0	0	0	0	0	0	0	0	0	0	4	0	0	0	0	1	0	0	0	0	3	0	0	0	1	1	1.4166	1.41938
298.15	589.3	3	3	0	0	0	0	0	0	0	0	0	1	0	0	0	0	0	0	0	0	0	0	0	0	0	0	0	0	0	0	3	0	0	0	1	1	1.4889	1.49307
308.15	589.3	0	4	0	0	0	0	0	1	0	0	0	0	0	0	0	0	0	0	1	0	0	1	0	0	0	0	0	0	0	0	3	0	0	0	1	1	1.54554	1.54854
288.15	589.3	1	2	0	4	0	0	0	1	0	0	0	1	0	0	0	0	0	0	0	0	9	0	0	0	0	0	0	0	0	0	3	0	0	0	1	1	1.40948	1.41056
310.65	589.3	2	3	0	0	0	0	0	0	0	0	0	0	0	0	0	0	0	0	0	0	4	0	0	0	0	1	0	0	0	0	4	1	0	0	0	1	1.4491	1.45078
323.15	430.1	2	5	0	2	0	0	0	0	0	0	0	0	0	0	0	0	0	1	0	0	6	0	0	0	0	0	0	2	0	0	3	0	0	0	1	1	1.4321	1.43233
333.15	589.3	2	1	0	0	0	0	0	0	0	0	0	0	0	0	0	0	0	0	0	0	4	0	0	0	0	1	0	0	0	0	3	0	0	0	1	1	1.40517	1.40412
333.15	589.3	4	12	2	0	0	0	0	0	3	1	0	0	0	0	0	1	0	0	0	0	0	0	0	0	0	0	0	1	0	0	0	0	0	0	0	0	1.4377	1.43922
313.15	589.3	2	7	0	2	0	0	0	0	0	0	0	0	0	0	0	0	0	2	0	0	6	0	0	0	0	0	0	2	0	0	0	0	0	0	0	0	1.416	1.41794
338.15	589.3	4	2	1	0	0	0	0	1	0	0	0	1	0	0	1	0	0	1	0	0	0	0	0	0	0	0	0	0	0	0	0	0	0	0	0	0	1.5052	1.50588
305.65	589.3	1	1	0	2	0	0	0	0	0	0	0	0	0	0	0	0	0	1	0	0	6	0	0	0	0	0	0	2	0	0	5	0	0	0	0	1	1.43885	1.43886
293.15	589.3	2	1	0	2	0	0	0	0	0	0	0	0	0	0	0	0	0	1	0	0	6	0	0	0	0	0	0	2	0	0	3	0	0	0	1	1	1.42351	1.42438
313.15	589.3	2	2	0	2	0	0	0	0	0	0	0	0	0	0	0	0	0	1	0	0	6	0	0	0	0	0	0	2	0	0	3	0	0	0	1	1	1.42076	1.4211
335.65	589.3	2	3	0	0	0	0	0	0	0	0	0	0	0	0	0	0	0	0	0	0	4	0	0	0	0	1	0	0	0	0	4	1	0	0	0	1	1.44782	1.44394
323.15	589.3	2	1	0	0	0	0	0	0	0	0	0	0	0	0	0	0	0	0	0	0	4	0	0	0	0	1	0	0	0	0	3	0	0	0	1	1	1.4069	1.40593
293.15	589.3	1	1	0	2	0	0	0	0	0	0	0	0	0	0	0	0	0	1	0	0	6	0	0	0	0	0	0	2	0	0	5	0	0	0	0	1	1.44256	1.44345
323.15	589.3	2	1	0	2	0	0	0	0	0	0	0	0	0	0	0	0	0	1	0	0	6	0	0	0	0	0	0	2	0	0	3	0	0	0	1	1	1.416	1.41574
288.15	589.3	2	5	0	0	0	0	0	0	1	0	0	0	0	0	1	0	0	0	0	0	0	0	0	0	0	0	0	1	0	0	3	0	0	0	1	1	1.507	1.50734
303.15	589.3	2	3	0	0	0	0	0	0	0	0	0	0	0	0	0	0	0	0	0	0	4	0	0	0	0	1	0	0	0	0	4	1	0	0	0	1	1.4502	1.45148
323.15	822.7	2	2	0	2	0	0	0	0	0	0	0	0	0	0	0	0	0	1	0	0	6	0	0	0	0	0	0	2	0	0	3	0	0	0	1	1	1.4117	1.41224
333.15	589.3	3	3	0	0	0	0	0	0	2	0	0	0	0	0	0	0	0	0	0	0	0	0	0	0	0	0	0	1	0	0	4	1	0	0	0	1	1.50376	1.50181
298.15	589.3	2	4	0	0	0	0	0	0	1	0	0	0	0	0	1	0	0	0	0	0	0	0	0	0	0	0	0	1	0	0	3	0	0	0	1	1	1.5073	1.50449
328.05	589.3	2	5	0	2	0	0	0	0	0	0	0	0	0	0	0	0	0	1	0	0	6	0	0	0	0	0	0	2	0	0	3	0	0	0	1	1	1.42484	1.421
308.15	589.3	2	3	0	1	0	0	0	0	1	0	0	0	0	0	0	0	0	0	0	0	3	0	0	0	0	0	0	1	4	0	0	0	0	0	1	0	1.43	1.42999
313.15	589.3	3	22	0	0	0	0	0	2	5	0	0	0	0	0	0	0	0	1	0	0	0	0	0	0	0	0	0	1	0	0	0	0	0	0	0	0	1.46818	1.47141
316.746	632.8	2	1	0	2	0	0	0	0	0	0	0	0	0	0	0	0	0	1	0	0	6	0	0	0	0	0	0	2	0	0	3	0	0	0	1	1	1.4163	1.41415
295.65	589.3	1	1	0	1	0	0	0	0	1	0	0	0	0	0	0	0	0	0	0	0	3	0	0	0	0	0	0	1	0	0	5	0	0	0	0	1	1.45969	1.46208
303.15	589.3	2	3	0	0	0	0	0	0	0	0	0	0	0	0	0	0	0	0	1	0	0	0	0	0	0	0	1	0	0	0	3	0	0	0	1	1	1.53768	1.54066
333.15	589.3	2	5	0	0	0	0	0	0	0	0	0	0	0	0	0	0	0	0	0	0	0	1	0	0	0	0	0	0	0	0	3	0	0	0	1	1	1.50492	1.5041
326.237	632.8	2	3	0	0	0	0	0	0	0	0	0	0	0	0	0	0	0	0	0	0	4	0	0	0	0	1	0	0	0	0	3	0	0	0	1	1	1.4139	1.41372
298.15	589.3	4	4	0	1	1	1	0	0	1	1	0	0	0	0	0	0	1	0	0	0	0	0	0	0	0	0	0	1	0	0	3	0	0	0	1	1	1.50401	1.50481
300.78	632.8	2	7	0	0	0	0	0	0	0	0	0	0	0	0	0	0	0	0	0	0	4	0	0	0	0	1	0	0	0	0	3	0	0	0	1	1	1.4312	1.43244
293.15	589.3	1	4	0	2	0	0	0	0	1	0	0	0	0	0	0	0	0	1	0	0	6	0	0	0	0	0	0	2	0	0	5	0	0	0	0	1	1.4433	1.44421
303.15	589.3	5	9	0	0	0	0	0	0	2	0	0	0	0	0	0	0	0	0	0	0	0	0	0	0	1	0	0	1	0	0	0	0	0	0	0	0	1.4728	1.47326
333.15	589.3	2	3	0	0	0	0	0	0	0	0	0	0	0	0	0	0	0	1	0	0	2	0	0	0	0	0	0	2	4	0	0	0	0	0	1	0	1.4396	1.43762
298.15	589.3	5	13	3	0	0	0	0	0	4	2	0	0	0	0	0	1	0	0	0	0	0	0	0	0	0	0	0	1	0	0	0	0	0	0	0	0	1.4542	1.4558
333.15	589.3	2	9	0	0	0	0	0	0	0	0	0	0	0	0	0	0	0	0	0	0	0	1	0	0	0	0	0	0	0	0	3	0	0	0	1	1	1.4864	1.48872
293.15	589.3	2	3	0	0	0	0	0	0	0	0	0	0	0	0	0	0	0	1	2	0	0	0	0	0	0	0	0	0	0	0	3	0	0	0	1	1	1.50996	1.51088
343.15	589.3	2	2	0	2	0	0	0	0	0	0	0	0	0	0	0	0	0	1	0	0	6	0	0	0	0	0	0	2	4	0	0	0	0	0	1	0	1.4083	1.40897
303.15	656.3	2	5	0	0	0	0	0	0	0	0	0	0	0	0	0	0	0	0	0	0	4	0	0	0	0	1	0	0	0	0	3	0	0	0	1	1	1.424	1.42493
298.15	430.1	2	2	0	2	0	0	0	0	0	0	0	0	0	0	0	0	0	1	0	0	6	0	0	0	0	0	0	2	0	0	3	0	0	0	1	1	1.4354	1.43352
290.281	632.8	2	1	0	2	0	0	0	0	0	0	0	0	0	0	0	0	0	1	0	0	6	0	0	0	0	0	0	2	0	0	3	0	0	0	1	1	1.4238	1.42378
293.15	589.3	1	5	0	1	0	0	0	0	1	0	0	1	0	0	0	0	0	0	1	0	3	0	0	0	0	0	0	0	0	0	3	0	0	0	1	1	1.485	1.49217
290.923	632.8	2	3	0	0	0	0	0	0	0	0	0	0	0	0	0	0	0	0	0	0	4	0	0	0	0	1	0	0	0	0	3	0	0	0	1	1	1.4218	1.42135
283.15	589.3	3	1	0	0	0	0	0	0	1	0	0	0	0	0	0	0	0	0	0	0	0	0	0	0	0	0	0	1	0	0	3	0	0	0	1	1	1.5018	1.50014
325.65	589.3	1	3	0	1	0	0	0	0	1	0	0	0	0	0	0	0	0	0	0	0	3	0	0	0	0	0	0	1	0	0	5	0	0	0	0	1	1.45045	1.44854
323.15	589.3	2	18	0	0	0	0	0	0	2	0	0	0	0	0	0	0	0	0	1	0	0	0	0	0	0	0	0	1	0	0	3	0	0	0	1	1	1.47702	1.47398
298.15	589.3	3	3	0	2	0	0	0	0	0	0	0	0	0	0	0	0	0	1	0	0	6	0	0	0	0	0	1	2	0	0	0	0	0	0	0	0	1.4264	1.4256
293.1	589.3	2	3	0	0	0	0	0	0	0	0	0	0	0	0	0	0	0	0	0	0	6	0	0	0	1	0	0	0	0	0	3	0	0	0	1	1	1.4101	1.41033
318.15	589.3	1	5	0	1	0	0	0	0	1	0	0	0	0	0	0	0	0	0	1	0	3	0	0	0	0	0	0	1	0	0	3	0	0	0	1	1	1.52925	1.52582
298.15	589.3	2	1	0	1	0	0	0	0	0	0	0	0	0	0	0	0	0	0	3	0	0	0	0	0	0	0	0	0	0	0	3	0	0	0	1	1	1.51236	1.51228
318.15	589.3	2	5	0	0	0	0	0	0	0	0	0	0	0	0	0	0	0	0	0	0	0	1	0	0	0	0	0	0	0	0	3	0	0	0	1	1	1.51151	1.51077
300.2	589.3	3	2	0	0	0	0	0	0	2	0	0	0	0	0	0	0	0	0	0	0	0	0	0	0	0	0	0	1	0	0	3	0	0	0	1	1	1.4784	1.47676
303.15	589.3	2	5	0	1	0	0	0	0	1	0	0	0	0	0	0	0	0	0	0	0	3	0	0	0	0	0	0	1	0	0	3	0	0	0	1	1	1.43926	1.4392
293.15	589.3	1	5	0	2	0	0	0	0	1	0	0	0	0	0	0	0	0	1	1	0	6	0	0	0	0	0	0	2	0	0	3	0	0	0	1	1	1.442	1.44024
308.15	589.3	1	2	0	2	0	0	0	1	0	0	0	0	0	0	0	0	0	1	0	0	6	0	0	0	0	0	0	2	4	0	0	0	0	0	1	0	1.4249	1.42436
303.15	589.3	1	7	0	0	0	0	0	0	1	0	0	0	0	0	0	0	0	0	1	0	0	0	0	0	0	0	0	1	0	0	8	1	0	0	1	1	1.5261	1.52734
323.15	589.3	1	9	0	2	0	0	0	0	0	0	0	0	0	0	0	0	0	1	0	0	6	0	0	0	0	0	0	2	0	0	5	0	0	0	0	1	1.44091	1.44083
313.15	589.3	2	3	0	2	0	0	0	0	1	0	0	0	0	0	0	0	0	1	0	0	6	0	0	0	0	0	0	2	4	0	0	0	0	0	1	0	1.4211	1.41963
303.15	589.3	1	3	0	0	0	0	0	1	0	0	0	1	0	0	1	0	0	0	0	0	0	0	0	0	0	0	0	0	0	0	5	1	0	0	0	0	1.5358	1.52978
293.15	589.3	3	3	0	0	0	0	0	0	2	0	0	0	0	0	0	0	0	0	0	0	0	0	0	0	0	0	0	1	0	0	3	0	0	0	1	1	1.47876	1.48016
318.15	589.3	1	9	0	2	0	0	0	0	0	0	0	0	0	0	0	0	0	1	0	0	6	0	0	0	0	0	0	2	0	0	5	0	0	0	0	1	1.44239	1.44325
313.15	589.3	2	2	0	2	0	0	0	0	0	0	0	0	0	0	0	0	0	1	0	0	6	0	0	0	0	0	0	2	0	0	3	0	0	0	1	1	1.42016	1.4211
318.15	486.1	2	5	0	2	0	0	0	0	0	0	0	0	0	0	0	0	0	1	0	0	6	0	0	0	0	0	0	2	0	0	3	0	0	0	1	1	1.4289	1.42918
308.15	589.6	2	5	0	0	0	0	0	0	0	0	0	0	0	0	0	0	0	0	0	0	4	0	0	0	0	1	0	0	0	0	3	0	0	0	1	1	1.4249	1.42602
293.1	589.3	3	7	0	2	0	0	0	0	0	0	0	0	0	0	0	0	0	1	0	0	6	0	0	0	0	0	0	2	0	0	3	2	0	0	0	1	1.4526	1.45463
303.15	589.3	2	3	0	0	0	0	0	0	0	0	0	0	0	0	0	0	0	1	2	0	0	0	0	0	0	0	0	0	0	0	3	0	0	0	1	1	1.50732	1.50789
308.15	589.3	2	1	0	2	0	0	0	0	0	0	0	0	0	0	0	0	0	1	0	0	6	0	0	0	0	0	0	2	0	0	3	0	0	0	1	1	1.42022	1.41926
323.15	589.3	2	3	0	2	0	0	0	0	1	0	0	0	0	0	0	0	0	1	0	0	6	0	0	0	0	0	0	2	0	0	3	0	0	0	1	1	1.4226	1.42031
298.15	589.3	2	3	0	0	0	0	0	0	0	0	0	0	0	0	0	0	0	0	0	0	4	0	0	0	0	1	0	0	0	0	3	0	0	0	1	1	1.42475	1.42119
288.15	589.3	2	3	0	0	0	0	0	1	0	0	0	1	0	0	1	0	0	0	0	0	0	0	0	0	0	0	0	0	0	0	0	0	0	0	0	0	1.4561	1.45549
323.15	589.3	3	1	0	0	0	0	0	0	0	0	0	1	0	0	0	0	0	0	0	0	0	0	0	0	0	0	0	0	0	0	3	0	0	0	1	1	1.49277	1.49313
298.15	589.3	4	5	0	2	0	0	0	0	0	0	0	0	0	0	0	0	0	1	0	0	6	0	0	0	0	0	0	2	0	0	2	3	0	0	0	1	1.46108	1.46022
303.15	589.3	2	3	0	0	0	0	0	0	0	0	0	0	0	0	0	0	0	1	2	0	0	0	0	0	0	0	0	0	0	0	3	0	0	0	1	1	1.50588	1.50789
289.625	632.8	2	5	0	0	0	0	0	0	0	0	0	0	0	0	0	0	0	0	0	0	4	0	0	0	0	1	0	0	0	0	3	0	0	0	1	1	1.4289	1.42899
308.15	589.3	2	1	0	0	0	0	0	0	0	0	0	1	0	0	0	0	0	0	0	0	0	0	0	0	0	0	0	0	3	1	3	0	0	1	1	1	1.51073	1.52152
298.15	589.3	0	3	0	0	0	0	0	0	0	0	0	0	0	0	0	0	0	0	2	0	0	0	0	0	0	0	1	0	0	0	8	1	0	0	1	1	1.5666	1.56621
288.15	589.3	3	3	0	0	0	0	0	0	2	0	0	0	0	0	0	0	0	0	0	0	0	0	0	0	0	0	0	1	0	0	3	0	0	0	1	1	1.48213	1.48181
313.15	589.3	3	1	1	2	0	0	0	0	0	0	0	0	0	0	0	0	0	1	0	0	6	0	0	0	0	0	0	2	4	0	0	0	0	0	1	0	1.41982	1.42009
343.15	589.3	2	5	0	0	0	0	0	0	0	0	0	0	0	0	0	0	0	0	0	0	4	0	0	0	0	1	0	0	0	0	3	0	0	0	1	1	1.41621	1.41546
328.15	589.3	3	5	0	0	0	0	0	0	0	0	0	1	0	0	0	0	0	0	0	0	0	0	0	0	0	0	0	0	0	0	3	0	0	0	1	1	1.475	1.4756
308.15	589.3	2	4	0	0	0	0	0	0	0	0	0	1	0	0	1	0	0	0	0	0	0	0	0	0	0	0	0	0	0	0	3	0	0	0	1	1	1.5049	1.50804
313	633	4	5	0	0	0	0	0	0	1	0	0	0	0	0	0	0	0	0	0	0	0	0	0	0	0	0	0	1	0	0	6	3	0	0	1	1	1.5075	1.50774
323.15	589.3	1	3	0	2	0	0	0	0	0	0	0	0	0	0	0	0	0	1	0	0	6	0	0	0	0	0	0	2	0	0	5	0	0	0	0	1	1.43631	1.4368
313.15	656.3	2	2	0	2	0	0	0	0	0	0	0	0	0	0	0	0	0	1	0	0	6	0	0	0	0	0	0	2	0	0	3	0	0	0	1	1	1.418	1.41887
293.15	589.3	2	3	0	0	0	0	0	0	0	0	0	0	0	0	0	0	0	0	0	0	4	0	0	0	0	1	0	0	0	0	3	0	0	0	1	1	1.42295	1.4219
303.15	589.3	5	6	2	0	0	0	0	0	0	1	0	1	0	0	0	0	1	0	0	0	0	0	0	0	0	0	0	0	4	0	0	0	1	0	1	0	1.4805	1.47994
303.15	589.3	2	7	0	0	0	0	0	0	0	0	0	0	0	0	0	0	0	0	0	0	4	0	0	0	0	1	0	0	0	0	3	0	0	0	1	1	1.4305	1.43159
303.15	589.3	4	9	0	2	0	0	0	0	0	0	0	0	0	0	0	0	0	2	0	0	6	0	0	0	0	0	0	2	0	0	0	0	0	0	0	0	1.42491	1.42549
298.2	589.3	3	7	0	0	0	0	0	0	4	0	0	0	0	0	0	0	0	0	0	0	0	0	0	0	0	0	0	1	0	0	3	0	0	0	1	1	1.48	1.47515
298.15	589.3	3	4	0	0	0	0	0	1	0	0	0	1	0	0	1	0	0	1	0	0	0	0	0	0	0	0	0	0	0	0	0	0	0	0	0	0	1.5313	1.52763
288.15	589.3	2	1	0	1	0	0	0	0	1	0	0	0	0	0	0	0	0	0	0	0	3	0	0	0	0	0	0	1	0	0	3	0	0	0	1	1	1.43599	1.43624
353.15	589.3	2	7	0	0	0	0	0	0	0	0	0	0	0	0	0	0	0	0	0	0	0	1	0	0	0	0	0	0	0	0	3	0	0	0	1	1	1.49343	1.49131
313.15	589.3	3	4	0	2	0	0	0	1	0	0	0	0	0	0	0	0	0	2	0	0	6	0	0	0	0	0	0	2	0	0	0	0	0	0	0	0	1.4176	1.4175
323.15	589.3	2	2	0	2	0	0	0	0	0	0	0	0	0	0	0	0	0	1	0	0	6	0	0	0	0	0	0	2	4	0	0	0	0	0	1	0	1.4137	1.41367
333.15	589.3	2	9	0	0	0	0	0	0	0	0	0	0	0	0	0	0	0	0	0	0	0	1	0	0	0	0	0	0	0	0	3	0	0	0	1	1	1.48646	1.48872
353.15	589.3	3	1	1	0	0	0	0	0	0	0	0	1	0	0	1	0	0	0	0	0	0	0	0	0	0	0	0	0	0	0	3	0	0	0	1	1	1.49656	1.49748
313.15	589.3	1	3	0	0	0	0	0	0	0	0	0	0	0	0	0	0	0	1	0	0	2	0	0	0	0	0	0	2	0	0	5	0	0	0	0	1	1.46683	1.46863
323.15	589.3	3	1	0	0	0	0	0	0	2	0	0	0	0	0	0	0	0	0	0	0	0	0	0	0	0	0	0	1	0	0	4	1	0	0	0	1	1.51245	1.50959
323.15	589.3	1	5	0	1	0	0	0	0	1	0	0	1	0	0	0	0	0	0	1	0	3	0	0	0	0	0	0	0	0	0	3	0	0	0	1	1	1.479	1.47895
283.15	589.3	2	7	0	0	0	0	0	0	0	0	0	0	0	0	0	0	0	2	0	0	2	0	0	0	0	0	0	2	0	0	0	0	0	0	0	0	1.4488	1.44801
328.2	589.3	4	4	0	0	0	0	0	0	2	0	0	0	0	0	0	0	0	0	0	0	0	0	0	0	0	0	0	2	0	0	6	0	0	0	2	2	1.50082	1.50146
323.15	589.3	3	1	0	0	0	0	0	0	1	0	0	0	0	0	0	0	0	0	0	0	0	0	0	0	0	0	0	1	0	0	3	0	0	0	1	1	1.48905	1.48816
343.15	589.3	2	5	0	0	0	0	0	0	0	0	0	0	0	0	0	0	0	0	0	0	6	0	0	0	1	0	0	0	0	0	3	0	0	0	1	1	1.406	1.40644
318.15	589.3	5	28	0	0	0	0	0	0	1	0	0	0	0	0	0	0	0	0	0	0	0	0	0	0	1	0	0	1	0	0	0	0	0	0	0	0	1.46702	1.4676
303.15	589.3	2	7	0	0	0	0	0	0	0	0	0	0	0	0	0	0	0	0	0	0	0	1	0	0	0	0	0	0	0	0	3	0	0	0	1	1	1.50501	1.50555
338.15	589.3	4	9	0	2	0	0	0	0	0	0	0	0	0	0	0	0	0	2	0	0	6	0	0	0	0	0	0	2	0	0	0	0	0	0	0	0	1.41468	1.41407
368.1	589.3	2	1	0	2	0	0	0	0	0	0	0	0	0	0	0	0	0	1	0	0	6	0	0	0	0	0	0	2	0	0	3	0	0	0	1	1	1.4033	1.40673
298.15	589.3	2	2	0	0	0	0	0	0	2	0	0	0	0	0	0	0	0	0	0	0	0	0	0	0	0	0	0	1	0	0	5	0	0	0	0	1	1.50252	1.50439
303.15	822.7	2	5	0	2	0	0	0	0	0	0	0	0	0	0	0	0	0	1	0	0	6	0	0	0	0	0	0	2	0	0	3	0	0	0	1	1	1.4221	1.42185
298.15	822.7	2	1	0	0	0	0	0	0	0	0	0	0	0	0	0	0	0	0	0	0	4	0	0	0	0	1	0	0	0	0	3	0	0	0	1	1	1.4059	1.40623
306.222	632.8	2	7	0	0	0	0	0	0	0	0	0	0	0	0	0	0	0	0	0	0	6	0	0	0	1	0	0	0	0	0	3	0	0	0	1	1	1.4193	1.42014
318.15	589.3	2	3	0	0	0	0	0	0	0	0	0	0	0	0	0	0	0	0	0	0	0	0	1	0	0	0	0	0	0	0	3	0	0	0	1	1	1.54052	1.5352
348.15	589.3	3	2	0	0	0	0	0	0	2	0	0	0	0	0	0	0	0	0	0	0	0	0	0	0	0	0	0	1	0	0	3	0	0	0	1	1	1.46596	1.46524
293.15	589.3	12	32	2	2	0	0	0	0	1	0	0	0	0	1	0	0	0	0	0	0	0	0	0	0	2	0	0	0	0	0	0	0	0	0	0	0	1.47374	1.47331
308.15	486.1	2	2	0	0	0	0	0	0	0	0	0	0	0	0	0	0	0	0	0	0	4	0	0	0	0	1	0	0	0	0	3	0	0	0	1	1	1.4206	1.42018
298.15	589.3	5	28	0	0	0	0	0	0	1	0	0	0	0	0	0	0	0	0	0	0	0	0	0	0	1	0	0	1	0	0	0	0	0	0	0	0	1.47346	1.4748
333.15	589.3	2	3	0	2	0	0	0	0	0	0	0	0	0	0	0	0	0	1	0	0	6	0	0	0	0	0	0	2	0	0	4	1	0	0	0	1	1.4358	1.43661
303.15	430.1	2	5	0	2	0	0	0	0	0	0	0	0	0	0	0	0	0	1	0	0	6	0	0	0	0	0	0	2	0	0	3	0	0	0	1	1	1.4386	1.43901
323.15	589.3	2	1	0	0	0	0	0	0	0	0	0	1	0	0	0	0	0	0	0	0	0	0	0	0	0	0	0	0	0	0	3	0	0	1	0	1	1.44791	1.44654
308.15	589.3	5	2	2	0	0	0	0	0	0	1	0	1	0	0	0	0	1	0	0	0	0	0	0	0	0	0	0	0	4	0	0	0	1	0	1	0	1.4846	1.48507
293	589.3	2	4	0	0	0	0	0	0	1	1	0	0	0	0	0	0	0	1	2	0	0	0	0	0	0	0	0	0	0	0	3	0	0	0	1	1	1.522	1.52233
313.15	589.3	1	7	0	0	0	0	0	0	0	0	0	0	0	0	0	0	0	0	1	0	0	0	1	0	0	0	0	0	0	0	3	0	0	0	1	1	1.52607	1.52533
303.15	589.3	2	1	0	4	0	0	0	0	0	0	0	1	0	0	0	0	0	0	0	0	9	0	0	0	0	0	0	0	0	0	4	1	0	0	0	1	1.4199	1.42336
298.15	589.3	2	1	0	0	0	0	0	0	0	0	0	1	0	0	0	0	0	0	0	0	0	0	0	0	0	0	0	0	0	0	3	0	0	1	0	1	1.45769	1.46146
313.15	589.6	2	1	0	0	0	0	0	0	0	0	0	0	0	0	0	0	0	0	0	0	4	0	0	0	0	1	0	0	0	0	3	0	0	0	1	1	1.4077	1.40724
343.15	589.3	1	4	0	1	0	0	0	0	0	0	0	1	0	0	0	0	0	0	0	0	3	0	0	0	0	0	0	0	0	0	5	0	0	0	0	1	1.4821	1.47861
313.15	589.3	4	18	0	0	0	0	0	2	1	0	0	0	0	0	0	0	0	1	0	0	0	0	0	0	1	0	0	1	0	0	0	0	0	0	0	0	1.49198	1.49224
338.15	589.3	0	6	0	4	0	0	0	0	0	2	0	0	0	0	2	0	0	2	0	0	12	0	0	0	0	0	0	4	0	0	6	0	0	0	2	2	1.4439	1.44161
338.15	589.3	4	14	1	0	0	0	0	1	1	0	0	0	0	0	0	0	0	1	0	0	0	0	0	0	0	0	0	1	4	0	0	0	1	0	1	0	1.47377	1.4745
318.15	589.6	2	1	0	1	0	0	0	0	1	0	0	0	0	0	0	0	0	0	0	0	3	0	0	0	0	0	0	1	0	0	3	0	0	0	1	1	1.4283	1.42822
308.15	589.3	3	2	0	0	0	0	0	0	2	0	0	0	0	0	0	0	0	0	0	0	0	0	0	0	0	0	0	1	0	0	4	1	0	0	0	1	1.50386	1.50545
293.15	589.3	4	2	1	0	0	0	0	2	0	0	0	1	0	0	0	0	0	1	0	0	0	0	0	0	0	0	0	0	0	0	0	0	0	0	0	0	1.48146	1.48032
308.15	589.3	2	3	0	0	0	0	0	0	0	0	0	0	0	0	0	0	0	1	2	0	0	0	0	0	0	0	0	0	4	0	0	0	0	0	1	0	1.49392	1.48959
313.15	589.3	2	7	0	1	0	0	0	0	0	0	0	0	0	0	0	0	0	0	3	0	0	0	0	0	0	0	0	0	0	0	3	0	0	0	1	1	1.4964	1.49724
318.15	589.3	2	5	0	2	0	0	0	0	0	0	0	0	0	0	0	0	0	1	0	0	6	0	0	0	0	0	0	2	0	0	3	0	0	0	1	1	1.4265	1.42321
323.15	589.3	2	7	0	0	0	0	0	0	0	0	0	0	0	0	0	0	0	0	0	0	4	0	0	0	0	1	0	0	0	0	3	0	0	0	1	1	1.4255	1.42545
333	589.3	3	3	0	0	0	0	0	0	2	0	0	0	0	0	0	0	0	0	0	0	0	0	0	0	0	0	0	1	0	0	3	0	0	0	1	1	1.4694	1.47066
308.15	589.3	5	13	3	0	0	0	0	0	4	2	0	0	0	0	0	1	0	0	0	0	0	0	0	0	0	0	0	1	0	0	0	0	0	0	0	0	1.4509	1.45393
308.15	589.3	3	20	1	0	0	0	0	0	3	2	0	0	0	0	0	0	0	0	1	0	0	0	0	0	0	0	0	1	0	0	3	0	0	0	1	1	1.47792	1.47803
308.15	589.3	3	2	0	0	0	0	0	0	2	0	0	0	0	0	0	0	0	0	0	0	0	0	0	0	0	0	0	1	0	0	3	0	0	0	1	1	1.47498	1.47568
298.15	589.3	2	7	0	0	0	0	0	0	0	0	0	0	0	0	0	0	0	0	0	0	6	0	0	0	1	0	0	0	0	0	3	0	0	0	1	1	1.42351	1.42353
313.15	589.3	2	3	0	6	0	0	0	0	0	0	0	0	0	0	0	0	0	0	0	0	18	0	0	0	1	0	0	0	0	0	3	0	0	0	1	1	1.37093	1.37475
313.2	589.3	2	3	0	0	0	0	0	0	0	0	0	0	0	0	0	0	0	0	0	0	0	0	0	1	0	0	0	0	0	0	3	0	0	0	1	1	1.5662	1.55136
328.15	589.3	12	32	2	2	0	0	0	0	1	0	0	0	0	1	0	0	0	0	0	0	0	0	0	0	2	0	0	0	0	0	0	0	0	0	0	0	1.46216	1.46207
308.15	589.3	3	2	0	0	0	0	0	1	0	0	0	1	0	0	0	0	0	1	0	0	0	0	0	0	0	0	0	0	3	1	0	0	0	1	0	0	1.539	1.53736
288.15	589.3	5	9	0	0	0	0	0	0	2	0	0	0	0	0	0	0	0	0	0	0	0	0	0	0	1	0	0	1	0	0	0	0	0	0	0	0	1.47891	1.47824
298.15	589.3	2	3	0	8	0	0	0	0	0	0	0	0	0	0	0	0	0	1	0	0	18	0	0	0	0	0	0	2	0	0	3	0	0	0	1	1	1.38807	1.38938
328.15	589.3	1	3	0	0	0	0	0	0	0	0	0	0	0	0	0	0	0	0	0	0	4	0	0	0	0	1	0	0	0	0	5	0	0	0	0	1	1.4375	1.43906
293.23	589.3	2	2	0	0	0	0	0	1	0	0	0	1	0	0	1	0	0	0	0	0	0	0	0	0	0	0	0	0	0	0	0	0	0	0	0	0	1.4506	1.45105
313.15	589.3	4	9	0	2	0	0	0	0	0	0	0	0	0	0	0	0	0	1	0	0	6	0	0	0	1	0	0	2	0	0	0	0	0	0	0	0	1.4314	1.43185
323.15	589.3	4	5	0	2	0	0	0	0	0	0	0	0	0	0	0	0	0	1	0	0	6	0	0	0	0	0	0	2	0	0	2	3	0	0	0	1	1.45304	1.45329
288.15	589.3	3	3	0	0	0	0	0	0	2	0	0	0	0	0	0	0	0	0	0	0	0	0	0	0	0	0	0	1	0	0	4	1	0	0	0	1	1.51631	1.51451
303.15	589.3	2	8	0	0	0	0	0	0	0	0	0	0	0	0	0	0	0	0	0	0	6	0	0	0	1	0	0	0	0	0	3	0	0	0	1	1	1.42394	1.42393
283.15	589.3	2	3	0	0	0	0	0	0	0	0	0	0	0	0	0	0	0	0	0	0	4	0	0	0	0	1	0	0	0	0	4	1	0	0	0	1	1.45518	1.45611
303.15	589.3	2	7	0	2	0	0	0	0	0	0	0	0	0	0	0	0	0	1	0	0	6	0	0	0	0	0	0	2	0	0	3	0	0	0	1	1	1.4305	1.43093
303.15	589.3	3	2	0	1	1	1	0	0	1	1	0	0	0	0	0	0	1	0	0	0	0	0	0	0	0	0	0	1	0	0	8	1	0	0	1	1	1.54007	1.53845
328.15	589.3	3	2	0	0	0	0	0	0	0	0	0	1	0	0	0	0	0	0	0	0	0	0	0	0	0	0	0	0	0	0	3	0	0	0	1	1	1.4835	1.4851
308.15	589.3	2	5	0	0	0	0	0	0	0	0	0	0	0	0	0	0	0	0	0	0	6	0	0	0	1	0	0	0	0	0	3	0	0	0	1	1	1.41501	1.41509
293.12	589.3	2	5	0	0	0	0	0	1	0	0	0	1	0	0	1	0	0	0	0	0	0	0	0	0	0	0	0	0	0	0	0	0	0	0	0	0	1.4554	1.45654
303.2	589.3	2	15	0	2	0	2	0	0	0	0	0	0	0	0	0	0	0	1	0	0	6	0	0	0	0	0	0	2	0	0	3	0	0	0	1	1	1.4476	1.4524
288.15	589.3	2	3	0	0	0	0	0	0	0	0	0	0	0	0	0	0	0	1	2	0	0	0	0	0	0	0	0	0	4	0	0	0	0	0	1	0	1.4862	1.49262
333.15	589.3	1	3	0	2	0	0	0	0	1	0	0	0	0	0	0	0	0	1	0	0	6	0	0	0	0	0	0	2	0	0	5	0	0	0	0	1	1.4353	1.43379
343.15	589.3	2	3	0	2	0	0	0	0	1	0	0	0	0	0	0	0	0	1	0	0	6	0	0	0	0	0	0	2	4	0	0	0	0	0	1	0	1.4138	1.41069
308	633	4	5	0	0	0	0	0	0	1	0	0	0	0	0	0	0	0	0	0	0	0	0	0	0	0	0	0	1	0	0	6	3	0	0	1	1	1.5092	1.50889
328.15	589.3	4	23	0	0	0	0	0	0	0	0	0	1	0	0	0	0	1	0	0	0	0	0	0	0	0	0	0	0	0	0	0	0	0	0	0	0	1.4339	1.43202
298.15	589.3	2	16	0	0	0	0	0	0	2	0	0	0	0	0	0	0	0	0	1	0	0	0	0	0	0	0	0	1	0	0	3	0	0	0	1	1	1.48791	1.48461
333.15	589.3	2	1	0	0	0	0	0	0	0	0	0	0	0	0	0	0	0	0	0	0	4	0	0	0	0	1	0	0	0	0	3	0	0	0	1	1	1.3989	1.40412
333.15	589.3	1	2	0	4	0	0	0	1	1	0	0	0	0	0	0	0	0	0	0	0	9	0	0	0	0	0	0	1	0	0	3	0	0	0	1	1	1.38727	1.38686
318.15	589.3	3	10	0	0	0	0	0	0	2	0	0	0	0	0	0	0	0	0	0	0	0	0	0	0	0	0	0	1	0	0	3	0	0	0	1	1	1.4645	1.46311
298.15	589.3	1	4	0	0	0	0	0	0	0	0	0	0	0	0	0	0	0	1	2	0	0	0	0	0	0	0	0	0	0	0	5	0	0	0	0	1	1.53	1.52901
338.15	589.3	2	3	0	0	0	0	0	0	0	0	0	0	0	0	0	0	0	0	1	0	0	0	0	0	0	0	1	0	0	0	3	0	0	0	1	1	1.52707	1.52731
343.15	589.3	1	3	0	0	0	0	0	0	0	0	0	0	0	0	0	0	0	0	0	0	4	0	0	0	0	1	0	0	0	0	5	0	0	0	0	1	1.4341	1.43367
298.15	589.3	2	7	0	0	0	0	0	0	0	0	0	0	0	0	0	0	0	0	0	0	0	1	0	0	0	0	0	0	0	0	3	0	0	0	1	1	1.50987	1.50555
303.15	656.3	2	2	0	2	0	0	0	0	0	0	0	0	0	0	0	0	0	1	0	0	6	0	0	0	0	0	0	2	0	0	3	0	0	0	1	1	1.421	1.42115
308.15	589.3	1	11	0	0	0	0	0	0	0	0	0	0	0	0	0	0	0	0	1	0	0	0	1	0	0	0	0	0	0	0	3	0	0	0	1	1	1.50786	1.51077
333.15	589.3	1	3	0	0	0	0	0	0	0	0	0	0	0	0	0	0	0	0	0	0	4	0	0	0	0	1	0	0	0	0	5	0	0	0	0	1	1.4366	1.43677
308.15	589.3	1	9	0	0	0	0	0	1	0	0	0	0	0	0	0	0	0	0	0	0	0	1	0	0	0	0	0	0	0	0	3	0	0	0	1	1	1.5093	1.50286
318.15	589.3	2	5	0	2	0	0	0	0	0	0	0	0	0	0	0	0	0	1	0	0	6	0	0	0	0	0	0	2	0	0	3	0	0	0	1	1	1.42414	1.42321
308.15	589.3	3	2	0	2	0	0	0	0	0	0	0	0	0	0	0	0	0	1	0	0	6	0	0	0	0	0	1	2	0	0	0	0	0	0	0	0	1.42026	1.41943
313.15	589.3	2	5	0	1	0	0	0	0	1	0	0	0	0	0	0	0	0	0	0	0	3	0	0	0	0	0	0	1	0	0	3	0	0	0	1	1	1.43633	1.43739
308.15	589.3	5	28	0	0	0	0	0	0	1	0	0	0	0	0	0	0	0	0	0	0	0	0	0	0	1	0	0	1	0	0	0	0	0	0	0	0	1.47025	1.47162
323.15	589.3	1	7	0	0	0	0	0	1	0	0	0	0	0	0	0	0	0	0	0	0	0	1	0	0	0	0	0	0	0	0	3	0	0	0	1	1	1.5037	1.50677
335.65	589.3	2	1	0	2	0	0	0	0	0	0	0	0	0	0	0	0	0	1	0	0	6	0	0	0	0	0	0	2	0	0	4	1	0	0	0	1	1.43691	1.43548
333.15	589.3	1	1	0	0	0	0	0	0	0	0	0	0	0	0	0	0	0	1	0	0	2	0	0	0	0	0	0	2	0	0	5	0	0	0	1	0	1.46032	1.45898
303.15	589.3	2	7	0	0	0	0	0	0	0	0	0	0	0	0	0	0	0	0	0	0	4	0	0	0	0	1	0	0	0	0	3	0	0	0	1	1	1.4302	1.43159
323.15	589.3	3	3	0	0	0	0	0	0	0	0	0	1	0	0	0	0	0	0	0	0	0	0	0	0	0	0	0	0	0	0	3	0	0	0	1	1	1.4807	1.4826
343.15	589.3	2	5	0	0	0	0	0	0	0	0	0	0	0	0	0	0	0	0	0	0	4	0	0	0	0	1	0	0	0	0	3	0	0	0	1	1	1.417	1.41546
297	589.3	2	3	0	0	0	0	0	0	0	0	0	0	0	0	0	0	0	0	0	0	0	0	0	0	0	0	0	0	0	0	5	0	0	0	2	3	1.521	1.53476
338.15	589.3	4	23	0	0	0	0	0	0	0	0	0	1	0	0	0	0	1	0	0	0	0	0	0	0	0	0	0	0	0	0	0	0	0	0	0	0	1.43	1.43056
343.15	589.3	2	7	0	2	0	0	0	0	0	0	0	0	0	0	0	0	0	2	0	0	6	0	0	0	0	0	0	2	0	0	0	0	0	0	0	0	1.4085	1.41162
333.15	589.3	3	4	0	0	0	0	0	0	0	0	0	1	0	0	0	0	0	0	0	0	0	0	0	0	0	0	0	0	0	0	3	0	0	0	1	1	1.4764	1.47908
300.65	589.3	1	2	0	0	0	0	0	0	0	0	0	0	0	0	0	0	0	0	0	0	4	0	0	0	0	1	0	0	0	0	5	0	0	0	0	1	1.44389	1.44293
303.15	589.3	2	5	0	0	0	0	0	0	0	0	0	0	0	0	0	0	0	0	0	0	4	0	0	0	0	1	0	0	0	0	3	0	0	0	1	1	1.4255	1.42733
293.2	589.3	2	1	0	1	0	0	0	0	1	0	0	0	0	0	0	0	0	0	0	0	3	0	0	0	0	0	0	1	0	0	3	0	0	0	1	1	1.4338	1.43514
298.15	589.3	3	1	1	0	0	0	0	0	0	0	0	1	0	0	1	0	0	0	0	0	0	0	0	0	0	0	0	0	0	0	3	0	0	0	1	1	1.51223	1.50728
293.15	589.3	4	4	0	2	0	0	0	0	0	0	0	0	0	0	0	0	0	2	0	0	6	0	0	0	0	0	0	2	0	0	0	0	0	0	0	0	1.4147	1.4169
298.15	589.3	4	28	0	0	0	0	0	0	0	0	0	0	0	0	0	0	0	0	0	0	0	1	0	0	1	0	0	0	0	0	0	0	0	0	0	0	1.48309	1.4829
298.15	589.3	3	1	0	0	0	0	0	0	2	0	0	0	0	0	0	0	0	0	0	0	0	0	0	0	0	0	0	1	0	0	3	0	0	0	1	1	1.48125	1.47947
303.15	589.3	2	3	0	0	0	0	0	0	0	0	0	0	0	0	0	0	0	0	0	0	0	0	1	0	0	0	0	0	0	0	3	0	0	0	1	1	1.54445	1.55086
363.15	589.3	2	7	0	0	0	0	0	0	0	0	0	0	0	0	0	0	0	0	0	0	4	0	0	0	0	1	0	0	0	0	3	0	0	0	1	1	1.4142	1.41343
333.15	589.3	4	9	0	2	0	0	0	0	0	0	0	0	0	0	0	0	0	1	0	0	6	0	0	0	1	0	0	2	0	0	0	0	0	0	0	0	1.4255	1.42645
323.15	589.3	3	3	1	0	0	0	0	2	0	0	0	1	0	0	1	0	0	1	0	0	0	0	0	0	0	0	0	0	0	0	0	0	0	0	0	0	1.5382	1.53551
333.15	589.3	5	28	0	0	0	0	0	0	1	0	0	0	0	0	0	0	0	0	0	0	0	0	0	0	1	0	0	1	0	0	0	0	0	0	0	0	1.46217	1.46254
293.15	589.3	3	3	0	0	0	0	0	1	0	0	0	1	0	0	1	0	0	1	0	0	0	0	0	0	0	0	0	0	0	0	0	0	0	0	0	0	1.5238	1.53044
313.15	589.3	3	10	0	0	0	0	0	0	2	0	0	0	0	0	0	0	0	0	0	0	0	0	0	0	0	0	0	1	0	0	3	0	0	0	1	1	1.4621	1.4633
313.15	589.3	2	5	0	0	0	0	0	0	0	0	0	0	0	0	0	0	0	0	0	0	6	0	0	0	1	0	0	0	0	0	3	0	0	0	1	1	1.41364	1.41394
338.15	589.3	3	2	0	0	0	0	0	0	2	0	0	0	0	0	0	0	0	0	0	0	0	0	0	0	0	0	0	1	0	0	3	0	0	0	1	1	1.4685	1.4674
308.15	589.3	2	3	0	0	0	0	0	0	0	0	0	0	0	0	0	0	0	0	0	0	4	0	0	0	0	1	0	0	0	0	3	0	0	0	1	1	1.41764	1.41938
288.15	589.3	4	28	0	0	0	0	0	0	0	0	0	0	0	0	0	0	0	0	0	0	0	1	0	0	1	0	0	0	0	0	0	0	0	0	0	0	1.48501	1.48653
333.15	589.3	3	3	0	2	0	0	0	0	0	0	0	0	0	0	0	0	0	1	0	0	6	0	0	0	0	0	1	2	0	0	0	0	0	0	0	0	1.4161	1.41653
318.15	589.3	5	18	3	0	0	0	0	0	3	2	0	0	0	0	0	0	0	0	1	0	0	0	0	0	0	0	0	1	0	0	3	0	0	0	1	1	1.47447	1.47458
328.15	589.3	2	4	0	0	0	0	0	0	0	0	0	0	0	0	0	0	0	0	0	0	4	0	0	0	0	1	0	0	0	0	3	0	0	0	1	1	1.4175	1.41508
333.15	589.3	2	5	0	2	0	0	0	0	0	0	0	0	0	0	0	0	0	1	0	0	6	0	0	0	0	0	0	2	0	0	3	0	0	0	1	1	1.41946	1.42049
328.15	589.3	3	7	1	1	0	0	0	5	1	0	0	0	0	0	0	0	1	1	0	0	0	0	0	0	0	0	0	1	0	0	0	0	0	0	0	0	1.50884	1.50889
318.15	589.3	4	2	0	2	0	0	0	0	0	0	0	0	0	0	0	0	0	2	0	0	6	0	0	0	0	0	0	2	0	0	0	0	0	0	0	0	1.3996	1.3965
313.15	589.3	2	1	0	1	0	0	0	0	0	0	0	0	0	0	0	0	0	0	3	0	0	0	0	0	0	0	0	0	0	0	3	0	0	0	1	1	1.50765	1.50653
298.15	589.3	2	5	0	0	0	0	0	0	0	0	0	0	0	0	0	0	0	0	0	0	4	0	0	0	0	1	0	0	0	0	3	0	0	0	1	1	1.427	1.42858
318.15	589.3	5	2	2	0	0	0	0	0	0	1	0	1	0	0	0	0	1	0	0	0	0	0	0	0	0	0	0	0	4	0	0	0	1	0	1	0	1.4814	1.4829
313.15	589.3	2	3	0	0	0	0	0	0	0	0	0	0	0	0	0	0	0	0	1	0	0	0	0	0	0	0	1	0	0	0	3	0	0	0	1	1	1.53472	1.53551
288.15	589.3	3	1	1	0	0	0	0	1	0	0	0	1	0	0	0	0	0	0	0	0	0	0	0	0	0	0	0	0	0	0	3	0	0	0	1	1	1.5026	1.5029
298.15	589.3	2	1	0	2	0	0	0	0	0	0	0	0	0	0	0	0	0	1	0	0	6	0	0	0	0	0	0	2	0	0	3	0	0	0	1	1	1.42286	1.42349
297.743	632.8	2	7	0	0	0	0	0	0	0	0	0	0	0	0	0	0	0	0	0	0	4	0	0	0	0	1	0	0	0	0	3	0	0	0	1	1	1.4319	1.43125
348.15	589.3	4	18	0	0	0	0	0	2	1	0	0	0	0	0	0	0	0	1	0	0	0	0	0	0	1	0	0	1	0	0	0	0	0	0	0	0	1.48142	1.48098
313.15	589.3	2	7	0	0	0	0	0	0	0	0	0	0	0	0	0	0	0	0	0	0	4	0	0	0	0	1	0	0	0	0	3	0	0	0	1	1	1.42772	1.42833
313.15	589.3	1	0	0	0	0	0	0	1	1	0	0	0	0	0	0	0	0	0	0	0	0	0	0	0	0	0	0	1	0	0	3	0	0	1	0	1	1.49174	1.48893
283.15	589.3	2	3	0	0	0	0	0	0	0	0	0	0	0	0	0	0	0	0	0	0	6	0	0	0	1	0	0	0	0	0	3	0	0	0	1	1	1.41332	1.41355
303.15	822.7	2	5	0	0	0	0	0	0	0	0	0	0	0	0	0	0	0	0	0	0	4	0	0	0	0	1	0	0	0	0	3	0	0	0	1	1	1.4203	1.42074
323.15	589.3	4	19	0	0	0	0	0	0	0	0	0	1	0	0	0	0	1	0	0	0	0	0	0	0	0	0	0	0	0	0	0	0	0	0	0	0	1.4315	1.43177
313.13	589.3	2	3	0	2	0	0	0	0	0	0	0	0	0	0	0	0	0	1	0	0	6	0	0	0	0	0	0	2	0	0	3	0	0	0	1	1	1.4215	1.4232
299.314	632.8	2	7	0	0	0	0	0	0	0	0	0	0	0	0	0	0	0	0	0	0	4	0	0	0	0	1	0	0	0	0	3	0	0	0	1	1	1.4315	1.43622
298.15	589.3	2	5	0	0	0	0	0	0	0	0	0	0	0	0	0	0	0	1	2	0	0	0	0	0	0	0	0	0	0	0	3	0	0	0	1	1	1.50419	1.50506
298.15	589.3	1	1	0	0	0	0	0	0	0	0	0	0	0	0	0	0	0	1	2	0	0	0	0	0	0	0	0	0	0	0	5	0	0	0	0	1	1.5463	1.53935
293.15	589.3	1	2	1	0	0	0	0	2	0	0	0	1	0	0	0	1	0	0	0	0	0	0	0	0	0	0	0	0	0	0	0	0	0	0	0	0	1.4386	1.45542
313.15	656.3	2	2	0	0	0	0	0	0	0	0	0	0	0	0	0	0	0	0	0	0	4	0	0	0	0	1	0	0	0	0	3	0	0	0	1	1	1.4113	1.41141
313.15	430.1	2	2	0	0	0	0	0	0	0	0	0	0	0	0	0	0	0	0	0	0	4	0	0	0	0	1	0	0	0	0	3	0	0	0	1	1	1.4242	1.42403
343.15	589.3	1	2	0	2	0	0	0	0	1	0	0	0	0	0	0	0	0	1	0	0	6	0	0	0	0	0	0	2	0	0	5	0	0	0	0	1	1.4314	1.43027
303.15	589.3	1	5	0	2	0	0	0	0	1	0	0	0	0	0	0	0	0	1	1	0	6	0	0	0	0	0	0	2	0	0	3	0	0	0	1	1	1.441	1.43585
313.15	589.3	2	1	0	0	0	0	0	0	0	0	0	0	0	0	0	0	0	0	4	0	0	0	0	0	0	1	0	0	0	0	3	0	0	0	1	1	1.44252	1.4428
288.15	589.3	1	3	0	0	0	0	0	0	0	0	0	0	0	0	0	0	0	0	0	0	4	0	0	0	0	1	0	0	0	0	5	0	0	0	0	1	1.4483	1.44792
313.15	589.3	4	7	0	2	0	0	0	0	0	0	0	0	0	0	0	0	0	2	0	0	6	0	0	0	0	0	0	2	0	0	0	0	0	0	0	0	1.4203	1.41907
298.15	589.3	3	1	1	0	0	0	0	0	0	0	0	1	0	0	1	0	0	0	0	0	0	0	0	0	0	0	0	0	0	0	3	0	0	0	1	1	1.5041	1.50728
323.15	589.3	2	3	0	0	0	0	0	1	0	0	0	1	0	0	1	0	0	0	0	0	0	0	0	0	0	0	0	0	0	0	0	0	0	0	0	0	1.4464	1.44456
313.15	589.6	2	3	0	2	0	0	0	0	0	0	0	0	0	0	0	0	0	1	0	0	6	0	0	0	0	0	0	2	0	0	3	0	0	0	1	1	1.4219	1.42298
338.15	589.3	2	3	0	0	0	0	0	0	0	0	0	0	0	0	0	0	0	1	2	0	0	0	0	0	0	0	0	0	4	0	0	0	0	0	1	0	1.479	1.48279
308.15	486.1	2	5	0	0	0	0	0	0	0	0	0	0	0	0	0	0	0	0	0	0	4	0	0	0	0	1	0	0	0	0	3	0	0	0	1	1	1.4307	1.43096
308.15	589.3	1	2	0	0	0	0	0	0	0	0	0	0	0	0	0	0	0	0	0	0	4	0	0	0	0	1	0	0	0	0	5	0	0	0	0	1	1.4419	1.44111
308.15	589.3	2	1	0	0	0	0	0	0	0	0	0	0	0	0	0	0	0	0	0	0	4	0	0	0	0	1	0	0	0	0	3	0	0	0	1	1	1.4077	1.40895
288.37	589.3	2	1	0	0	0	0	0	0	0	0	0	0	0	0	0	0	0	1	2	0	0	0	0	0	0	0	0	0	0	0	3	0	0	0	1	1	1.51745	1.51571
318.15	589.3	1	2	0	2	0	0	0	1	0	0	0	0	0	0	0	0	0	1	0	0	6	0	0	0	0	0	0	2	0	0	3	0	0	0	1	1	1.4276	1.42479
298.15	589.3	3	3	0	0	0	0	0	0	0	0	0	1	0	0	0	0	0	0	0	0	0	0	0	0	0	0	0	0	4	0	0	0	0	0	1	0	1.46998	1.4705
303.15	589.3	2	7	0	0	0	0	0	0	0	0	0	0	0	0	0	0	0	0	0	0	0	1	0	0	0	0	0	0	0	0	3	0	0	0	1	1	1.50721	1.50555
303.15	589.3	4	5	1	0	0	0	0	0	0	1	0	1	0	0	0	0	1	0	0	0	0	0	0	0	0	0	0	0	4	0	0	0	1	0	1	0	1.483	1.48291
318.15	589.3	2	3	0	0	0	0	0	0	0	0	0	0	0	0	0	0	0	0	0	0	4	0	0	0	0	1	0	0	0	0	4	1	0	0	0	1	1.4422	1.44837
318.15	589.3	0	6	0	0	0	0	0	1	0	0	0	0	0	0	0	0	0	0	0	0	0	1	0	0	0	0	0	0	0	0	3	0	0	1	0	1	1.5028	1.50498
293.15	589.3	2	7	0	0	0	0	0	0	0	0	0	0	0	0	0	0	0	0	0	0	4	0	0	0	0	1	0	0	0	0	3	0	0	0	1	1	1.4325	1.43437
298.15	589.3	4	11	2	0	0	0	0	0	2	0	0	1	0	0	0	1	0	0	0	0	0	0	0	0	0	0	0	1	0	0	0	0	0	0	0	0	1.4512	1.4523
338.15	589.3	8	3	3	0	0	0	0	0	1	0	0	0	0	0	0	0	0	0	0	0	0	0	0	0	1	0	0	1	0	0	4	2	0	0	0	0	1.50537	1.50615
283	589.3	3	3	0	0	0	0	0	0	2	0	0	0	0	0	0	0	0	0	0	0	0	0	0	0	0	0	0	1	0	0	3	0	0	0	1	1	1.4831	1.48298
338.15	589.3	2	2	0	0	0	0	0	0	0	0	0	0	0	0	0	0	0	0	0	0	4	0	0	0	0	1	0	0	0	0	3	0	0	0	1	1	1.4075	1.40822
323.15	589.3	3	0	0	0	0	0	0	0	2	0	0	0	0	0	0	0	0	0	0	0	0	0	0	0	0	0	0	1	0	0	4	1	0	0	0	1	1.5062	1.50725
298.15	589.3	3	3	0	0	0	0	0	0	2	0	0	0	0	0	0	0	0	0	0	0	0	0	0	0	0	0	0	1	0	0	3	0	0	0	1	1	1.4782	1.47904
333.15	589.3	4	28	0	0	0	0	0	0	0	0	0	0	0	0	0	0	0	0	0	0	0	1	0	0	1	0	0	0	0	0	0	0	0	0	0	0	1.47029	1.47087
353.15	589.3	4	14	1	0	0	0	0	1	1	0	0	0	0	0	0	0	0	1	0	0	0	0	0	0	0	0	0	1	4	0	0	0	1	0	1	0	1.46984	1.46927
298.15	589.3	4	3	0	0	0	0	0	0	3	0	0	0	0	1	0	0	0	0	0	0	0	0	0	0	1	0	0	0	0	0	3	0	0	0	1	1	1.47304	1.47338
323.2	589.3	2	4	0	2	0	0	0	0	2	0	0	0	0	0	0	0	0	0	0	0	6	0	0	0	0	0	0	2	0	0	6	0	0	0	2	2	1.4363	1.43563
308.15	822.7	2	2	0	0	0	0	0	0	0	0	0	0	0	0	0	0	0	0	0	0	4	0	0	0	0	1	0	0	0	0	3	0	0	0	1	1	1.409	1.40845
335.65	589.3	1	1	0	1	0	0	0	0	1	0	0	0	0	0	0	0	0	0	0	0	3	0	0	0	0	0	0	1	0	0	5	0	0	0	0	1	1.44859	1.45123
313.15	589.3	2	3	0	0	0	0	0	0	0	0	0	0	0	0	0	0	0	1	2	0	0	0	0	0	0	0	0	0	0	0	3	0	0	0	1	1	1.50411	1.50383
343.15	589.3	2	2	0	2	0	0	0	0	1	0	0	0	0	0	0	0	0	1	0	0	6	0	0	0	0	0	0	2	0	0	3	0	0	0	1	1	1.4154	1.41384
313	589.3	2	7	0	0	0	0	0	0	1	1	0	0	0	0	0	0	0	1	2	0	0	0	0	0	0	0	0	0	0	0	3	0	0	0	1	1	1.501	1.50593
296	589.3	2	3	0	0	0	0	0	0	0	0	0	0	0	0	0	0	0	0	0	0	0	0	0	0	0	0	0	0	0	0	5	0	0	0	2	3	1.521	1.53476
318.15	589.3	3	2	0	2	0	0	0	0	0	0	0	0	0	0	0	0	0	1	0	0	6	0	0	0	0	0	1	2	0	0	0	0	0	0	0	0	1.4175	1.41619
335.65	589.3	1	2	0	0	0	0	0	0	0	0	0	0	0	0	0	0	0	0	0	0	4	0	0	0	0	1	0	0	0	0	5	0	0	0	0	1	1.43463	1.43492
333.15	589.3	1	2	0	2	0	0	0	0	1	0	0	0	0	0	0	0	0	1	0	0	6	0	0	0	0	0	0	2	0	0	5	0	0	0	0	1	1.4317	1.43219
283.15	589.3	2	3	0	1	0	0	0	0	0	0	0	0	0	0	0	0	0	0	3	0	0	0	0	0	0	0	0	0	0	0	3	0	0	0	1	1	1.51343	1.51213
313.15	589.3	2	7	0	2	0	0	0	0	0	0	0	0	0	0	0	0	0	2	0	0	6	0	0	0	0	0	0	2	0	0	0	0	0	0	0	0	1.41878	1.41794
300.1	589.3	1	1	0	0	0	0	0	1	1	0	0	0	0	0	0	1	0	0	0	0	0	0	0	0	0	0	0	1	0	0	0	0	0	0	0	0	1.4489	1.44841
293.15	589.3	2	3	0	2	0	0	0	0	0	0	0	0	0	0	0	0	0	1	0	0	6	0	0	0	0	0	0	2	5	0	0	0	0	0	1	0	1.43105	1.43024
308.15	589.3	4	5	0	2	0	0	0	0	0	0	0	0	0	0	0	0	0	1	0	0	6	0	0	0	0	0	0	2	0	0	2	3	0	0	0	1	1.45787	1.45972
318.15	589.3	3	3	0	0	0	0	0	0	2	0	0	0	0	0	0	0	0	0	0	0	0	0	0	0	0	0	0	1	0	0	3	0	0	0	1	1	1.474	1.4737
308.15	589.3	2	5	0	0	0	0	0	0	0	0	0	0	0	0	0	0	0	0	0	0	6	0	0	0	1	0	0	0	0	0	3	0	0	0	1	1	1.4148	1.41509
303.15	589.3	3	6	0	0	0	0	0	0	0	0	0	1	0	0	0	0	0	0	0	0	0	0	0	0	0	0	0	0	0	0	3	0	0	0	1	1	1.481	1.48247
318.15	486.1	2	1	0	0	0	0	0	0	0	0	0	0	0	0	0	0	0	0	0	0	4	0	0	0	0	1	0	0	0	0	3	0	0	0	1	1	1.412	1.41475
323.15	589.3	2	7	1	0	0	0	0	0	0	0	1	1	0	0	1	0	0	0	0	0	0	0	0	0	0	0	0	0	0	0	3	0	0	0	1	1	1.5077	1.50756
293	589.3	2	1	0	2	0	0	0	0	0	0	0	0	0	0	0	0	0	1	0	0	6	0	0	0	0	0	0	2	0	0	3	0	0	0	1	1	1.4232	1.42495
308.15	589.3	2	5	0	0	0	0	0	0	0	0	0	0	0	0	0	0	0	0	0	0	4	0	0	0	0	1	0	0	0	0	3	0	0	0	1	1	1.42791	1.42624
318.15	589.3	1	7	0	0	0	0	0	0	0	0	0	0	0	0	0	0	0	0	1	0	0	0	1	0	0	0	0	0	0	0	3	0	0	0	1	1	1.52822	1.52628
287.911	632.8	2	5	0	0	0	0	0	0	0	0	0	0	0	0	0	0	0	0	0	0	4	0	0	0	0	1	0	0	0	0	3	0	0	0	1	1	1.4294	1.42957
343.15	589.3	1	3	0	2	0	0	0	0	0	0	0	0	0	0	0	0	0	1	0	0	6	0	0	0	0	0	0	2	0	0	5	0	0	0	0	1	1.4294	1.43094
323.15	589.3	2	1	0	2	0	0	0	0	0	0	0	0	0	0	0	0	0	1	0	0	6	0	0	0	0	0	0	2	0	0	3	0	0	0	1	1	1.41555	1.41574
293.15	589.3	2	1	0	2	0	0	0	0	0	0	0	0	0	0	0	0	0	1	0	0	6	0	0	0	0	0	0	2	0	0	4	1	0	0	0	1	1.44529	1.44741
323.15	589.3	3	26	1	0	0	0	0	0	3	2	0	0	0	0	0	0	0	0	1	0	0	0	0	0	0	0	0	1	0	0	3	0	0	0	1	1	1.46909	1.46845
328.05	589.3	2	5	0	0	0	0	0	0	0	0	0	0	0	0	0	0	0	0	0	0	4	0	0	0	0	1	0	0	0	0	3	0	0	0	1	1	1.42232	1.41853
323.15	589.3	0	6	0	4	0	0	0	0	0	2	0	0	0	0	2	0	0	2	0	0	12	0	0	0	0	0	0	4	0	0	6	0	0	0	2	2	1.4477	1.44699
333.15	589.3	2	1	0	1	0	0	0	0	0	0	0	0	0	0	0	0	0	0	3	0	0	0	0	0	0	0	0	0	0	0	3	0	0	0	1	1	1.49949	1.49892
328.15	589.3	2	7	0	0	0	0	0	0	0	0	0	0	0	0	0	0	0	0	0	0	0	1	0	0	0	0	0	0	0	0	3	0	0	0	1	1	1.49816	1.49901
313.15	589.3	1	4	0	1	0	0	0	0	0	0	0	1	0	0	0	0	0	0	0	0	3	0	0	0	0	0	0	0	0	0	5	0	0	0	0	1	1.4895	1.48614
353.15	589.3	2	3	0	1	0	0	0	0	0	0	0	0	0	0	0	0	0	0	3	0	0	0	0	0	0	0	0	0	0	0	3	0	0	0	1	1	1.48809	1.4868
308.15	589.3	2	5	0	2	0	0	0	0	0	0	0	0	0	0	0	0	0	1	0	0	6	0	0	0	0	0	0	2	0	0	3	0	0	0	1	1	1.4294	1.42726
313	589.3	3	2	0	0	0	0	0	0	2	0	0	0	0	0	0	0	0	0	0	0	0	0	0	0	0	0	0	1	0	0	3	0	0	0	1	1	1.4745	1.47309
293.15	589.3	2	6	0	0	0	0	0	0	0	0	0	0	0	0	0	0	0	0	0	0	6	0	0	0	1	0	0	0	0	0	3	0	0	0	1	1	1.42172	1.42134
298.1	589.3	2	4	0	2	0	0	0	0	2	0	0	0	0	0	0	0	0	0	0	0	6	0	0	0	0	0	0	2	0	0	6	0	0	0	2	2	1.44245	1.44014
283.15	589.3	2	3	0	2	0	0	0	0	1	0	0	0	0	0	0	0	0	1	0	0	6	0	0	0	0	0	0	2	0	0	3	0	0	0	1	1	1.4331	1.43191
323.15	656.3	2	5	0	0	0	0	0	0	0	0	0	0	0	0	0	0	0	0	0	0	4	0	0	0	0	1	0	0	0	0	3	0	0	0	1	1	1.4184	1.4187
283.15	589.3	4	1	0	0	0	0	0	0	0	0	1	0	0	0	0	0	0	1	0	0	0	0	0	0	0	0	0	0	0	0	0	0	0	0	0	0	1.42303	1.42218
303.15	589.3	2	3	0	0	0	0	0	0	0	0	0	0	0	0	0	0	0	0	0	0	6	0	0	0	1	0	0	0	0	0	3	0	0	0	1	1	1.4085	1.40901
283.15	589.3	5	9	0	0	0	0	0	0	2	0	0	0	0	0	0	0	0	0	0	0	0	0	0	0	1	0	0	1	0	0	0	0	0	0	0	0	1.4782	1.47867
318.15	589.3	4	2	1	0	0	0	0	0	0	1	0	1	0	0	0	0	1	0	0	0	0	0	0	0	0	0	0	0	4	0	0	0	1	0	1	0	1.4815	1.48256
338.15	589.3	2	3	0	0	0	0	0	0	0	0	0	0	0	0	0	0	0	0	0	0	4	0	0	0	0	1	0	0	0	0	3	0	0	0	1	1	1.4098	1.41183
313.2	589.3	4	3	0	0	0	0	0	0	3	0	0	0	0	1	0	0	0	0	0	0	0	0	0	0	1	0	0	0	0	0	3	0	0	0	1	1	1.4691	1.47139
288.15	589.3	4	14	1	0	0	0	0	1	1	0	0	0	0	0	0	0	1	0	0	0	0	0	0	0	1	0	0	1	5	1	0	0	0	0	0	0	1.49654	1.49752
293	589.3	2	6	0	0	0	0	0	0	1	1	0	0	0	0	0	0	0	1	2	0	0	0	0	0	0	0	0	0	0	0	3	0	0	0	1	1	1.514	1.51589
303.15	589.3	4	5	0	2	0	0	0	0	0	0	0	0	0	0	0	0	0	1	0	0	6	0	0	0	0	0	0	2	0	0	2	3	0	0	0	1	1.45947	1.4598
308.15	589.3	3	1	0	0	0	0	0	0	0	0	0	1	0	0	0	0	0	0	0	0	0	0	0	0	0	0	0	0	0	0	3	0	0	0	1	1	1.49693	1.49745
323.15	589.3	3	2	0	0	0	0	0	0	2	0	0	0	0	0	0	0	0	0	0	0	0	0	0	0	0	0	0	1	0	0	4	1	0	0	0	1	1.49965	1.50169
298.15	589.3	6	12	0	0	0	0	0	0	3	0	0	0	0	1	0	0	0	0	0	0	0	0	0	0	2	0	0	0	0	0	0	0	0	0	0	0	1.46618	1.46642
298.15	589.3	3	3	0	0	0	0	0	0	2	0	0	0	0	0	0	0	0	0	0	0	0	0	0	0	0	0	0	1	0	0	3	0	0	0	1	1	1.47948	1.47904
298.15	589.3	3	1	1	2	0	0	0	0	0	0	0	0	0	0	0	0	0	1	0	0	6	0	0	0	0	0	0	2	0	0	3	0	0	0	1	1	1.42699	1.43133
293.15	589.3	2	3	0	2	0	0	0	0	0	0	0	0	0	0	0	0	0	1	0	0	6	0	0	0	0	0	0	2	0	0	3	0	0	0	1	1	1.42853	1.42881
318.15	589.3	2	2	0	2	0	0	0	0	0	0	0	0	0	0	0	0	0	1	0	0	6	0	0	0	0	0	0	2	0	0	4	1	0	0	0	1	1.43862	1.44048
338.15	589.3	4	16	0	0	0	0	0	0	0	0	0	0	0	0	0	0	0	0	0	0	0	1	0	0	1	0	0	0	0	0	0	0	0	0	0	0	1.48104	1.47849
353.15	589.3	2	5	0	0	0	0	0	0	0	0	0	0	0	0	0	0	0	0	4	0	0	0	0	0	0	1	0	0	0	0	3	0	0	0	1	1	1.43437	1.43321
343.2	589.3	2	13	0	2	0	4	0	0	0	0	0	0	0	0	0	0	0	1	0	0	6	0	0	0	0	0	0	2	0	0	3	0	0	0	1	1	1.4517	1.44445
328.15	589.3	3	5	0	0	0	0	0	0	0	0	0	1	0	0	0	0	0	0	0	0	0	0	0	0	0	0	0	0	0	0	3	0	0	0	1	1	1.4774	1.4756
298.15	589.3	2	3	0	0	0	0	0	0	0	0	0	0	0	0	0	0	0	0	0	0	4	0	0	0	0	1	0	0	0	0	4	1	0	0	0	1	1.452	1.45204
323.15	589.3	3	4	1	0	0	0	0	1	0	0	0	1	0	0	0	0	0	0	0	0	0	0	0	0	0	0	0	0	0	0	3	0	0	0	1	1	1.485	1.48214
293.1	589.3	2	5	0	0	0	0	0	0	0	0	0	0	0	0	0	0	0	0	0	0	6	0	0	0	1	0	0	0	0	0	3	0	0	0	1	1	1.4176	1.41839
318.15	589.6	2	2	0	0	0	0	0	0	0	0	0	0	0	0	0	0	0	0	0	0	4	0	0	0	0	1	0	0	0	0	3	0	0	0	1	1	1.4122	1.41302
300.1	589.3	2	1	1	0	0	0	0	1	0	0	0	1	0	0	0	1	0	0	0	0	0	0	0	0	0	0	0	0	0	0	0	0	0	0	0	0	1.4581	1.45388
293.15	589.3	2	0	0	0	0	0	0	0	2	0	0	0	0	0	0	0	0	0	0	0	0	0	0	0	0	0	0	1	0	0	5	0	0	0	0	1	1.51431	1.51444
313.15	589.3	5	11	3	0	0	0	0	0	3	1	0	0	0	0	0	1	0	0	0	0	0	0	0	0	0	0	0	1	0	0	0	0	0	0	0	0	1.4483	1.44932
338.44	589.3	3	1	0	0	0	0	0	0	1	0	0	0	0	0	0	0	0	0	0	0	0	0	0	0	0	0	0	1	0	0	7	2	0	0	1	1	1.53409	1.53545
293.15	589.3	1	2	0	0	0	0	0	0	0	0	0	0	0	0	0	0	0	0	0	0	4	0	0	0	0	1	0	0	0	0	5	0	0	0	0	1	1.44588	1.44662
308.15	589.3	3	1	1	2	0	0	0	0	0	0	0	0	0	0	0	0	0	1	0	0	6	0	0	0	0	0	0	2	0	0	3	0	0	0	1	1	1.42387	1.42512
313.15	656.3	2	7	0	0	0	0	0	0	0	0	0	0	0	0	0	0	0	0	0	0	4	0	0	0	0	1	0	0	0	0	3	0	0	0	1	1	1.4262	1.42494
298.15	589.3	2	3	0	0	0	0	0	0	0	0	0	1	0	0	0	1	0	0	0	0	0	0	0	0	0	0	0	0	0	0	0	0	0	0	0	0	1.4426	1.44431
318.15	589.3	2	3	0	0	0	0	0	0	0	0	0	0	0	0	0	0	0	1	2	0	0	0	0	0	0	0	0	0	4	0	0	0	0	0	1	0	1.49099	1.48789
333.15	589.3	2	4	0	2	0	0	0	0	1	0	0	0	0	0	0	0	0	1	0	0	6	0	0	0	0	0	0	2	0	0	3	0	0	0	1	1	1.4177	1.41791
293.15	589.3	4	11	2	0	0	0	0	0	2	0	0	1	0	0	0	1	0	0	0	0	0	0	0	0	0	0	0	1	0	0	0	0	0	0	0	0	1.4525	1.45344
313.15	589.3	5	18	3	0	0	0	0	0	3	2	0	0	0	0	0	0	0	0	1	0	0	0	0	0	0	0	0	1	0	0	3	0	0	0	1	1	1.4758	1.47539
318.15	822.7	2	3	0	2	0	0	0	0	0	0	0	0	0	0	0	0	0	1	0	0	6	0	0	0	0	0	0	2	0	0	3	0	0	0	1	1	1.4149	1.41304
283.15	589.3	1	1	0	2	0	0	0	0	1	0	0	0	0	0	0	0	0	1	0	0	6	0	0	0	0	0	0	2	0	0	5	0	0	0	0	1	1.4454	1.4454
315.65	589.3	1	1	0	1	0	0	0	0	1	0	0	0	0	0	0	0	0	0	0	0	3	0	0	0	0	0	0	1	0	0	5	0	0	0	0	1	1.45415	1.45818
283.15	589.3	2	2	0	2	0	0	0	0	1	0	0	0	0	0	0	0	0	1	0	0	6	0	0	0	0	0	0	2	4	0	0	0	0	0	1	0	1.421	1.42447
298.15	589.3	2	0	0	0	0	0	0	0	2	0	0	0	0	0	0	0	0	0	0	0	0	0	0	0	0	0	0	1	0	0	5	0	0	0	0	1	1.51296	1.51289
323.15	589.3	1	7	0	0	0	0	0	0	0	0	0	0	0	0	0	0	0	0	1	0	0	0	1	0	0	0	0	0	0	0	3	0	0	0	1	1	1.52354	1.52518
288.15	589.3	2	3	0	0	0	0	0	0	0	0	0	0	0	0	0	0	0	1	2	0	0	0	0	0	0	0	0	0	4	0	0	0	0	0	1	0	1.49968	1.49262
293.15	589.3	2	5	0	0	0	0	0	0	0	0	0	0	0	0	0	0	0	0	0	0	0	0	1	0	0	0	0	0	0	0	3	0	0	0	1	1	1.5268	1.51907
303.15	589.3	5	3	2	0	0	0	0	0	0	1	0	1	0	0	0	0	1	0	0	0	0	0	0	0	0	0	0	0	4	0	0	0	1	0	1	0	1.4847	1.48409
313.15	822.7	2	3	0	1	0	0	0	0	1	0	0	0	0	0	0	0	0	0	0	0	3	0	0	0	0	0	0	1	0	0	3	0	0	0	1	1	1.4268	1.42786
303.15	589.3	3	2	0	0	0	0	0	0	2	0	0	0	0	0	0	0	0	0	0	0	0	0	0	0	0	0	0	1	0	0	3	0	0	0	1	1	1.4733	1.47643
353	589.3	3	3	0	0	0	0	0	0	2	0	0	0	0	0	0	0	0	0	0	0	0	0	0	0	0	0	0	1	0	0	3	0	0	0	1	1	1.465	1.46484
298.15	589.3	2	3	0	0	0	0	0	0	0	0	0	0	0	0	0	0	0	0	0	0	4	0	0	0	0	1	0	0	0	0	4	1	0	0	0	1	1.4474	1.45204
318.15	589.3	2	3	0	8	0	0	0	0	0	0	0	0	0	0	0	0	0	1	0	0	18	0	0	0	0	0	0	2	0	0	3	0	0	0	1	1	1.38222	1.38374
283.15	589.3	1	2	0	2	0	0	0	0	1	0	0	0	0	0	0	0	0	1	0	0	6	0	0	0	0	0	0	2	0	0	5	0	0	0	0	1	1.445	1.44625
343.15	589.3	2	1	0	4	0	0	0	0	0	0	0	1	0	0	0	0	0	0	0	0	9	0	0	0	0	0	0	0	0	0	4	1	0	0	0	1	1.40811	1.409
338.15	589.3	2	7	0	2	0	0	0	0	0	0	0	0	0	0	0	0	0	2	0	0	6	0	0	0	0	0	0	2	0	0	0	0	0	0	0	0	1.41169	1.41203
328.15	589.3	2	5	0	0	0	0	0	0	0	0	0	0	0	0	0	0	0	0	0	0	0	1	0	0	0	0	0	0	0	0	3	0	0	0	1	1	1.50829	1.5069
313.15	589.3	4	2	0	1	1	1	0	0	1	1	0	0	0	0	0	0	1	0	0	0	0	0	0	0	0	0	0	1	0	0	3	0	0	0	1	1	1.49017	1.49067
328.15	589.3	2	3	0	0	0	0	0	0	0	0	0	0	0	0	0	0	0	0	0	0	6	0	0	0	1	0	0	0	0	0	3	0	0	0	1	1	1.40151	1.40254
328.15	589.3	2	7	0	0	0	0	0	0	0	0	0	0	0	0	0	0	0	0	0	0	4	0	0	0	0	1	0	0	0	0	4	1	0	0	0	1	1.4469	1.44957
298.15	589.3	2	3	0	0	0	0	0	1	1	0	0	0	0	0	0	0	0	0	0	0	0	0	0	0	0	0	0	1	0	0	3	0	0	0	1	1	1.5043	1.50288
308.15	589.3	2	7	0	0	0	0	0	0	0	0	0	0	0	0	0	0	0	0	0	0	0	1	0	0	0	0	0	0	0	0	3	0	0	0	1	1	1.50689	1.50419
298.1	589.3	2	5	0	2	0	0	0	0	0	0	0	0	0	0	0	0	0	1	0	0	6	0	0	0	0	0	0	2	4	0	0	0	0	0	1	0	1.425	1.42689
328.15	589.3	3	1	0	0	0	0	0	0	0	0	0	1	0	0	0	0	0	0	0	0	0	0	0	0	0	0	0	0	0	0	3	0	0	0	1	1	1.49266	1.49267
298.15	589.3	2	0	0	0	0	0	0	0	2	0	0	0	0	0	0	0	0	0	0	0	0	0	0	0	0	0	0	1	0	0	5	0	0	0	0	1	1.5134	1.51289
323.15	589.3	1	9	0	0	0	0	0	0	0	0	0	0	0	0	0	0	0	0	1	0	0	1	0	0	0	0	0	0	0	0	3	0	0	0	1	1	1.50317	1.50286
323	589.3	1	5	0	2	0	0	0	0	2	0	0	0	0	0	0	0	0	1	1	0	6	0	0	0	0	0	0	2	0	0	3	0	0	0	1	1	1.433	1.43288
328.15	589.3	2	3	0	1	0	0	0	0	1	0	0	0	0	0	0	0	0	0	0	0	3	0	0	0	0	0	0	1	0	0	3	0	0	0	1	1	1.42915	1.42842
323.15	589.3	4	25	0	0	0	0	0	0	0	0	0	1	0	0	0	0	1	0	0	0	0	0	0	0	0	0	0	0	0	0	0	0	0	0	0	0	1.4375	1.43727
338.15	589.3	3	10	0	0	0	0	0	0	2	0	0	0	0	0	0	0	0	0	0	0	0	0	0	0	0	0	0	1	0	0	3	0	0	0	1	1	1.45625	1.45713
343.15	589.3	3	2	0	0	0	0	0	1	0	0	0	1	0	0	0	0	0	1	0	0	0	0	0	0	0	0	0	0	3	1	0	0	0	1	0	0	1.5306	1.52848
288.15	589.3	2	0	0	0	0	0	0	0	2	0	0	0	0	0	0	0	0	0	0	0	0	0	0	0	0	0	0	1	0	0	5	0	0	0	0	1	1.51603	1.51574
323.15	589.3	4	18	0	0	0	0	0	2	1	0	0	0	0	0	0	0	0	2	0	0	0	0	0	0	0	0	0	1	0	0	0	0	0	0	0	0	1.48185	1.48211
318.15	589.3	2	1	0	2	0	0	0	0	0	0	0	0	0	0	0	0	0	1	0	0	6	0	0	0	0	0	0	2	0	0	3	0	0	0	1	1	1.4174	1.41556
328.15	589.3	2	1	0	2	0	0	0	0	0	0	0	0	0	0	0	0	0	1	0	0	6	0	0	0	0	0	0	2	0	0	4	1	0	0	0	1	1.43451	1.4374
328.15	589.3	2	7	0	2	0	0	0	0	0	0	0	0	0	0	0	0	0	2	0	0	6	0	0	0	0	0	0	2	0	0	0	0	0	0	0	0	1.41447	1.41373
318.15	589.3	1	7	0	0	0	0	0	1	0	0	0	1	0	0	0	0	0	0	1	0	0	0	0	0	0	0	0	1	0	0	7	2	0	0	1	1	1.51936	1.51782
298.15	589.3	5	4	2	0	0	0	0	0	0	1	0	1	0	0	0	0	1	0	0	0	0	0	0	0	0	0	0	0	4	0	0	0	1	0	1	0	1.4839	1.48361
298.15	589.3	2	5	0	1	0	0	0	0	1	0	0	0	0	0	0	0	0	0	0	0	3	0	0	0	0	0	0	1	0	0	3	0	0	0	1	1	1.4392	1.44058
328.15	589.3	2	5	0	0	0	0	0	0	0	0	0	0	0	0	0	0	0	1	2	0	0	0	0	0	0	0	0	0	0	0	3	0	0	0	1	1	1.4935	1.4943
288.15	589.3	4	4	0	2	0	0	0	0	0	0	0	0	0	0	0	0	0	2	0	0	6	0	0	0	0	0	0	2	0	0	0	0	0	0	0	0	1.416	1.41731
323.15	589.3	3	3	0	0	0	0	0	0	2	0	0	0	0	0	0	0	0	0	0	0	0	0	0	0	0	0	0	1	4	0	0	0	0	0	1	0	1.46661	1.46848
318.15	589.3	3	1	1	2	0	0	0	0	0	0	0	0	0	0	0	0	0	1	0	0	6	0	0	0	0	0	0	2	0	0	4	1	0	0	0	1	1.43951	1.44097
313.15	589.3	2	2	0	2	0	0	0	0	1	0	0	0	0	0	0	0	0	1	0	0	6	0	0	0	0	0	0	2	4	0	0	0	0	0	1	0	1.418	1.41684
298.14	633	2	3	0	0	0	0	0	0	0	0	0	0	0	0	0	0	0	0	0	0	4	0	0	0	0	1	0	0	0	0	3	0	0	0	1	1	1.4194	1.41951
338.15	589.3	1	2	0	4	0	0	0	1	1	0	0	0	0	0	0	0	0	0	0	0	9	0	0	0	0	0	0	1	0	0	3	0	0	0	1	1	1.386	1.38609
323.15	486.1	2	7	0	0	0	0	0	0	0	0	0	0	0	0	0	0	0	0	0	0	4	0	0	0	0	1	0	0	0	0	3	0	0	0	1	1	1.4314	1.42957
293.15	589.3	4	3	0	2	0	0	0	0	1	0	0	0	0	0	0	0	0	2	0	0	6	0	0	0	0	0	0	2	0	0	0	0	0	0	0	0	1.4136	1.41461
313.15	589.3	3	4	1	0	0	0	0	2	1	0	0	0	0	0	0	0	0	1	0	0	0	0	0	0	0	0	0	1	4	0	0	0	1	0	1	0	1.49658	1.49383
303.2	589.3	2	1	0	0	0	0	0	0	0	0	0	0	0	0	0	0	0	0	0	0	4	0	0	0	0	1	0	0	0	0	3	0	0	0	1	1	1.4098	1.40951
298.15	589.3	3	2	0	0	0	0	0	0	2	0	0	0	0	0	0	0	0	0	0	0	0	0	0	0	0	0	0	1	0	0	3	0	0	0	1	1	1.4791	1.47735
328.15	589.3	2	3	0	0	0	0	0	0	0	0	0	0	0	0	0	0	0	1	2	0	0	0	0	0	0	0	0	0	0	0	3	0	0	0	1	1	1.49915	1.49703
328.15	589.3	3	1	0	0	0	0	0	0	2	0	0	0	0	0	0	0	0	0	0	0	0	0	0	0	0	0	0	1	0	0	3	0	0	0	1	1	1.4702	1.47207
315.206	632.8	2	3	0	0	0	0	0	0	0	0	0	0	0	0	0	0	0	0	0	0	6	0	0	0	1	0	0	0	0	0	3	0	0	0	1	1	1.4038	1.40333
328.15	589.3	5	12	3	0	0	0	0	1	1	0	0	1	0	0	1	0	0	0	0	0	0	0	0	0	0	0	0	1	0	0	0	0	0	0	0	0	1.4438	1.44242
313.15	589.3	3	10	0	0	0	0	0	0	2	0	0	0	0	0	0	0	0	0	0	0	0	0	0	0	0	0	0	1	0	0	3	0	0	0	1	1	1.466	1.4633
308.15	589.3	2	3	0	1	0	0	0	0	1	0	0	0	0	0	0	0	0	0	0	0	3	0	0	0	0	0	0	1	0	0	3	0	0	0	1	1	1.4344	1.43299
308.15	589.3	3	2	0	0	0	0	0	0	2	0	0	0	0	0	0	0	0	0	0	0	0	0	0	0	0	0	0	1	0	0	3	0	0	0	1	1	1.4727	1.47568
323.15	589.3	2	3	0	2	0	0	0	0	0	0	0	0	0	0	0	0	0	1	0	0	6	0	0	0	0	0	0	2	0	0	4	1	0	0	0	1	1.4381	1.43846
288.15	589.3	2	7	0	0	0	0	0	0	0	0	0	0	0	0	0	0	0	0	0	0	0	1	0	0	0	0	0	0	0	0	3	0	0	0	1	1	1.5089	1.50706
353.15	589.3	3	3	0	2	0	0	0	0	0	0	0	0	0	0	0	0	0	1	0	0	6	0	0	0	0	0	1	2	0	0	0	0	0	0	0	0	1.41077	1.41047
333.15	589.3	2	3	0	0	0	0	0	0	0	0	0	0	0	0	0	0	0	0	0	0	4	0	0	0	0	1	0	0	0	0	3	0	0	0	1	1	1.414	1.41419
303.15	589.3	1	5	0	0	0	0	0	0	0	0	0	0	0	0	0	0	0	1	0	0	2	0	0	0	0	0	0	2	0	0	5	0	0	0	0	1	1.46948	1.46838
283.15	589.3	2	5	0	0	0	0	0	0	0	0	0	0	0	0	0	0	0	0	4	0	0	0	0	0	0	1	0	0	0	0	3	0	0	0	1	1	1.45779	1.45817
323.15	589.3	2	7	0	0	0	0	0	0	0	0	0	0	0	0	0	0	0	0	0	0	0	0	1	0	0	0	0	0	0	0	3	0	0	0	1	1	1.48842	1.49854
343.15	589.3	4	28	0	0	0	0	0	0	0	0	0	0	0	0	0	0	0	1	2	0	0	0	0	0	1	0	0	0	0	0	0	0	0	0	0	0	1.46848	1.46838
328.15	589.3	4	25	0	0	0	0	0	0	0	0	0	1	0	0	0	0	1	0	0	0	0	0	0	0	0	0	0	0	0	0	0	0	0	0	0	0	1.4353	1.43396
298.15	430.1	2	5	0	0	0	0	0	0	0	0	0	0	0	0	0	0	0	0	0	0	4	0	0	0	0	1	0	0	0	0	3	0	0	0	1	1	1.4386	1.43692
293.15	589.3	2	5	0	2	0	0	0	0	0	0	0	0	0	0	0	0	0	1	0	0	6	0	0	0	0	0	0	2	0	0	3	0	0	0	1	1	1.43169	1.43138
293.04	632.8	2	3	0	0	0	0	0	0	0	0	0	0	0	0	0	0	0	0	0	0	4	0	0	0	0	1	0	0	0	0	3	0	0	0	1	1	1.4212	1.42092
323.15	589.3	3	3	0	0	0	0	0	1	0	0	0	1	0	0	1	0	0	1	0	0	0	0	0	0	0	0	0	0	0	0	0	0	0	0	0	0	1.5171	1.52227
303.15	589.3	2	1	0	0	0	0	0	0	2	0	0	0	0	0	0	0	0	0	0	0	0	0	0	0	0	0	0	1	0	0	8	1	0	0	1	1	1.57672	1.57518
303.15	589.3	3	3	0	0	0	0	0	1	0	0	0	1	0	0	1	0	0	1	0	0	0	0	0	0	0	0	0	0	0	0	0	0	0	0	0	0	1.5213	1.5262
298.15	589.3	5	12	3	0	0	0	0	1	1	0	0	1	0	0	1	0	0	0	0	0	0	0	0	0	0	0	0	1	0	0	0	0	0	0	0	0	1.4538	1.45374
303.15	589.3	2	3	0	0	0	0	0	0	0	0	0	0	0	0	0	0	0	0	0	0	6	0	0	0	1	0	0	0	0	0	3	0	0	0	1	1	1.4073	1.40901
298.15	589.3	3	10	0	0	0	0	0	0	2	0	0	0	0	0	0	0	0	0	0	0	0	0	0	0	0	0	0	1	0	0	3	0	0	0	1	1	1.4699	1.47058
333.15	589.3	3	4	0	1	1	1	0	0	1	1	0	0	0	0	0	0	1	0	0	0	0	0	0	0	0	0	0	1	0	0	5	0	0	0	0	1	1.51068	1.51109
313.15	589.3	5	28	0	0	0	0	0	0	0	0	0	1	0	0	0	0	0	0	0	0	0	0	0	0	1	0	0	0	0	0	0	0	0	0	0	0	1.47674	1.47333
353.15	589.3	4	3	0	2	0	0	0	0	1	0	0	0	0	0	0	0	0	2	0	0	6	0	0	0	0	0	0	2	0	0	0	0	0	0	0	0	1.3972	1.39722
298.15	589.3	3	3	1	0	0	0	0	2	0	0	0	1	0	0	1	0	0	1	0	0	0	0	0	0	0	0	0	0	0	0	0	0	0	0	0	0	1.5429	1.53884
288.15	589.3	2	3	0	1	0	0	0	0	1	0	0	0	0	0	0	0	0	0	0	0	3	0	0	0	0	0	0	1	4	0	0	0	0	0	1	0	1.4353	1.43538
298.15	589.3	2	3	0	1	0	0	0	0	1	0	0	0	0	0	0	0	0	0	0	0	3	0	0	0	0	0	0	1	4	0	0	0	0	0	1	0	1.43287	1.43341
293.15	589.3	1	3	0	2	0	0	0	0	0	0	0	0	0	0	0	0	0	1	0	0	6	0	0	0	0	0	0	2	0	0	5	0	0	0	0	1	1.4444	1.44554
298.15	486.1	2	3	0	2	0	0	0	0	0	0	0	0	0	0	0	0	0	1	0	0	6	0	0	0	0	0	0	2	0	0	3	0	0	0	1	1	1.432	1.43183
293.15	589.3	2	9	0	0	0	0	0	0	0	0	0	0	0	0	0	0	0	0	4	0	0	0	0	0	0	1	0	0	0	0	3	0	0	0	1	1	1.4584	1.45491
323.15	589.3	4	28	0	0	0	0	0	0	0	0	0	0	0	0	0	0	0	0	0	0	0	0	1	0	1	0	0	0	0	0	0	0	0	0	0	0	1.48167	1.48211
305.65	589.3	3	10	0	0	0	0	0	0	2	0	0	0	0	0	0	0	0	0	0	0	0	0	0	0	0	0	0	1	0	0	3	0	0	0	1	1	1.46378	1.4671
320.65	589.3	1	3	0	1	0	0	0	0	1	0	0	0	0	0	0	0	0	0	0	0	3	0	0	0	0	0	0	1	0	0	5	0	0	0	0	1	1.45181	1.44915
298.15	589.3	1	2	0	2	0	0	0	0	1	0	0	0	0	0	0	0	0	1	0	0	6	0	0	0	0	0	0	2	0	0	5	0	0	0	0	1	1.4436	1.44179
303.15	589.3	2	3	0	0	0	0	0	0	0	0	0	0	0	0	0	0	0	0	0	0	0	0	0	1	0	0	0	0	0	0	3	0	0	0	1	1	1.568	1.56187
308.18	589.3	2	5	0	0	0	0	0	1	0	0	0	1	0	0	1	0	0	0	0	0	0	0	0	0	0	0	0	0	0	0	0	0	0	0	0	0	1.4508	1.45099
318.15	589.3	2	3	0	0	0	0	0	0	0	0	0	0	0	0	0	0	0	0	0	0	4	0	0	0	0	1	0	0	0	0	4	1	0	0	0	1	1.4464	1.44837
318.15	589.3	4	28	0	0	0	0	0	0	0	0	0	0	0	0	0	0	0	0	0	0	0	1	0	0	1	0	0	0	0	0	0	0	0	0	0	0	1.47467	1.47667
318.15	430.1	2	1	0	1	0	0	0	0	1	0	0	0	0	0	0	0	0	0	0	0	3	0	0	0	0	0	0	1	0	0	3	0	0	0	1	1	1.4393	1.43712
303.15	589.3	1	9	0	2	0	0	0	0	0	0	0	0	0	0	0	0	0	1	0	0	6	0	0	0	0	0	0	2	0	0	5	0	0	0	0	1	1.44703	1.44654
353.15	589.3	4	28	0	0	0	0	0	0	0	0	0	0	0	0	0	0	0	0	0	0	0	0	1	0	1	0	0	0	0	0	0	0	0	0	0	0	1.47035	1.47079
318.15	589.3	3	3	0	0	0	0	0	0	0	0	0	1	0	0	0	0	0	0	0	0	0	0	0	0	0	0	0	0	0	0	3	0	0	0	1	1	1.48297	1.48317
323.15	589.3	2	1	0	2	0	0	0	0	1	0	0	0	0	0	0	0	0	1	0	0	6	0	0	0	0	0	0	2	0	0	3	0	0	0	1	1	1.4193	1.41904
288.15	589.3	2	7	0	0	0	0	0	0	0	0	0	0	0	0	0	0	0	0	0	0	4	0	0	0	0	1	0	0	0	0	3	0	0	0	1	1	1.435	1.43535
288.15	589.3	2	3	0	2	0	0	0	0	0	0	0	0	0	0	0	0	0	1	0	0	6	0	0	0	0	0	0	2	5	0	0	0	0	0	1	0	1.43208	1.43098
283.15	589.3	2	3	0	8	0	0	0	0	0	0	0	0	0	0	0	0	0	1	0	0	18	0	0	0	0	0	0	2	0	0	3	0	0	0	1	1	1.39249	1.39327
298.15	589.3	2	7	0	0	0	0	0	0	0	0	0	0	0	0	0	0	0	0	0	0	4	0	0	0	0	1	0	0	0	0	4	1	0	0	0	1	1.45547	1.45419
313.15	589.3	2	1	0	2	0	0	0	0	0	0	0	0	0	0	0	0	0	1	0	0	6	0	0	0	0	0	0	2	0	0	4	1	0	0	0	1	1.43954	1.44043
308.23	589.3	1	2	0	0	0	0	0	1	0	0	0	0	1	0	1	0	0	0	0	0	0	0	0	0	0	0	0	0	0	0	0	0	0	0	0	0	1.4429	1.44158
321.472	632.8	2	3	0	0	0	0	0	0	0	0	0	0	0	0	0	0	0	0	0	0	6	0	0	0	1	0	0	0	0	0	3	0	0	0	1	1	1.4021	1.40268
298.15	589.3	2	5	0	2	0	0	0	0	0	0	0	0	0	0	0	0	0	1	0	0	6	0	0	0	0	0	0	2	0	0	3	0	0	0	1	1	1.43016	1.43059
328.15	589.3	2	4	1	0	0	0	0	1	0	0	0	1	0	0	1	0	0	0	0	0	0	0	0	0	0	0	0	0	0	0	3	0	0	0	1	1	1.5091	1.50917
298.15	589.3	3	1	0	0	0	0	0	0	2	0	0	0	0	0	0	0	0	0	0	0	0	0	0	0	0	0	0	1	0	0	3	0	0	0	1	1	1.479	1.47947
333	589.3	2	5	0	0	0	0	0	0	0	0	0	0	0	0	0	0	0	0	0	0	4	0	0	0	0	1	0	0	0	0	3	0	0	0	1	1	1.4137	1.41778
313.15	589.3	3	1	0	0	0	0	0	0	0	0	0	1	0	0	0	0	0	0	0	0	0	0	0	0	0	0	0	0	0	0	3	0	0	0	1	1	1.49551	1.49664
308.15	589.3	2	5	1	0	0	0	0	0	0	0	1	1	0	0	1	0	0	0	0	0	0	0	0	0	0	0	0	0	0	0	3	0	0	0	1	1	1.5182	1.51452
288.15	589.3	2	3	0	0	0	0	0	0	0	0	0	0	0	0	0	0	0	0	0	0	4	0	0	0	0	1	0	0	0	0	4	1	0	0	0	1	1.45384	1.45533
328.15	589.3	3	2	0	0	0	0	0	0	2	0	0	0	0	0	0	0	0	0	0	0	0	0	0	0	0	0	0	1	0	0	4	1	0	0	0	1	1.49825	1.50034
318.15	589.3	1	0	0	0	0	0	0	1	1	0	0	0	0	0	0	0	0	0	0	0	0	0	0	0	0	0	0	1	0	0	3	0	0	1	0	1	1.49071	1.48606
308.15	589.3	4	6	0	0	0	0	0	1	0	0	0	1	0	0	0	0	0	1	0	0	0	0	0	0	0	0	0	0	0	0	0	0	0	0	0	0	1.4675	1.46682
298.15	589.3	4	21	0	0	0	0	0	0	0	0	0	1	0	0	0	0	1	0	0	0	0	0	0	0	0	0	0	0	0	0	0	0	0	0	0	0	1.4441	1.44677
323.15	589.3	2	5	0	0	0	0	0	0	0	0	0	0	0	0	0	0	0	0	0	0	6	0	0	0	1	0	0	0	0	0	3	0	0	0	1	1	1.4105	1.41299
318.15	589.3	1	5	0	0	0	0	0	0	0	0	0	0	0	0	0	0	0	0	1	0	0	1	0	0	0	0	0	0	0	0	3	0	0	0	1	1	1.515	1.51676
313.15	589.3	1	7	0	0	0	0	0	1	0	0	0	0	0	0	0	0	0	0	0	0	0	1	0	0	0	0	0	0	0	0	3	0	0	0	1	1	1.5063	1.50712
318.15	589.3	1	7	0	0	0	0	0	0	0	0	0	0	0	0	0	0	0	0	1	0	0	1	0	0	0	0	0	0	0	0	3	0	0	0	1	1	1.51067	1.51089
298.35	589.3	2	3	0	0	0	0	0	0	0	0	0	0	0	0	0	0	0	0	0	0	0	0	0	3	0	0	0	0	0	0	3	0	0	0	1	1	1.7	1.58457
328.15	589.3	2	3	0	2	0	0	0	0	0	0	0	0	0	0	0	0	0	1	0	0	6	0	0	0	0	0	0	2	0	0	4	1	0	0	0	1	1.43668	1.4382
308.15	589.3	2	3	0	0	0	0	0	1	0	0	0	1	0	0	0	0	0	0	0	0	0	0	0	0	0	0	0	0	0	0	7	2	0	0	1	1	1.6442	1.62864
338.15	589.3	2	3	0	1	0	0	0	0	1	0	0	0	0	0	0	0	0	0	0	0	3	0	0	0	0	0	0	1	0	0	3	0	0	0	1	1	1.42633	1.42607
308.15	589.3	3	0	0	0	0	0	0	0	2	0	0	0	0	0	0	0	0	0	0	0	0	0	0	0	0	0	0	1	0	0	3	0	0	0	1	1	1.4782	1.47973
343.15	589.3	2	5	0	0	0	0	0	0	0	0	0	0	0	0	0	0	0	0	0	0	0	1	0	0	0	0	0	0	0	0	3	0	0	0	1	1	1.50445	1.50141
318.15	589.3	2	7	0	2	0	0	0	0	0	0	0	0	0	0	0	0	0	2	0	0	6	0	0	0	0	0	0	2	0	0	0	0	0	0	0	0	1.41734	1.41753
323.15	589.3	2	5	0	0	0	0	0	0	0	0	0	0	0	0	0	0	0	0	0	0	6	0	0	0	1	0	0	0	0	0	3	0	0	0	1	1	1.4104	1.41299
338.15	589.3	4	7	0	2	0	0	0	0	0	0	0	0	0	0	0	0	0	2	0	0	6	0	0	0	0	0	0	2	0	0	0	0	0	0	0	0	1.4134	1.41345
293.15	589.3	3	3	0	0	0	0	0	0	2	0	0	0	0	0	0	0	0	0	0	0	0	0	0	0	0	0	0	1	0	0	3	0	0	0	1	1	1.48076	1.48016
303.15	589.3	1	3	0	0	0	0	0	1	1	0	0	0	0	0	0	0	0	0	0	0	0	0	0	0	0	0	0	1	0	0	3	0	0	1	0	1	1.49064	1.49214
318.15	589.3	2	3	0	0	0	0	0	1	0	0	0	1	0	0	1	0	0	0	0	0	0	0	0	0	0	0	0	0	0	0	0	0	0	0	0	0	1.4478	1.44471
318.383	632.8	2	1	0	2	0	0	0	0	0	0	0	0	0	0	0	0	0	1	0	0	6	0	0	0	0	0	0	2	0	0	3	0	0	0	1	1	1.4158	1.41451
333.15	589.3	1	3	0	1	0	0	0	0	1	0	0	0	0	0	0	0	0	0	0	0	3	0	0	0	0	0	0	1	0	0	5	0	0	0	0	1	1.44839	1.4487
303.15	589.3	2	3	0	0	0	0	0	0	0	0	0	0	0	0	0	0	0	0	0	0	6	0	0	0	1	0	0	0	0	0	3	0	0	0	1	1	1.40808	1.40901
298.2	589.3	2	3	0	0	0	0	0	1	0	0	0	1	0	0	1	0	0	0	0	0	0	0	0	0	0	0	0	0	0	0	0	0	0	0	0	0	1.4534	1.45482
338.44	589.3	2	1	0	0	0	0	0	0	0	0	0	0	0	0	0	0	0	0	1	0	0	0	0	0	0	0	1	0	0	0	3	0	0	0	1	1	1.53739	1.53815
298.15	589.3	1	3	0	0	0	0	0	0	1	0	0	0	0	0	0	1	0	0	0	1	0	0	0	0	0	0	0	0	0	0	0	0	0	0	0	0	1.45388	1.44961
288.15	589.3	2	7	0	0	0	0	0	0	0	0	0	0	0	0	0	0	0	0	0	0	0	0	1	0	0	0	0	0	0	0	3	0	0	0	1	1	1.525	1.51833
283.15	589.3	4	28	0	0	0	0	0	0	0	0	0	0	0	0	0	0	0	0	0	0	0	1	0	0	1	0	0	0	0	0	0	0	0	0	0	0	1.48794	1.48781
348.15	589.3	2	7	0	0	0	0	0	0	0	0	0	0	0	0	0	0	0	0	0	0	4	0	0	0	0	1	0	0	0	0	3	0	0	0	1	1	1.418	1.41615
298.15	589.3	2	2	0	0	0	0	0	0	0	0	0	1	0	0	1	0	0	0	0	0	0	0	0	0	0	0	0	0	0	0	3	0	0	0	1	1	1.50473	1.51018
293	589.3	2	3	0	0	0	0	0	0	1	1	0	0	0	0	0	0	0	1	2	0	0	0	0	0	0	0	0	0	0	0	3	0	0	0	1	1	1.528	1.52199
293.15	589.3	2	5	0	0	0	0	0	0	0	0	0	0	0	0	0	0	0	0	0	0	4	0	0	0	0	1	0	0	0	0	3	0	0	0	1	1	1.42922	1.42936
298.1	589.3	2	7	0	2	0	0	0	0	0	0	0	0	0	0	0	0	0	1	0	0	6	0	0	0	0	0	0	2	0	0	3	0	0	0	1	1	1.4327	1.43323
313.15	589.3	4	9	0	2	0	0	0	0	0	0	0	0	0	0	0	0	0	1	0	0	6	0	0	0	0	0	0	2	0	0	2	3	0	0	0	1	1.45583	1.45607
303.15	589.3	2	7	0	0	0	0	0	0	0	0	0	0	0	0	0	0	0	0	0	0	6	0	0	0	1	0	0	0	0	0	3	0	0	0	1	1	1.42376	1.42212
308.15	589.3	2	2	1	0	0	0	0	1	0	0	0	1	0	0	1	0	0	0	0	0	0	0	0	0	0	0	0	0	0	0	3	0	0	0	1	1	1.52294	1.51925
298.3	589.3	2	3	0	0	0	0	0	0	0	0	0	0	0	0	0	0	0	0	0	0	4	0	0	0	0	1	0	0	0	0	3	0	0	0	1	1	1.42	1.42226
333.2	589.3	4	4	0	0	0	8	4	0	2	0	0	0	0	0	0	0	0	0	0	0	0	0	0	0	0	0	0	2	0	0	6	0	0	0	2	2	1.54924	1.54482
303.15	589.3	1	2	0	2	0	0	0	1	0	0	0	0	0	0	0	0	0	1	0	0	6	0	0	0	0	0	0	2	4	0	0	0	0	0	1	0	1.4263	1.42709
298.2	589.3	2	3	0	0	0	0	0	0	0	0	0	0	0	0	0	0	0	0	0	0	6	0	0	0	1	0	0	0	0	0	3	0	0	0	1	1	1.41	1.40926
303.15	589.3	4	1	0	0	0	0	0	0	0	0	1	0	0	0	0	0	0	1	0	0	0	0	0	0	0	0	0	0	0	0	0	0	0	0	0	0	1.41655	1.41181
338.15	589.3	2	3	0	2	0	0	0	0	0	0	0	0	0	0	0	0	0	1	0	0	6	0	0	0	0	0	0	2	0	0	4	1	0	0	0	1	1.43382	1.43463
308.15	589.3	2	5	0	0	0	0	0	0	0	0	0	0	0	0	0	0	0	0	0	0	6	0	0	0	1	0	0	0	0	0	3	0	0	0	1	1	1.41437	1.41509
293.15	589.3	2	7	0	0	0	0	0	0	0	0	0	0	0	0	0	0	0	0	0	0	4	0	0	0	0	1	0	0	0	0	3	0	0	0	1	1	1.4336	1.43437
338.15	589.3	2	3	0	1	0	0	0	0	1	0	0	0	0	0	0	0	0	0	0	0	3	0	0	0	0	0	0	1	4	0	0	0	0	0	1	0	1.4221	1.42301
298	589.3	5	0	0	0	0	0	0	0	2	0	0	0	0	0	0	0	0	0	0	0	0	0	0	0	0	0	0	1	0	0	5	4	0	0	1	1	1.5359	1.53592
303.15	589.3	2	5	0	0	0	0	0	0	0	0	0	0	0	0	0	0	0	0	0	0	0	0	1	0	0	0	0	0	0	0	3	0	0	0	1	1	1.5237	1.51466
288.237	632.8	1	3	0	0	0	0	0	0	0	0	0	0	0	0	0	0	0	0	0	0	4	0	0	0	0	1	0	0	0	0	5	0	0	0	0	1	1.4464	1.44686
293.15	589.3	4	14	1	0	0	0	0	1	1	0	0	0	0	0	0	0	0	0	0	0	0	0	0	0	1	0	0	1	4	0	0	0	1	0	1	0	1.49447	1.49445
298.15	589.3	1	4	0	1	0	0	0	1	0	0	0	1	0	0	0	0	0	0	0	0	3	0	0	0	0	0	0	1	0	0	5	2	0	0	1	1	1.4876	1.4899
293.15	589.3	2	7	0	0	0	0	0	0	0	0	0	0	0	0	0	0	0	0	0	0	6	0	0	0	1	0	0	0	0	0	3	0	0	0	1	1	1.42452	1.42448
328.15	589.3	3	20	1	0	0	0	0	0	3	2	0	0	0	0	0	0	0	0	1	0	0	0	0	0	0	0	0	1	0	0	3	0	0	0	1	1	1.47216	1.47095
298.15	589.3	3	1	0	0	0	0	0	0	0	0	0	1	0	0	0	0	0	0	0	0	0	0	0	0	0	0	0	0	0	0	3	0	0	0	1	1	1.50001	1.4997
338.15	589.3	4	28	0	0	0	0	0	0	0	0	0	0	0	0	0	0	0	0	0	0	0	1	0	0	1	0	0	0	0	0	0	0	0	0	0	0	1.46854	1.46954
298.15	589.3	3	3	0	2	0	0	0	0	0	0	0	0	0	0	0	0	0	1	0	0	6	0	0	0	0	0	1	2	0	0	0	0	0	0	0	0	1.4255	1.4256
313.15	589.3	2	1	0	2	0	0	0	0	0	0	0	0	0	0	0	0	0	1	0	0	6	0	0	0	0	0	0	2	0	0	3	0	0	0	1	1	1.4185	1.41928
338.15	589.3	1	2	0	2	0	0	0	1	0	0	0	0	0	0	0	0	0	1	0	0	6	0	0	0	0	0	0	2	0	0	3	0	0	0	1	1	1.4222	1.42089
308.15	589.3	2	7	0	0	0	0	0	0	0	0	0	0	0	0	0	0	0	0	0	0	4	0	0	0	0	1	0	0	0	0	4	1	0	0	0	1	1.45261	1.45341
308.15	589.3	1	9	0	0	0	0	0	0	1	0	0	0	0	0	0	0	0	0	1	0	0	0	0	0	0	0	0	1	0	0	8	1	0	0	1	1	1.51973	1.51887
313.15	589.3	2	3	0	0	0	0	0	0	0	0	0	0	0	0	0	0	0	0	0	0	4	0	0	0	0	1	0	0	0	0	3	0	0	0	1	1	1.41814	1.41877
298.15	589.3	2	1	0	0	0	0	0	0	2	0	0	0	0	0	0	0	0	0	0	0	0	0	0	0	0	0	0	1	0	0	8	1	0	0	1	1	1.5778	1.57536
323	589.3	2	1	0	0	0	0	0	0	1	0	0	0	0	0	0	0	0	0	0	0	0	0	0	0	0	0	0	0	0	0	8	1	0	0	1	1	1.5553	1.55245
313.15	589.3	2	2	0	2	0	0	0	0	0	0	0	0	0	0	0	0	0	1	0	0	6	0	0	0	0	0	0	2	4	0	0	0	0	0	1	0	1.41644	1.41724
348.15	589.3	3	1	0	0	0	0	0	0	0	0	0	1	0	0	0	0	0	0	0	0	0	0	0	0	0	0	0	0	0	0	3	0	0	0	1	1	1.48613	1.48582
338.15	589.3	2	3	1	0	0	0	0	1	0	0	0	1	0	0	1	0	0	0	0	0	0	0	0	0	0	0	0	0	0	0	3	0	0	0	1	1	1.5086	1.51195
333.15	589.3	4	5	0	2	0	0	0	0	0	0	0	0	0	0	0	0	0	1	0	0	6	0	0	0	0	0	0	2	0	0	2	3	0	0	0	1	1.45357	1.45278
293.15	589.3	2	7	0	1	0	0	0	0	0	0	0	0	0	0	0	0	0	0	3	0	0	0	0	0	0	0	0	0	0	0	3	0	0	0	1	1	1.5021	1.50355
283.15	589.3	3	1	0	0	0	0	0	0	1	0	0	0	0	0	0	0	0	0	0	0	0	0	0	0	0	0	0	1	0	0	3	0	0	0	1	1	1.49994	1.50014
333.15	589.3	1	1	0	1	0	0	0	0	0	0	0	1	0	0	0	0	0	0	0	0	3	0	0	0	0	0	0	0	0	0	5	0	0	0	0	1	1.5586	1.54052
298.15	589.3	1	2	0	2	0	0	0	0	0	0	0	0	0	0	0	0	0	1	0	0	6	0	0	0	0	0	0	2	0	0	5	0	0	0	0	1	1.4421	1.44324
333.15	589.3	2	3	0	0	0	0	0	0	0	0	0	0	0	0	0	0	0	0	0	0	6	0	0	0	1	0	0	0	0	0	3	0	0	0	1	1	1.401	1.40075
318.15	589.3	2	18	0	0	0	0	0	0	2	0	0	0	0	0	0	0	0	0	1	0	0	0	0	0	0	0	0	1	0	0	3	0	0	0	1	1	1.47274	1.47568
338.15	589.3	2	5	0	0	0	0	0	0	0	0	0	0	0	0	0	0	0	0	0	0	0	1	0	0	0	0	0	0	0	0	3	0	0	0	1	1	1.50586	1.50326
328.15	589.3	4	9	0	2	0	0	0	0	0	0	0	0	0	0	0	0	0	2	0	0	6	0	0	0	0	0	0	2	0	0	0	0	0	0	0	0	1.41758	1.41553
308.05	589.3	2	7	0	0	0	0	0	0	0	0	0	0	0	0	0	0	0	0	0	0	6	0	0	0	1	0	0	0	0	0	3	0	0	0	1	1	1.42013	1.42095
333.15	589.3	4	4	0	0	0	0	0	1	0	0	0	1	0	0	0	0	0	1	0	0	0	0	0	0	0	0	0	0	0	0	0	0	0	0	0	0	1.4585	1.46173
288.15	589.3	2	7	0	2	0	0	0	0	0	0	0	0	0	0	0	0	0	2	0	0	6	0	0	0	0	0	0	2	0	0	0	0	0	0	0	0	1.42573	1.42495
298.15	589.3	2	7	0	1	0	0	0	0	1	0	0	0	0	0	0	0	0	0	0	0	3	0	0	0	0	0	0	1	0	0	3	0	0	0	1	1	1.4419	1.44295
293	589.3	3	8	1	0	0	0	0	0	1	0	0	1	0	0	0	0	0	0	0	0	0	2	0	0	0	0	0	0	5	0	3	3	0	0	1	0	1.525	1.52447
323.15	589.6	2	2	0	0	0	0	0	0	0	0	0	0	0	0	0	0	0	0	0	0	4	0	0	0	0	1	0	0	0	0	3	0	0	0	1	1	1.4109	1.4121
323.15	822.7	2	1	0	2	0	0	0	0	0	0	0	0	0	0	0	0	0	1	0	0	6	0	0	0	0	0	0	2	0	0	3	0	0	0	1	1	1.4095	1.41026
283.15	589.3	1	3	0	0	0	0	0	0	0	0	0	0	0	0	0	0	0	1	0	0	2	0	0	0	0	0	0	2	0	0	5	0	0	0	0	1	1.4757	1.47476
318.15	589.3	0	3	0	0	0	0	0	0	0	0	0	0	0	0	0	0	0	0	2	0	0	0	0	0	0	0	1	0	0	0	8	1	0	0	1	1	1.5602	1.56108
343.15	589.3	2	1	0	0	0	0	0	0	0	0	0	0	0	0	0	0	0	0	1	0	0	0	0	0	0	0	1	0	0	0	3	0	0	0	1	1	1.53831	1.53642
283.15	589.3	3	4	0	2	0	0	0	1	0	0	0	0	0	0	0	0	0	2	0	0	6	0	0	0	0	0	0	2	0	0	0	0	0	0	0	0	1.4253	1.42477
353.15	589.3	4	14	1	0	0	0	0	1	1	0	0	0	0	0	0	0	1	1	0	0	0	0	0	0	0	0	0	1	5	1	0	0	0	0	0	0	1.46985	1.47058
328.15	589.3	2	1	0	0	0	0	0	0	0	0	0	0	0	0	0	0	0	0	0	0	4	0	0	0	0	1	0	0	0	0	3	0	0	0	1	1	1.40644	1.40484
303.15	589.3	3	2	0	0	0	0	0	0	2	0	0	0	0	0	0	0	0	0	0	0	0	0	0	0	0	0	0	1	0	0	4	1	0	0	0	1	1.50525	1.50683
305.65	589.3	1	1	0	1	0	0	0	0	1	0	0	0	0	0	0	0	0	0	0	0	3	0	0	0	0	0	0	1	0	0	5	0	0	0	0	1	1.45689	1.45765
303.15	589.3	2	1	0	2	0	0	0	0	0	0	0	0	0	0	0	0	0	1	0	0	6	0	0	0	0	0	0	2	0	0	4	1	0	0	0	1	1.44204	1.44423
323.15	589.3	4	27	0	0	0	0	0	0	0	0	0	1	0	0	0	0	1	0	0	0	0	0	0	0	0	0	0	0	0	0	0	0	0	0	0	0	1.4389	1.43844
323.15	589.3	3	2	0	8	0	0	0	1	0	0	0	0	0	0	0	0	0	2	0	0	18	0	0	0	0	0	0	2	0	0	0	0	0	0	0	0	1.36975	1.37117
343.15	589.3	2	7	0	2	0	0	0	0	0	0	0	0	0	0	0	0	0	2	0	0	6	0	0	0	0	0	0	2	0	0	0	0	0	0	0	0	1.4103	1.41162
343.15	589.3	4	9	0	2	0	0	0	0	0	0	0	0	0	0	0	0	0	1	0	0	6	0	0	0	0	0	0	2	0	0	2	3	0	0	0	1	1.44607	1.44626
333.15	589.3	12	32	2	2	0	0	0	0	1	0	0	0	0	1	0	0	0	0	0	0	0	0	0	0	2	0	0	0	0	0	0	0	0	0	0	0	1.46056	1.46146
323.15	589.3	1	2	0	2	0	0	0	0	1	0	0	0	0	0	0	0	0	1	0	0	6	0	0	0	0	0	0	2	0	0	5	0	0	0	0	1	1.4366	1.43501
293.1	589.3	3	7	0	0	0	0	0	0	0	0	0	0	0	0	0	0	0	1	2	0	0	0	0	0	0	0	0	0	0	0	3	2	0	0	0	1	1.5196	1.51422
333	633	3	5	0	0	0	0	0	0	0	0	0	0	0	0	0	0	0	0	0	0	4	0	0	0	0	1	0	0	0	0	6	3	0	0	1	1	1.4671	1.46585
348.15	589.3	2	2	1	0	0	0	0	1	0	0	0	1	0	0	1	0	0	0	0	0	0	0	0	0	0	0	0	0	0	0	3	0	0	0	1	1	1.5122	1.50956
323.15	589.3	2	3	0	0	0	0	0	0	0	0	0	0	0	0	0	0	0	0	0	0	4	0	0	0	0	1	0	0	0	0	3	0	0	0	1	1	1.4149	1.4155
323.15	589.3	2	2	0	2	0	0	0	0	0	0	0	0	0	0	0	0	0	1	0	0	6	0	0	0	0	0	0	2	5	0	0	0	0	0	1	0	1.42	1.42101
298.15	589.3	1	3	0	0	0	0	0	0	0	0	0	0	0	0	0	0	0	0	0	0	4	0	0	0	0	1	0	0	0	0	5	0	0	0	0	1	1.4451	1.44534
298.1	589.3	2	7	0	0	0	0	0	0	0	0	0	0	0	0	0	0	0	0	0	0	4	0	0	0	0	1	0	0	0	0	3	0	0	0	1	1	1.432	1.43317
353.15	589.3	2	1	1	1	0	0	0	0	1	0	0	0	0	0	0	0	0	0	0	0	4	0	0	0	0	0	0	1	0	0	3	0	0	0	1	1	1.42514	1.41979
303.15	589.3	1	2	0	4	0	0	0	1	0	0	0	1	0	0	0	0	0	0	0	0	9	0	0	0	0	0	0	0	0	0	3	0	0	0	1	1	1.40548	1.40358
338.15	589.3	2	0	0	0	0	0	0	0	2	0	0	0	0	0	0	0	0	0	0	0	0	0	0	0	0	0	0	1	0	0	5	0	0	0	0	1	1.50226	1.50308
353.15	589.3	2	1	0	0	0	0	0	0	0	0	0	1	0	0	0	0	0	0	0	0	0	0	0	0	0	0	0	0	3	1	3	0	0	1	1	1	1.5062	1.50203
303.15	589.3	2	3	0	0	0	0	0	0	1	0	0	0	0	0	1	0	0	0	0	0	0	0	0	0	0	0	0	1	0	0	3	0	0	0	1	1	1.51084	1.50721
333.15	589.3	3	5	0	0	0	0	0	0	0	0	0	1	0	0	0	0	0	0	0	0	0	0	0	0	0	0	0	0	0	0	3	0	0	0	1	1	1.4737	1.47649
318.15	589.3	1	2	0	1	0	0	0	0	0	0	0	1	0	0	0	0	0	0	0	0	3	0	0	0	0	0	0	0	0	0	5	0	0	0	0	1	1.5253	1.53075
305.2	589.3	2	3	0	0	0	0	0	0	0	0	0	0	0	0	0	0	0	0	0	0	4	0	0	0	0	1	0	0	0	0	3	0	0	0	1	1	1.4201	1.41947
298.15	589.3	2	5	0	0	0	0	0	0	0	0	0	0	0	0	0	0	0	0	0	0	4	0	0	0	0	1	0	0	0	0	3	0	0	0	1	1	1.43167	1.42858
303.15	589.3	2	2	0	2	0	0	0	0	0	0	0	0	0	0	0	0	0	1	0	0	6	0	0	0	0	0	0	2	0	0	3	0	0	0	1	1	1.42378	1.42354
338.15	589.3	2	7	0	2	0	0	0	0	0	0	0	0	0	0	0	0	0	2	0	0	6	0	0	0	0	0	0	2	0	0	0	0	0	0	0	0	1.4116	1.41203
343.15	589.3	2	2	0	2	0	0	0	0	1	0	0	0	0	0	0	0	0	1	0	0	6	0	0	0	0	0	0	2	4	0	0	0	0	0	1	0	1.4055	1.40827
308.15	589.3	4	19	0	0	0	0	0	0	0	0	0	1	0	0	0	0	1	0	0	0	0	0	0	0	0	0	0	0	0	0	0	0	0	0	0	0	1.4375	1.43866
308.15	589.3	1	1	0	2	0	0	0	0	0	0	0	0	0	0	0	0	0	1	0	0	6	0	0	0	0	0	0	2	0	0	5	0	0	0	0	1	1.43788	1.4373
299.2	589.3	2	3	0	0	0	0	0	0	0	0	0	0	0	0	0	0	0	0	0	0	6	0	0	0	1	0	0	0	0	0	3	0	0	0	1	1	1.4093	1.41304
303	589.3	2	1	0	2	0	0	0	0	0	0	0	0	0	0	0	0	0	1	0	0	6	0	0	0	0	0	0	2	0	0	3	0	0	0	1	1	1.4206	1.42125
343.15	589.3	2	7	0	0	0	0	0	0	0	0	0	0	0	0	0	0	0	0	0	0	0	1	0	0	0	0	0	0	0	0	3	0	0	0	1	1	1.49664	1.49641
313.15	589.3	2	2	0	2	0	0	0	0	0	0	0	0	0	0	0	0	0	1	0	0	6	0	0	0	0	0	0	2	4	0	0	0	0	0	1	0	1.41656	1.41724
298.15	589.3	1	1	0	2	0	0	0	0	0	0	0	0	0	0	0	0	0	1	0	0	6	0	0	0	0	0	0	2	0	0	5	0	0	0	0	1	1.441	1.4416
313.15	589.3	2	2	0	2	0	0	0	0	0	0	0	0	0	0	0	0	0	1	0	0	6	0	0	0	0	0	0	2	0	0	3	0	0	0	1	1	1.42072	1.4211
298.1	589.3	1	2	1	2	0	0	0	2	0	0	0	0	0	0	0	0	0	1	0	0	6	0	0	0	0	0	0	2	4	0	0	0	0	0	1	0	1.434	1.43221
323.15	589.3	4	34	0	0	0	0	0	0	0	0	0	0	0	0	0	0	0	0	0	0	0	1	0	0	1	0	0	0	0	0	0	0	0	0	0	0	1.47	1.47157
328.15	589.3	2	2	0	2	0	0	0	0	0	0	0	0	0	0	0	0	0	1	0	0	6	0	0	0	0	0	0	2	5	0	0	0	0	0	1	0	1.4187	1.41852
338.15	589.3	4	19	0	0	0	0	0	0	0	0	0	1	0	0	0	0	1	0	0	0	0	0	0	0	0	0	0	0	0	0	0	0	0	0	0	0	1.4258	1.42654
323.15	589.3	1	5	0	1	0	0	0	0	0	0	0	1	0	0	0	0	0	0	0	0	3	0	0	0	0	0	0	0	0	0	5	0	0	0	0	1	1.4697	1.46981
320.65	589.3	1	2	0	0	0	0	0	0	0	0	0	0	0	0	0	0	0	0	0	0	4	0	0	0	0	1	0	0	0	0	5	0	0	0	0	1	1.43859	1.43886
308.15	589.3	4	17	0	0	0	0	0	0	0	0	0	1	0	0	0	0	1	0	0	0	0	0	0	0	0	0	0	0	0	0	0	0	0	0	0	0	1.4361	1.43894
283.15	589.3	4	3	0	2	0	0	0	0	1	0	0	0	0	0	0	0	0	2	0	0	6	0	0	0	0	0	0	2	0	0	0	0	0	0	0	0	1.4164	1.41605
298.15	589.3	2	1	0	0	0	0	0	0	0	0	0	0	0	0	0	0	0	0	0	0	4	0	0	0	0	1	0	0	0	0	3	0	0	0	1	1	1.41177	1.41183
328.15	589.3	2	1	0	0	0	0	0	0	0	0	0	0	0	0	0	0	0	0	0	0	4	0	0	0	0	1	0	0	0	0	3	0	0	0	1	1	1.4057	1.40484
313.15	589.3	4	7	1	0	0	0	0	0	0	1	0	1	0	0	0	0	1	0	0	0	0	0	0	0	0	0	0	0	4	0	0	0	1	0	1	0	1.4784	1.47874
313.15	589.3	4	19	0	0	0	0	0	0	0	0	0	1	0	0	0	0	1	0	0	0	0	0	0	0	0	0	0	0	0	0	0	0	0	0	0	0	1.4355	1.43621
343.15	589.3	5	9	0	0	0	0	0	0	2	0	0	0	0	0	0	0	0	0	0	0	0	0	0	0	1	0	0	1	0	0	0	0	0	0	0	0	1.46185	1.46092
343.15	589.3	2	3	0	2	0	0	0	0	0	0	0	0	0	0	0	0	0	1	0	0	6	0	0	0	0	0	0	2	0	0	3	0	0	0	1	1	1.413	1.41326
298.15	486.1	2	1	0	2	0	0	0	0	0	0	0	0	0	0	0	0	0	1	0	0	6	0	0	0	0	0	0	2	0	0	3	0	0	0	1	1	1.4284	1.42764
321.733	632.8	2	3	0	0	0	0	0	0	0	0	0	0	0	0	0	0	0	0	0	0	4	0	0	0	0	1	0	0	0	0	3	0	0	0	1	1	1.415	1.41467
313.15	589.3	1	7	0	2	0	0	0	0	0	0	0	0	0	0	0	0	0	1	0	0	6	0	0	0	0	0	0	2	0	0	5	0	0	0	0	1	1.44262	1.44257
283.1	589.3	2	7	0	2	0	0	0	0	0	0	0	0	0	0	0	0	0	2	0	0	6	0	0	0	0	0	0	2	0	0	0	0	0	0	0	0	1.4241	1.42598
308.15	589.3	1	2	1	0	0	0	0	2	0	0	0	1	0	0	0	1	0	0	0	0	0	0	0	0	0	0	0	0	0	0	0	0	0	0	0	0	1.46558	1.45102
317.26	632.8	2	3	0	0	0	0	0	0	0	0	0	0	0	0	0	0	0	0	0	0	6	0	0	0	1	0	0	0	0	0	3	0	0	0	1	1	1.4032	1.40333
303.15	589.3	4	28	0	0	0	0	0	0	0	0	0	0	0	0	0	0	0	1	2	0	0	0	0	0	1	0	0	0	0	0	0	0	0	0	0	0	1.4808	1.4809
298.15	589.3	4	1	1	2	0	0	0	0	1	0	0	0	0	0	0	0	0	1	0	0	6	0	0	0	0	0	0	2	3	3	3	0	0	0	1	1	1.4483	1.44819
328.15	589.3	2	5	0	0	0	0	0	0	0	0	0	0	0	0	0	0	0	0	0	0	6	0	0	0	1	0	0	0	0	0	3	0	0	0	1	1	1.40976	1.41209
343.15	589.3	2	1	0	2	0	0	0	0	1	0	0	0	0	0	0	0	0	1	0	0	6	0	0	0	0	0	0	2	0	0	3	0	0	0	1	1	1.414	1.41439
308.15	589.3	2	3	0	0	0	0	0	0	0	0	0	0	0	0	0	0	0	0	0	0	4	0	0	0	0	1	0	0	0	0	3	0	0	0	1	1	1.4192	1.41938
293.15	589.3	1	3	0	0	0	0	0	0	0	0	0	0	0	0	0	0	0	0	0	0	4	0	0	0	0	1	0	0	0	0	5	0	0	0	0	1	1.4469	1.44654
308.15	822.7	2	3	0	0	0	0	0	0	0	0	0	0	0	0	0	0	0	0	0	0	4	0	0	0	0	1	0	0	0	0	3	0	0	0	1	1	1.4129	1.41289
323.15	589.3	4	3	0	2	0	0	0	0	1	0	0	0	0	0	0	0	0	2	0	0	6	0	0	0	0	0	0	2	0	0	0	0	0	0	0	0	1.4051	1.40178
293.15	589.3	4	28	0	2	0	0	0	0	0	0	0	0	0	0	0	0	0	1	0	0	6	0	0	0	1	0	0	2	0	0	0	0	0	0	0	0	1.45164	1.4508
296.237	632.8	2	3	0	0	0	0	0	0	0	0	0	0	0	0	0	0	0	0	0	0	4	0	0	0	0	1	0	0	0	0	3	0	0	0	1	1	1.4209	1.42008
343.15	589.3	3	1	0	0	0	0	0	0	2	0	0	0	0	0	0	0	0	0	0	0	0	0	0	0	0	0	0	1	0	0	4	1	0	0	0	1	1.50722	1.50365
298.2	589.3	2	0	0	0	0	0	0	0	0	0	0	0	0	0	0	0	0	0	0	0	4	0	0	0	0	1	0	0	0	0	3	0	0	0	1	1	1.4023	1.40886
338.15	589.3	1	3	0	0	0	0	0	0	0	0	0	0	0	0	0	0	0	1	0	0	2	0	0	0	0	0	0	2	0	0	5	0	0	0	0	1	1.45963	1.46044
318.15	589.3	4	14	1	0	0	0	0	1	1	0	0	0	0	0	0	0	0	1	0	0	0	0	0	0	0	0	0	1	4	0	0	0	1	0	1	0	1.48038	1.48033
298.15	589.3	2	9	0	2	0	0	0	0	0	0	0	0	0	0	0	0	0	1	0	0	6	0	0	0	0	0	0	2	0	0	3	0	0	0	1	1	1.43584	1.43635
303.15	589.3	4	18	0	0	0	0	0	2	1	0	0	0	0	0	0	0	0	1	0	0	0	0	0	0	1	0	0	1	0	0	0	0	0	0	0	0	1.49365	1.49521
318.15	589.3	3	4	0	0	0	0	0	0	0	0	0	1	0	0	0	0	0	0	0	0	0	0	0	0	0	0	0	0	0	0	3	0	0	0	1	1	1.4797	1.47939
303.15	589.3	3	26	1	0	0	0	0	0	3	2	0	0	0	0	0	0	0	0	1	0	0	0	0	0	0	0	0	1	0	0	3	0	0	0	1	1	1.47476	1.47559
308.15	589.3	3	2	0	0	0	0	0	0	2	0	0	0	0	0	0	0	0	0	0	0	0	0	0	0	0	0	0	1	0	0	3	0	0	0	1	1	1.47645	1.47568
283.15	589.3	3	3	0	0	0	0	0	0	0	0	0	1	0	0	0	0	0	0	0	0	0	0	0	0	0	0	0	0	0	0	3	0	0	0	1	1	1.49269	1.49416
318.15	589.3	2	4	0	1	0	0	0	0	1	0	0	0	0	0	0	0	0	0	0	0	3	0	0	0	0	0	0	1	0	0	3	0	0	0	1	1	1.43358	1.43264
353.15	589.3	4	28	0	0	0	0	0	0	0	0	0	0	0	0	0	0	0	1	2	0	0	0	0	0	1	0	0	0	0	0	0	0	0	0	0	0	1.46599	1.4652
323.15	589.3	3	8	0	0	0	0	0	3	1	0	0	0	0	0	0	0	0	2	0	0	0	0	0	0	0	0	0	1	0	0	0	0	0	0	0	0	1.49476	1.49488
333.15	589.3	2	1	0	0	0	0	0	0	0	0	0	1	0	0	0	0	0	0	0	0	0	0	0	0	0	0	0	0	0	0	3	0	0	1	0	1	1.44395	1.4471
333.15	589.3	2	7	0	0	0	0	0	0	0	0	0	0	0	0	0	0	0	0	0	0	0	1	0	0	0	0	0	0	0	0	3	0	0	0	1	1	1.49956	1.49896
333.15	589.3	2	3	0	1	0	0	0	0	0	0	0	0	0	0	0	0	0	0	3	0	0	0	0	0	0	0	0	0	0	0	3	0	0	0	1	1	1.49417	1.49486
313.15	589.3	4	28	0	1	0	0	0	0	1	0	0	0	0	0	0	0	0	0	0	0	3	0	0	0	1	0	0	1	0	0	0	0	0	0	0	0	1.45365	1.45152
298.15	589.3	2	7	0	0	0	0	0	0	0	0	0	0	0	0	0	0	0	0	0	0	0	0	1	0	0	0	0	0	0	0	3	0	0	0	1	1	1.5221	1.51287
283.15	589.3	1	3	0	0	0	0	0	0	0	0	0	0	0	0	0	0	0	1	0	0	2	0	0	0	0	0	0	2	0	0	5	0	0	0	0	1	1.47569	1.47476
313.15	589.3	2	5	0	0	0	0	0	0	0	0	0	0	0	0	0	0	0	0	0	0	4	0	0	0	0	1	0	0	0	0	3	0	0	0	1	1	1.42752	1.42362
308.15	589.3	3	3	0	0	0	0	0	0	0	0	0	1	0	0	0	0	0	0	0	0	0	0	0	0	0	0	0	0	0	0	3	0	0	0	1	1	1.4858	1.48713
313.15	589.3	4	2	1	0	0	0	0	1	0	0	0	1	0	0	1	0	0	1	0	0	0	0	0	0	0	0	0	0	0	0	0	0	0	0	0	0	1.5105	1.50718
333.15	589.3	2	3	0	0	0	0	0	0	0	0	0	0	0	0	0	0	0	1	2	0	0	0	0	0	0	0	0	0	0	0	3	0	0	0	1	1	1.49478	1.49507
318.15	656.3	2	3	0	2	0	0	0	0	0	0	0	0	0	0	0	0	0	1	0	0	6	0	0	0	0	0	0	2	0	0	3	0	0	0	1	1	1.4182	1.41635
323.15	589.3	3	2	0	0	0	0	0	0	2	0	0	0	0	0	0	0	0	0	0	0	0	0	0	0	0	0	0	1	0	0	3	0	0	0	1	1	1.47158	1.47104
[truncated: 2,880 more rows]

## Sheet: Test
Table S15. LightGBM test dataset
T(K)	Wave Length(nm)	-CH3	-CH2-	>CH-	>C<	=CH2	=CH-	=C<	-OH	-O-	>C=O	-COOH	-COO-	HCOO-	=O(other)	-NH2	-NH3	-NH-	>N-	-CN	-NO2	-F	-Cl	-Br	-I	-P	-B	-S-	-SO2	-CH2-	>CH-	=CH-	=C<	-O-	-NH-	>N-	=N-	y	ypred
323.15	589.3	2	1	0	0	0	0	0	0	0	0	0	0	0	0	0	0	0	0	1	0	0	0	0	0	0	0	1	0	0	0	3	0	0	0	1	1	1.54221	1.54065
308.2	589.3	2	3	0	0	0	0	0	0	0	0	0	0	0	0	0	0	0	0	0	0	4	0	0	0	0	1	0	0	0	0	3	0	0	0	1	1	1.4163	1.41894
323.15	589.3	2	3	0	0	0	0	0	0	0	0	0	0	0	0	0	0	0	0	0	0	6	0	0	0	1	0	0	0	0	0	3	0	0	0	1	1	1.4025	1.40327
303.15	589.3	3	3	1	0	0	0	0	2	0	0	0	1	0	0	1	0	0	1	0	0	0	0	0	0	0	0	0	0	0	0	0	0	0	0	0	0	1.5416	1.53934
323.15	589.3	4	2	1	0	0	0	0	2	0	0	0	1	0	0	0	0	0	1	0	0	0	0	0	0	0	0	0	0	0	0	0	0	0	0	0	0	1.47418	1.47915
333.15	589.3	3	2	0	0	0	0	0	0	2	0	0	0	0	0	0	0	0	0	0	0	0	0	0	0	0	0	0	1	0	0	3	0	0	0	1	1	1.469	1.46941
338.15	589.3	5	3	0	0	0	0	0	0	2	0	0	0	0	0	0	0	0	1	0	0	0	0	0	0	0	0	0	1	0	0	0	0	0	0	0	0	1.45402	1.45185
288.15	589.3	1	3	0	0	0	0	0	0	0	0	0	0	0	0	0	0	0	0	0	0	4	0	0	0	0	1	0	0	0	0	5	0	0	0	0	1	1.44851	1.44792
293.15	589.3	2	4	0	2	0	0	0	0	1	0	0	0	0	0	0	0	0	1	0	0	6	0	0	0	0	0	0	2	0	0	3	0	0	0	1	1	1.4287	1.42937
308.15	589.3	1	5	0	0	0	0	0	0	0	0	0	0	0	0	0	0	0	0	1	0	0	0	1	0	0	0	0	0	0	0	3	0	0	0	1	1	1.54346	1.53689
306.2	589.3	2	1	0	1	0	0	0	0	1	0	0	0	0	0	0	0	0	0	0	0	3	0	0	0	0	0	0	1	0	0	3	0	0	0	1	1	1.4303	1.43172
343.15	589.3	4	5	0	2	0	0	0	0	0	0	0	0	0	0	0	0	0	1	0	0	6	0	0	0	0	0	0	2	0	0	2	3	0	0	0	1	1.45044	1.44815
293.15	589.3	1	3	0	2	0	0	0	0	1	0	0	0	0	0	0	0	0	1	0	0	6	0	0	0	0	0	0	2	0	0	5	0	0	0	0	1	1.4426	1.44477
313.15	589.3	2	22	0	0	0	0	0	0	2	0	0	0	0	0	0	0	0	0	1	0	0	0	0	0	0	0	0	1	0	0	3	0	0	0	1	1	1.46972	1.46945
303.15	589.3	2	1	0	0	0	0	0	0	0	0	0	1	0	0	0	0	0	0	0	0	0	0	0	0	0	0	0	0	3	1	3	0	0	1	1	1	1.51229	1.52093
283.15	589.3	1	2	0	4	0	0	0	1	1	0	0	0	0	0	0	0	0	0	0	0	9	0	0	0	0	0	0	1	0	0	3	0	0	0	1	1	1.4004	1.40147
298.2	589.3	2	5	0	0	0	0	0	0	0	0	0	0	0	0	0	0	0	0	0	0	6	0	0	0	1	0	0	0	0	0	3	0	0	0	1	1	1.4164	1.41779
308.15	589.3	1	7	0	0	0	0	0	0	0	0	0	0	0	0	0	0	0	0	1	0	0	0	1	0	0	0	0	0	0	0	3	0	0	0	1	1	1.52719	1.52568
308.15	589.3	5	9	0	0	0	0	0	0	2	0	0	0	0	0	0	0	0	0	0	0	0	0	0	0	1	0	0	1	0	0	0	0	0	0	0	0	1.47054	1.47278
353.15	589.3	2	3	0	8	0	0	0	0	0	0	0	0	0	0	0	0	0	1	0	0	18	0	0	0	0	0	0	2	0	0	3	0	0	0	1	1	1.37206	1.36727
298.1	589.3	2	5	0	0	0	0	0	0	0	0	0	0	0	0	0	0	0	0	0	0	6	0	0	0	1	0	0	0	0	0	3	0	0	0	1	1	1.417	1.41815
303.15	589.3	1	0	0	0	0	0	0	1	1	0	0	0	0	0	0	0	0	0	0	0	0	0	0	0	0	0	0	1	0	0	3	0	0	1	0	1	1.48761	1.49241
338.15	589.3	2	1	0	1	0	0	0	0	0	0	0	0	0	0	0	0	0	0	3	0	0	0	0	0	0	0	0	0	0	0	3	0	0	0	1	1	1.49921	1.49837
298.15	589.3	2	3	0	0	0	0	0	0	0	0	0	0	0	0	0	0	0	1	2	0	0	0	0	0	0	0	0	0	4	0	0	0	0	0	1	0	1.49681	1.4896
303.15	589.3	2	7	0	0	0	0	0	0	0	0	0	0	0	0	0	0	0	0	0	0	0	0	1	0	0	0	0	0	0	0	3	0	0	0	1	1	1.49502	1.50946
323.15	589.3	2	3	0	0	0	0	0	0	0	0	0	0	0	0	0	0	0	0	0	0	4	0	0	0	0	1	0	0	0	0	3	0	0	0	1	1	1.4155	1.4155
293.15	589.3	2	1	0	1	0	0	0	0	0	0	0	0	0	0	0	0	0	0	3	0	0	0	0	0	0	0	0	0	0	0	3	0	0	0	1	1	1.51454	1.51356
303.2	589.3	2	13	0	2	0	4	0	0	0	0	0	0	0	0	0	0	0	1	0	0	6	0	0	0	0	0	0	2	0	0	3	0	0	0	1	1	1.4645	1.45756
303.15	589.3	3	10	0	0	0	0	0	0	2	0	0	0	0	0	0	0	0	0	0	0	0	0	0	0	0	0	0	1	0	0	3	0	0	0	1	1	1.4684	1.46769
308.15	589.3	3	4	0	0	0	0	0	1	0	0	0	1	0	0	1	0	0	1	0	0	0	0	0	0	0	0	0	0	0	0	0	0	0	0	0	0	1.5294	1.52675
333.15	589.3	2	2	0	2	0	0	0	0	0	0	0	0	0	0	0	0	0	1	0	0	6	0	0	0	0	0	0	2	5	0	0	0	0	0	1	0	1.4173	1.41829
293.15	589.3	0	3	0	0	1	1	0	0	0	0	0	0	0	0	0	0	0	0	1	0	0	1	0	0	0	0	0	0	0	0	3	0	0	0	1	1	1.54731	1.54282
353.15	589.3	2	2	0	2	0	0	0	0	0	0	0	0	0	0	0	0	0	1	0	0	6	0	0	0	0	0	0	2	4	0	0	0	0	0	1	0	1.40589	1.40693
323.15	486.1	2	1	0	2	0	0	0	0	0	0	0	0	0	0	0	0	0	1	0	0	6	0	0	0	0	0	0	2	0	0	3	0	0	0	1	1	1.4207	1.42229
298.15	589.3	3	1	0	0	0	0	0	0	0	0	0	1	0	0	0	0	0	0	0	0	0	0	0	0	0	0	0	0	0	0	3	0	0	0	1	1	1.50007	1.4997
328.15	589.3	2	2	0	2	0	0	0	0	0	0	0	0	0	0	0	0	0	1	0	0	6	0	0	0	0	0	0	2	4	0	0	0	0	0	1	0	1.41212	1.41166
313.15	589.3	3	2	0	0	0	0	0	0	2	0	0	0	0	0	0	0	0	0	0	0	0	0	0	0	0	0	0	1	0	0	3	0	0	0	1	1	1.47535	1.47337
313.15	656.3	2	3	0	0	0	0	0	0	0	0	0	0	0	0	0	0	0	0	0	0	4	0	0	0	0	1	0	0	0	0	3	0	0	0	1	1	1.4151	1.41626
313.15	589.3	2	2	0	2	0	0	0	0	0	0	0	0	0	0	0	0	0	1	0	0	6	0	0	0	0	0	0	2	5	0	0	0	0	0	1	0	1.42304	1.42458
328.15	589.3	2	1	0	1	0	0	0	0	1	0	0	0	0	0	0	0	0	0	0	0	3	0	0	0	0	0	0	1	0	0	3	0	0	0	1	1	1.42494	1.4261
303.15	589.3	3	8	0	0	0	0	0	3	1	0	0	0	0	0	0	0	0	2	0	0	0	0	0	0	0	0	0	1	0	0	0	0	0	0	0	0	1.49937	1.49876
298.15	589.3	2	3	0	1	0	0	0	0	1	0	0	0	0	0	0	0	0	0	0	0	3	0	0	0	0	0	0	1	0	0	3	0	0	0	1	1	1.43756	1.43753
328.15	589.3	4	14	1	0	0	0	0	1	1	0	0	0	0	0	0	0	0	1	0	0	0	0	0	0	0	0	0	1	4	0	0	0	1	0	1	0	1.47693	1.47725
333.15	589.3	3	2	0	0	0	0	0	0	2	0	0	0	0	0	0	0	0	0	0	0	0	0	0	0	0	0	0	1	0	0	3	0	0	0	1	1	1.47023	1.46941
318.15	589.3	2	3	0	0	0	0	0	0	0	0	0	0	0	0	0	0	0	0	1	0	0	0	0	0	0	0	1	0	0	0	3	0	0	0	1	1	1.53348	1.53305
323.15	589.3	1	2	0	4	0	0	0	1	1	0	0	0	0	0	0	0	0	0	0	0	9	0	0	0	0	0	0	1	0	0	3	0	0	0	1	1	1.38989	1.39146
293.15	589.3	3	1	1	2	0	0	0	0	0	0	0	0	0	0	0	0	0	1	0	0	6	0	0	0	0	0	0	2	4	0	0	0	0	0	1	0	1.42563	1.42575
323.15	589.3	2	1	0	0	0	0	0	0	0	0	0	1	0	0	0	0	0	0	0	0	0	0	0	0	0	0	0	0	3	1	3	0	0	1	1	1	1.50621	1.51282
308.1	589.3	4	4	0	0	0	0	0	0	2	0	0	0	0	0	0	0	0	0	0	0	0	0	0	0	0	0	0	2	0	0	6	0	0	0	2	2	1.50602	1.50573
318.15	589.3	4	6	0	2	0	0	0	0	0	0	0	0	0	0	0	0	0	1	0	0	6	0	0	0	0	0	0	2	0	0	2	3	0	0	0	1	1.45298	1.45568
313.15	486.1	2	5	0	0	0	0	0	0	0	0	0	0	0	0	0	0	0	0	0	0	4	0	0	0	0	1	0	0	0	0	3	0	0	0	1	1	1.4292	1.42773
333.15	589.3	5	12	3	0	0	0	0	1	1	0	0	1	0	0	1	0	0	0	0	0	0	0	0	0	0	0	0	1	0	0	0	0	0	0	0	0	1.4422	1.44316
288.15	589.3	2	3	0	2	0	0	0	0	0	0	0	0	0	0	0	0	0	1	0	0	6	0	0	0	0	0	0	2	5	0	0	0	0	0	1	0	1.43251	1.43098
305.65	589.3	2	3	0	0	0	0	0	0	0	0	0	0	0	0	0	0	0	0	0	0	4	0	0	0	0	1	0	0	0	0	4	1	0	0	0	1	1.44909	1.45156
298.15	589.3	2	1	0	2	0	0	0	0	0	0	0	0	0	0	0	0	0	1	0	0	6	0	0	0	0	0	0	2	0	0	3	0	0	0	1	1	1.4229	1.42349
308.15	589.3	2	3	0	0	0	0	0	0	0	0	0	0	0	0	0	0	0	0	0	0	6	0	0	0	1	0	0	0	0	0	3	0	0	0	1	1	1.4057	1.40659
303.15	589.3	4	21	0	2	0	0	0	0	0	0	0	0	0	0	0	0	0	2	0	0	6	0	0	0	0	0	0	2	0	0	0	0	0	0	0	0	1.4359	1.43609
323.18	589.3	2	5	0	0	0	0	0	1	0	0	0	1	0	0	1	0	0	0	0	0	0	0	0	0	0	0	0	0	0	0	0	0	0	0	0	0	1.4461	1.44695
338.15	589.3	2	1	0	0	0	0	0	0	0	0	0	0	0	0	0	0	0	1	2	0	0	0	0	0	0	0	0	0	0	0	3	0	0	0	1	1	1.49809	1.50035
342.37	589.3	3	1	0	0	0	0	0	0	1	0	0	0	0	0	0	0	0	0	0	0	0	0	0	0	0	0	0	1	0	0	7	2	0	0	1	1	1.53304	1.53545
303.15	589.3	2	2	0	0	0	0	0	0	0	0	0	0	0	0	0	0	0	0	0	0	4	0	0	0	0	1	0	0	0	0	3	0	0	0	1	1	1.4153	1.41445
308.15	589.3	2	7	0	0	0	0	0	0	0	0	0	0	0	0	0	0	0	0	0	0	4	0	0	0	0	1	0	0	0	0	3	0	0	0	1	1	1.42984	1.43043
298.15	589.3	5	9	0	0	0	0	0	0	2	0	0	0	0	0	0	0	0	0	0	0	0	0	0	0	1	0	0	1	0	0	0	0	0	0	0	0	1.47344	1.47493
308.15	589.3	2	5	0	0	0	0	0	0	0	0	0	0	0	0	0	0	0	0	0	0	0	1	0	0	0	0	0	0	0	0	3	0	0	0	1	1	1.51437	1.51336
313.15	589.3	1	5	0	0	0	0	0	0	0	0	0	0	0	0	0	0	0	0	1	0	0	1	0	0	0	0	0	0	0	0	3	0	0	0	1	1	1.51992	1.51853
298.15	589.3	3	1	0	0	0	0	0	0	0	0	0	1	0	0	0	0	0	0	0	0	0	0	0	0	0	0	0	0	0	0	3	0	0	0	1	1	1.50069	1.4997
318.15	589.3	2	1	0	0	0	0	0	0	0	0	0	1	0	0	0	0	0	0	0	0	0	0	0	0	0	0	0	0	3	1	3	0	0	1	1	1	1.50774	1.51583
289.379	632.8	1	3	0	0	0	0	0	0	0	0	0	0	0	0	0	0	0	0	0	0	4	0	0	0	0	1	0	0	0	0	5	0	0	0	0	1	1.4461	1.44624
328.15	589.3	2	1	0	0	0	0	0	1	1	0	0	0	0	0	0	0	0	0	0	0	0	0	0	0	0	0	0	1	0	0	3	0	0	0	1	1	1.49052	1.48626
298.15	589.3	2	3	0	0	0	0	0	0	0	0	0	0	0	0	0	0	0	0	0	0	6	0	0	0	1	0	0	0	0	0	3	0	0	0	1	1	1.4095	1.41014
293.15	589.3	4	3	0	2	0	0	0	0	0	0	0	0	0	0	0	0	0	2	0	0	6	0	0	0	0	0	0	2	0	0	0	0	0	0	0	0	1.40945	1.41323
298.1	589.3	4	4	0	0	0	0	0	0	2	0	0	0	0	0	0	0	0	0	0	0	0	0	0	0	0	0	0	2	0	0	6	0	0	0	2	2	1.50827	1.50769
313.15	589.3	2	3	0	0	0	0	0	1	1	0	0	0	0	0	0	0	0	0	0	0	0	0	0	0	0	0	0	1	0	0	3	0	0	0	1	1	1.4914	1.4956
328.15	589.3	4	28	0	0	0	0	0	0	0	0	0	0	0	0	0	0	0	0	0	0	0	0	1	0	1	0	0	0	0	0	0	0	0	0	0	0	1.47916	1.47926
338.15	589.3	3	3	0	0	0	0	0	0	0	0	0	1	0	0	0	0	0	0	0	0	0	0	0	0	0	0	0	0	0	0	3	0	0	0	1	1	1.48332	1.47917
288.15	589.3	2	3	0	0	0	0	0	0	0	0	0	0	0	0	0	0	0	0	1	0	0	0	0	0	0	0	1	0	0	0	3	0	0	0	1	1	1.54234	1.54453
308	633	4	4	0	0	0	0	0	0	1	0	0	0	0	0	0	0	0	0	0	0	0	0	0	0	0	0	0	1	0	0	6	3	0	0	1	1	1.5117	1.50642
298.15	589.3	5	6	2	0	0	0	0	0	0	1	0	1	0	0	0	0	1	0	0	0	0	0	0	0	0	0	0	0	4	0	0	0	1	0	1	0	1.4818	1.48238
323.15	589.3	3	0	0	0	0	0	0	0	2	0	0	0	0	0	0	0	0	0	0	0	0	0	0	0	0	0	0	1	0	0	3	0	0	0	1	1	1.4785	1.47532
323.15	589.3	4	7	0	2	0	0	0	0	0	0	0	0	0	0	0	0	0	2	0	0	6	0	0	0	0	0	0	2	0	0	0	0	0	0	0	0	1.4176	1.41695
293.15	589.3	3	2	0	0	0	0	0	0	2	0	0	0	0	0	0	0	0	0	0	0	0	0	0	0	0	0	0	1	0	0	3	0	0	0	1	1	1.48053	1.4797
303.15	589.3	2	2	0	2	0	0	0	0	0	0	0	0	0	0	0	0	0	1	0	0	6	0	0	0	0	0	0	2	5	0	0	0	0	0	1	0	1.4256	1.42597
293.15	589.3	2	1	0	1	0	0	0	0	1	0	0	0	0	0	0	0	0	0	0	0	3	0	0	0	0	0	0	1	0	0	3	0	0	0	1	1	1.433	1.43514
313.15	589.3	2	2	1	0	0	0	0	1	0	0	0	1	0	0	1	0	0	0	0	0	0	0	0	0	0	0	0	0	0	0	3	0	0	0	1	1	1.52159	1.51466
328.15	589.3	2	1	0	2	0	0	0	0	0	0	0	0	0	0	0	0	0	1	0	0	6	0	0	0	0	0	0	2	0	0	3	0	0	0	1	1	1.41458	1.41346
328.15	589.3	2	3	0	0	0	0	0	0	0	0	0	0	0	0	0	0	0	0	0	0	4	0	0	0	0	1	0	0	0	0	4	1	0	0	0	1	1.44436	1.44621
313.15	589.3	0	6	0	4	0	0	0	0	0	2	0	0	0	0	2	0	0	2	0	0	12	0	0	0	0	0	0	4	0	0	6	0	0	0	2	2	1.4504	1.44928
343.15	589.3	3	0	0	0	0	0	0	0	2	0	0	0	0	0	0	0	0	0	0	0	0	0	0	0	0	0	0	1	0	0	4	1	0	0	0	1	1.50046	1.5014
323.1	589.3	2	2	0	0	0	0	0	1	0	0	0	1	0	0	1	0	0	0	0	0	0	0	0	0	0	0	0	0	0	0	0	0	0	0	0	0	1.4433	1.44431
328.15	589.3	1	5	0	1	0	0	0	0	1	0	0	0	0	0	0	0	0	0	1	0	3	0	0	0	0	0	0	1	0	0	3	0	0	0	1	1	1.52652	1.51741
298.15	589.3	2	1	0	2	0	0	0	0	0	0	0	0	0	0	0	0	0	1	0	0	6	0	0	0	0	0	0	2	0	0	3	0	0	0	1	1	1.42307	1.42349
303.15	589.3	4	3	0	0	0	0	0	1	0	0	0	1	0	0	0	0	0	1	0	0	0	0	0	0	0	0	0	0	0	0	0	0	0	0	0	0	1.4668	1.46563
303.15	589.3	2	2	0	2	0	0	0	0	0	0	0	0	0	0	0	0	0	1	0	0	6	0	0	0	0	0	0	2	5	0	0	0	0	0	1	0	1.42586	1.42597
288.15	589.3	2	3	0	0	0	0	0	0	0	0	0	0	0	0	0	0	0	0	0	0	4	0	0	0	0	1	0	0	0	0	3	0	0	0	1	1	1.4243	1.42273
303.15	589.3	5	9	0	0	0	0	0	0	2	0	0	0	0	0	0	0	0	0	0	0	0	0	0	0	1	0	0	1	0	0	0	0	0	0	0	0	1.47199	1.47326
338.15	589.3	3	2	0	0	0	0	0	0	0	0	0	1	0	0	0	0	0	0	0	0	0	0	0	0	0	0	0	0	0	0	3	0	0	0	1	1	1.4811	1.48335
305.65	589.3	2	2	0	2	0	0	0	0	0	0	0	0	0	0	0	0	0	1	0	0	6	0	0	0	0	0	0	2	0	0	4	1	0	0	0	1	1.44679	1.44479
293.15	589.3	2	3	0	2	0	0	0	0	1	0	0	0	0	0	0	0	0	1	0	0	6	0	0	0	0	0	0	2	4	0	0	0	0	0	1	0	1.4265	1.42449
303.15	589.3	4	28	0	0	0	0	0	0	0	0	0	0	0	0	0	0	0	1	2	0	0	0	0	0	1	0	0	0	0	0	0	0	0	0	0	0	1.48174	1.4809
363.15	589.3	2	7	0	2	0	0	0	0	0	0	0	0	0	0	0	0	0	2	0	0	6	0	0	0	0	0	0	2	0	0	0	0	0	0	0	0	1.4035	1.40953
288.15	589.3	1	2	0	2	0	0	0	1	0	0	0	0	0	0	0	0	0	1	0	0	6	0	0	0	0	0	0	2	0	0	3	0	0	0	1	1	1.4365	1.4339
283.15	589.3	2	1	0	0	0	0	0	0	0	0	0	1	0	0	0	0	0	0	0	0	0	0	0	0	0	0	0	0	0	0	3	0	0	1	0	1	1.46347	1.46718
293.15	589.3	1	4	0	0	0	0	0	0	0	0	0	1	0	0	0	0	0	0	1	0	0	0	0	0	0	0	0	0	0	0	3	0	0	1	0	1	1.4715	1.47272
348.15	589.3	2	1	0	2	0	0	0	0	0	0	0	0	0	0	0	0	0	1	0	0	6	0	0	0	0	0	0	2	0	0	3	0	0	0	1	1	1.40902	1.40822
318.15	589.3	2	1	0	0	0	0	0	1	1	0	0	0	0	0	0	0	0	0	0	0	0	0	0	0	0	0	0	1	0	0	3	0	0	0	1	1	1.49269	1.49252
298.15	589.3	4	28	0	0	0	0	0	0	0	0	0	0	0	0	0	0	0	1	2	0	0	0	0	0	1	0	0	0	0	0	0	0	0	0	0	0	1.48387	1.48252
298.15	589.3	3	2	0	0	0	0	0	0	2	0	0	0	0	0	0	0	0	0	0	0	0	0	0	0	0	0	0	1	0	0	3	0	0	0	1	1	1.47756	1.47735
293.2	589.3	2	15	0	2	0	2	0	0	0	0	0	0	0	0	0	0	0	1	0	0	6	0	0	0	0	0	0	2	0	0	3	0	0	0	1	1	1.4545	1.45587
308.15	589.3	2	4	1	0	0	0	0	1	0	0	0	1	0	0	1	0	0	0	0	0	0	0	0	0	0	0	0	0	0	0	3	0	0	0	1	1	1.5126	1.51932
288.15	589.3	2	3	0	0	0	0	0	0	0	0	0	0	0	0	0	0	0	1	2	0	0	0	0	0	0	0	0	0	0	0	3	0	0	0	1	1	1.51202	1.51233
298.15	589.3	4	2	1	0	0	0	0	1	0	0	0	1	0	0	1	0	0	1	0	0	0	0	0	0	0	0	0	0	0	0	0	0	0	0	0	0	1.514	1.50344
290.65	589.3	2	2	0	2	0	0	0	0	0	0	0	0	0	0	0	0	0	1	0	0	6	0	0	0	0	0	0	2	0	0	4	1	0	0	0	1	1.45132	1.44905
333.15	589.3	1	9	0	1	0	0	0	0	1	0	0	0	0	0	0	0	0	0	1	0	3	0	0	0	0	0	0	1	0	0	3	0	0	0	1	1	1.51873	1.51783
299.2	589.3	2	1	0	1	0	0	0	0	1	0	0	0	0	0	0	0	0	0	0	0	3	0	0	0	0	0	0	1	0	0	3	0	0	0	1	1	1.4321	1.43984
303.15	589.3	2	2	0	2	0	0	0	0	0	0	0	0	0	0	0	0	0	1	0	0	6	0	0	0	0	0	0	2	4	0	0	0	0	0	1	0	1.41928	1.41973
303.15	589.3	2	7	0	0	0	0	0	0	0	0	0	0	0	0	0	0	0	0	0	0	0	1	0	0	0	0	0	0	0	0	3	0	0	0	1	1	1.5049	1.50555
328.15	589.3	3	1	1	0	0	0	0	0	0	0	0	1	0	0	1	0	0	0	0	0	0	0	0	0	0	0	0	0	0	0	3	0	0	0	1	1	1.49395	1.50253
348.15	589.3	2	1	0	0	0	0	0	0	0	0	0	0	0	0	0	0	0	0	0	0	4	0	0	0	0	1	0	0	0	0	3	0	0	0	1	1	1.40148	1.40191
338.15	589.3	3	3	0	2	0	0	0	0	0	0	0	0	0	0	0	0	0	1	0	0	6	0	0	0	0	0	1	2	0	0	0	0	0	0	0	0	1.4148	1.41425
313	589.3	1	5	0	2	0	0	0	0	1	0	0	0	0	0	0	0	0	1	1	0	6	0	0	0	0	0	0	2	0	0	3	0	0	0	1	1	1.424	1.43444
328.15	589.3	2	7	0	0	0	0	0	0	0	0	0	0	0	0	0	0	0	0	0	0	0	1	0	0	0	0	0	0	0	0	3	0	0	0	1	1	1.5037	1.49901
313.15	589.3	2	3	1	0	0	0	0	1	0	0	0	1	0	0	1	0	0	0	0	0	0	0	0	0	0	0	0	0	0	0	3	0	0	0	1	1	1.5141	1.51858
298.1	589.3	2	5	0	0	0	0	0	0	0	0	0	0	0	0	0	0	0	0	0	0	4	0	0	0	0	1	0	0	0	0	3	0	0	0	1	1	1.4223	1.42863
323.15	656.3	2	3	0	0	0	0	0	0	0	0	0	0	0	0	0	0	0	0	0	0	4	0	0	0	0	1	0	0	0	0	3	0	0	0	1	1	1.4124	1.41346
318.15	589.3	2	2	0	0	0	0	0	0	2	0	0	0	0	0	0	0	0	0	0	0	0	0	0	0	0	0	0	1	0	0	5	0	0	0	0	1	1.49976	1.50138
308.15	589.3	4	23	0	0	0	0	0	0	0	0	0	1	0	0	0	0	1	0	0	0	0	0	0	0	0	0	0	0	0	0	0	0	0	0	0	0	1.4417	1.44243
313.15	589.3	3	1	0	0	0	0	0	0	0	0	0	1	0	0	0	0	0	0	0	0	0	0	0	0	0	0	0	0	0	0	3	0	0	0	1	1	1.495	1.49664
298.1	589.3	2	3	0	2	0	0	0	0	0	0	0	0	0	0	0	0	0	1	1	0	6	0	0	0	0	0	0	2	0	0	2	1	0	0	1	1	1.4435	1.43661
313.15	589.3	2	3	0	0	0	0	0	0	0	0	0	0	0	0	0	0	0	0	0	0	6	0	0	0	1	0	0	0	0	0	3	0	0	0	1	1	1.407	1.40581
353.15	589.3	2	3	0	2	0	0	0	0	0	0	0	0	0	0	0	0	0	1	0	0	6	0	0	0	0	0	0	2	0	0	4	1	0	0	0	1	1.42953	1.42822
283.1	589.3	2	1	0	0	0	0	0	0	0	0	0	0	0	0	0	0	0	0	0	0	4	0	0	0	0	1	0	0	0	0	3	0	0	0	1	1	1.4085	1.41679
318.15	589.3	2	7	0	0	0	0	0	0	0	0	0	0	0	0	0	0	0	0	0	0	0	1	0	0	0	0	0	0	0	0	3	0	0	0	1	1	1.5007	1.50257
283.15	589.3	3	3	0	0	0	0	0	0	0	0	0	1	0	0	0	0	0	0	0	0	0	0	0	0	0	0	0	0	4	0	0	0	0	0	1	0	1.47263	1.47205
313.15	589.3	2	2	0	2	0	0	0	0	0	0	0	0	0	0	0	0	0	1	0	0	6	0	0	0	0	0	0	2	0	0	4	1	0	0	0	1	1.44015	1.44056
303.15	589.3	1	6	0	0	0	0	0	1	0	0	0	0	0	0	0	0	0	0	0	0	0	1	0	0	0	0	0	0	0	0	3	0	0	0	1	1	1.508	1.50808
318.15	589.3	2	7	0	0	0	0	0	0	0	0	0	0	0	0	0	0	0	2	0	0	2	0	0	0	0	0	0	2	0	0	0	0	0	0	0	0	1.439	1.44067
320.65	589.3	1	3	0	0	0	0	0	0	0	0	0	0	0	0	0	0	0	0	0	0	4	0	0	0	0	1	0	0	0	0	5	0	0	0	0	1	1.43989	1.44107
293.15	589.3	2	7	0	0	0	0	0	0	0	0	0	0	0	0	0	0	0	0	0	0	6	0	0	0	1	0	0	0	0	0	3	0	0	0	1	1	1.4235	1.42448
318.15	589.3	2	5	0	0	0	0	0	0	0	0	0	0	0	0	0	0	0	0	0	0	4	0	0	0	0	1	0	0	0	0	3	0	0	0	1	1	1.42533	1.42234
305.65	589.3	1	3	0	1	0	0	0	0	1	0	0	0	0	0	0	0	0	0	0	0	3	0	0	0	0	0	0	1	0	0	5	0	0	0	0	1	1.45618	1.45529
333.15	589.3	2	1	0	2	0	0	0	0	0	0	0	0	0	0	0	0	0	1	0	0	6	0	0	0	0	0	0	2	0	0	4	1	0	0	0	1	1.43304	1.43561
313.15	589.3	2	2	0	2	0	0	0	0	0	0	0	0	0	0	0	0	0	1	0	0	6	0	0	0	0	0	0	2	4	0	0	0	0	0	1	0	1.4166	1.41724
328.15	589.3	1	9	0	0	0	0	0	1	0	0	0	1	0	0	0	0	0	0	1	0	0	0	0	0	0	0	0	1	0	0	7	2	0	0	1	1	1.51058	1.5126
323.15	589.3	1	1	0	2	0	0	0	0	1	0	0	0	0	0	0	0	0	1	0	0	6	0	0	0	0	0	0	2	0	0	5	0	0	0	0	1	1.4354	1.43419
303.15	589.3	3	0	0	0	0	0	0	0	2	0	0	0	0	0	0	0	0	0	0	0	0	0	0	0	0	0	0	1	0	0	3	0	0	0	1	1	1.4811	1.48077
338.15	589.3	3	5	0	0	0	0	0	0	0	0	0	1	0	0	0	0	0	0	0	0	0	0	0	0	0	0	0	0	0	0	3	0	0	0	1	1	1.4722	1.47589
283.15	589.3	1	3	0	0	0	0	0	0	0	0	0	0	0	0	0	0	0	0	0	0	4	0	0	0	0	1	0	0	0	0	5	0	0	0	0	1	1.44984	1.44876
343.15	589.3	2	0	0	0	0	0	0	0	2	0	0	0	0	0	0	0	0	0	0	0	0	0	0	0	0	0	0	1	0	0	5	0	0	0	0	1	1.5009	1.50115
313.15	589.3	2	5	0	2	0	0	0	0	0	0	0	0	0	0	0	0	0	1	0	0	6	0	0	0	0	0	0	2	0	0	3	0	0	0	1	1	1.42552	1.42524
293.15	589.3	2	3	0	2	0	0	0	0	1	0	0	0	0	0	0	0	0	1	0	0	6	0	0	0	0	0	0	2	0	0	3	0	0	0	1	1	1.4306	1.4294
303.15	589.3	2	1	0	1	0	0	0	0	0	0	0	0	0	0	0	0	0	0	3	0	0	0	0	0	0	0	0	0	0	0	3	0	0	0	1	1	1.5101	1.5109
283.15	589.3	2	2	0	2	0	0	0	0	1	0	0	0	0	0	0	0	0	1	0	0	6	0	0	0	0	0	0	2	0	0	3	0	0	0	1	1	1.4311	1.43005
293.15	589.3	2	1	0	2	0	0	0	0	1	0	0	0	0	0	0	0	0	1	0	0	6	0	0	0	0	0	0	2	0	0	3	0	0	0	1	1	1.4271	1.42728
353.15	589.3	2	2	0	2	0	0	0	0	0	0	0	0	0	0	0	0	0	1	0	0	6	0	0	0	0	0	0	2	5	0	0	0	0	0	1	0	1.412	1.41024
288.15	589.3	2	3	0	8	0	0	0	0	0	0	0	0	0	0	0	0	0	1	0	0	18	0	0	0	0	0	0	2	0	0	3	0	0	0	1	1	1.39104	1.3917
323.15	589.3	2	3	0	0	0	0	0	0	0	0	0	0	0	0	0	0	0	1	0	0	2	0	0	0	0	0	0	2	4	0	0	0	0	0	1	0	1.4422	1.43946
338.15	589.3	3	2	0	0	0	0	0	0	2	0	0	0	0	0	0	0	0	0	0	0	0	0	0	0	0	0	0	1	4	0	0	0	0	0	1	0	1.46246	1.46258
298.1	589.3	2	3	0	0	0	0	0	0	0	0	0	0	0	0	0	0	0	0	0	0	6	0	0	0	1	0	0	0	0	0	3	0	0	0	1	1	1.409	1.41022
308.15	589.3	1	2	0	2	0	0	0	0	0	0	0	0	0	0	0	0	0	1	0	0	6	0	0	0	0	0	0	2	0	0	5	0	0	0	0	1	1.4392	1.43866
303.15	589.3	2	3	0	0	0	0	0	0	0	0	0	0	0	0	0	0	0	0	0	0	4	0	0	0	0	1	0	0	0	0	4	1	0	0	0	1	1.45114	1.45148
303.15	589.3	2	3	1	0	0	0	0	1	0	0	0	1	0	0	1	0	0	0	0	0	0	0	0	0	0	0	0	0	0	0	3	0	0	0	1	1	1.5165	1.52395
333.15	589.3	2	13	0	2	0	0	0	0	0	0	0	0	0	0	0	0	0	1	0	0	6	0	0	0	0	0	0	2	0	0	3	0	0	0	1	1	1.4292	1.43512
328.15	589.3	1	9	0	0	0	0	0	0	0	0	0	0	0	0	0	0	0	0	1	0	0	0	1	0	0	0	0	0	0	0	3	0	0	0	1	1	1.50757	1.50764
333.15	589.3	5	9	0	0	0	0	0	0	2	0	0	0	0	0	0	0	0	0	0	0	0	0	0	0	1	0	0	1	0	0	0	0	0	0	0	0	1.4647	1.46336
313.15	589.3	2	3	0	1	0	0	0	0	1	0	0	0	0	0	0	0	0	0	0	0	3	0	0	0	0	0	0	1	0	0	3	0	0	0	1	1	1.4292	1.43271
293.15	589.3	4	28	0	0	0	0	0	0	0	0	0	0	0	0	0	0	0	0	0	0	0	1	0	0	1	0	0	0	0	0	0	0	0	0	0	0	1.48326	1.48594
308.15	589.3	2	3	0	8	0	0	0	0	0	0	0	0	0	0	0	0	0	1	0	0	18	0	0	0	0	0	0	2	0	0	3	0	0	0	1	1	1.38516	1.38756
303.15	589.3	4	28	0	0	0	0	0	0	0	0	0	0	0	0	0	0	0	0	0	0	0	1	0	0	1	0	0	0	0	0	0	0	0	0	0	0	1.48142	1.47989
323.15	589.3	1	7	0	1	0	0	0	0	1	0	0	0	0	0	0	0	0	0	1	0	3	0	0	0	0	0	0	1	0	0	3	0	0	0	1	1	1.52464	1.52293
288.15	589.3	2	3	0	2	0	0	0	0	0	0	0	0	0	0	0	0	0	1	0	0	6	0	0	0	0	0	0	2	0	0	3	0	0	0	1	1	1.43015	1.42997
293	589.3	4	4	0	0	0	0	0	0	1	0	0	0	0	0	0	0	0	1	0	0	4	0	0	0	0	1	0	0	0	0	0	0	0	0	0	0	1.4104	1.41886
293.1	589.3	4	7	0	0	0	0	0	0	0	0	0	0	0	0	0	0	0	0	0	0	0	0	0	1	0	0	0	0	0	0	2	3	0	0	0	1	1.5776	1.51721
288.25	589.3	2	4	0	0	0	0	0	0	0	0	0	0	0	0	0	0	0	0	0	0	6	0	0	0	1	0	0	0	0	0	3	0	0	0	1	1	1.41655	1.41532
308.15	589.3	2	3	0	0	0	0	0	0	0	0	0	1	0	0	1	0	0	0	0	0	0	0	0	0	0	0	0	0	0	0	3	0	0	0	1	1	1.5031	1.50934
338.15	589.3	2	2	0	2	0	0	0	0	0	0	0	0	0	0	0	0	0	1	0	0	6	0	0	0	0	0	0	2	0	0	3	0	0	0	1	1	1.4133	1.41308
285.742	632.8	1	3	0	0	0	0	0	0	0	0	0	0	0	0	0	0	0	0	0	0	4	0	0	0	0	1	0	0	0	0	5	0	0	0	0	1	1.4471	1.44774
303.15	589.3	1	5	0	0	0	0	0	0	0	0	0	0	0	0	0	0	0	0	1	0	0	1	0	0	0	0	0	0	0	0	3	0	0	0	1	1	1.52287	1.52131
328.15	589.3	2	2	0	2	0	0	0	0	0	0	0	0	0	0	0	0	0	1	0	0	6	0	0	0	0	0	0	2	0	0	3	0	0	0	1	1	1.4165	1.41563
299.2	589.3	3	2	0	0	0	0	0	0	2	0	0	0	0	0	0	0	0	0	0	0	0	0	0	0	0	0	0	1	0	0	3	0	0	0	1	1	1.4787	1.48599
298.15	589.3	2	2	0	0	0	0	0	0	0	0	0	1	0	0	0	1	0	0	0	0	0	0	0	0	0	0	0	0	0	0	0	0	0	0	0	0	1.4369	1.43713
303.15	589.3	2	3	0	0	0	0	0	0	0	0	0	0	0	0	0	0	0	0	0	0	6	0	0	0	1	0	0	0	0	0	3	0	0	0	1	1	1.408	1.40901
303.15	589.3	2	3	0	0	0	0	0	1	0	0	0	1	0	0	1	0	0	0	0	0	0	0	0	0	0	0	0	0	0	0	0	0	0	0	0	0	1.452	1.44907
353.15	589.3	2	3	0	2	0	0	0	0	1	0	0	0	0	0	0	0	0	1	0	0	6	0	0	0	0	0	0	2	4	0	0	0	0	0	1	0	1.4113	1.40845
333.15	589.3	1	3	0	2	0	0	0	0	0	0	0	0	0	0	0	0	0	1	0	0	6	0	0	0	0	0	0	2	0	0	5	0	0	0	0	1	1.4327	1.43466
308.15	589.3	2	1	0	0	0	0	0	0	0	0	0	1	0	0	0	0	0	0	0	0	0	0	0	0	0	0	0	0	0	0	3	0	0	1	0	1	1.45379	1.45846
348.15	589.3	2	3	0	2	0	0	0	0	0	0	0	0	0	0	0	0	0	1	0	0	6	0	0	0	0	0	0	2	0	0	4	1	0	0	0	1	1.43097	1.42984
313.15	822.7	2	7	0	0	0	0	0	0	0	0	0	0	0	0	0	0	0	0	0	0	4	0	0	0	0	1	0	0	0	0	3	0	0	0	1	1	1.4226	1.42218
313.15	589.3	3	3	0	0	0	0	0	0	2	0	0	0	0	0	0	0	0	0	0	0	0	0	0	0	0	0	0	1	0	0	3	0	0	0	1	1	1.47536	1.47491
304.2	589.3	3	2	0	0	0	0	0	0	2	0	0	0	0	0	0	0	0	0	0	0	0	0	0	0	0	0	0	1	0	0	3	0	0	0	1	1	1.4774	1.47651
308.15	822.7	2	3	0	1	0	0	0	0	1	0	0	0	0	0	0	0	0	0	0	0	3	0	0	0	0	0	0	1	0	0	3	0	0	0	1	1	1.4282	1.42792
283.15	589.3	4	7	0	2	0	0	0	0	0	0	0	0	0	0	0	0	0	2	0	0	6	0	0	0	0	0	0	2	0	0	0	0	0	0	0	0	1.4288	1.42655
323.15	589.3	1	2	0	0	0	0	0	0	0	0	0	0	1	0	0	1	0	0	0	0	0	0	0	0	0	0	0	0	0	0	0	0	0	0	0	0	1.431	1.42721
308.01	589.3	3	1	0	0	0	0	0	0	0	0	0	1	0	0	0	0	0	0	0	0	0	0	0	0	0	0	0	0	0	0	3	0	0	0	1	1	1.49807	1.49895
298.15	589.3	2	5	0	0	0	0	0	0	0	0	0	0	0	0	0	0	0	0	1	0	0	0	0	0	0	0	1	0	0	0	3	0	0	0	1	1	1.5524	1.54906
353.15	589.3	12	32	2	2	0	0	0	0	1	0	0	0	0	1	0	0	0	0	0	0	0	0	0	0	2	0	0	0	0	0	0	0	0	0	0	0	1.45387	1.45498
303.15	589.3	3	12	1	0	0	0	0	0	3	1	0	0	0	0	0	1	0	0	0	0	0	0	0	0	0	0	0	1	0	0	0	0	0	0	0	0	1.463	1.45884
323	589.3	2	9	0	0	0	0	0	0	1	0	0	0	0	0	0	0	0	0	0	0	0	0	0	0	0	0	0	0	0	0	8	1	0	0	1	1	1.5132	1.51176
343.15	589.3	1	4	0	2	0	0	0	0	1	0	0	0	0	0	0	0	0	1	0	0	6	0	0	0	0	0	0	2	0	0	5	0	0	0	0	1	1.4294	1.43115
303.15	589.3	3	8	0	0	0	0	0	0	2	0	0	0	0	0	0	0	0	0	0	0	0	0	0	0	0	0	0	1	0	0	3	0	0	0	1	1	1.4741	1.47205
303.836	632.8	2	7	0	0	0	0	0	0	0	0	0	0	0	0	0	0	0	0	0	0	4	0	0	0	0	1	0	0	0	0	3	0	0	0	1	1	1.4303	1.43002
303.15	589.3	2	1	0	0	0	0	0	0	0	0	0	0	0	0	0	0	0	0	0	0	4	0	0	0	0	1	0	0	0	0	3	0	0	0	1	1	1.4109	1.40943
308.15	589.3	4	28	0	2	0	0	0	0	0	0	0	0	0	0	0	0	0	1	0	0	6	0	0	0	1	0	0	2	0	0	0	0	0	0	0	0	1.44637	1.44382
308.15	589.3	0	4	0	0	0	0	0	1	0	0	0	0	0	0	0	0	0	0	2	0	0	0	0	0	0	0	1	0	0	0	3	0	0	0	1	1	1.565	1.56203
308	633	4	3	0	0	0	0	0	0	1	0	0	0	0	0	0	0	0	0	0	0	0	0	0	0	0	0	0	1	0	0	6	3	0	0	1	1	1.5137	1.51543
308.15	589.3	4	4	0	2	0	0	0	0	0	0	0	0	0	0	0	0	0	2	0	0	6	0	0	0	0	0	0	2	0	0	0	0	0	0	0	0	1.4106	1.41107
303.2	589.3	2	3	0	0	0	0	0	0	0	0	0	0	0	0	0	0	0	0	0	0	6	0	0	0	1	0	0	0	0	0	3	0	0	0	1	1	1.4085	1.4091
298.15	589.3	2	5	0	0	0	0	0	0	0	0	0	0	0	0	0	0	0	0	0	0	0	1	0	0	0	0	0	0	0	0	3	0	0	0	1	1	1.5172	1.51644
298.15	589.3	1	2	0	4	0	0	0	1	0	0	0	1	0	0	0	0	0	0	0	0	9	0	0	0	0	0	0	0	0	0	3	0	0	0	1	1	1.40683	1.40868
333.15	589.3	3	1	1	0	0	0	0	0	0	0	0	1	0	0	1	0	0	0	0	0	0	0	0	0	0	0	0	0	0	0	3	0	0	0	1	1	1.50217	1.50094
298.15	589.3	4	28	0	2	0	0	0	0	0	0	0	0	0	0	0	0	0	1	0	0	6	0	0	0	1	0	0	2	0	0	0	0	0	0	0	0	1.4496	1.44936
288.15	589.3	2	3	0	0	0	0	0	1	0	0	0	1	0	0	0	0	0	0	0	0	0	0	0	0	0	0	0	0	0	0	7	2	0	0	1	1	1.6503	1.6283
343.15	589.3	2	1	0	0	0	0	0	0	0	0	0	0	0	0	0	0	0	0	1	0	0	0	0	0	0	0	1	0	0	0	3	0	0	0	1	1	1.53582	1.53642
313.15	589.3	4	2	1	0	0	0	0	0	0	1	0	1	0	0	0	0	1	0	0	0	0	0	0	0	0	0	0	0	4	0	0	0	1	0	1	0	1.483	1.48383
293.15	589.3	2	5	0	1	0	0	0	0	0	0	0	0	0	0	0	0	0	0	3	0	0	0	0	0	0	0	0	0	0	0	3	0	0	0	1	1	1.5055	1.50337
348.15	589.3	1	1	0	0	0	0	0	0	0	0	0	0	0	0	0	0	0	1	0	0	2	0	0	0	0	0	0	2	0	0	5	0	0	0	1	0	1.4561	1.45634
328.15	589.3	2	1	0	0	0	0	0	0	0	0	0	0	0	0	0	0	0	0	0	0	4	0	0	0	0	1	0	0	0	0	3	0	0	0	1	1	1.4023	1.40484
303.15	589.3	2	2	0	2	0	0	0	0	1	0	0	0	0	0	0	0	0	1	0	0	6	0	0	0	0	0	0	2	4	0	0	0	0	0	1	0	1.416	1.41927
298.15	589.3	2	5	0	0	0	0	0	0	0	0	0	0	0	0	0	0	0	1	2	0	0	0	0	0	0	0	0	0	0	0	3	0	0	0	1	1	1.50415	1.50506
308.15	589.3	1	11	0	2	0	0	0	0	0	0	0	0	0	0	0	0	0	1	0	0	6	0	0	0	0	0	0	2	0	0	5	0	0	0	0	1	1.44668	1.44501
333.15	589.3	4	11	2	0	0	0	0	0	2	0	0	1	0	0	0	1	0	0	0	0	0	0	0	0	0	0	0	1	0	0	0	0	0	0	0	0	1.4404	1.4388
298.55	589.3	2	3	0	0	0	0	0	0	0	0	0	0	0	0	0	0	0	0	0	0	4	0	0	0	0	1	0	0	0	0	3	0	0	0	1	1	1.41	1.43412
328.15	589.3	4	28	0	0	0	0	0	0	0	0	0	0	0	0	0	0	0	1	2	0	0	0	0	0	1	0	0	0	0	0	0	0	0	0	0	0	1.47421	1.47485
303.15	430.1	2	1	0	0	0	0	0	0	0	0	0	0	0	0	0	0	0	0	0	0	4	0	0	0	0	1	0	0	0	0	3	0	0	0	1	1	1.421	1.42154
298.15	589.3	1	2	0	2	0	0	0	1	0	0	0	0	0	0	0	0	0	1	0	0	6	0	0	0	0	0	0	2	4	0	0	0	0	0	1	0	1.4275	1.42812
293.15	589.3	2	3	0	0	0	0	0	0	0	0	0	0	0	0	0	0	0	0	4	0	0	0	0	0	0	1	0	0	0	0	3	0	0	0	1	1	1.4533	1.45167
333.15	589.3	3	4	0	0	0	0	0	1	0	0	0	1	0	0	1	0	0	1	0	0	0	0	0	0	0	0	0	0	0	0	0	0	0	0	0	0	1.5249	1.52098
283.15	589.3	2	3	0	2	0	0	0	0	1	0	0	0	0	0	0	0	0	1	0	0	6	0	0	0	0	0	0	2	0	0	3	0	0	0	1	1	1.4312	1.43191
318.13	589.3	2	2	0	0	0	0	0	1	0	0	0	1	0	0	1	0	0	0	0	0	0	0	0	0	0	0	0	0	0	0	0	0	0	0	0	0	1.4445	1.44536
296	589.3	1	2	0	2	0	0	0	0	0	0	0	0	0	0	0	0	0	1	0	0	6	0	0	0	0	0	0	2	5	0	3	0	0	0	2	1	1.449	1.43314
343.15	589.3	4	12	2	0	0	0	0	0	3	1	0	0	0	0	0	1	0	0	0	0	0	0	0	0	0	0	0	1	0	0	0	0	0	0	0	0	1.4336	1.43655
313.15	589.3	2	18	0	0	0	0	0	0	2	0	0	0	0	0	0	0	0	0	1	0	0	0	0	0	0	0	0	1	0	0	3	0	0	0	1	1	1.47454	1.47673
318.15	589.3	2	1	0	0	0	0	0	0	0	0	0	0	0	0	0	0	0	1	2	0	0	0	0	0	0	0	0	0	0	0	3	0	0	0	1	1	1.50655	1.50744
298.15	589.3	2	2	0	2	0	0	0	0	0	0	0	0	0	0	0	0	0	1	0	0	6	0	0	0	0	0	0	2	4	0	0	0	0	0	1	0	1.42064	1.42064
293.15	589.3	8	3	3	0	0	0	0	0	1	0	0	0	0	0	0	0	0	0	0	0	0	0	0	0	1	0	0	1	0	0	4	2	0	0	0	0	1.5217	1.52211
283.15	589.3	2	7	0	0	0	0	0	0	0	0	0	0	0	0	0	0	0	0	0	0	6	0	0	0	1	0	0	0	0	0	3	0	0	0	1	1	1.42716	1.42693
318.15	589.3	2	1	0	4	0	0	0	0	0	0	0	1	0	0	0	0	0	0	0	0	9	0	0	0	0	0	0	0	0	0	4	1	0	0	0	1	1.41553	1.41895
293.15	589.3	3	1	0	0	0	0	0	0	0	0	0	1	0	0	0	0	0	0	0	0	0	0	0	0	0	0	0	0	0	0	3	0	0	0	1	1	1.5018	1.5013
318.15	589.3	4	28	0	0	0	0	0	0	0	0	0	0	0	0	0	0	0	1	2	0	0	0	0	0	1	0	0	0	0	0	0	0	0	0	0	0	1.47593	1.47702
298.15	589.3	2	3	0	2	0	0	0	0	0	0	0	0	0	0	0	0	0	1	0	0	6	0	0	0	0	0	0	2	5	0	0	0	0	0	1	0	1.42946	1.42928
318.15	589.3	2	3	0	1	0	0	0	0	1	0	0	0	0	0	0	0	0	0	0	0	3	0	0	0	0	0	0	1	4	0	0	0	0	0	1	0	1.4275	1.42794
328.15	589.3	1	2	1	0	0	0	0	2	0	0	0	1	0	0	0	1	0	0	0	0	0	0	0	0	0	0	0	0	0	0	0	0	0	0	0	0	1.4315	1.43793
318.15	589.3	2	2	0	2	0	0	0	0	0	0	0	0	0	0	0	0	0	1	0	0	6	0	0	0	0	0	0	2	5	0	0	0	0	0	1	0	1.4214	1.42107
328.15	589.3	4	4	0	1	1	1	0	0	1	1	0	0	0	0	0	0	1	0	0	0	0	0	0	0	0	0	0	1	0	0	3	0	0	0	1	1	1.49458	1.49548
343	589.3	2	1	0	2	0	0	0	0	0	0	0	0	0	0	0	0	0	1	0	0	6	0	0	0	0	0	0	2	0	0	3	0	0	0	1	1	1.4101	1.41047
330.65	589.3	2	3	0	0	0	0	0	0	0	0	0	0	0	0	0	0	0	0	0	0	4	0	0	0	0	1	0	0	0	0	4	1	0	0	0	1	1.44911	1.44624
298.15	589.3	2	0	0	0	0	0	0	0	0	0	0	1	0	0	0	0	1	0	0	0	0	0	0	0	0	0	0	0	0	0	3	0	0	0	0	1	1.4592	1.4654
323.15	430.1	2	3	0	0	0	0	0	0	0	0	0	0	0	0	0	0	0	0	0	0	4	0	0	0	0	1	0	0	0	0	3	0	0	0	1	1	1.4251	1.42575
313.15	589.3	4	28	0	0	0	0	0	0	0	0	0	0	0	0	0	0	0	1	2	0	0	0	0	0	1	0	0	0	0	0	0	0	0	0	0	0	1.47843	1.47844
338.15	589.3	2	1	0	0	0	0	0	0	0	0	0	0	0	0	0	0	0	0	0	0	4	0	0	0	0	1	0	0	0	0	3	0	0	0	1	1	1.40391	1.40341
318.15	822.7	2	1	0	2	0	0	0	0	0	0	0	0	0	0	0	0	0	1	0	0	6	0	0	0	0	0	0	2	0	0	3	0	0	0	1	1	1.4111	1.41003
343.15	589.3	2	2	0	2	0	0	0	0	0	0	0	0	0	0	0	0	0	1	0	0	6	0	0	0	0	0	0	2	5	0	0	0	0	0	1	0	1.4146	1.41592
298.1	589.3	2	3	0	0	0	0	0	0	0	0	0	0	0	0	0	0	0	0	0	0	6	0	0	0	1	0	0	0	0	0	3	0	0	0	1	1	1.409	1.41022
300.65	589.3	2	3	0	0	0	0	0	0	0	0	0	0	0	0	0	0	0	1	2	0	0	0	0	0	0	0	0	0	0	0	4	1	0	0	0	1	1.53292	1.53554
304.2	589.3	2	3	0	0	0	0	0	0	0	0	0	0	0	0	0	0	0	0	0	0	4	0	0	0	0	1	0	0	0	0	3	0	0	0	1	1	1.4204	1.41947
303.15	589.3	1	7	0	2	0	0	0	0	0	0	0	0	0	0	0	0	0	1	0	0	6	0	0	0	0	0	0	2	0	0	5	0	0	0	0	1	1.44568	1.44553
318.05	589.3	2	5	0	2	0	0	0	0	0	0	0	0	0	0	0	0	0	1	0	0	6	0	0	0	0	0	0	2	0	0	3	0	0	0	1	1	1.42649	1.42321
318.15	589.3	2	7	0	0	0	0	0	0	0	0	0	0	0	0	0	0	0	0	0	0	4	0	0	0	0	1	0	0	0	0	3	0	0	0	1	1	1.42715	1.42704
293.15	589.3	1	3	0	0	0	0	0	0	0	0	0	0	0	0	0	0	0	0	0	0	4	0	0	0	0	1	0	0	0	0	5	0	0	0	0	1	1.44719	1.44654
308.15	589.3	0	6	0	0	0	0	0	1	0	0	0	0	0	0	0	0	0	0	0	0	0	1	0	0	0	0	0	0	0	0	3	0	0	1	0	1	1.5054	1.50489
290.65	589.3	2	3	0	0	0	0	0	0	0	0	0	0	0	0	0	0	0	0	0	0	4	0	0	0	0	1	0	0	0	0	4	1	0	0	0	1	1.45973	1.45398
308.15	589.3	3	4	0	2	0	0	0	1	0	0	0	0	0	0	0	0	0	2	0	0	6	0	0	0	0	0	0	2	0	0	0	0	0	0	0	0	1.419	1.41788
303.15	589.3	2	5	0	0	0	0	0	0	0	0	0	0	0	0	0	0	0	0	0	0	0	1	0	0	0	0	0	0	0	0	3	0	0	0	1	1	1.51562	1.51533
323.15	589.3	5	9	0	0	0	0	0	0	2	0	0	0	0	0	0	0	0	0	0	0	0	0	0	0	1	0	0	1	0	0	0	0	0	0	0	0	1.46758	1.46868
303.15	589.3	4	6	0	2	0	0	0	0	0	0	0	0	0	0	0	0	0	1	0	0	6	0	0	0	0	0	0	2	0	0	2	3	0	0	0	1	1.45779	1.45767
303.15	589.3	3	1	0	0	0	0	0	0	2	0	0	0	0	0	0	0	0	0	0	0	0	0	0	0	0	0	0	1	0	0	4	1	0	0	0	1	1.5177	1.51441
293.15	589.3	1	2	0	2	0	0	0	0	1	0	0	0	0	0	0	0	0	1	0	0	6	0	0	0	0	0	0	2	0	0	5	0	0	0	0	1	1.445	1.44366
303.15	589.3	5	36	0	0	0	0	0	0	0	0	0	1	0	0	0	0	0	0	0	0	0	0	0	0	1	0	0	0	0	0	0	0	0	0	0	0	1.47069	1.47192
333.15	589.3	4	4	0	2	0	0	0	0	0	0	0	0	0	0	0	0	0	2	0	0	6	0	0	0	0	0	0	2	0	0	0	0	0	0	0	0	1.4038	1.40306
313.15	589.3	3	2	0	0	0	0	0	0	2	0	0	0	0	0	0	0	0	0	0	0	0	0	0	0	0	0	0	1	0	0	3	0	0	0	1	1	1.47523	1.47337
303.15	589.3	1	9	0	1	0	0	0	0	1	0	0	0	0	0	0	0	0	0	1	0	3	0	0	0	0	0	0	1	0	0	3	0	0	0	1	1	1.52584	1.52644
298.15	589.3	1	1	0	2	0	0	0	0	0	0	0	0	0	0	0	0	0	1	0	0	6	0	0	0	0	0	0	2	0	0	5	0	0	0	0	1	1.44091	1.4416
333.15	589.3	3	2	0	1	1	1	0	0	1	1	0	0	0	0	0	0	1	0	0	0	0	0	0	0	0	0	0	1	0	0	8	1	0	0	1	1	1.53314	1.53208
293.15	589.3	2	3	0	0	0	0	0	0	0	0	0	0	0	0	0	0	0	1	2	0	0	0	0	0	0	0	0	0	0	0	4	1	0	0	0	1	1.53534	1.53579
323.15	589.3	2	3	0	0	0	0	0	0	0	0	0	0	0	0	0	0	0	0	0	0	0	0	1	0	0	0	0	0	0	0	3	0	0	0	1	1	1.53928	1.52507
308.15	589.3	2	5	0	0	0	0	0	0	0	0	0	0	0	0	0	0	0	0	0	0	6	0	0	0	1	0	0	0	0	0	3	0	0	0	1	1	1.41564	1.41509
308.15	589.3	1	1	0	1	0	0	0	0	0	0	0	1	0	0	0	0	0	0	0	0	3	0	0	0	0	0	0	0	0	0	5	0	0	0	0	1	1.5646	1.54748
293.15	589.3	2	7	0	0	0	0	0	0	0	0	0	0	0	0	0	0	0	0	0	0	6	0	0	0	1	0	0	0	0	0	3	0	0	0	1	1	1.4244	1.42448
303.15	589.3	2	3	0	2	0	0	0	0	1	0	0	0	0	0	0	0	0	1	0	0	6	0	0	0	0	0	0	2	4	0	0	0	0	0	1	0	1.424	1.42227
308.15	589.3	4	12	2	0	0	0	0	0	3	1	0	0	0	0	0	1	0	0	0	0	0	0	0	0	0	0	0	1	0	0	0	0	0	0	0	0	1.4479	1.44971
338.15	589.3	3	4	0	0	0	0	0	1	0	0	0	1	0	0	1	0	0	1	0	0	0	0	0	0	0	0	0	0	0	0	0	0	0	0	0	0	1.5238	1.52168
313.15	589.3	3	5	2	0	0	0	0	1	0	0	0	1	0	0	1	0	0	0	0	0	0	0	0	0	0	0	0	0	0	0	3	0	0	0	1	1	1.4971	1.49791
303.15	589.3	2	3	0	0	0	0	0	0	0	0	0	0	0	0	0	0	0	1	2	0	0	0	0	0	0	0	0	0	4	0	0	0	0	0	1	0	1.4842	1.48968
293	589.3	3	6	1	0	0	0	0	0	1	0	0	1	0	0	0	0	0	0	0	0	0	2	0	0	0	0	0	0	5	0	3	3	0	0	1	0	1.528	1.52565
303.15	589.3	2	7	0	0	0	0	0	0	0	0	0	0	0	0	0	0	0	0	4	0	0	0	0	0	0	1	0	0	0	0	3	0	0	0	1	1	1.4541	1.45277
323.15	589.3	2	3	0	2	0	0	0	0	0	0	0	0	0	0	0	0	0	1	0	0	6	0	0	0	0	0	0	2	0	0	3	0	0	0	1	1	1.4183	1.4194
293.15	589.3	2	1	0	0	0	0	0	0	0	0	0	0	0	0	0	0	0	1	0	0	2	0	0	0	0	0	0	2	0	0	3	0	0	0	1	1	1.44891	1.4505
323.15	589.3	3	2	0	2	0	0	0	0	0	0	0	0	0	0	0	0	0	1	0	0	6	0	0	0	0	0	1	2	0	0	0	0	0	0	0	0	1.41606	1.41602
308.15	589.3	0	3	0	0	1	1	0	0	0	0	0	0	0	0	0	0	0	0	2	0	0	0	0	0	0	0	1	0	0	0	3	0	0	0	1	1	1.5532	1.55372
323.15	656.3	2	7	0	0	0	0	0	0	0	0	0	0	0	0	0	0	0	0	0	0	4	0	0	0	0	1	0	0	0	0	3	0	0	0	1	1	1.4235	1.42253
323.15	589.3	4	28	0	2	0	0	0	0	0	0	0	0	0	0	0	0	0	1	0	0	6	0	0	0	1	0	0	2	0	0	0	0	0	0	0	0	1.44158	1.43939
313.15	589.3	2	3	0	2	0	0	0	0	1	0	0	0	0	0	0	0	0	1	0	0	6	0	0	0	0	0	0	2	0	0	3	0	0	0	1	1	1.4228	1.42382
298.15	589.3	3	3	0	0	0	0	0	1	0	0	0	1	0	0	1	0	0	1	0	0	0	0	0	0	0	0	0	0	0	0	0	0	0	0	0	0	1.5224	1.52997
313.15	589.3	2	7	0	0	0	0	0	0	0	0	0	0	0	0	0	0	0	0	0	0	6	0	0	0	1	0	0	0	0	0	3	0	0	0	1	1	1.41949	1.42016
308.15	589.3	0	6	0	4	0	0	0	0	0	2	0	0	0	0	2	0	0	2	0	0	12	0	0	0	0	0	0	4	0	0	6	0	0	0	2	2	1.4518	1.45133
328.15	589.3	2	1	0	0	0	0	0	0	0	0	0	0	0	0	0	0	0	1	2	0	0	0	0	0	0	0	0	0	0	0	3	0	0	0	1	1	1.50351	1.50222
298.15	430.1	2	1	0	1	0	0	0	0	1	0	0	0	0	0	0	0	0	0	0	0	3	0	0	0	0	0	0	1	0	0	3	0	0	0	1	1	1.4453	1.44095
303.15	589.3	0	4	0	0	0	0	0	1	0	0	0	0	0	0	0	0	0	0	2	0	0	0	0	0	0	0	1	0	0	0	3	0	0	0	1	1	1.5666	1.56561
328.15	589.3	3	1	0	0	0	0	0	0	1	0	0	0	0	0	0	0	0	0	0	0	0	0	0	0	0	0	0	1	0	0	3	0	0	0	1	1	1.48768	1.48681
303.15	589.3	0	3	0	0	0	0	0	0	0	0	0	0	0	0	0	0	0	0	2	0	0	0	0	0	0	0	1	0	0	0	8	1	0	0	1	1	1.565	1.56271
328	589.3	2	1	0	0	0	0	0	0	1	0	0	0	0	0	0	0	0	0	0	0	0	0	0	0	0	0	0	0	0	0	8	1	0	0	1	1	1.554	1.54952
333	589.3	2	9	0	0	0	0	0	0	1	0	0	0	0	0	0	0	0	0	0	0	0	0	0	0	0	0	0	0	0	0	8	1	0	0	1	1	1.5092	1.51083
283.15	589.3	2	2	0	0	0	0	0	0	0	0	0	0	0	0	0	0	0	1	0	0	2	0	0	0	0	0	0	2	4	0	0	0	0	0	1	0	1.44659	1.44651
338.15	589.3	2	1	0	6	0	0	0	0	0	0	0	0	0	0	0	0	0	0	0	0	18	0	0	0	1	0	0	0	0	0	3	0	0	0	1	1	1.35887	1.35466
348.15	589.3	3	2	0	2	0	0	0	0	0	0	0	0	0	0	0	0	0	1	0	0	6	0	0	0	0	0	1	2	0	0	0	0	0	0	0	0	1.40925	1.41021
303.15	430.1	2	7	0	0	0	0	0	0	0	0	0	0	0	0	0	0	0	0	0	0	4	0	0	0	0	1	0	0	0	0	3	0	0	0	1	1	1.4425	1.44056
288.15	589.3	3	1	1	2	0	0	0	0	0	0	0	0	0	0	0	0	0	1	0	0	6	0	0	0	0	0	0	2	0	0	3	0	0	0	1	1	1.4301	1.43199
343.15	589.3	5	15	3	0	0	0	0	0	4	2	0	0	0	0	0	1	0	0	0	0	0	0	0	0	0	0	0	1	0	0	0	0	0	0	0	0	1.4393	1.43881
318.15	589.3	2	7	0	0	0	0	0	0	0	0	0	0	0	0	0	0	0	0	0	0	0	0	1	0	0	0	0	0	0	0	3	0	0	0	1	1	1.49008	1.50442
323.15	589.3	2	3	0	0	0	0	0	0	0	0	0	0	0	0	0	0	0	0	0	0	4	0	0	0	0	1	0	0	0	0	3	0	0	0	1	1	1.4173	1.4155
313.15	589.3	2	1	0	0	0	0	0	0	0	0	0	1	0	0	0	0	0	0	0	0	0	0	0	0	0	0	0	0	0	0	3	0	0	1	0	1	1.45185	1.4565
333	589.3	4	0	0	0	0	0	0	0	1	0	0	0	0	0	0	0	0	0	0	0	0	1	0	0	0	0	0	1	0	0	5	4	0	0	1	1	1.5354	1.52913
298.15	589.3	3	1	0	0	0	0	0	0	1	0	0	0	0	0	0	0	0	0	0	0	0	0	0	0	0	0	0	1	0	0	3	0	0	0	1	1	1.4771	1.49453
348.15	589.3	3	1	0	0	0	0	0	0	1	0	0	0	0	0	0	0	0	0	0	0	0	0	0	0	0	0	0	1	0	0	3	0	0	0	1	1	1.4823	1.48337
318.15	589.3	3	3	0	0	0	0	0	0	2	0	0	0	0	0	0	0	0	0	0	0	0	0	0	0	0	0	0	1	4	0	0	0	0	0	1	0	1.46792	1.46921
353.15	589.3	4	3	0	2	0	0	0	0	0	0	0	0	0	0	0	0	0	2	0	0	6	0	0	0	0	0	0	2	0	0	0	0	0	0	0	0	1.39358	1.39449
323.15	589.3	2	1	0	2	0	0	0	0	0	0	0	0	0	0	0	0	0	1	0	0	6	0	0	0	0	0	0	2	0	0	4	1	0	0	0	1	1.44058	1.43765
348.15	589.3	2	3	0	0	0	0	0	0	0	0	0	0	0	0	0	0	0	1	2	0	0	0	0	0	0	0	0	0	0	0	3	0	0	0	1	1	1.48975	1.49018
313.15	589.3	2	5	0	0	0	0	0	0	0	0	0	0	0	0	0	0	0	0	0	0	4	0	0	0	0	1	0	0	0	0	3	0	0	0	1	1	1.42397	1.42362
318.15	589.3	1	2	0	2	0	0	0	0	0	0	0	0	0	0	0	0	0	1	0	0	6	0	0	0	0	0	0	2	0	0	5	0	0	0	0	1	1.4363	1.43709
288.889	632.8	2	3	0	0	0	0	0	0	0	0	0	0	0	0	0	0	0	0	0	0	4	0	0	0	0	1	0	0	0	0	3	0	0	0	1	1	1.4223	1.4216
298.15	589.3	4	9	0	2	0	0	0	0	0	0	0	0	0	0	0	0	0	1	0	0	6	0	0	0	0	0	0	2	0	0	2	3	0	0	0	1	1.46074	1.45839
338.15	589.3	2	5	0	2	0	0	0	0	0	0	0	0	0	0	0	0	0	1	0	0	6	0	0	0	0	0	0	2	0	0	3	0	0	0	1	1	1.41797	1.41789
338.15	589.3	4	5	0	2	0	0	0	0	0	0	0	0	0	0	0	0	0	1	0	0	6	0	0	0	0	0	0	2	0	0	2	3	0	0	0	1	1.44822	1.44939
308.15	589.3	4	3	1	0	0	0	0	0	0	0	0	1	0	0	1	0	0	0	0	0	0	0	0	0	0	0	0	0	0	0	2	1	0	0	1	1	1.5126	1.51405
318.15	589.3	2	3	0	1	0	0	0	0	1	0	0	0	0	0	0	0	0	0	0	0	3	0	0	0	0	0	0	1	0	0	3	0	0	0	1	1	1.432	1.43094
328.2	589.3	2	3	0	0	0	0	0	0	0	0	0	0	0	0	0	0	0	0	0	0	4	0	0	0	0	1	0	0	0	0	3	0	0	0	1	1	1.4125	1.41433
293.15	589.3	2	9	0	2	0	0	0	0	0	0	0	0	0	0	0	0	0	1	0	0	6	0	0	0	0	0	0	2	0	0	3	0	0	0	1	1	1.4366	1.43744
307.75	589.3	2	5	0	2	0	0	0	0	0	0	0	0	0	0	0	0	0	1	0	0	6	0	0	0	0	0	0	2	0	0	3	0	0	0	1	1	1.42844	1.42808
333.15	589.3	5	36	0	0	0	0	0	0	0	0	0	1	0	0	0	0	0	0	0	0	0	0	0	0	1	0	0	0	0	0	0	0	0	0	0	0	1.46002	1.45971
328.15	589.3	3	3	0	0	0	0	0	0	0	0	0	1	0	0	0	0	0	0	0	0	0	0	0	0	0	0	0	0	0	0	3	0	0	0	1	1	1.48619	1.48105
343.15	589.3	2	2	0	2	0	0	0	0	0	0	0	0	0	0	0	0	0	1	0	0	6	0	0	0	0	0	0	2	0	0	3	0	0	0	1	1	1.41185	1.41253
298.15	589.3	1	5	0	1	0	0	0	0	0	0	0	1	0	0	0	0	0	0	0	0	3	0	0	0	0	0	0	0	0	0	5	0	0	0	0	1	1.477	1.48304
313.15	589.3	2	3	0	0	0	0	0	0	0	0	0	0	0	0	0	0	0	0	0	0	0	0	0	1	0	0	0	0	0	0	3	0	0	0	1	1	1.566	1.55136
353.15	589.3	3	7	1	1	0	0	0	5	1	0	0	0	0	0	0	0	1	1	0	0	0	0	0	0	0	0	0	1	0	0	0	0	0	0	0	0	1.50327	1.49992
288.15	589.3	2	1	0	2	0	0	0	0	0	0	0	0	0	0	0	0	0	1	0	0	6	0	0	0	0	0	0	2	0	0	3	0	0	0	1	1	1.42594	1.42557
303.15	589.3	2	4	0	0	0	0	0	1	0	0	0	1	0	0	1	0	0	0	0	0	0	0	0	0	0	0	0	0	0	0	0	0	0	0	0	0	1.4534	1.45325
318.15	589.3	2	1	0	0	0	0	0	0	0	0	0	0	0	0	0	0	0	1	2	0	0	0	0	0	0	0	0	0	0	0	3	0	0	0	1	1	1.50453	1.50744
313.15	589.3	2	1	0	0	0	0	0	0	0	0	0	0	0	0	0	0	0	0	1	0	0	0	0	0	0	0	1	0	0	0	3	0	0	0	1	1	1.54702	1.54393
318.15	589.3	3	4	0	0	0	0	0	0	0	0	0	1	0	0	1	0	0	0	0	0	0	0	0	0	0	0	0	0	0	0	2	1	0	0	1	1	1.4976	1.49445
318.15	430.1	2	3	0	1	0	0	0	0	1	0	0	0	0	0	0	0	0	0	0	0	3	0	0	0	0	0	0	1	0	0	3	0	0	0	1	1	1.4428	1.43935
298.15	589.3	4	28	0	0	0	0	0	0	0	0	0	0	0	0	0	0	0	1	2	0	0	0	0	0	1	0	0	0	0	0	0	0	0	0	0	0	1.48154	1.48252
318.15	589.3	2	5	0	0	0	0	0	0	0	0	0	0	0	0	0	0	0	0	0	0	0	1	0	0	0	0	0	0	0	0	3	0	0	0	1	1	1.5111	1.51077
333.15	589.3	3	1	0	0	0	0	0	0	0	0	0	1	0	0	0	0	0	0	0	0	0	0	0	0	0	0	0	0	0	0	3	0	0	0	1	1	1.49035	1.49073
333.15	589.3	2	1	0	0	0	0	0	0	0	0	0	0	0	0	0	0	0	1	0	0	2	0	0	0	0	0	0	2	0	0	3	0	0	0	1	1	1.43758	1.4372
328.15	589.3	3	0	0	0	0	0	0	0	2	0	0	0	0	0	0	0	0	0	0	0	0	0	0	0	0	0	0	1	0	0	4	1	0	0	0	1	1.50472	1.50662
328.15	589.3	2	1	0	2	0	0	0	0	0	0	0	0	0	0	0	0	0	1	0	0	6	0	0	0	0	0	0	2	0	0	3	0	0	0	1	1	1.4143	1.41346
333.15	589.3	2	5	0	2	0	0	0	0	0	0	0	0	0	0	0	0	0	1	0	0	6	0	0	0	0	0	0	2	0	0	3	0	0	0	1	1	1.4205	1.42049
298.15	589.3	4	18	0	0	0	0	0	2	1	0	0	0	0	0	0	0	0	1	0	0	0	0	0	0	1	0	0	1	0	0	0	0	0	0	0	0	1.49502	1.49641
298.15	589.3	2	3	0	2	0	0	0	0	0	0	0	0	0	0	0	0	0	1	0	0	6	0	0	0	0	0	0	2	4	0	0	0	0	0	1	0	1.42293	1.42307
298.15	589.3	2	3	0	0	0	0	0	0	0	0	0	0	0	0	0	0	0	1	2	0	0	0	0	0	0	0	0	0	4	0	0	0	0	0	1	0	1.49681	1.4896
308.15	589.3	2	3	0	1	0	0	0	0	0	0	0	0	0	0	0	0	0	0	3	0	0	0	0	0	0	0	0	0	0	0	3	0	0	0	1	1	1.50277	1.50724
308.01	589.3	2	1	0	0	0	0	0	0	0	0	0	0	0	0	0	0	0	1	2	0	0	0	0	0	0	0	0	0	0	0	3	0	0	0	1	1	1.51112	1.51081
303.15	589.3	1	5	0	1	0	0	0	0	1	0	0	0	0	0	0	0	0	0	1	0	3	0	0	0	0	0	0	1	0	0	3	0	0	0	1	1	1.53357	1.52462
318.15	589.3	2	3	0	0	0	0	0	0	0	0	0	0	0	0	0	0	0	0	0	0	4	0	0	0	0	1	0	0	0	0	3	0	0	0	1	1	1.41472	1.41709
303.15	589.3	2	5	0	0	0	0	0	0	0	0	0	0	0	0	0	0	0	0	0	0	6	0	0	0	1	0	0	0	0	0	3	0	0	0	1	1	1.4155	1.41619
333.15	589.3	4	27	0	0	0	0	0	0	0	0	0	1	0	0	0	0	1	0	0	0	0	0	0	0	0	0	0	0	0	0	0	0	0	0	0	0	1.4348	1.43368
293	589.3	3	3	1	0	0	0	0	0	1	0	0	1	0	0	0	0	0	0	0	0	0	2	0	0	0	0	0	0	5	0	3	3	0	0	1	0	1.5381	1.5377
308.15	589.3	1	3	0	0	0	0	0	1	1	0	0	0	0	0	0	0	0	0	0	0	0	0	0	0	0	0	0	1	0	0	3	0	0	1	0	1	1.48955	1.49049
303.15	589.3	3	5	0	0	0	0	0	0	0	0	0	1	0	0	0	0	0	0	0	0	0	0	0	0	0	0	0	0	0	0	3	0	0	0	1	1	1.4816	1.48221
353.15	589.3	2	1	0	2	0	0	0	0	1	0	0	0	0	0	0	0	0	1	0	0	6	0	0	0	0	0	0	2	0	0	3	0	0	0	1	1	1.4114	1.41098
308.15	589.3	3	2	0	8	0	0	0	1	0	0	0	0	0	0	0	0	0	2	0	0	18	0	0	0	0	0	0	2	0	0	0	0	0	0	0	0	1.37365	1.37912
328.15	589.3	4	7	0	2	0	0	0	0	0	0	0	0	0	0	0	0	0	1	0	0	6	0	0	0	0	0	0	2	0	0	2	3	0	0	0	1	1.45065	1.45118
298.15	589.3	2	2	0	0	0	0	0	0	0	0	0	1	0	0	1	0	0	0	0	0	0	0	0	0	0	0	0	0	0	0	3	0	0	0	1	1	1.51997	1.51018
338.15	589.3	1	3	0	1	0	0	0	0	1	0	0	0	0	0	0	0	0	0	0	0	3	0	0	0	0	0	0	1	0	0	5	0	0	0	0	1	1.4471	1.44839
313.15	589.3	1	2	0	2	0	0	0	0	1	0	0	0	0	0	0	0	0	1	0	0	6	0	0	0	0	0	0	2	0	0	5	0	0	0	0	1	1.4394	1.43637
298.15	589.3	2	9	0	2	0	0	0	0	0	0	0	0	0	0	0	0	0	1	0	0	6	0	0	0	0	0	0	2	0	0	3	0	0	0	1	1	1.43557	1.43635
298.15	589.3	2	3	0	2	0	0	0	0	0	0	0	0	0	0	0	0	0	1	0	0	6	0	0	0	0	0	0	2	0	0	4	1	0	0	0	1	1.4458	1.44543
333.15	589.3	4	9	0	2	0	0	0	0	0	0	0	0	0	0	0	0	0	1	0	0	6	0	0	0	0	0	0	2	0	0	2	3	0	0	0	1	1.4493	1.45089
323.15	589.3	2	3	0	0	0	0	0	0	0	0	0	0	0	0	0	0	0	0	0	0	6	0	0	0	1	0	0	0	0	0	3	0	0	0	1	1	1.40276	1.40327
328.15	589.3	2	1	0	0	0	0	0	0	2	0	0	0	0	0	0	0	0	0	0	0	0	0	0	0	0	0	0	1	0	0	8	1	0	0	1	1	1.57024	1.56769
333.15	589.3	1	4	0	2	0	0	0	0	1	0	0	0	0	0	0	0	0	1	0	0	6	0	0	0	0	0	0	2	0	0	5	0	0	0	0	1	1.432	1.43375
338.15	589.3	2	2	0	2	0	0	0	0	0	0	0	0	0	0	0	0	0	1	0	0	6	0	0	0	0	0	0	2	5	0	0	0	0	0	1	0	1.41624	1.41598
348.15	589.3	2	2	0	2	0	0	0	0	0	0	0	0	0	0	0	0	0	1	0	0	6	0	0	0	0	0	0	2	4	0	0	0	0	0	1	0	1.4072	1.40805
318.15	589.3	2	1	0	0	0	0	0	0	0	0	0	0	0	0	0	0	0	0	1	0	0	0	0	0	0	0	1	0	0	0	3	0	0	0	1	1	1.54387	1.54152
338.15	589.3	2	3	0	0	0	0	0	0	0	0	0	0	0	0	0	0	0	0	1	0	0	0	0	0	0	0	1	0	0	0	3	0	0	0	1	1	1.52743	1.52731
313.15	589.3	3	3	0	2	0	0	0	0	0	0	0	0	0	0	0	0	0	1	0	0	6	0	0	0	0	0	1	2	0	0	0	0	0	0	0	0	1.4219	1.42288
325.65	589.3	1	1	0	1	0	0	0	0	1	0	0	0	0	0	0	0	0	0	0	0	3	0	0	0	0	0	0	1	0	0	5	0	0	0	0	1	1.45134	1.45061
353.15	589.3	2	7	0	0	0	0	0	0	0	0	0	0	0	0	0	0	0	2	0	0	2	0	0	0	0	0	0	2	0	0	0	0	0	0	0	0	1.4297	1.42841
303.15	589.3	1	2	0	0	0	0	0	0	0	0	0	0	1	0	0	1	0	0	0	0	0	0	0	0	0	0	0	0	0	0	0	0	0	0	0	0	1.4372	1.43135
338.15	589.3	2	3	0	0	0	0	0	0	0	0	0	0	0	0	0	0	0	1	2	0	0	0	0	0	0	0	0	0	4	0	0	0	0	0	1	0	1.48505	1.48279
303.1	589.3	3	1	0	0	0	0	0	0	0	0	0	1	0	0	0	0	0	0	0	0	0	0	0	0	0	0	0	0	0	0	3	0	0	0	1	1	1.49949	1.50118
348.15	589.3	6	12	0	0	0	0	0	0	3	0	0	0	0	1	0	0	0	0	0	0	0	0	0	0	2	0	0	0	0	0	0	0	0	0	0	0	1.4488	1.45092
293.15	589.3	3	10	0	0	0	0	0	0	2	0	0	0	0	0	0	0	0	0	0	0	0	0	0	0	0	0	0	1	0	0	3	0	0	0	1	1	1.4715	1.47233
308.15	589.3	4	14	1	0	0	0	0	1	1	0	0	0	0	0	0	0	1	0	0	0	0	0	0	0	1	0	0	1	5	1	0	0	0	0	0	0	1.48983	1.48984
308.15	589.3	2	1	0	0	0	0	0	0	0	0	0	0	0	0	0	0	0	1	2	0	0	0	0	0	0	0	0	0	0	0	3	0	0	0	1	1	1.50787	1.51081
303.15	656.3	2	7	0	0	0	0	0	0	0	0	0	0	0	0	0	0	0	0	0	0	4	0	0	0	0	1	0	0	0	0	3	0	0	0	1	1	1.4292	1.42832
313.15	589.3	1	5	0	1	0	0	0	0	0	0	0	1	0	0	0	0	0	0	0	0	3	0	0	0	0	0	0	0	0	0	5	0	0	0	0	1	1.4723	1.47559
284.648	632.8	2	5	0	0	0	0	0	0	0	0	0	0	0	0	0	0	0	0	0	0	4	0	0	0	0	1	0	0	0	0	3	0	0	0	1	1	1.4303	1.4301
318.15	822.7	2	1	0	0	0	0	0	0	0	0	0	0	0	0	0	0	0	0	0	0	4	0	0	0	0	1	0	0	0	0	3	0	0	0	1	1	1.4009	1.40224
313.15	589.3	2	2	0	2	0	0	0	0	0	0	0	0	0	0	0	0	0	1	0	0	6	0	0	0	0	0	0	2	4	0	0	0	0	0	1	0	1.4165	1.41724
303.15	589.3	2	1	0	1	0	0	0	0	0	0	0	0	0	0	0	0	0	0	3	0	0	0	0	0	0	0	0	0	0	0	3	0	0	0	1	1	1.51114	1.5109
313.15	589.3	2	5	0	2	0	0	0	0	0	0	0	0	0	0	0	0	0	1	0	0	6	0	0	0	0	0	0	2	0	0	3	0	0	0	1	1	1.426	1.42524
293.15	589.3	2	3	0	2	0	0	0	0	1	0	0	0	0	0	0	0	0	1	0	0	6	0	0	0	0	0	0	2	0	0	3	0	0	0	1	1	1.4282	1.4294
303.15	589.3	2	5	0	0	0	0	0	0	0	0	0	0	0	0	0	0	0	0	0	0	0	1	0	0	0	0	0	0	0	0	3	0	0	0	1	1	1.5158	1.51533
308.15	589.3	4	7	0	2	0	0	0	0	0	0	0	0	0	0	0	0	0	2	0	0	6	0	0	0	0	0	0	2	0	0	0	0	0	0	0	0	1.4218	1.42159
283.15	589.3	2	3	0	0	0	0	0	0	0	0	0	0	0	0	0	0	0	0	1	0	0	0	0	0	0	0	1	0	0	0	3	0	0	0	1	1	1.5437	1.54508
353.15	589.3	2	7	0	2	0	0	0	0	0	0	0	0	0	0	0	0	0	2	0	0	6	0	0	0	0	0	0	2	0	0	0	0	0	0	0	0	1.4058	1.40953
343.15	589.3	3	3	0	0	0	0	0	0	2	0	0	0	0	0	0	0	0	0	0	0	0	0	0	0	0	0	0	1	0	0	3	0	0	0	1	1	1.4678	1.46677
318.15	486.1	2	3	0	0	0	0	0	0	0	0	0	0	0	0	0	0	0	0	0	0	4	0	0	0	0	1	0	0	0	0	3	0	0	0	1	1	1.4216	1.42407
298.1	589.3	2	3	0	0	0	0	0	0	0	0	0	0	0	0	0	0	0	0	0	0	6	0	0	0	1	0	0	0	0	0	3	0	0	0	1	1	1.4083	1.41022
313	633	3	4	0	0	0	0	0	0	0	0	0	0	0	0	0	0	0	0	0	0	4	0	0	0	0	1	0	0	0	0	6	3	0	0	1	1	1.4708	1.47119
298.15	589.3	4	10	1	2	0	0	0	0	1	0	0	0	0	0	0	0	0	1	0	0	6	0	0	0	0	0	0	2	3	3	3	0	0	0	1	1	1.4508	1.45154
283.15	589.3	1	1	0	0	0	0	0	0	0	0	0	0	0	0	0	0	0	1	0	0	2	0	0	0	0	0	0	2	0	0	5	0	0	0	1	0	1.47477	1.47488
298.15	589.3	2	5	0	0	0	0	0	0	0	0	0	0	0	0	0	0	0	0	0	0	6	0	0	0	1	0	0	0	0	0	3	0	0	0	1	1	1.41756	1.41813
323.15	589.3	2	1	0	0	0	0	0	0	0	0	0	0	0	0	0	0	0	0	0	0	4	0	0	0	0	1	0	0	0	0	3	0	0	0	1	1	1.406	1.40593
323.13	589.3	1	3	0	2	0	0	0	0	0	0	0	0	0	0	0	0	0	1	1	0	6	0	0	0	0	0	0	2	0	0	3	0	0	0	1	1	1.4314	1.435
318.02	589.3	2	6	0	0	0	0	0	0	0	0	0	0	0	0	0	0	0	0	0	0	6	0	0	0	1	0	0	0	0	0	3	0	0	0	1	1	1.41483	1.41665
293.15	589.3	2	5	0	0	0	0	0	0	0	0	0	0	0	0	0	0	0	0	0	0	6	0	0	0	1	0	0	0	0	0	3	0	0	0	1	1	1.4206	1.41889
308.15	589.3	2	3	0	1	0	0	0	0	1	0	0	0	0	0	0	0	0	0	0	0	3	0	0	0	0	0	0	1	0	0	4	1	0	0	0	1	1.45868	1.45884
313.15	589.3	1	0	0	0	0	0	0	1	1	0	0	0	0	0	0	0	0	0	0	0	0	0	0	0	0	0	0	1	0	0	3	0	0	1	0	1	1.48552	1.48893
298.2	589.3	2	1	0	1	0	0	0	0	1	0	0	0	0	0	0	0	0	0	0	0	3	0	0	0	0	0	0	1	0	0	3	0	0	0	1	1	1.4324	1.4338
338.15	589.3	3	0	0	0	0	0	0	0	2	0	0	0	0	0	0	0	0	0	0	0	0	0	0	0	0	0	0	1	0	0	4	1	0	0	0	1	1.50193	1.50365
328.15	589.3	2	3	0	0	0	0	0	0	1	0	0	0	0	0	0	0	0	1	2	0	0	0	0	0	0	0	0	0	0	0	3	0	0	0	1	1	1.4977	1.49604
323.15	656.3	2	5	0	2	0	0	0	0	0	0	0	0	0	0	0	0	0	1	0	0	6	0	0	0	0	0	0	2	0	0	3	0	0	0	1	1	1.4195	1.42029
334.52	589.3	2	1	0	0	0	0	0	0	0	0	0	0	0	0	0	0	0	0	1	0	0	0	0	0	0	0	1	0	0	0	3	0	0	0	1	1	1.5385	1.53838
353.15	589.3	2	11	0	2	0	0	0	0	0	0	0	0	0	0	0	0	0	1	0	0	6	0	0	0	0	0	0	2	0	0	3	0	0	0	1	1	1.4209	1.41755
303.15	589.3	2	1	0	0	0	0	0	0	0	0	0	0	0	0	0	0	0	1	2	0	0	0	0	0	0	0	0	0	0	0	3	0	0	0	1	1	1.50955	1.51055
338.15	589.3	2	3	0	0	0	0	0	0	0	0	0	0	0	0	0	0	0	0	0	0	4	0	0	0	0	1	0	0	0	0	3	0	0	0	1	1	1.413	1.41183
328.15	589.3	3	3	0	0	0	0	0	0	2	0	0	0	0	0	0	0	0	0	0	0	0	0	0	0	0	0	0	1	0	0	4	1	0	0	0	1	1.50513	1.50285
293	589.3	2	7	0	0	0	0	0	0	1	1	0	0	0	0	0	0	0	1	2	0	0	0	0	0	0	0	0	0	0	0	3	0	0	0	1	1	1.509	1.51589
323.15	486.1	2	3	0	2	0	0	0	0	0	0	0	0	0	0	0	0	0	1	0	0	6	0	0	0	0	0	0	2	0	0	3	0	0	0	1	1	1.4241	1.42604
298.1	589.3	5	5	1	2	0	0	0	0	0	0	0	0	0	0	0	0	0	2	0	0	6	0	0	0	0	0	0	2	0	0	0	0	0	0	0	0	1.422	1.42864
298.15	589.3	2	1	0	0	0	0	0	0	0	0	0	0	0	0	0	0	0	1	2	0	0	0	0	0	0	0	0	0	0	0	3	0	0	0	1	1	1.51121	1.51144
293.15	589.3	2	5	0	0	0	0	0	0	0	0	0	0	0	0	0	0	0	0	0	0	6	0	0	0	1	0	0	0	0	0	3	0	0	0	1	1	1.42064	1.41889
298.15	589.3	2	7	0	0	0	0	0	3	2	0	0	0	0	2	0	0	0	0	0	0	0	0	0	0	2	0	0	0	0	0	3	0	0	0	1	1	1.46949	1.46964
318.15	589.3	1	3	0	0	0	0	0	0	0	0	0	0	0	0	0	0	0	1	0	0	2	0	0	0	0	0	0	2	0	0	5	0	0	0	0	1	1.46537	1.46855
298.15	589.3	3	1	0	0	0	0	0	0	2	0	0	0	0	0	0	0	0	0	0	0	0	0	0	0	0	0	0	1	0	0	4	1	0	0	0	1	1.51902	1.5179
293.1	589.3	3	7	0	1	0	0	0	0	1	0	0	0	0	0	0	0	0	0	0	0	3	0	0	0	0	0	0	1	0	0	3	2	0	0	0	1	1.4725	1.46418
308.15	589.3	2	1	0	0	0	0	0	0	2	0	0	0	0	0	0	0	0	0	0	0	0	0	0	0	0	0	0	1	0	0	8	1	0	0	1	1	1.57564	1.5749
303.15	822.7	2	7	0	0	0	0	0	0	0	0	0	0	0	0	0	0	0	0	0	0	4	0	0	0	0	1	0	0	0	0	3	0	0	0	1	1	1.4255	1.42513
328.2	589.3	2	0	0	0	0	0	0	0	0	0	0	0	0	0	0	0	0	0	0	0	4	0	0	0	0	1	0	0	0	0	3	0	0	0	1	1	1.3988	1.40397
303.15	589.3	3	3	0	0	0	0	0	0	0	0	0	1	0	0	0	0	0	0	0	0	0	0	0	0	0	0	0	0	0	0	3	0	0	0	1	1	1.49342	1.48921
323.15	589.3	3	10	0	0	0	0	0	0	2	0	0	0	0	0	0	0	0	0	0	0	0	0	0	0	0	0	0	1	0	0	3	0	0	0	1	1	1.4631	1.46193
298.15	589.3	2	7	0	0	0	0	0	0	0	0	0	0	0	0	0	0	0	0	0	0	6	0	0	0	1	0	0	0	0	0	3	0	0	0	1	1	1.4251	1.42353
300.1	589.3	1	2	0	0	0	0	0	1	0	0	0	1	0	0	0	1	0	0	0	0	0	0	0	0	0	0	0	0	0	0	0	0	0	0	0	0	1.4692	1.45994
283.15	589.3	2	3	0	0	0	0	0	0	0	0	0	0	0	0	0	0	0	0	0	0	4	0	0	0	0	1	0	0	0	0	3	0	0	0	1	1	1.4256	1.42362
318.15	589.3	3	1	1	2	0	0	0	0	0	0	0	0	0	0	0	0	0	1	0	0	6	0	0	0	0	0	0	2	5	0	0	0	0	0	1	0	1.42524	1.42271
325.405	632.8	2	3	0	0	0	0	0	0	0	0	0	0	0	0	0	0	0	0	0	0	6	0	0	0	1	0	0	0	0	0	3	0	0	0	1	1	1.4011	1.4019
313.15	589.3	1	9	0	2	0	0	0	0	0	0	0	0	0	0	0	0	0	1	0	0	6	0	0	0	0	0	0	2	0	0	5	0	0	0	0	1	1.44391	1.44358
338.15	589.3	2	3	0	1	0	0	0	0	0	0	0	0	0	0	0	0	0	0	3	0	0	0	0	0	0	0	0	0	0	0	3	0	0	0	1	1	1.49255	1.49348
343.15	589.3	3	4	0	2	0	0	0	1	0	0	0	0	0	0	0	0	0	2	0	0	6	0	0	0	0	0	0	2	0	0	0	0	0	0	0	0	1.4101	1.41005
330.866	632.8	2	3	0	0	0	0	0	0	0	0	0	0	0	0	0	0	0	0	0	0	4	0	0	0	0	1	0	0	0	0	3	0	0	0	1	1	1.4127	1.41339
288.15	589.3	2	2	0	2	0	0	0	0	0	0	0	0	0	0	0	0	0	1	0	0	6	0	0	0	0	0	0	2	0	0	4	1	0	0	0	1	1.45206	1.44999
298.15	589.3	1	1	0	2	0	0	0	0	1	0	0	0	0	0	0	0	0	1	0	0	6	0	0	0	0	0	0	2	0	0	5	0	0	0	0	1	1.4419	1.4414
323.15	589.3	2	3	0	2	0	0	0	0	0	0	0	0	0	0	0	0	0	1	0	0	6	0	0	0	0	0	0	2	0	0	3	0	0	0	1	1	1.4185	1.4194
318.15	589.3	2	1	0	2	0	0	0	0	0	0	0	0	0	0	0	0	0	1	0	0	6	0	0	0	0	0	0	2	0	0	4	1	0	0	0	1	1.43759	1.44025
318.15	589.3	3	2	0	0	0	0	0	0	2	0	0	0	0	0	0	0	0	0	0	0	0	0	0	0	0	0	0	1	0	0	3	0	0	0	1	1	1.47397	1.47251
313.15	589.3	1	3	0	0	0	0	0	0	0	0	0	1	0	0	0	0	0	0	1	0	0	0	0	0	0	0	0	0	0	0	3	0	0	1	0	1	1.4673	1.46499
323.15	589.3	1	2	0	2	0	0	0	1	0	0	0	0	0	0	0	0	0	1	0	0	6	0	0	0	0	0	0	2	4	0	0	0	0	0	1	0	1.4208	1.4216
303.15	589.6	2	1	0	1	0	0	0	0	1	0	0	0	0	0	0	0	0	0	0	0	3	0	0	0	0	0	0	1	0	0	3	0	0	0	1	1	1.4326	1.43172
313.15	589.3	1	9	0	0	0	0	0	0	1	0	0	0	0	0	0	0	0	0	1	0	0	0	0	0	0	0	0	1	0	0	8	1	0	0	1	1	1.51856	1.51788
328.15	589.3	2	3	0	1	0	0	0	0	1	0	0	0	0	0	0	0	0	0	0	0	3	0	0	0	0	0	0	1	4	0	0	0	0	0	1	0	1.4248	1.42533
318.15	589.3	2	7	0	0	0	0	0	0	0	0	0	0	0	0	0	0	0	0	0	0	4	0	0	0	0	1	0	0	0	0	3	0	0	0	1	1	1.42684	1.42704
308.15	589.3	2	5	0	2	0	0	0	0	0	0	0	0	0	0	0	0	0	1	0	0	6	0	0	0	0	0	0	2	0	0	3	0	0	0	1	1	1.42715	1.42726
298.15	822.7	2	5	0	0	0	0	0	0	0	0	0	0	0	0	0	0	0	0	0	0	4	0	0	0	0	1	0	0	0	0	3	0	0	0	1	1	1.4216	1.42185
308.2	589.3	2	4	0	2	0	0	0	0	2	0	0	0	0	0	0	0	0	0	0	0	6	0	0	0	0	0	0	2	0	0	6	0	0	0	2	2	1.44055	1.4382
313.15	589.3	2	3	0	1	0	0	0	0	1	0	0	0	0	0	0	0	0	0	0	0	3	0	0	0	0	0	0	1	0	0	3	0	0	0	1	1	1.43339	1.43271
303.15	589.3	2	2	0	0	0	0	0	0	0	0	0	1	0	0	1	0	0	0	0	0	0	0	0	0	0	0	0	0	0	0	3	0	0	0	1	1	1.5186	1.5108
353.15	589.3	2	4	0	2	0	0	0	0	1	0	0	0	0	0	0	0	0	1	0	0	6	0	0	0	0	0	0	2	4	0	0	0	0	0	1	0	1.4084	1.40814
308.15	589.3	3	1	0	0	0	0	0	0	2	0	0	0	0	0	0	0	0	0	0	0	0	0	0	0	0	0	0	1	0	0	4	1	0	0	0	1	1.5164	1.51303
298.2	589.3	2	3	0	1	0	0	0	0	1	0	0	0	0	0	0	0	0	0	0	0	3	0	0	0	0	0	0	1	0	0	3	0	0	0	1	1	1.4368	1.43716
323.15	589.3	2	2	1	0	0	0	0	1	0	0	0	1	0	0	1	0	0	0	0	0	0	0	0	0	0	0	0	0	0	0	3	0	0	0	1	1	1.50372	1.51292
318.15	589.3	2	1	0	0	0	0	0	0	0	0	0	0	0	0	0	0	0	0	0	0	4	0	0	0	0	1	0	0	0	0	3	0	0	0	1	1	1.4051	1.40739
308.15	486.1	2	5	0	2	0	0	0	0	0	0	0	0	0	0	0	0	0	1	0	0	6	0	0	0	0	0	0	2	0	0	3	0	0	0	1	1	1.432	1.43184
328.15	589.3	1	5	0	0	0	0	0	0	0	0	0	0	0	0	0	0	0	1	0	0	2	0	0	0	0	0	0	2	0	0	5	0	0	0	0	1	1.4621	1.45996
310.65	589.3	1	3	0	1	0	0	0	0	1	0	0	0	0	0	0	0	0	0	0	0	3	0	0	0	0	0	0	1	0	0	5	0	0	0	0	1	1.4548	1.45432
298.15	589.3	2	1	0	0	0	0	0	0	0	0	0	0	0	0	0	0	0	1	2	0	0	0	0	0	0	0	0	0	0	0	3	0	0	0	1	1	1.51452	1.51144
318.15	822.7	2	1	0	1	0	0	0	0	1	0	0	0	0	0	0	0	0	0	0	0	3	0	0	0	0	0	0	1	0	0	3	0	0	0	1	1	1.4225	1.42356
288.15	589.3	3	2	0	0	0	0	0	0	2	0	0	0	0	0	0	0	0	0	0	0	0	0	0	0	0	0	0	1	0	0	3	0	0	0	1	1	1.4767	1.48124
318.15	589.3	3	0	0	0	0	0	0	0	2	0	0	0	0	0	0	0	0	0	0	0	0	0	0	0	0	0	0	1	0	0	3	0	0	0	1	1	1.4792	1.47679
285.65	589.3	2	3	0	0	0	0	0	0	0	0	0	0	0	0	0	0	0	0	0	0	4	0	0	0	0	1	0	0	0	0	4	1	0	0	0	1	1.45592	1.45604
288.15	589.3	4	2	0	1	1	1	0	0	1	1	0	0	0	0	0	0	1	0	0	0	0	0	0	0	0	0	0	1	0	0	3	0	0	0	1	1	1.49747	1.49948
318.15	589.3	4	7	1	0	0	0	0	0	0	1	0	1	0	0	0	0	1	0	0	0	0	0	0	0	0	0	0	0	4	0	0	0	1	0	1	0	1.4768	1.47898
318.08	589.3	3	2	1	0	0	0	0	1	0	0	0	1	0	0	1	0	0	0	0	0	0	0	0	0	0	0	0	0	0	0	0	0	0	0	0	0	1.4448	1.44677
313.15	589.3	1	1	0	1	0	0	0	0	1	0	0	0	0	0	0	0	0	0	0	0	3	0	0	0	0	0	0	1	0	0	5	0	0	0	0	1	1.45484	1.45818
303.15	589.3	1	0	0	0	0	0	0	1	1	0	0	0	0	0	0	0	0	0	0	0	0	0	0	0	0	0	0	1	0	0	3	0	0	1	0	1	1.49391	1.49241
328.15	589.3	2	5	0	0	0	0	0	0	0	0	0	0	0	0	0	0	0	0	4	0	0	0	0	0	0	1	0	0	0	0	3	0	0	0	1	1	1.44233	1.44074
313.15	589.3	2	5	0	0	0	0	0	0	0	0	0	0	0	0	0	0	0	1	2	0	0	0	0	0	0	0	0	0	0	0	3	0	0	0	1	1	1.49937	1.49861
328.15	589.3	3	2	0	0	0	0	0	0	2	0	0	0	0	0	0	0	0	0	0	0	0	0	0	0	0	0	0	1	0	0	3	0	0	0	1	1	1.4664	1.46968
298.15	589.3	3	2	0	0	0	0	0	0	2	0	0	0	0	0	0	0	0	0	0	0	0	0	0	0	0	0	0	1	0	0	3	0	0	0	1	1	1.4789	1.47735
319.226	632.8	2	3	0	0	0	0	0	0	0	0	0	0	0	0	0	0	0	0	0	0	6	0	0	0	1	0	0	0	0	0	3	0	0	0	1	1	1.4027	1.40268
303	589.3	5	35	0	0	0	2	0	0	0	0	0	1	0	0	0	0	0	1	0	0	0	0	0	0	0	0	0	0	0	0	0	0	0	0	0	0	1.4683	1.48499
293.15	589.3	4	28	0	1	0	0	0	0	1	0	0	0	0	0	0	0	0	0	0	0	3	0	0	0	1	0	0	1	0	0	0	0	0	0	0	0	1.45967	1.45402
318.15	589.3	2	7	0	0	0	0	0	0	0	0	0	0	0	0	0	0	0	0	0	0	0	1	0	0	0	0	0	0	0	0	3	0	0	0	1	1	1.4812	1.50257
353.15	589.3	3	1	0	0	0	0	0	0	0	0	0	1	0	0	0	0	0	0	0	0	0	0	0	0	0	0	0	0	0	0	3	0	0	0	1	1	1.486	1.48331
333.15	589.3	2	2	0	0	0	0	0	0	0	0	0	0	0	0	0	0	0	0	0	0	4	0	0	0	0	1	0	0	0	0	3	0	0	0	1	1	1.4086	1.4108
312.91	589.3	3	1	0	0	0	0	0	0	0	0	0	1	0	0	0	0	0	0	0	0	0	0	0	0	0	0	0	0	0	0	3	0	0	0	1	1	1.49666	1.49735
285.65	589.3	2	1	0	2	0	0	0	0	0	0	0	0	0	0	0	0	0	1	0	0	6	0	0	0	0	0	0	2	0	0	4	1	0	0	0	1	1.45176	1.45011
343.15	589.3	2	1	0	0	0	0	0	0	0	0	0	0	0	0	0	0	0	0	0	0	4	0	0	0	0	1	0	0	0	0	3	0	0	0	1	1	1.3966	1.40329
313.15	589.3	2	1	0	2	0	0	0	0	0	0	0	0	0	0	0	0	0	1	0	0	6	0	0	0	0	0	0	2	0	0	3	0	0	0	1	1	1.41695	1.41928
298.15	589.3	2	1	0	0	0	0	0	0	0	0	0	0	0	0	0	0	0	0	0	0	4	0	0	0	0	1	0	0	0	0	3	0	0	0	1	1	1.4121	1.41183
293.15	589.3	2	3	0	0	0	0	0	0	0	0	0	0	0	0	0	0	0	0	0	0	4	0	0	0	0	1	0	0	0	0	4	1	0	0	0	1	1.45248	1.45358
293.15	589.3	2	2	0	2	0	0	0	0	0	0	0	0	0	0	0	0	0	1	0	0	6	0	0	0	0	0	0	2	4	0	0	0	0	0	1	0	1.4222	1.42187
303.15	589.3	3	1	1	2	0	0	0	0	0	0	0	0	0	0	0	0	0	1	0	0	6	0	0	0	0	0	0	2	4	0	0	0	0	0	1	0	1.42273	1.42511
333.15	589.3	2	2	0	2	0	0	0	0	1	0	0	0	0	0	0	0	0	1	0	0	6	0	0	0	0	0	0	2	0	0	3	0	0	0	1	1	1.4165	1.41598
308.15	589.3	2	0	0	0	0	0	0	0	2	0	0	0	0	0	0	0	0	0	0	0	0	0	0	0	0	0	0	1	0	0	5	0	0	0	0	1	1.51077	1.5104
293	589.3	3	4	1	0	0	0	0	0	1	0	0	1	0	0	0	0	0	0	0	0	0	2	0	0	0	0	0	0	5	0	3	3	0	0	1	0	1.5354	1.5253
323.15	589.3	1	2	0	1	0	0	0	0	0	0	0	1	0	0	0	0	0	0	0	0	3	0	0	0	0	0	0	0	0	0	5	0	0	0	0	1	1.5241	1.52495
323.15	589.3	2	3	0	1	0	0	0	0	1	0	0	0	0	0	0	0	0	0	0	0	3	0	0	0	0	0	0	1	4	0	0	0	0	0	1	0	1.42604	1.42768
305.2	589.3	3	3	0	0	0	0	0	0	2	0	0	0	0	0	0	0	0	0	0	0	0	0	0	0	0	0	0	1	0	0	3	0	0	0	1	1	1.4774	1.47854
338.15	589.3	1	3	0	0	0	0	0	0	0	0	0	0	0	0	0	0	0	1	2	0	0	0	0	0	0	0	0	0	0	0	5	0	0	0	0	1	1.5202	1.52372
318.15	589.3	2	3	0	0	0	0	0	0	0	0	0	0	0	0	0	0	0	0	0	0	4	0	0	0	0	1	0	0	0	0	4	1	0	0	0	1	1.447	1.44837
313.15	589.3	1	1	0	0	0	0	0	0	0	0	0	0	0	0	0	0	0	0	0	0	0	1	0	0	0	0	0	0	0	0	8	1	0	0	1	1	1.53276	1.53704
295.65	589.3	2	3	0	0	0	0	0	0	0	0	0	0	0	0	0	0	0	0	0	0	4	0	0	0	0	1	0	0	0	0	4	1	0	0	0	1	1.45839	1.45299
323.15	589.3	6	12	0	0	0	0	0	0	3	0	0	0	0	1	0	0	0	0	0	0	0	0	0	0	2	0	0	0	0	0	0	0	0	0	0	0	1.45738	1.45869
303.14	589.3	2	3	0	0	0	0	0	0	0	0	0	0	0	0	0	0	0	0	0	0	4	0	0	0	0	1	0	0	0	0	3	0	0	0	1	1	1.4168	1.41987
298.15	589.3	1	3	0	2	0	0	0	0	1	0	0	0	0	0	0	0	0	1	0	0	6	0	0	0	0	0	0	2	0	0	5	0	0	0	0	1	1.4414	1.44245
328.15	589.3	8	3	3	0	0	0	0	0	1	0	0	0	0	0	0	0	0	0	0	0	0	0	0	0	1	0	0	1	0	0	4	2	0	0	0	0	1.50872	1.5095
318.15	589.3	0	4	0	0	0	0	0	1	0	0	0	0	0	0	0	0	0	0	2	0	0	0	0	0	0	0	1	0	0	0	3	0	0	0	1	1	1.5622	1.55637
298.15	589.3	2	7	0	0	0	0	0	0	0	0	0	0	0	0	0	0	0	0	0	0	0	1	0	0	0	0	0	0	0	0	3	0	0	0	1	1	1.5062	1.50555
328.15	589.3	3	4	0	0	0	0	0	0	0	0	0	1	0	0	1	0	0	0	0	0	0	0	0	0	0	0	0	0	0	0	2	1	0	0	1	1	1.4949	1.49485
313.15	589.3	1	9	0	0	0	0	0	0	0	0	0	0	0	0	0	0	0	0	1	0	0	1	0	0	0	0	0	0	0	0	3	0	0	0	1	1	1.50486	1.50323
308.15	589.3	1	2	0	4	0	0	0	1	0	0	0	1	0	0	0	0	0	0	0	0	9	0	0	0	0	0	0	0	0	0	3	0	0	0	1	1	1.40417	1.40357
293.15	589.3	1	5	0	1	0	0	0	0	0	0	0	1	0	0	0	0	0	0	0	0	3	0	0	0	0	0	0	0	0	0	5	0	0	0	0	1	1.4784	1.48288
298.15	589.3	3	1	1	0	0	0	0	1	0	0	0	1	0	0	0	0	0	0	0	0	0	0	0	0	0	0	0	0	0	0	3	0	0	0	1	1	1.4995	1.49978
298.15	589.3	4	25	0	0	0	0	0	0	0	0	0	1	0	0	0	0	1	0	0	0	0	0	0	0	0	0	0	0	0	0	0	0	0	0	0	0	1.4469	1.44965
323.15	589.3	2	2	0	2	0	0	0	0	0	0	0	0	0	0	0	0	0	1	0	0	6	0	0	0	0	0	0	2	0	0	4	1	0	0	0	1	1.43709	1.43808
292.99	633	2	3	0	0	0	0	0	0	0	0	0	0	0	0	0	0	0	0	0	0	4	0	0	0	0	1	0	0	0	0	3	0	0	0	1	1	1.4207	1.4205
318.15	589.3	2	3	0	0	0	0	0	0	0	0	0	0	0	0	0	0	0	0	0	0	4	0	0	0	0	1	0	0	0	0	3	0	0	0	1	1	1.41622	1.41709
313	589.3	2	5	0	0	0	0	0	0	1	1	0	0	0	0	0	0	0	1	2	0	0	0	0	0	0	0	0	0	0	0	3	0	0	0	1	1	1.511	1.5078
323.15	589.3	4	11	2	0	0	0	0	0	2	0	0	1	0	0	0	1	0	0	0	0	0	0	0	0	0	0	0	1	0	0	0	0	0	0	0	0	1.4434	1.4413
328.15	589.3	2	2	0	0	0	0	0	0	1	0	0	0	0	0	0	0	0	0	0	0	0	1	0	0	0	0	0	0	0	0	3	0	0	0	1	1	1.5046	1.50238
313.15	589.3	2	9	0	0	0	0	0	0	0	0	0	0	0	0	0	0	0	0	4	0	0	0	0	0	0	1	0	0	0	0	3	0	0	0	1	1	1.4522	1.44749
308	589.3	2	9	0	0	0	0	0	0	1	0	0	0	0	0	0	0	0	0	0	0	0	0	0	0	0	0	0	0	0	0	8	1	0	0	1	1	1.5186	1.51681
313.15	589.3	2	7	0	0	0	0	0	0	0	0	0	0	0	0	0	0	0	0	0	0	6	0	0	0	1	0	0	0	0	0	3	0	0	0	1	1	1.41888	1.42016
283.15	589.3	2	1	0	1	0	0	0	0	0	0	0	0	0	0	0	0	0	0	3	0	0	0	0	0	0	0	0	0	0	0	3	0	0	0	1	1	1.5154	1.51611
318.15	589.3	3	2	0	8	0	0	0	1	0	0	0	0	0	0	0	0	0	2	0	0	18	0	0	0	0	0	0	2	0	0	0	0	0	0	0	0	1.37103	1.37583
303.15	589.3	4	21	0	2	0	0	0	0	0	0	0	0	0	0	0	0	0	2	0	0	6	0	0	0	0	0	0	2	0	0	0	0	0	0	0	0	1.43656	1.43609
293	589.3	2	7	0	0	0	0	0	0	1	0	0	0	0	0	0	0	0	0	0	0	0	0	0	0	0	0	0	0	0	0	8	1	0	0	1	1	1.53	1.53063
293	589.3	3	10	1	0	0	0	0	0	1	0	0	1	0	0	0	0	0	0	0	0	0	2	0	0	0	0	0	0	5	0	3	3	0	0	1	0	1.5164	1.51865
333.15	589.3	0	3	0	0	1	1	0	0	0	0	0	0	0	0	0	0	0	0	2	0	0	0	0	0	0	0	1	0	0	0	3	0	0	0	1	1	1.5458	1.54777
328.15	589.3	3	3	0	2	0	0	0	0	0	0	0	0	0	0	0	0	0	1	0	0	6	0	0	0	0	0	1	2	0	0	0	0	0	0	0	0	1.41767	1.41667
333.15	589.3	2	3	0	0	0	0	0	0	0	0	0	0	0	0	0	0	0	0	0	0	6	0	0	0	1	0	0	0	0	0	3	0	0	0	1	1	1.40024	1.40075
288.15	589.3	3	5	2	0	0	0	0	1	0	0	0	1	0	0	1	0	0	0	0	0	0	0	0	0	0	0	0	0	0	0	3	0	0	0	1	1	1.5049	1.50549
298.15	589.3	2	3	0	0	0	0	0	0	0	0	0	0	0	0	0	0	0	0	1	0	0	0	0	0	0	0	1	0	0	0	3	0	0	0	1	1	1.53744	1.54197
318.15	589.3	3	1	1	0	0	0	0	0	0	0	0	1	0	0	1	0	0	0	0	0	0	0	0	0	0	0	0	0	0	0	3	0	0	0	1	1	1.49735	1.50462
313.15	589.3	1	2	1	0	0	0	0	2	0	0	0	1	0	0	0	1	0	0	0	0	0	0	0	0	0	0	0	0	0	0	0	0	0	0	0	0	1.4345	1.44756
303.15	589.3	1	3	0	2	0	0	0	0	1	0	0	0	0	0	0	0	0	1	0	0	6	0	0	0	0	0	0	2	0	0	5	0	0	0	0	1	1.4433	1.44099
328.15	589.3	4	21	0	0	0	0	0	0	0	0	0	1	0	0	0	0	1	0	0	0	0	0	0	0	0	0	0	0	0	0	0	0	0	0	0	0	1.4322	1.42948
298.2	589.3	3	8	0	0	0	0	0	0	2	0	0	0	0	0	0	0	0	0	0	0	0	0	0	0	0	0	0	1	0	0	3	0	0	0	1	1	1.471	1.47537
308.15	589.3	2	1	0	0	0	0	0	0	0	0	0	1	0	0	0	0	0	0	0	0	0	0	0	0	0	0	0	0	3	1	3	0	0	1	1	1	1.5187	1.52152
293.15	589.3	2	7	0	0	0	0	0	0	0	0	0	0	0	0	0	0	0	0	0	0	4	0	0	0	0	1	0	0	0	0	4	1	0	0	0	1	1.45691	1.45595
303.15	589.3	2	7	0	0	0	0	0	0	0	0	0	0	0	0	0	0	0	0	0	0	0	1	0	0	0	0	0	0	0	0	3	0	0	0	1	1	1.50838	1.50555
348.15	589.3	3	2	0	0	0	0	0	0	2	0	0	0	0	0	0	0	0	0	0	0	0	0	0	0	0	0	0	1	0	0	3	0	0	0	1	1	1.46645	1.46524
323.15	589.3	2	3	0	1	0	0	0	0	1	0	0	0	0	0	0	0	0	0	0	0	3	0	0	0	0	0	0	1	0	0	3	0	0	0	1	1	1.429	1.43116
308.15	589.3	2	7	0	0	0	0	0	0	0	0	0	0	0	0	0	0	0	0	0	0	0	1	0	0	0	0	0	0	0	0	3	0	0	0	1	1	1.4841	1.50419
303.15	589.3	1	4	0	0	0	0	0	0	0	0	0	1	0	0	0	0	0	0	1	0	0	0	0	0	0	0	0	0	0	0	3	0	0	1	0	1	1.4679	1.46882
308.15	589.3	5	11	3	0	0	0	0	0	3	1	0	0	0	0	0	1	0	0	0	0	0	0	0	0	0	0	0	1	0	0	0	0	0	0	0	0	1.4495	1.45073
288.15	589.3	3	1	1	2	0	0	0	0	0	0	0	0	0	0	0	0	0	1	0	0	6	0	0	0	0	0	0	2	5	0	0	0	0	0	1	0	1.43387	1.43108
338.15	589.3	4	27	0	0	0	0	0	0	0	0	0	1	0	0	0	0	1	0	0	0	0	0	0	0	0	0	0	0	0	0	0	0	0	0	0	0	1.4329	1.4324
293.15	589.3	2	5	0	0	0	0	0	0	0	0	0	0	0	0	0	0	0	0	1	0	0	0	0	0	0	0	1	0	0	0	3	0	0	0	1	1	1.5534	1.55012
303.15	589.3	5	18	3	0	0	0	0	0	3	2	0	0	0	0	0	0	0	0	1	0	0	0	0	0	0	0	0	1	0	0	3	0	0	0	1	1	1.47841	1.47854
298.15	486.1	2	3	0	1	0	0	0	0	1	0	0	0	0	0	0	0	0	0	0	0	3	0	0	0	0	0	0	1	0	0	3	0	0	0	1	1	1.4434	1.44124
333.15	589.3	2	1	0	2	0	0	0	0	0	0	0	0	0	0	0	0	0	1	0	0	6	0	0	0	0	0	0	2	0	0	3	0	0	0	1	1	1.4135	1.41308
308.15	486.1	2	3	0	0	0	0	0	0	0	0	0	0	0	0	0	0	0	0	0	0	4	0	0	0	0	1	0	0	0	0	3	0	0	0	1	1	1.4243	1.42522
363.15	589.3	2	7	0	0	0	0	0	3	2	0	0	0	0	2	0	0	0	0	0	0	0	0	0	0	2	0	0	0	0	0	3	0	0	0	1	1	1.45692	1.45132
343.15	589.3	1	1	0	1	0	0	0	0	0	0	0	1	0	0	0	0	0	0	0	0	3	0	0	0	0	0	0	0	0	0	5	0	0	0	0	1	1.5563	1.53605
308.15	589.3	2	4	0	1	0	0	0	0	1	0	0	0	0	0	0	0	0	0	0	0	3	0	0	0	0	0	0	1	0	0	3	0	0	0	1	1	1.4365	1.43469
348.15	589.3	2	2	0	0	0	0	0	0	0	0	0	1	0	0	1	0	0	0	0	0	0	0	0	0	0	0	0	0	0	0	3	0	0	0	1	1	1.50637	1.50285
313.15	589.3	2	2	0	0	0	0	0	0	0	0	0	0	0	0	0	0	0	1	0	0	2	0	0	0	0	0	0	2	4	0	0	0	0	0	1	0	1.43846	1.44078
287.165	632.8	2	1	0	2	0	0	0	0	0	0	0	0	0	0	0	0	0	1	0	0	6	0	0	0	0	0	0	2	0	0	3	0	0	0	1	1	1.4246	1.42416
333.15	589.3	3	26	1	0	0	0	0	0	3	2	0	0	0	0	0	0	0	0	1	0	0	0	0	0	0	0	0	1	0	0	3	0	0	0	1	1	1.46601	1.46659
328.15	589.3	1	1	0	1	0	0	0	0	0	0	0	1	0	0	0	0	0	0	0	0	3	0	0	0	0	0	0	0	0	0	5	0	0	0	0	1	1.5594	1.54114
328.15	589.3	2	7	0	0	0	0	0	0	0	0	0	0	0	0	0	0	0	0	0	0	0	1	0	0	0	0	0	0	0	0	3	0	0	0	1	1	1.50103	1.49901
343.15	589.3	1	3	0	2	0	0	0	0	0	0	0	0	0	0	0	0	0	1	0	0	6	0	0	0	0	0	0	2	0	0	5	0	0	0	0	1	1.4298	1.43094
293.15	589.3	3	4	2	0	0	0	0	1	0	0	0	1	0	0	1	0	0	0	0	0	0	0	0	0	0	0	0	0	0	0	3	0	0	0	1	1	1.5065	1.50576
318.15	589.3	2	3	0	0	0	0	0	0	0	0	0	0	0	0	0	0	0	0	0	0	4	0	0	0	0	1	0	0	0	0	3	0	0	0	1	1	1.4172	1.41709
313.15	589.3	2	7	0	2	0	0	0	0	0	0	0	0	0	0	0	0	0	1	0	0	6	0	0	0	0	0	0	2	0	0	3	0	0	0	1	1	1.428	1.42722
318.15	589.3	2	4	0	0	0	0	0	0	0	0	0	0	0	0	0	0	0	0	0	0	4	0	0	0	0	1	0	0	0	0	3	0	0	0	1	1	1.4197	1.41756
318.15	589.3	2	1	0	2	0	0	0	0	0	0	0	0	0	0	0	0	0	1	0	0	6	0	0	0	0	0	0	2	0	0	3	0	0	0	1	1	1.41721	1.41556
318.2	589.3	2	3	0	0	0	0	0	0	0	0	0	0	0	0	0	0	0	0	0	0	0	0	0	1	0	0	0	0	0	0	3	0	0	0	1	1	1.5639	1.54414
298.15	589.3	3	1	0	0	0	0	0	0	1	0	0	0	0	0	0	0	0	0	0	0	0	0	0	0	0	0	0	1	0	0	3	0	0	0	1	1	1.4962	1.49453
308.15	589.3	2	7	0	0	0	0	0	0	0	0	0	0	0	0	0	0	0	0	0	0	4	0	0	0	0	1	0	0	0	0	3	0	0	0	1	1	1.4288	1.43043
298.15	589.3	4	8	1	2	0	0	0	0	1	0	0	0	0	0	0	0	0	1	0	0	6	0	0	0	0	0	0	2	3	3	3	0	0	0	1	1	1.4502	1.44991
328.15	589.3	1	4	0	0	0	0	0	0	0	0	0	0	0	0	0	0	0	1	2	0	0	0	0	0	0	0	0	0	0	0	5	0	0	0	0	1	1.5212	1.52209
293.15	589.3	2	2	0	2	0	0	0	0	1	0	0	0	0	0	0	0	0	1	0	0	6	0	0	0	0	0	0	2	0	0	3	0	0	0	1	1	1.4272	1.42729
286.907	632.8	2	3	0	0	0	0	0	0	0	0	0	0	0	0	0	0	0	0	0	0	4	0	0	0	0	1	0	0	0	0	3	0	0	0	1	1	1.4228	1.42218
298.15	589.3	1	7	0	0	0	0	0	0	0	0	0	0	0	0	0	0	0	0	1	0	0	0	1	0	0	0	0	0	0	0	3	0	0	0	1	1	1.53193	1.5303
328.15	589.3	3	4	0	0	0	0	0	0	0	0	0	1	0	0	0	0	0	0	0	0	0	0	0	0	0	0	0	0	0	0	3	0	0	0	1	1	1.4797	1.47859
323.15	589.3	2	7	0	0	0	0	0	0	0	0	0	0	0	0	0	0	0	0	0	0	6	0	0	0	1	0	0	0	0	0	3	0	0	0	1	1	1.41601	1.41713
318.15	589.3	2	7	0	0	0	0	0	0	0	0	0	0	0	0	0	0	0	0	0	0	4	0	0	0	0	1	0	0	0	0	3	0	0	0	1	1	1.42715	1.42704
313.15	589.3	2	5	0	0	0	0	0	0	0	0	0	0	0	0	0	0	0	0	4	0	0	0	0	0	0	1	0	0	0	0	3	0	0	0	1	1	1.4477	1.44675
343.15	589.3	2	5	0	2	0	0	0	0	0	0	0	0	0	0	0	0	0	1	0	0	6	0	0	0	0	0	0	2	0	0	3	0	0	0	1	1	1.41648	1.41721
288.3	589.3	2	5	0	0	0	0	0	0	0	0	0	0	0	0	0	0	0	0	0	0	6	0	0	0	1	0	0	0	0	0	3	0	0	0	1	1	1.41981	1.41989
303.15	589.3	1	1	0	1	0	0	0	0	0	0	0	1	0	0	0	0	0	0	0	0	3	0	0	0	0	0	0	0	0	0	5	0	0	0	0	1	1.5658	1.54732
333.15	589.3	2	1	0	2	0	0	0	0	0	0	0	0	0	0	0	0	0	1	0	0	6	0	0	0	0	0	0	2	0	0	3	0	0	0	1	1	1.41319	1.41308
348.15	589.3	4	28	0	0	0	0	0	0	0	0	0	0	0	0	0	0	0	0	0	0	0	0	1	0	1	0	0	0	0	0	0	0	0	0	0	0	1.47346	1.47268
318.15	589.3	2	3	0	0	0	0	0	0	1	0	0	0	0	0	1	0	0	0	0	0	0	0	0	0	0	0	0	1	0	0	3	0	0	0	1	1	1.5068	1.50258
333.15	589.3	1	2	0	4	0	0	0	1	0	0	0	1	0	0	0	0	0	0	0	0	9	0	0	0	0	0	0	0	0	0	3	0	0	0	1	1	1.39752	1.39524
343.15	589.3	4	2	1	0	0	0	0	1	0	0	0	1	0	0	1	0	0	1	0	0	0	0	0	0	0	0	0	0	0	0	0	0	0	0	0	0	1.5041	1.50373
313.15	589.3	3	4	0	0	0	0	0	0	0	0	0	1	0	0	0	0	0	0	0	0	0	0	0	0	0	0	0	0	0	0	3	0	0	0	1	1	1.483	1.48198
343.15	589.3	5	9	0	0	0	0	0	0	2	0	0	0	0	0	0	0	0	0	0	0	0	0	0	0	1	0	0	1	0	0	0	0	0	0	0	0	1.4619	1.46092
303.15	589.3	1	2	0	0	0	0	0	0	0	0	0	0	0	0	0	0	0	1	2	0	0	0	0	0	0	0	0	0	0	0	5	0	0	0	0	1	1.539	1.53485
313.15	589.3	3	1	0	0	0	0	0	0	2	0	0	0	0	0	0	0	0	0	0	0	0	0	0	0	0	0	0	1	0	0	3	0	0	0	1	1	1.4774	1.47576
328.15	589.3	2	1	0	0	0	0	0	0	0	0	0	0	0	0	0	0	0	1	0	0	2	0	0	0	0	0	0	2	0	0	3	0	0	0	1	1	1.43899	1.43854
323.15	589.3	3	3	0	0	0	0	0	0	2	0	0	0	0	0	0	0	0	0	0	0	0	0	0	0	0	0	0	1	0	0	3	0	0	0	1	1	1.4713	1.47208
313.15	486.1	2	1	0	0	0	0	0	0	0	0	0	0	0	0	0	0	0	0	0	0	4	0	0	0	0	1	0	0	0	0	3	0	0	0	1	1	1.4132	1.4129
343.15	589.3	1	5	0	1	0	0	0	0	0	0	0	1	0	0	0	0	0	0	0	0	3	0	0	0	0	0	0	0	0	0	5	0	0	0	0	1	1.4636	1.46866
288.15	589.3	3	2	0	0	0	0	0	0	2	0	0	0	0	0	0	0	0	0	0	0	0	0	0	0	0	0	0	1	0	0	3	0	0	0	1	1	1.4779	1.48124
303.15	589.3	2	3	0	2	0	0	0	0	0	0	0	0	0	0	0	0	0	1	0	0	6	0	0	0	0	0	0	2	5	0	0	0	0	0	1	0	1.42784	1.42864
308.15	589.3	4	2	0	2	0	0	0	0	0	0	0	0	0	0	0	0	0	2	0	0	6	0	0	0	0	0	0	2	0	0	0	0	0	0	0	0	1.4022	1.40161
313.15	589.3	3	26	1	0	0	0	0	0	3	2	0	0	0	0	0	0	0	0	1	0	0	0	0	0	0	0	0	1	0	0	3	0	0	0	1	1	1.47203	1.47243
293.15	589.3	1	5	0	0	0	0	0	0	1	0	0	0	0	0	0	0	0	1	3	0	0	0	0	0	0	0	0	0	0	0	3	0	0	0	1	1	1.52	1.518
293.15	589.3	2	1	0	0	0	0	0	0	0	0	0	1	0	0	0	0	0	0	0	0	0	0	0	0	0	0	0	0	0	0	3	0	0	1	0	1	1.45966	1.46388
308.15	589.3	3	3	0	0	0	0	0	0	2	0	0	0	0	0	0	0	0	0	0	0	0	0	0	0	0	0	0	1	0	0	4	1	0	0	0	1	1.51057	1.50866
323.15	589.3	1	6	0	0	0	0	0	1	0	0	0	0	0	0	0	0	0	0	0	0	0	1	0	0	0	0	0	0	0	0	3	0	0	0	1	1	1.5028	1.50553
318.15	589.3	2	3	0	1	0	0	0	0	1	0	0	0	0	0	0	0	0	0	0	0	3	0	0	0	0	0	0	1	4	0	0	0	0	0	1	0	1.4274	1.42794
313.15	589.3	2	7	0	0	0	0	0	0	0	0	0	0	0	0	0	0	0	0	0	0	4	0	0	0	0	1	0	0	0	0	3	0	0	0	1	1	1.4271	1.42833
298.15	430.1	2	7	0	0	0	0	0	0	0	0	0	0	0	0	0	0	0	0	0	0	4	0	0	0	0	1	0	0	0	0	3	0	0	0	1	1	1.4439	1.44113
308.15	589.3	1	5	0	0	0	0	0	0	0	0	0	0	0	0	0	0	0	0	1	0	0	1	0	0	0	0	0	0	0	0	3	0	0	0	1	1	1.52139	1.5191
323.15	589.3	1	5	0	0	0	0	0	0	0	0	0	0	0	0	0	0	0	0	1	0	0	0	1	0	0	0	0	0	0	0	3	0	0	0	1	1	1.53992	1.53563
300.65	589.3	1	3	0	0	0	0	0	0	0	0	0	0	0	0	0	0	0	0	0	0	4	0	0	0	0	1	0	0	0	0	5	0	0	0	0	1	1.4452	1.44543
303.15	589.3	2	1	0	2	0	0	0	0	0	0	0	0	0	0	0	0	0	1	0	0	6	0	0	0	0	0	0	2	0	0	3	0	0	0	1	1	1.42142	1.42172
313.15	589.3	2	3	0	1	0	0	0	0	1	0	0	0	0	0	0	0	0	0	0	0	3	0	0	0	0	0	0	1	0	0	3	0	0	0	1	1	1.43155	1.43271
308.15	589.3	3	0	0	0	0	0	0	0	2	0	0	0	0	0	0	0	0	0	0	0	0	0	0	0	0	0	0	1	0	0	3	0	0	0	1	1	1.4804	1.47973
313.15	589.3	3	5	0	0	0	0	0	0	0	0	0	1	0	0	0	0	0	0	0	0	0	0	0	0	0	0	0	0	0	0	3	0	0	0	1	1	1.481	1.47859
313.15	589.3	5	6	2	0	0	0	0	0	0	1	0	1	0	0	0	0	1	0	0	0	0	0	0	0	0	0	0	0	4	0	0	0	1	0	1	0	1.4772	1.47717
348.15	589.3	3	3	0	0	0	0	0	0	0	0	0	1	0	0	0	0	0	0	0	0	0	0	0	0	0	0	0	0	4	0	0	0	0	0	1	0	1.45619	1.45643
303.15	589.3	1	3	0	2	0	0	0	0	0	0	0	0	0	0	0	0	0	1	0	0	6	0	0	0	0	0	0	2	0	0	5	0	0	0	0	1	1.4414	1.44156
308.15	589.3	2	3	0	0	0	0	0	0	0	0	0	0	0	0	0	0	0	0	0	0	4	0	0	0	0	1	0	0	0	0	4	1	0	0	0	1	1.4495	1.45087
338.15	589.3	2	3	0	0	0	0	0	0	0	0	0	0	0	0	0	0	0	1	2	0	0	0	0	0	0	0	0	0	0	0	3	0	0	0	1	1	1.49305	1.49432
343.15	589.3	2	3	0	0	0	0	0	0	0	0	0	0	0	0	0	0	0	1	2	0	0	0	0	0	0	0	0	0	4	0	0	0	0	0	1	0	1.4779	1.48209
297.042	632.8	2	3	0	0	0	0	0	0	0	0	0	0	0	0	0	0	0	0	0	0	4	0	0	0	0	1	0	0	0	0	3	0	0	0	1	1	1.4202	1.41958
293.15	589.3	4	3	0	0	0	0	0	1	0	0	0	1	0	0	0	0	0	1	0	0	0	0	0	0	0	0	0	0	0	0	0	0	0	0	0	0	1.4705	1.47208
323.15	430.1	2	5	0	0	0	0	0	0	0	0	0	0	0	0	0	0	0	0	0	0	4	0	0	0	0	1	0	0	0	0	3	0	0	0	1	1	1.4313	1.42941
318.15	589.3	3	2	0	0	0	0	0	0	2	0	0	0	0	0	0	0	0	0	0	0	0	0	0	0	0	0	0	1	4	0	0	0	0	0	1	0	1.4676	1.46681
323.15	589.3	2	4	1	0	0	0	0	1	0	0	0	1	0	0	1	0	0	0	0	0	0	0	0	0	0	0	0	0	0	0	3	0	0	0	1	1	1.5096	1.51043
323.15	589.3	3	5	0	0	0	0	0	0	0	0	0	1	0	0	0	0	0	0	0	0	0	0	0	0	0	0	0	0	0	0	3	0	0	0	1	1	1.4787	1.47587
332.55	589.3	3	1	0	0	0	0	0	0	1	0	0	0	0	0	0	0	0	0	0	0	0	0	0	0	0	0	0	1	0	0	7	2	0	0	1	1	1.5357	1.53844
313.15	589.3	2	3	0	0	0	0	0	0	0	0	0	0	0	0	0	0	0	0	0	0	6	0	0	0	1	0	0	0	0	0	3	0	0	0	1	1	1.40543	1.40581
298.15	589.3	2	3	0	2	0	0	0	0	0	0	0	0	0	0	0	0	0	1	0	0	6	0	0	0	0	0	0	2	0	0	3	0	0	0	1	1	1.42705	1.42748
338.15	589.3	6	12	0	0	0	0	0	0	3	0	0	0	0	1	0	0	0	0	0	0	0	0	0	0	2	0	0	0	0	0	0	0	0	0	0	0	1.45212	1.45385
313.15	589.3	2	1	0	0	0	0	0	0	0	0	0	0	0	0	0	0	0	0	0	0	4	0	0	0	0	1	0	0	0	0	3	0	0	0	1	1	1.41042	1.4073
308.15	589.3	1	4	0	0	0	0	0	0	0	0	0	1	0	0	0	0	0	0	1	0	0	0	0	0	0	0	0	0	0	0	3	0	0	1	0	1	1.4661	1.46756
333.15	589.3	2	7	0	0	0	0	0	0	0	0	0	0	0	0	0	0	0	0	0	0	0	1	0	0	0	0	0	0	0	0	3	0	0	0	1	1	1.49871	1.49896
318.15	589.3	3	3	1	0	0	0	0	2	0	0	0	1	0	0	1	0	0	1	0	0	0	0	0	0	0	0	0	0	0	0	0	0	0	0	0	0	1.5388	1.53639
313.15	589.3	3	3	0	2	0	0	0	0	0	0	0	0	0	0	0	0	0	1	0	0	6	0	0	0	0	0	1	2	0	0	0	0	0	0	0	0	1.42185	1.42288
303.15	589.3	1	1	0	1	0	0	0	0	1	0	0	0	0	0	0	0	0	0	0	0	3	0	0	0	0	0	0	1	0	0	5	0	0	0	0	1	1.45759	1.45756
323.15	589.3	2	2	0	2	0	0	0	0	1	0	0	0	0	0	0	0	0	1	0	0	6	0	0	0	0	0	0	2	4	0	0	0	0	0	1	0	1.4152	1.41355
338.15	589.3	1	5	0	1	0	0	0	0	0	0	0	1	0	0	0	0	0	0	0	0	3	0	0	0	0	0	0	0	0	0	5	0	0	0	0	1	1.4649	1.47284
313.15	589.3	2	4	0	2	0	0	0	0	1	0	0	0	0	0	0	0	0	1	0	0	6	0	0	0	0	0	0	2	0	0	3	0	0	0	1	1	1.423	1.42407
318.15	589.3	2	7	0	0	0	0	0	0	0	0	0	0	0	0	0	0	0	0	0	0	4	0	0	0	0	1	0	0	0	0	3	0	0	0	1	1	1.4266	1.42704
313.15	589.3	2	16	0	0	0	0	0	0	2	0	0	0	0	0	0	0	0	0	1	0	0	0	0	0	0	0	0	1	0	0	3	0	0	0	1	1	1.48232	1.47964
318.15	589.3	2	5	0	0	0	0	0	0	0	0	0	0	0	0	0	0	0	0	0	0	4	0	0	0	0	1	0	0	0	0	3	0	0	0	1	1	1.42268	1.42234
298.15	589.3	1	3	0	1	0	0	0	0	1	0	0	0	0	0	0	0	0	0	0	0	3	0	0	0	0	0	0	1	0	0	5	0	0	0	0	1	1.45819	1.4601
338.15	589.3	2	2	0	2	0	0	0	0	0	0	0	0	0	0	0	0	0	1	0	0	6	0	0	0	0	0	0	2	4	0	0	0	0	0	1	0	1.4096	1.40903
298.15	589.3	4	3	0	0	0	0	0	1	0	0	0	1	0	0	0	0	0	1	0	0	0	0	0	0	0	0	0	0	0	0	0	0	0	0	0	0	1.4686	1.47226
338.15	589.3	2	3	0	8	0	0	0	0	0	0	0	0	0	0	0	0	0	1	0	0	18	0	0	0	0	0	0	2	0	0	3	0	0	0	1	1	1.37638	1.37072
297.256	632.8	2	1	0	2	0	0	0	0	0	0	0	0	0	0	0	0	0	1	0	0	6	0	0	0	0	0	0	2	0	0	3	0	0	0	1	1	1.4219	1.42176
348.15	589.3	2	1	0	0	0	0	0	0	0	0	0	0	0	0	0	0	0	0	0	0	4	0	0	0	0	1	0	0	0	0	3	0	0	0	1	1	1.39975	1.40191
343.15	589.3	2	1	0	0	0	0	0	0	0	0	0	0	0	0	0	0	0	1	2	0	0	0	0	0	0	0	0	0	0	0	3	0	0	0	1	1	1.49865	1.49781
343.15	589.3	3	3	0	0	0	0	0	0	2	0	0	0	0	0	0	0	0	0	0	0	0	0	0	0	0	0	0	1	0	0	3	0	0	0	1	1	1.46725	1.46677
328.15	589.3	1	3	0	0	0	0	0	0	0	0	0	0	0	0	0	0	0	0	0	0	4	0	0	0	0	1	0	0	0	0	5	0	0	0	0	1	1.43793	1.43906
308.15	589.3	1	5	0	1	0	0	0	0	0	0	0	1	0	0	0	0	0	0	0	0	3	0	0	0	0	0	0	0	0	0	5	0	0	0	0	1	1.474	1.476
333.15	589.3	1	9	0	0	0	0	0	0	0	0	0	0	0	0	0	0	0	0	1	0	0	1	0	0	0	0	0	0	0	0	3	0	0	0	1	1	1.50129	1.49835
308.15	589.3	3	2	0	1	1	1	0	0	1	1	0	0	0	0	0	0	1	0	0	0	0	0	0	0	0	0	0	1	0	0	8	1	0	0	1	1	1.53884	1.53843
313	589.3	2	6	0	0	0	0	0	0	1	1	0	0	0	0	0	0	0	1	2	0	0	0	0	0	0	0	0	0	0	0	3	0	0	0	1	1	1.507	1.50593
323.15	589.3	2	18	0	0	0	0	0	0	2	0	0	0	0	0	0	0	0	0	1	0	0	0	0	0	0	0	0	1	0	0	3	0	0	0	1	1	1.47098	1.47398
298.15	589.3	4	6	0	2	0	0	0	0	0	0	0	0	0	0	0	0	0	1	0	0	6	0	0	0	0	0	0	2	0	0	2	3	0	0	0	1	1.45938	1.45844
333.15	589.3	2	2	0	2	0	0	0	0	0	0	0	0	0	0	0	0	0	1	0	0	6	0	0	0	0	0	0	2	4	0	0	0	0	0	1	0	1.4111	1.41134
303.15	430.1	2	2	0	0	0	0	0	0	0	0	0	0	0	0	0	0	0	0	0	0	4	0	0	0	0	1	0	0	0	0	3	0	0	0	1	1	1.427	1.42594
298.2	589.3	2	3	0	0	0	0	0	0	0	0	0	0	0	0	0	0	0	0	0	0	4	0	0	0	0	1	0	0	0	0	3	0	0	0	1	1	1.4227	1.42226
333.15	589.3	2	3	0	0	0	0	0	0	1	0	0	0	0	0	1	0	0	0	0	0	0	0	0	0	0	0	0	1	0	0	3	0	0	0	1	1	1.5027	1.50166
298.15	589.6	2	7	0	0	0	0	0	0	0	0	0	0	0	0	0	0	0	0	0	0	4	0	0	0	0	1	0	0	0	0	3	0	0	0	1	1	1.4328	1.43269
333.15	589.3	2	2	0	0	0	0	0	0	0	0	0	1	0	0	1	0	0	0	0	0	0	0	0	0	0	0	0	0	0	0	3	0	0	0	1	1	1.49321	1.50424
293.15	589.3	3	5	0	0	0	0	0	0	0	0	0	1	0	0	0	0	0	0	0	0	0	0	0	0	0	0	0	0	0	0	3	0	0	0	1	1	1.4854	1.48437
288.15	589.3	2	3	0	0	0	0	0	0	0	0	0	0	0	0	0	0	0	0	0	0	4	0	0	0	0	1	0	0	0	0	3	0	0	0	1	1	1.4234	1.42273
323.15	589.3	8	3	3	0	0	0	0	0	1	0	0	0	0	0	0	0	0	0	0	0	0	0	0	0	1	0	0	1	0	0	4	2	0	0	0	0	1.5144	1.50929
283.15	589.3	3	3	0	2	0	0	0	0	0	0	0	0	0	0	0	0	0	1	0	0	6	0	0	0	0	0	1	2	0	0	0	0	0	0	0	0	1.43056	1.42971
333.15	589.3	1	3	0	0	0	0	0	0	0	0	0	0	0	0	0	0	0	0	0	0	4	0	0	0	0	1	0	0	0	0	5	0	0	0	0	1	1.4363	1.43677
318.2	589.3	2	0	0	0	0	0	0	0	0	0	0	0	0	0	0	0	0	0	0	0	4	0	0	0	0	1	0	0	0	0	3	0	0	0	1	1	1.3993	1.40526
313.2	589.3	2	13	0	2	0	4	0	0	0	0	0	0	0	0	0	0	0	1	0	0	6	0	0	0	0	0	0	2	0	0	3	0	0	0	1	1	1.4612	1.45236
303.15	822.7	2	1	0	0	0	0	0	0	0	0	0	0	0	0	0	0	0	0	0	0	4	0	0	0	0	1	0	0	0	0	3	0	0	0	1	1	1.4046	1.40375
313.15	589.3	2	1	0	0	0	0	0	0	0	0	0	0	0	0	0	0	0	0	0	0	4	0	0	0	0	1	0	0	0	0	3	0	0	0	1	1	1.407	1.4073
333.15	589.3	1	11	0	0	0	0	0	1	0	0	0	1	0	0	0	0	0	0	1	0	0	0	0	0	0	0	0	1	0	0	7	2	0	0	1	1	1.50322	1.50633
308.15	430.1	2	5	0	2	0	0	0	0	0	0	0	0	0	0	0	0	0	1	0	0	6	0	0	0	0	0	0	2	0	0	3	0	0	0	1	1	1.437	1.43746
305.65	589.3	2	3	0	0	0	0	0	0	0	0	0	0	0	0	0	0	0	1	2	0	0	0	0	0	0	0	0	0	0	0	4	1	0	0	0	1	1.53134	1.53174
313.15	589.3	2	1	0	2	0	0	0	0	0	0	0	0	0	0	0	0	0	1	0	0	6	0	0	0	0	0	0	2	0	0	4	1	0	0	0	1	1.43917	1.44043
298.1	589.3	2	4	0	0	0	0	0	0	0	0	0	0	0	0	0	0	0	0	0	0	4	0	0	0	0	1	0	0	0	0	3	0	0	0	1	1	1.4261	1.42177
328.15	589.3	3	3	0	0	0	0	0	0	2	0	0	0	0	0	0	0	0	0	0	0	0	0	0	0	0	0	0	1	4	0	0	0	0	0	1	0	1.46536	1.46556
302.2	589.3	2	1	0	0	0	0	0	0	0	0	0	0	0	0	0	0	0	0	0	0	4	0	0	0	0	1	0	0	0	0	3	0	0	0	1	1	1.41	1.40921
298.1	589.3	4	3	0	0	0	0	0	0	3	0	0	0	0	1	0	0	0	0	0	0	0	0	0	0	1	0	0	0	0	0	3	0	0	0	1	1	1.4733	1.47405
313.15	589.3	2	7	1	0	0	0	0	0	0	0	1	1	0	0	1	0	0	0	0	0	0	0	0	0	0	0	0	0	0	0	3	0	0	0	1	1	1.5101	1.50948
323.15	589.3	2	4	0	0	0	0	0	0	1	0	0	0	0	0	1	0	0	0	0	0	0	0	0	0	0	0	0	1	0	0	3	0	0	0	1	1	1.4992	1.50067
283.15	589.3	4	28	0	0	0	0	0	0	0	0	0	0	0	0	0	0	0	1	2	0	0	0	0	0	1	0	0	0	0	0	0	0	0	0	0	0	1.48826	1.48766
298.15	589.3	2	3	0	0	0	0	0	0	0	0	0	0	0	0	0	0	0	0	0	0	4	0	0	0	0	1	0	0	0	0	3	0	0	0	1	1	1.4211	1.42119
323.15	589.3	3	4	0	1	1	1	0	0	1	1	0	0	0	0	0	0	1	0	0	0	0	0	0	0	0	0	0	1	0	0	5	0	0	0	0	1	1.51382	1.51463
328.15	589.3	1	3	0	0	0	0	0	0	0	0	0	0	0	0	0	0	0	1	0	0	2	0	0	0	0	0	0	2	0	0	5	0	0	0	0	1	1.46247	1.46056
323.15	589.3	3	20	1	0	0	0	0	0	3	2	0	0	0	0	0	0	0	0	1	0	0	0	0	0	0	0	0	1	0	0	3	0	0	0	1	1	1.47361	1.47186
283.1	589.3	2	3	0	1	0	0	0	0	1	0	0	0	0	0	0	0	0	0	0	0	3	0	0	0	0	0	0	1	0	0	3	0	0	0	1	1	1.437	1.43995
318.15	589.3	2	7	0	0	0	0	0	0	0	0	0	0	0	0	0	0	0	0	0	0	4	0	0	0	0	1	0	0	0	0	4	1	0	0	0	1	1.44976	1.45159
363.15	589.3	2	7	0	0	0	0	0	0	0	0	0	0	0	0	0	0	0	0	0	0	0	1	0	0	0	0	0	0	0	0	3	0	0	0	1	1	1.49079	1.49131
328.15	589.3	2	1	0	4	0	0	0	0	0	0	0	1	0	0	0	0	0	0	0	0	9	0	0	0	0	0	0	0	0	0	4	1	0	0	0	1	1.4126	1.41588
323.15	589.3	4	3	0	2	0	0	0	0	0	0	0	0	0	0	0	0	0	2	0	0	6	0	0	0	0	0	0	2	0	0	0	0	0	0	0	0	1.40142	1.40004
293.15	589.3	3	8	0	0	0	0	0	0	2	0	0	0	0	0	0	0	0	0	0	0	0	0	0	0	0	0	0	1	0	0	3	0	0	0	1	1	1.477	1.47489
288.15	589.3	3	2	0	2	0	0	0	0	0	0	0	0	0	0	0	0	0	1	0	0	6	0	0	0	0	0	1	2	0	0	0	0	0	0	0	0	1.4262	1.42573
303.15	589.3	3	2	0	0	0	0	0	0	2	0	0	0	0	0	0	0	0	0	0	0	0	0	0	0	0	0	0	1	0	0	3	0	0	0	1	1	1.47789	1.47643
298.15	589.3	3	3	0	0	0	0	0	0	0	0	0	1	0	0	0	0	0	0	0	0	0	0	0	0	0	0	0	0	0	0	3	0	0	0	1	1	1.49381	1.49307
308.15	589.3	4	14	1	0	0	0	0	1	1	0	0	0	0	0	0	0	0	1	0	0	0	0	0	0	0	0	0	1	4	0	0	0	1	0	1	0	1.48328	1.48306
318.15	656.3	2	1	0	0	0	0	0	0	0	0	0	0	0	0	0	0	0	0	0	0	4	0	0	0	0	1	0	0	0	0	3	0	0	0	1	1	1.4043	1.40516
288.15	589.3	2	2	0	2	0	0	0	0	0	0	0	0	0	0	0	0	0	1	0	0	6	0	0	0	0	0	0	2	0	0	4	1	0	0	0	1	1.44734	1.44999
308.15	589.3	2	7	0	0	0	0	0	0	0	0	0	0	0	0	0	0	0	0	0	0	6	0	0	0	1	0	0	0	0	0	3	0	0	0	1	1	1.42028	1.42095
298.15	589.3	2	7	0	2	0	0	0	0	0	0	0	0	0	0	0	0	0	1	0	0	6	0	0	0	0	0	0	2	0	0	3	0	0	0	1	1	1.4327	1.43305
313.15	589.3	1	9	0	0	0	0	0	1	0	0	0	0	0	0	0	0	0	0	0	0	0	1	0	0	0	0	0	0	0	0	3	0	0	0	1	1	1.508	1.50156
304.2	589.3	3	3	0	0	0	0	0	0	2	0	0	0	0	0	0	0	0	0	0	0	0	0	0	0	0	0	0	1	0	0	3	0	0	0	1	1	1.4776	1.47854
298.15	589.3	5	1	2	0	0	0	0	0	0	1	0	1	0	0	0	0	1	0	0	0	0	0	0	0	0	0	0	0	4	0	0	0	1	0	1	0	1.4882	1.47906
333.15	589.3	1	5	0	0	0	0	0	0	0	0	0	0	0	0	0	0	0	0	1	0	0	0	1	0	0	0	0	0	0	0	3	0	0	0	1	1	1.53748	1.52543
305.2	589.3	2	1	0	0	0	0	0	0	0	0	0	0	0	0	0	0	0	0	0	0	4	0	0	0	0	1	0	0	0	0	3	0	0	0	1	1	1.4093	1.40904
333.15	589.3	3	3	0	0	0	0	0	0	0	0	0	1	0	0	0	0	0	0	0	0	0	0	0	0	0	0	0	0	0	0	3	0	0	0	1	1	1.4801	1.47963
318.15	589.3	4	3	0	2	0	0	0	0	1	0	0	0	0	0	0	0	0	2	0	0	6	0	0	0	0	0	0	2	0	0	0	0	0	0	0	0	1.4065	1.40328
308.15	589.3	1	0	0	0	0	0	0	1	1	0	0	0	0	0	0	0	0	0	0	0	0	0	0	0	0	0	0	1	0	0	3	0	0	1	0	1	1.48655	1.49079
323.15	486.1	2	5	0	0	0	0	0	0	0	0	0	0	0	0	0	0	0	0	0	0	4	0	0	0	0	1	0	0	0	0	3	0	0	0	1	1	1.4263	1.42564
333.15	589.3	3	1	0	0	0	0	0	0	0	0	0	1	0	0	0	0	0	0	0	0	0	0	0	0	0	0	0	0	0	0	3	0	0	0	1	1	1.49015	1.49073
303.15	589.3	3	22	0	0	0	0	0	2	5	0	0	0	0	0	0	0	0	1	0	0	0	0	0	0	0	0	0	1	0	0	0	0	0	0	0	0	1.47114	1.47691
328.15	589.3	3	12	1	0	0	0	0	0	3	1	0	0	0	0	0	1	0	0	0	0	0	0	0	0	0	0	0	1	0	0	0	0	0	0	0	0	1.4497	1.44701
298.19	589.3	3	1	0	0	0	0	0	0	1	0	0	0	0	0	0	0	0	0	0	0	0	0	0	0	0	0	0	1	0	0	3	0	0	0	1	1	1.49542	1.49675
313.15	589.3	3	3	0	0	0	0	0	0	2	0	0	0	0	0	0	0	0	0	0	0	0	0	0	0	0	0	0	1	0	0	3	0	0	0	1	1	1.47473	1.47491
318.15	589.3	2	5	0	0	0	0	0	0	0	0	0	0	0	0	0	0	0	0	4	0	0	0	0	0	0	1	0	0	0	0	3	0	0	0	1	1	1.44569	1.44041
318.15	589.3	2	1	0	0	0	0	0	0	0	0	0	0	0	0	0	0	0	0	0	0	4	0	0	0	0	1	0	0	0	0	3	0	0	0	1	1	1.4067	1.40739
323.2	589.3	2	15	0	2	0	2	0	0	0	0	0	0	0	0	0	0	0	1	0	0	6	0	0	0	0	0	0	2	0	0	3	0	0	0	1	1	1.4446	1.4442
318.15	589.3	1	3	0	1	0	0	0	0	1	0	0	0	0	0	0	0	0	0	0	0	3	0	0	0	0	0	0	1	0	0	5	0	0	0	0	1	1.4527	1.45564
313.15	589.3	2	7	0	0	0	0	0	0	0	0	0	0	0	0	0	0	0	0	4	0	0	0	0	0	0	1	0	0	0	0	3	0	0	0	1	1	1.4509	1.4479
343.15	589.3	3	2	0	0	0	0	0	0	2	0	0	0	0	0	0	0	0	0	0	0	0	0	0	0	0	0	0	1	0	0	3	0	0	0	1	1	1.4665	1.46608
323.15	589.6	2	1	0	2	0	0	0	0	0	0	0	0	0	0	0	0	0	1	0	0	6	0	0	0	0	0	0	2	0	0	3	0	0	0	1	1	1.4152	1.4151
293.15	589.3	4	28	0	0	0	0	0	0	0	0	0	0	0	0	0	0	0	1	2	0	0	0	0	0	1	0	0	0	0	0	0	0	0	0	0	0	1.48502	1.4846
303.15	589.3	2	5	0	2	0	0	0	0	0	0	0	0	0	0	0	0	0	1	0	0	6	0	0	0	0	0	0	2	0	0	3	0	0	0	1	1	1.4298	1.42888
308.15	656.3	2	1	0	2	0	0	0	0	0	0	0	0	0	0	0	0	0	1	0	0	6	0	0	0	0	0	0	2	0	0	3	0	0	0	1	1	1.4176	1.41638
303.15	589.3	3	1	1	2	0	0	0	0	0	0	0	0	0	0	0	0	0	1	0	0	6	0	0	0	0	0	0	2	5	0	0	0	0	0	1	0	1.42955	1.43002
325.65	589.3	1	2	0	0	0	0	0	0	0	0	0	0	0	0	0	0	0	0	0	0	4	0	0	0	0	1	0	0	0	0	5	0	0	0	0	1	1.43726	1.43685
298.15	589.3	4	3	0	2	0	0	0	0	1	0	0	0	0	0	0	0	0	2	0	0	6	0	0	0	0	0	0	2	0	0	0	0	0	0	0	0	1.4121	1.41374
317.82	589.3	4	1	0	0	0	0	0	0	3	0	0	0	0	1	0	0	0	0	0	0	0	0	0	0	1	0	0	0	0	0	3	0	0	0	1	1	1.47636	1.47499
288.15	589.3	4	2	0	2	0	0	0	0	0	0	0	0	0	0	0	0	0	2	0	0	6	0	0	0	0	0	0	2	0	0	0	0	0	0	0	0	1.4076	1.40866
299.2	589.3	3	5	0	0	0	0	0	0	4	0	0	0	0	0	0	0	0	0	0	0	0	0	0	0	0	0	0	1	0	0	3	0	0	0	1	1	1.481	1.48994
323.15	589.3	0	4	0	0	0	0	0	1	0	0	0	0	0	0	0	0	0	0	2	0	0	0	0	0	0	0	1	0	0	0	3	0	0	0	1	1	1.5605	1.55551
343.15	589.3	3	3	0	0	0	0	0	0	0	0	0	1	0	0	0	0	0	0	0	0	0	0	0	0	0	0	0	0	0	0	3	0	0	0	1	1	1.48189	1.47675
303.15	589.3	2	1	0	0	0	0	0	0	0	0	0	0	0	0	0	0	0	0	0	0	4	0	0	0	0	1	0	0	0	0	3	0	0	0	1	1	1.4051	1.40943
303.15	589.3	3	4	0	2	0	0	0	1	0	0	0	0	0	0	0	0	0	2	0	0	6	0	0	0	0	0	0	2	0	0	0	0	0	0	0	0	1.4203	1.41995
353.15	589.3	4	2	0	2	0	0	0	0	0	0	0	0	0	0	0	0	0	2	0	0	6	0	0	0	0	0	0	2	0	0	0	0	0	0	0	0	1.3906	1.39141
298.19	589.3	2	1	0	0	0	0	0	0	0	0	0	0	0	0	0	0	0	1	2	0	0	0	0	0	0	0	0	0	0	0	3	0	0	0	1	1	1.51428	1.51366
283.15	589.3	4	3	0	2	0	0	0	0	0	0	0	0	0	0	0	0	0	2	0	0	6	0	0	0	0	0	0	2	0	0	0	0	0	0	0	0	1.4122	1.41479
318.15	589.3	4	1	0	0	0	0	0	0	0	0	1	0	0	0	0	0	0	1	0	0	0	0	0	0	0	0	0	0	0	0	0	0	0	0	0	0	1.41156	1.41394
303.15	589.6	2	2	0	0	0	0	0	0	0	0	0	0	0	0	0	0	0	0	0	0	4	0	0	0	0	1	0	0	0	0	3	0	0	0	1	1	1.4161	1.41439
293.15	589.3	1	0	0	0	0	0	0	1	1	0	0	0	0	0	0	0	0	0	0	0	0	0	0	0	0	0	0	1	0	0	3	0	0	1	0	1	1.48955	1.4944
333.15	589.3	2	18	0	0	0	0	0	0	2	0	0	0	0	0	0	0	0	0	1	0	0	0	0	0	0	0	0	1	0	0	3	0	0	0	1	1	1.47422	1.47144
323.15	589.3	2	3	0	2	0	0	0	0	0	0	0	0	0	0	0	0	0	1	0	0	6	0	0	0	0	0	0	2	0	0	4	1	0	0	0	1	1.43827	1.43846
313.15	589.3	3	2	0	0	0	0	0	0	2	0	0	0	0	0	0	0	0	0	0	0	0	0	0	0	0	0	0	1	0	0	3	0	0	0	1	1	1.4725	1.47337
298.15	589.3	0	4	0	0	0	0	0	1	0	0	0	0	0	0	0	0	0	0	2	0	0	0	0	0	0	0	1	0	0	0	3	0	0	0	1	1	1.5682	1.56436
318.15	589.3	4	21	0	0	0	0	0	0	0	0	0	1	0	0	0	0	1	0	0	0	0	0	0	0	0	0	0	0	0	0	0	0	0	0	0	0	1.4359	1.43505
313.15	589.3	4	21	0	2	0	0	0	0	0	0	0	0	0	0	0	0	0	2	0	0	6	0	0	0	0	0	0	2	0	0	0	0	0	0	0	0	1.43341	1.43264
293.15	589.3	2	2	0	2	0	0	0	0	0	0	0	0	0	0	0	0	0	1	0	0	6	0	0	0	0	0	0	2	0	0	4	1	0	0	0	1	1.44581	1.44793
298.2	589.3	2	1	0	0	0	0	0	0	0	0	0	0	0	0	0	0	0	0	0	0	4	0	0	0	0	1	0	0	0	0	3	0	0	0	1	1	1.4098	1.41197
318.15	589.3	2	5	0	0	0	0	0	0	0	0	0	0	0	0	0	0	0	0	0	0	6	0	0	0	1	0	0	0	0	0	3	0	0	0	1	1	1.4115	1.41434
298.15	589.3	2	3	0	1	0	0	0	0	1	0	0	0	0	0	0	0	0	0	0	0	3	0	0	0	0	0	0	1	4	0	0	0	0	0	1	0	1.43267	1.43341
333.15	589.3	2	5	0	0	0	0	0	0	0	0	0	0	0	0	0	0	0	1	2	0	0	0	0	0	0	0	0	0	0	0	3	0	0	0	1	1	1.4918	1.49341
293.15	589.3	2	7	0	0	0	0	0	0	0	0	0	0	0	0	0	0	0	0	4	0	0	0	0	0	0	1	0	0	0	0	3	0	0	0	1	1	1.457	1.45622
298.25	589.3	2	8	0	0	0	0	0	0	0	0	0	0	0	0	0	0	0	0	0	0	6	0	0	0	1	0	0	0	0	0	3	0	0	0	1	1	1.42537	1.42553
303.15	589.3	2	3	0	0	0	0	0	0	0	0	0	0	0	0	0	0	0	0	4	0	0	0	0	0	0	1	0	0	0	0	3	0	0	0	1	1	1.45	1.4482
333.15	589.3	2	2	0	2	0	0	0	0	1	0	0	0	0	0	0	0	0	1	0	0	6	0	0	0	0	0	0	2	0	0	3	0	0	0	1	1	1.418	1.41598
303.15	589.3	2	3	0	0	0	0	0	0	0	0	0	0	0	0	0	0	0	0	0	0	4	0	0	0	0	1	0	0	0	0	3	0	0	0	1	1	1.4202	1.41987
333.15	589.3	4	18	0	0	0	0	0	2	1	0	0	0	0	0	0	0	0	2	0	0	0	0	0	0	0	0	0	1	0	0	0	0	0	0	0	0	1.4792	1.47802
300.65	589.3	2	3	0	0	0	0	0	0	0	0	0	0	0	0	0	0	0	0	0	0	4	0	0	0	0	1	0	0	0	0	4	1	0	0	0	1	1.45045	1.45282
328.15	589.3	2	3	0	0	0	0	0	0	0	0	0	0	0	0	0	0	0	0	1	0	0	0	0	0	0	0	1	0	0	0	3	0	0	0	1	1	1.5302	1.53142
303.15	589.3	4	16	0	0	0	0	0	0	0	0	0	0	0	0	0	0	0	0	0	0	0	1	0	0	1	0	0	0	0	0	0	0	0	0	0	0	1.49231	1.48947
328.15	589.3	2	2	0	2	0	0	0	0	0	0	0	0	0	0	0	0	0	1	0	0	6	0	0	0	0	0	0	2	4	0	0	0	0	0	1	0	1.41252	1.41166
315.65	589.3	2	3	0	0	0	0	0	0	0	0	0	0	0	0	0	0	0	0	0	0	4	0	0	0	0	1	0	0	0	0	4	1	0	0	0	1	1.44774	1.4486
330.65	589.3	2	1	0	2	0	0	0	0	0	0	0	0	0	0	0	0	0	1	0	0	6	0	0	0	0	0	0	2	0	0	4	1	0	0	0	1	1.43837	1.43723
292.914	632.8	2	7	0	0	0	0	0	0	0	0	0	0	0	0	0	0	0	0	0	0	4	0	0	0	0	1	0	0	0	0	3	0	0	0	1	1	1.4332	1.43329
293.15	589.3	1	3	0	2	0	0	0	0	0	0	0	0	0	0	0	0	0	1	0	0	6	0	0	0	0	0	0	2	0	0	5	0	0	0	0	1	1.44537	1.44554
313.15	589.3	4	3	0	0	0	0	0	1	0	0	0	1	0	0	0	0	0	1	0	0	0	0	0	0	0	0	0	0	0	0	0	0	0	0	0	0	1.4631	1.46294
318.15	589.6	2	1	0	2	0	0	0	0	0	0	0	0	0	0	0	0	0	1	0	0	6	0	0	0	0	0	0	2	0	0	3	0	0	0	1	1	1.4167	1.41493
318.15	589.3	1	3	0	0	0	0	0	0	0	0	0	1	0	0	0	0	0	0	1	0	0	0	0	0	0	0	0	0	0	0	3	0	0	1	0	1	1.4655	1.46375
323.15	656.3	2	1	0	0	0	0	0	0	0	0	0	0	0	0	0	0	0	0	0	0	4	0	0	0	0	1	0	0	0	0	3	0	0	0	1	1	1.403	1.40392
298.15	589.3	3	3	0	0	0	0	0	0	2	0	0	0	0	0	0	0	0	0	0	0	0	0	0	0	0	0	0	1	0	0	3	0	0	0	1	1	1.47792	1.47904
333.15	589.3	2	13	0	2	0	0	0	0	0	0	0	0	0	0	0	0	0	1	0	0	6	0	0	0	0	0	0	2	0	0	3	0	0	0	1	1	1.42854	1.43512
318.15	589.3	3	6	0	0	0	0	0	0	2	0	0	0	0	0	0	0	0	0	0	0	0	0	0	0	0	0	0	1	0	0	3	0	0	0	1	1	1.4596	1.46692
288.15	589.3	2	3	0	1	0	0	0	0	1	0	0	0	0	0	0	0	0	0	0	0	3	0	0	0	0	0	0	1	4	0	0	0	0	0	1	0	1.43557	1.43538
323.15	589.3	2	7	0	2	0	0	0	0	0	0	0	0	0	0	0	0	0	1	0	0	6	0	0	0	0	0	0	2	0	0	3	0	0	0	1	1	1.425	1.42511
308.15	589.3	2	1	0	0	0	0	0	0	0	0	0	0	0	0	0	0	0	1	0	0	2	0	0	0	0	0	0	2	0	0	3	0	0	0	1	1	1.44462	1.44678
310.65	589.3	2	2	0	2	0	0	0	0	0	0	0	0	0	0	0	0	0	1	0	0	6	0	0	0	0	0	0	2	0	0	4	1	0	0	0	1	1.44525	1.44292
313.15	589.3	1	1	0	2	0	0	0	0	1	0	0	0	0	0	0	0	0	1	0	0	6	0	0	0	0	0	0	2	0	0	5	0	0	0	0	1	1.4379	1.43627
308.15	589.3	2	5	0	0	0	0	0	0	0	0	0	0	0	0	0	0	0	1	2	0	0	0	0	0	0	0	0	0	0	0	3	0	0	0	1	1	1.50102	1.50109
308.15	589.3	2	1	0	2	0	0	0	0	0	0	0	0	0	0	0	0	0	1	0	0	6	0	0	0	0	0	0	2	0	0	4	1	0	0	0	1	1.44069	1.44293
313.15	589.3	2	13	0	2	0	0	0	0	0	0	0	0	0	0	0	0	0	1	0	0	6	0	0	0	0	0	0	2	0	0	3	0	0	0	1	1	1.4352	1.43923
328.15	589.3	4	3	0	0	0	0	0	1	0	0	0	1	0	0	0	0	0	1	0	0	0	0	0	0	0	0	0	0	0	0	0	0	0	0	0	0	1.4573	1.45691
328.15	589.3	0	3	0	0	1	1	0	0	0	0	0	0	0	0	0	0	0	0	1	0	0	1	0	0	0	0	0	0	0	0	3	0	0	0	1	1	1.53813	1.53635
298.15	822.7	2	3	0	2	0	0	0	0	0	0	0	0	0	0	0	0	0	1	0	0	6	0	0	0	0	0	0	2	0	0	3	0	0	0	1	1	1.4208	1.42002
343.15	589.3	5	12	3	0	0	0	0	1	1	0	0	1	0	0	1	0	0	0	0	0	0	0	0	0	0	0	0	1	0	0	0	0	0	0	0	0	1.439	1.44211
333.15	589.3	4	28	0	2	0	0	0	0	0	0	0	0	0	0	0	0	0	1	0	0	6	0	0	0	1	0	0	2	0	0	0	0	0	0	0	0	1.43836	1.43954
283.15	589.3	4	28	0	2	0	0	0	0	0	0	0	0	0	0	0	0	0	1	0	0	6	0	0	0	1	0	0	2	0	0	0	0	0	0	0	0	1.45436	1.45329
308.15	589.3	3	1	1	2	0	0	0	0	0	0	0	0	0	0	0	0	0	1	0	0	6	0	0	0	0	0	0	2	0	0	4	1	0	0	0	1	1.44268	1.44411
293.15	589.3	4	4	0	0	0	0	0	1	0	0	0	1	0	0	0	0	0	1	0	0	0	0	0	0	0	0	0	0	0	0	0	0	0	0	0	0	1.4716	1.47445
338.15	589.3	5	9	0	0	0	0	0	0	2	0	0	0	0	0	0	0	0	0	0	0	0	0	0	0	1	0	0	1	0	0	0	0	0	0	0	0	1.46188	1.46294
328.15	589.3	4	3	0	2	0	0	0	0	0	0	0	0	0	0	0	0	0	2	0	0	6	0	0	0	0	0	0	2	0	0	0	0	0	0	0	0	1.40006	1.39997
288.15	589.3	2	3	0	0	0	0	0	0	0	0	0	0	0	0	0	0	0	1	2	0	0	0	0	0	0	0	0	0	4	0	0	0	0	0	1	0	1.49968	1.49262
293.15	589.3	2	3	0	1	0	0	0	0	1	0	0	0	0	0	0	0	0	0	0	0	3	0	0	0	0	0	0	1	0	0	3	0	0	0	1	1	1.437	1.43792
298.15	589.3	4	7	0	2	0	0	0	0	0	0	0	0	0	0	0	0	0	1	0	0	6	0	0	0	1	0	0	2	0	0	0	0	0	0	0	0	1.4339	1.4339
313.15	589.3	3	3	0	0	0	0	0	0	2	0	0	0	0	0	0	0	0	0	0	0	0	0	0	0	0	0	0	1	0	0	3	0	0	0	1	1	1.47443	1.47491
298.15	589.3	3	8	0	0	0	0	0	3	1	0	0	0	0	0	0	0	0	2	0	0	0	0	0	0	0	0	0	1	0	0	0	0	0	0	0	0	1.50047	1.49968
313.15	589.3	2	3	0	0	0	0	0	0	0	0	0	0	0	0	0	0	0	0	0	0	4	0	0	0	0	1	0	0	0	0	4	1	0	0	0	1	1.4488	1.4486
323.15	589.3	1	3	0	2	0	0	0	0	0	0	0	0	0	0	0	0	0	1	0	0	6	0	0	0	0	0	0	2	0	0	5	0	0	0	0	1	1.4354	1.4368
313.15	589.3	2	3	0	1	0	0	0	0	0	0	0	0	0	0	0	0	0	0	3	0	0	0	0	0	0	0	0	0	0	0	3	0	0	0	1	1	1.5038	1.50312
313.15	589.3	4	28	0	0	0	0	0	0	0	0	0	0	0	0	0	0	0	0	0	0	0	0	1	0	1	0	0	0	0	0	0	0	0	0	0	0	1.4849	1.47963
298.15	589.3	4	28	0	0	0	0	0	0	0	0	0	0	0	0	0	0	0	0	0	0	0	0	1	0	1	0	0	0	0	0	0	0	0	0	0	0	1.48977	1.48869
303.15	589.3	3	3	0	0	0	0	0	0	2	0	0	0	0	0	0	0	0	0	0	0	0	0	0	0	0	0	0	1	0	0	3	0	0	0	1	1	1.47806	1.47846
328.15	589.3	3	2	0	0	0	0	0	0	2	0	0	0	0	0	0	0	0	0	0	0	0	0	0	0	0	0	0	1	0	0	3	0	0	0	1	1	1.47075	1.46968
353.15	589.3	2	1	0	0	0	0	0	0	0	0	0	0	0	0	0	0	0	0	0	0	4	0	0	0	0	1	0	0	0	0	3	0	0	0	1	1	1.3933	1.39903
298.15	589.3	1	3	0	2	0	0	0	0	0	0	0	0	0	0	0	0	0	1	0	0	6	0	0	0	0	0	0	2	0	0	5	0	0	0	0	1	1.44321	1.44356
293.15	589.3	4	25	0	0	0	0	0	0	0	0	0	1	0	0	0	0	1	0	0	0	0	0	0	0	0	0	0	0	0	0	0	0	0	0	0	0	1.4489	1.44995
353.15	589.3	2	1	0	0	0	0	0	0	0	0	0	0	0	0	0	0	0	1	2	0	0	0	0	0	0	0	0	0	0	0	3	0	0	0	1	1	1.49557	1.49369
290.85	632.8	2	7	0	0	0	0	0	0	0	0	0	0	0	0	0	0	0	0	0	0	4	0	0	0	0	1	0	0	0	0	3	0	0	0	1	1	1.4338	1.43338
318.15	589.3	0	4	0	0	0	0	0	1	0	0	0	0	0	0	0	0	0	0	1	0	0	1	0	0	0	0	0	0	0	0	3	0	0	0	1	1	1.54277	1.5437
298.15	486.1	2	5	0	0	0	0	0	0	0	0	0	0	0	0	0	0	0	0	0	0	4	0	0	0	0	1	0	0	0	0	3	0	0	0	1	1	1.4334	1.4327
308.15	589.3	1	7	0	0	0	0	0	1	0	0	0	0	0	0	0	0	0	0	0	0	0	1	0	0	0	0	0	0	0	0	3	0	0	0	1	1	1.5076	1.50841
323.15	589.3	1	1	0	1	0	0	0	0	0	0	0	1	0	0	0	0	0	0	0	0	3	0	0	0	0	0	0	0	0	0	5	0	0	0	0	1	1.5607	1.54213
293.15	589.3	2	2	0	2	0	0	0	0	1	0	0	0	0	0	0	0	0	1	0	0	6	0	0	0	0	0	0	2	4	0	0	0	0	0	1	0	1.423	1.42172
323.15	589.3	2	3	0	1	0	0	0	0	0	0	0	0	0	0	0	0	0	0	3	0	0	0	0	0	0	0	0	0	0	0	3	0	0	0	1	1	1.49747	1.49878
313.15	589.3	1	2	0	0	0	0	0	0	0	0	0	0	1	0	0	1	0	0	0	0	0	0	0	0	0	0	0	0	0	0	0	0	0	0	0	0	1.4341	1.43046
302.2	589.3	2	3	0	0	0	0	0	0	0	0	0	0	0	0	0	0	0	0	0	0	4	0	0	0	0	1	0	0	0	0	3	0	0	0	1	1	1.4208	1.41981
298	589.3	3	1	0	0	0	0	0	0	2	0	0	0	0	0	0	0	0	0	0	0	0	0	0	0	0	0	0	1	0	0	3	0	0	0	1	1	1.48	1.48038
328.15	589.3	2	22	0	0	0	0	0	0	2	0	0	0	0	0	0	0	0	0	1	0	0	0	0	0	0	0	0	1	0	0	3	0	0	0	1	1	1.46532	1.46559
298.15	589.3	1	7	0	2	0	0	0	0	0	0	0	0	0	0	0	0	0	1	0	0	6	0	0	0	0	0	0	2	0	0	5	0	0	0	0	1	1.44723	1.44705
293.15	589.3	1	5	0	2	0	0	0	0	0	0	0	0	0	0	0	0	0	1	0	0	6	0	0	0	0	0	0	2	0	0	5	0	0	0	0	1	1.4446	1.44582
342.37	589.3	2	1	0	0	0	0	0	0	0	0	0	0	0	0	0	0	0	0	1	0	0	0	0	0	0	0	1	0	0	0	3	0	0	0	1	1	1.53636	1.53815
303.15	589.3	4	28	0	0	0	0	0	0	0	0	0	0	0	0	0	0	0	0	0	0	0	1	0	0	1	0	0	0	0	0	0	0	0	0	0	0	1.47983	1.47989
303.15	486.1	2	7	0	0	0	0	0	0	0	0	0	0	0	0	0	0	0	0	0	0	4	0	0	0	0	1	0	0	0	0	3	0	0	0	1	1	1.4373	1.43646
308.15	589.3	2	7	0	0	0	0	0	0	0	0	0	0	0	0	0	0	0	2	0	0	2	0	0	0	0	0	0	2	0	0	0	0	0	0	0	0	1.4418	1.4431
308.15	589.3	2	3	0	0	0	0	0	0	4	0	0	0	0	0	0	0	0	0	0	0	0	1	0	0	0	0	0	0	0	0	3	0	0	0	1	1	1.4696	1.47356
333.15	589.3	1	7	0	0	0	0	0	1	0	0	0	1	0	0	0	0	0	0	1	0	0	0	0	0	0	0	0	1	0	0	7	2	0	0	1	1	1.51502	1.51357
318.15	589.3	1	9	0	0	0	0	0	1	0	0	0	0	0	0	0	0	0	0	0	0	0	1	0	0	0	0	0	0	0	0	3	0	0	0	1	1	1.5067	1.50163
343.15	589.3	4	1	0	0	0	0	0	0	0	0	1	0	0	0	0	0	0	1	0	0	0	0	0	0	0	0	0	0	0	0	0	0	0	0	0	0	1.40312	1.41241
303	589.3	2	6	0	0	0	0	0	0	1	1	0	0	0	0	0	0	0	1	2	0	0	0	0	0	0	0	0	0	0	0	3	0	0	0	1	1	1.51	1.51185
313.15	589.3	2	1	0	2	0	0	0	0	1	0	0	0	0	0	0	0	0	1	0	0	6	0	0	0	0	0	0	2	0	0	3	0	0	0	1	1	1.422	1.42229
303.15	589.3	12	32	2	2	0	0	0	0	1	0	0	0	0	1	0	0	0	0	0	0	0	0	0	0	2	0	0	0	0	0	0	0	0	0	0	0	1.47044	1.46797
303	589.3	1	5	0	2	0	0	0	0	2	0	0	0	0	0	0	0	0	1	1	0	6	0	0	0	0	0	0	2	0	0	3	0	0	0	1	1	1.442	1.43526
323.15	589.3	8	3	3	0	0	0	0	0	1	0	0	0	0	0	0	0	0	0	0	0	0	0	0	0	1	0	0	1	0	0	4	2	0	0	0	0	1.51055	1.50929
308	589.3	2	8	0	0	0	0	0	0	0	0	0	0	0	0	0	0	0	0	0	0	6	0	0	0	1	0	0	0	0	0	3	0	0	0	1	1	1.42257	1.42277
323	589.3	2	7	0	0	0	0	0	0	1	0	0	0	0	0	0	0	0	0	0	0	0	0	0	0	0	0	0	0	0	0	8	1	0	0	1	1	1.5199	1.52173
328.2	589.3	2	1	0	0	0	0	0	0	0	0	0	0	0	0	0	0	0	0	0	0	4	0	0	0	0	1	0	0	0	0	3	0	0	0	1	1	1.4053	1.40485
323.15	589.3	2	1	0	0	0	0	0	0	0	0	0	0	0	0	0	0	0	0	0	0	4	0	0	0	0	1	0	0	0	0	3	0	0	0	1	1	1.407	1.40593
298.15	486.1	2	1	0	0	0	0	0	0	0	0	0	0	0	0	0	0	0	0	0	0	4	0	0	0	0	1	0	0	0	0	3	0	0	0	1	1	1.4174	1.41581
298	633	3	4	0	0	0	0	0	0	0	0	0	0	0	0	0	0	0	0	0	0	4	0	0	0	0	1	0	0	0	0	6	3	0	0	1	1	1.475	1.47149
308.15	656.3	2	3	0	0	0	0	0	0	0	0	0	0	0	0	0	0	0	0	0	0	4	0	0	0	0	1	0	0	0	0	3	0	0	0	1	1	1.4164	1.41709
313.18	589.3	2	3	0	0	0	0	0	1	0	0	0	1	0	0	1	0	0	0	0	0	0	0	0	0	0	0	0	0	0	0	0	0	0	0	0	0	1.4492	1.4483
318.15	589.3	2	3	0	0	0	0	0	0	0	0	0	0	0	0	0	0	0	0	0	0	4	0	0	0	0	1	0	0	0	0	3	0	0	0	1	1	1.41739	1.41709
323.15	589.3	2	2	0	2	0	0	0	0	0	0	0	0	0	0	0	0	0	1	0	0	6	0	0	0	0	0	0	2	0	0	4	1	0	0	0	1	1.43693	1.43808
313.15	589.6	2	5	0	0	0	0	0	0	0	0	0	0	0	0	0	0	0	0	0	0	4	0	0	0	0	1	0	0	0	0	3	0	0	0	1	1	1.4235	1.4234
320.65	589.3	2	7	0	0	0	0	0	0	0	0	0	0	0	0	0	0	0	0	0	0	4	0	0	0	0	1	0	0	0	0	4	1	0	0	0	1	1.44903	1.45154
298	589.3	2	1	0	0	0	0	0	0	1	0	0	0	0	0	0	0	0	0	0	0	0	0	0	0	0	0	0	0	0	0	8	1	0	0	1	1	1.5619	1.55988
323.15	589.6	2	5	0	0	0	0	0	0	0	0	0	0	0	0	0	0	0	0	0	0	4	0	0	0	0	1	0	0	0	0	3	0	0	0	1	1	1.4207	1.42041
328.15	589.3	6	12	0	0	0	0	0	0	3	0	0	0	0	1	0	0	0	0	0	0	0	0	0	0	2	0	0	0	0	0	0	0	0	0	0	0	1.45738	1.45623
348.15	589.3	4	7	0	2	0	0	0	0	0	0	0	0	0	0	0	0	0	2	0	0	6	0	0	0	0	0	0	2	0	0	0	0	0	0	0	0	1.4107	1.41163
328.15	589.3	1	9	0	1	0	0	0	0	1	0	0	0	0	0	0	0	0	0	1	0	3	0	0	0	0	0	0	1	0	0	3	0	0	0	1	1	1.51991	1.51889
328.15	589.3	3	3	0	0	0	0	0	0	0	0	0	1	0	0	0	0	0	0	0	0	0	0	0	0	0	0	0	0	0	0	3	0	0	0	1	1	1.4849	1.48105
313.15	589.3	2	4	1	0	0	0	0	1	0	0	0	1	0	0	1	0	0	0	0	0	0	0	0	0	0	0	0	0	0	0	3	0	0	0	1	1	1.5114	1.51536
298.15	589.3	4	11	1	2	0	0	0	0	1	0	0	0	0	0	0	0	0	1	0	0	6	0	0	0	0	0	0	2	3	3	3	0	0	0	1	1	1.4511	1.45119
308.15	589.3	4	18	0	0	0	0	0	2	1	0	0	0	0	0	0	0	0	2	0	0	0	0	0	0	0	0	0	1	0	0	0	0	0	0	0	0	1.48577	1.48397
303.15	589.3	2	1	0	2	0	0	0	0	0	0	0	0	0	0	0	0	0	1	0	0	6	0	0	0	0	0	0	2	0	0	3	0	0	0	1	1	1.42166	1.42172
325.65	589.3	2	1	0	2	0	0	0	0	0	0	0	0	0	0	0	0	0	1	0	0	6	0	0	0	0	0	0	2	0	0	4	1	0	0	0	1	1.43984	1.43729
298.15	486.1	2	2	0	0	0	0	0	0	0	0	0	0	0	0	0	0	0	0	0	0	4	0	0	0	0	1	0	0	0	0	3	0	0	0	1	1	1.4233	1.42062
343.15	589.3	4	28	0	0	0	0	0	0	0	0	0	0	0	0	0	0	0	0	0	0	0	0	1	0	1	0	0	0	0	0	0	0	0	0	0	0	1.47354	1.47374
313.15	589.3	2	3	0	2	0	0	0	0	0	0	0	0	0	0	0	0	0	1	0	0	6	0	0	0	0	0	0	2	0	0	4	1	0	0	0	1	1.44137	1.44145
308.15	589.3	1	5	0	0	0	0	0	0	0	0	0	0	0	0	0	0	0	0	1	0	0	1	0	0	0	0	0	0	0	0	3	0	0	0	1	1	1.5171	1.5191
313.15	589.3	3	1	0	0	0	0	0	0	2	0	0	0	0	0	0	0	0	0	0	0	0	0	0	0	0	0	0	1	0	0	3	0	0	0	1	1	1.475	1.47576
328.15	589.3	0	6	0	0	0	0	0	1	0	0	0	0	0	0	0	0	0	0	0	0	0	1	0	0	0	0	0	0	0	0	3	0	0	1	0	1	1.5002	1.50201
343.15	589.3	4	16	0	0	0	0	0	0	0	0	0	0	0	0	0	0	0	0	0	0	0	1	0	0	1	0	0	0	0	0	0	0	0	0	0	0	1.47941	1.4757
308.15	589.3	2	3	0	0	0	0	0	0	0	0	0	0	0	0	0	0	0	1	2	0	0	0	0	0	0	0	0	0	4	0	0	0	0	0	1	0	1.4836	1.48959
308.15	589.3	2	1	0	1	0	0	0	0	1	0	0	0	0	0	0	0	0	0	0	0	3	0	0	0	0	0	0	1	0	0	3	0	0	0	1	1	1.43081	1.4309
298.15	589.3	2	3	0	0	0	0	0	0	0	0	0	0	0	0	0	0	0	0	0	0	4	0	0	0	0	1	0	0	0	0	4	1	0	0	0	1	1.454	1.45204
298.2	589.3	2	3	0	0	0	0	0	0	0	0	0	0	0	0	0	0	0	0	0	0	0	0	0	1	0	0	0	0	0	0	3	0	0	0	1	1	1.5695	1.56749
313.15	589.3	1	4	0	2	0	0	0	0	1	0	0	0	0	0	0	0	0	1	0	0	6	0	0	0	0	0	0	2	0	0	5	0	0	0	0	1	1.4375	1.43804
300.65	589.3	2	2	0	2	0	0	0	0	0	0	0	0	0	0	0	0	0	1	0	0	6	0	0	0	0	0	0	2	0	0	4	1	0	0	0	1	1.44829	1.444
308.15	589.3	5	9	0	0	0	0	0	0	2	0	0	0	0	0	0	0	0	0	0	0	0	0	0	0	1	0	0	1	0	0	0	0	0	0	0	0	1.47232	1.47278
338.15	589.3	2	5	0	0	0	0	0	0	0	0	0	0	0	0	0	0	0	0	0	0	4	0	0	0	0	1	0	0	0	0	3	0	0	0	1	1	1.41725	1.41644
318.15	589.3	3	2	0	0	0	0	0	0	2	0	0	0	0	0	0	0	0	0	0	0	0	0	0	0	0	0	0	1	0	0	3	0	0	0	1	1	1.47374	1.47251
318.15	589.3	3	4	1	0	0	0	0	2	1	0	0	0	0	0	0	0	0	1	0	0	0	0	0	0	0	0	0	1	4	0	0	0	1	0	1	0	1.49531	1.49455
343.15	589.3	8	3	3	0	0	0	0	0	1	0	0	0	0	0	0	0	0	0	0	0	0	0	0	0	1	0	0	1	0	0	4	2	0	0	0	0	1.50391	1.5045
308.05	589.3	2	6	0	0	0	0	0	0	0	0	0	0	0	0	0	0	0	0	0	0	6	0	0	0	1	0	0	0	0	0	3	0	0	0	1	1	1.41753	1.41748
312.91	589.3	4	1	0	0	0	0	0	0	3	0	0	0	0	1	0	0	0	0	0	0	0	0	0	0	1	0	0	0	0	0	3	0	0	0	1	1	1.47771	1.4745
328.15	589.3	3	1	0	0	0	0	0	0	2	0	0	0	0	0	0	0	0	0	0	0	0	0	0	0	0	0	0	1	0	0	3	0	0	0	1	1	1.4735	1.47207
328.15	589.3	3	3	1	0	0	0	0	2	0	0	0	1	0	0	1	0	0	1	0	0	0	0	0	0	0	0	0	0	0	0	0	0	0	0	0	0	1.5366	1.5349
313.15	589.3	2	1	0	2	0	0	0	0	0	0	0	0	0	0	0	0	0	1	0	0	6	0	0	0	0	0	0	2	0	0	3	0	0	0	1	1	1.41881	1.41928
333.15	589.3	2	3	0	2	0	0	0	0	0	0	0	0	0	0	0	0	0	1	0	0	6	0	0	0	0	0	0	2	5	0	0	0	0	0	1	0	1.41957	1.42029
283.15	589.3	4	9	0	2	0	0	0	0	0	0	0	0	0	0	0	0	0	2	0	0	6	0	0	0	0	0	0	2	0	0	0	0	0	0	0	0	1.4308	1.42958
323.15	589.3	2	5	0	0	0	0	0	0	0	0	0	0	0	0	0	0	0	0	0	0	4	0	0	0	0	1	0	0	0	0	3	0	0	0	1	1	1.42126	1.42076
303.15	589.3	2	3	0	0	0	0	0	0	0	0	0	0	1	0	0	0	0	0	0	0	0	0	0	0	0	0	0	0	0	0	3	0	0	0	1	1	1.4959	1.50936
298.15	589.3	4	1	1	0	0	0	0	0	0	1	0	1	0	0	0	0	1	0	0	0	0	0	0	0	0	0	0	0	4	0	0	0	1	0	1	0	1.4885	1.47776
303.15	589.3	1	5	0	0	0	0	0	0	1	0	0	0	0	0	0	0	0	1	3	0	0	0	0	0	0	0	0	0	0	0	3	0	0	0	1	1	1.519	1.51646
325.65	589.3	2	2	0	2	0	0	0	0	0	0	0	0	0	0	0	0	0	1	0	0	6	0	0	0	0	0	0	2	0	0	4	1	0	0	0	1	1.44073	1.43772
293.1	589.3	4	4	0	0	0	8	4	0	2	0	0	0	0	0	0	0	0	0	0	0	0	0	0	0	0	0	0	2	0	0	6	0	0	0	2	2	1.55754	1.55122
313.15	589.3	2	3	0	2	0	0	0	0	0	0	0	0	0	0	0	0	0	1	0	0	6	0	0	0	0	0	0	2	0	0	3	0	0	0	1	1	1.42225	1.4232
343.15	589.3	2	11	0	2	0	0	0	0	0	0	0	0	0	0	0	0	0	1	0	0	6	0	0	0	0	0	0	2	0	0	3	0	0	0	1	1	1.4237	1.42113
323.15	589.3	3	3	0	0	0	0	0	0	0	0	0	1	0	0	0	0	0	0	0	0	0	0	0	0	0	0	0	0	0	0	3	0	0	0	1	1	1.4858	1.4826
308	589.3	5	0	0	0	0	0	0	0	2	0	0	0	0	0	0	0	0	0	0	0	0	0	0	0	0	0	0	1	0	0	5	4	0	0	1	1	1.5333	1.53623
308.15	589.3	1	11	0	0	0	0	0	1	0	0	0	1	0	0	0	0	0	0	1	0	0	0	0	0	0	0	0	1	0	0	7	2	0	0	1	1	1.50998	1.51384
328.15	589.3	2	5	0	0	0	0	0	0	0	0	0	0	0	0	0	0	0	0	0	0	4	0	0	0	0	1	0	0	0	0	3	0	0	0	1	1	1.42009	1.41842
303.15	486.1	2	3	0	0	0	0	0	0	0	0	0	0	0	0	0	0	0	0	0	0	4	0	0	0	0	1	0	0	0	0	3	0	0	0	1	1	1.4257	1.42711
318.15	589.3	2	5	0	0	0	0	0	0	0	0	0	0	0	0	0	0	0	0	0	0	4	0	0	0	0	1	0	0	0	0	3	0	0	0	1	1	1.42612	1.42234
313.15	430.1	2	1	0	0	0	0	0	0	0	0	0	0	0	0	0	0	0	0	0	0	4	0	0	0	0	1	0	0	0	0	3	0	0	0	1	1	1.4182	1.41963
318.15	589.3	3	3	0	0	0	0	0	0	0	0	0	1	0	0	0	0	0	0	0	0	0	0	0	0	0	0	0	0	0	0	3	0	0	0	1	1	1.484	1.48317
313.15	589.3	2	2	0	0	0	0	0	0	1	0	0	0	0	0	0	0	0	0	0	0	0	1	0	0	0	0	0	0	0	0	3	0	0	0	1	1	1.5103	1.50969
303.15	589.3	2	11	0	2	0	0	0	0	0	0	0	0	0	0	0	0	0	1	0	0	6	0	0	0	0	0	0	2	0	0	3	0	0	0	1	1	1.4354	1.43652
338.15	589.3	2	4	0	0	0	0	0	0	0	0	0	0	0	0	0	0	0	0	0	0	4	0	0	0	0	1	0	0	0	0	3	0	0	0	1	1	1.4153	1.41222
343.15	589.3	2	3	0	0	0	0	0	0	0	0	0	0	0	0	0	0	0	1	2	0	0	0	0	0	0	0	0	0	0	0	3	0	0	0	1	1	1.49136	1.49228
313.15	589.3	2	3	0	2	0	0	0	0	0	0	0	0	0	0	0	0	0	1	0	0	6	0	0	0	0	0	0	2	0	0	4	1	0	0	0	1	1.4419	1.44145
298.15	589.3	5	2	2	0	0	0	0	0	0	1	0	1	0	0	0	0	1	0	0	0	0	0	0	0	0	0	0	0	4	0	0	0	1	0	1	0	1.4872	1.48577
308.15	589.3	3	1	1	0	0	0	0	1	0	0	0	1	0	0	0	0	0	0	0	0	0	0	0	0	0	0	0	0	0	0	3	0	0	0	1	1	1.49321	1.4958
293.15	589.3	2	3	0	0	0	0	0	0	0	0	0	0	0	0	0	0	0	0	0	0	4	0	0	0	0	1	0	0	0	0	3	0	0	0	1	1	1.42302	1.4219
328.15	589.3	1	11	0	0	0	0	0	1	0	0	0	1	0	0	0	0	0	0	1	0	0	0	0	0	0	0	0	1	0	0	7	2	0	0	1	1	1.5045	1.51032
300.65	589.3	2	1	0	2	0	0	0	0	0	0	0	0	0	0	0	0	0	1	0	0	6	0	0	0	0	0	0	2	0	0	4	1	0	0	0	1	1.44726	1.44364
298.15	589.3	2	3	0	0	0	0	0	0	0	0	0	0	0	0	0	0	0	0	1	0	0	0	0	0	0	0	1	0	0	0	3	0	0	0	1	1	1.5382	1.54197
288.15	589.3	2	1	0	2	0	0	0	0	0	0	0	0	0	0	0	0	0	1	0	0	6	0	0	0	0	0	0	2	0	0	4	1	0	0	0	1	1.45101	1.44909
298.15	589.3	2	1	0	0	0	0	0	0	0	0	0	0	0	0	0	0	0	1	0	0	2	0	0	0	0	0	0	2	0	0	3	0	0	0	1	1	1.44747	1.44815
288.15	589.3	1	5	0	0	0	0	0	0	0	0	0	0	0	0	0	0	0	1	0	0	2	0	0	0	0	0	0	2	0	0	5	0	0	0	0	1	1.47398	1.47366
313.15	589.3	2	5	0	2	0	0	0	0	0	0	0	0	0	0	0	0	0	1	0	0	6	0	0	0	0	0	0	2	0	0	3	0	0	0	1	1	1.4271	1.42524
313.15	589.3	2	5	0	0	0	0	0	0	0	0	0	0	0	0	0	0	0	0	0	0	6	0	0	0	1	0	0	0	0	0	3	0	0	0	1	1	1.41346	1.41394
313.15	589.3	2	5	0	0	0	0	0	0	0	0	0	0	0	0	0	0	0	0	0	0	0	0	1	0	0	0	0	0	0	0	3	0	0	0	1	1	1.50427	1.5079
318.15	589.3	3	2	0	0	0	0	0	1	0	0	0	1	0	0	0	0	0	1	0	0	0	0	0	0	0	0	0	0	3	1	0	0	0	1	0	0	1.5367	1.53481
293.15	589.3	1	9	0	2	0	0	0	0	0	0	0	0	0	0	0	0	0	1	0	0	6	0	0	0	0	0	0	2	0	0	5	0	0	0	0	1	1.45007	1.44918
303.15	589.3	2	2	0	0	0	0	0	0	0	0	0	0	0	0	0	0	0	1	0	0	2	0	0	0	0	0	0	2	4	0	0	0	0	0	1	0	1.44114	1.44183
313.15	589.3	2	3	0	0	0	0	0	0	0	0	0	0	0	0	0	0	0	0	0	0	4	0	0	0	0	1	0	0	0	0	3	0	0	0	1	1	1.41788	1.41877
318.15	589.3	2	3	0	0	0	0	0	0	0	0	0	0	0	0	0	0	0	0	0	0	4	0	0	0	0	1	0	0	0	0	4	1	0	0	0	1	1.4472	1.44837
308.2	589.3	3	5	0	0	0	0	0	0	4	0	0	0	0	0	0	0	0	0	0	0	0	0	0	0	0	0	0	1	0	0	3	0	0	0	1	1	1.4793	1.47759
338.15	589.3	4	17	0	0	0	0	0	0	0	0	0	1	0	0	0	0	1	0	0	0	0	0	0	0	0	0	0	0	0	0	0	0	0	0	0	0	1.4241	1.42625
285.796	589.3	2	5	0	2	0	0	0	0	0	0	0	0	0	0	0	0	0	1	0	0	6	0	0	0	0	0	0	2	0	0	3	0	0	0	1	1	1.432	1.4334
313.15	589.3	3	1	0	0	0	0	0	0	2	0	0	0	0	0	0	0	0	0	0	0	0	0	0	0	0	0	0	1	0	0	4	1	0	0	0	1	1.51508	1.5135
298.15	589.3	2	3	0	0	0	0	0	0	0	0	0	0	0	0	0	0	0	0	0	0	4	0	0	0	0	1	0	0	0	0	3	0	0	0	1	1	1.41831	1.42119
303.15	589.3	2	3	0	1	0	0	0	0	1	0	0	0	0	0	0	0	0	0	0	0	3	0	0	0	0	0	0	1	0	0	3	0	0	0	1	1	1.4357	1.43444
318.15	589.3	1	3	0	2	0	0	0	0	0	0	0	0	0	0	0	0	0	1	0	0	6	0	0	0	0	0	0	2	0	0	5	0	0	0	0	1	1.4369	1.4385
303.15	589.3	2	1	0	2	0	0	0	0	0	0	0	0	0	0	0	0	0	1	0	0	6	0	0	0	0	0	0	2	0	0	3	0	0	0	1	1	1.4214	1.42172
303.22	589.3	2	7	0	0	0	0	0	0	0	0	0	0	0	0	0	0	0	0	0	0	6	0	0	0	1	0	0	0	0	0	3	0	0	0	1	1	1.4215	1.42169
348.15	589.3	2	3	0	0	0	0	0	0	0	0	0	0	0	0	0	0	0	1	0	0	2	0	0	0	0	0	0	2	4	0	0	0	0	0	1	0	1.4357	1.43305
313.15	589.3	1	5	0	2	0	0	0	0	1	0	0	0	0	0	0	0	0	1	1	0	6	0	0	0	0	0	0	2	0	0	3	0	0	0	1	1	1.439	1.43432
317.95	589.3	2	8	0	0	0	0	0	0	0	0	0	0	0	0	0	0	0	0	0	0	6	0	0	0	1	0	0	0	0	0	3	0	0	0	1	1	1.41978	1.42025
323.15	589.3	4	5	0	2	0	0	0	0	0	0	0	0	0	0	0	0	0	1	0	0	6	0	0	0	0	0	0	2	0	0	2	3	0	0	0	1	1.45671	1.45329
318.15	589.3	2	2	0	2	0	0	0	0	0	0	0	0	0	0	0	0	0	1	0	0	6	0	0	0	0	0	0	2	0	0	3	0	0	0	1	1	1.4193	1.41739
333.2	589.3	3	5	0	0	0	0	0	0	4	0	0	0	0	0	0	0	0	0	0	0	0	0	0	0	0	0	0	1	0	0	3	0	0	0	1	1	1.46995	1.46754
303.15	589.3	2	5	0	0	0	0	0	0	0	0	0	0	0	0	0	0	0	0	0	0	4	0	0	0	0	1	0	0	0	0	3	0	0	0	1	1	1.42659	1.42733
323.15	589.3	5	9	0	0	0	0	0	0	2	0	0	0	0	0	0	0	0	0	0	0	0	0	0	0	1	0	0	1	0	0	0	0	0	0	0	0	1.46616	1.46868
313.15	589.3	2	5	0	0	0	0	0	0	0	0	0	0	0	0	0	0	0	0	0	0	6	0	0	0	1	0	0	0	0	0	3	0	0	0	1	1	1.41547	1.41394
293.15	589.3	2	3	0	1	0	0	0	0	1	0	0	0	0	0	0	0	0	0	0	0	3	0	0	0	0	0	0	1	0	0	3	0	0	0	1	1	1.43758	1.43792
298.3	589.3	2	3	0	0	0	0	0	0	0	0	0	0	0	0	0	0	0	0	0	0	0	0	1	0	0	0	0	0	0	0	3	0	0	0	1	1	1.54	1.55669
298.15	589.3	2	7	0	0	0	0	0	0	0	0	0	0	0	0	0	0	0	0	0	0	6	0	0	0	1	0	0	0	0	0	3	0	0	0	1	1	1.4217	1.42353
298.15	589.3	2	1	0	1	0	0	0	0	1	0	0	0	0	0	0	0	0	0	0	0	3	0	0	0	0	0	0	1	0	0	3	0	0	0	1	1	1.4332	1.43411
313.15	589.3	4	1	0	0	0	0	0	0	0	0	1	0	0	0	0	0	0	1	0	0	0	0	0	0	0	0	0	0	0	0	0	0	0	0	0	0	1.41328	1.41162
338.15	589.3	2	7	0	0	0	0	0	0	0	0	0	0	0	0	0	0	0	0	0	0	4	0	0	0	0	1	0	0	0	0	3	0	0	0	1	1	1.4224	1.42054
323.15	589.3	3	0	0	0	0	0	0	0	2	0	0	0	0	0	0	0	0	0	0	0	0	0	0	0	0	0	0	1	0	0	3	0	0	0	1	1	1.47593	1.47532
313.1	589.3	2	4	0	0	0	0	0	2	2	0	0	0	0	0	0	0	0	0	0	0	0	0	0	0	0	0	0	2	0	0	6	0	0	0	2	2	1.49877	1.49974
318.15	589.3	1	11	0	2	0	0	0	0	0	0	0	0	0	0	0	0	0	1	0	0	6	0	0	0	0	0	0	2	0	0	5	0	0	0	0	1	1.44379	1.44228
288.15	589.3	4	11	2	0	0	0	0	0	2	0	0	1	0	0	0	1	0	0	0	0	0	0	0	0	0	0	0	1	0	0	0	0	0	0	0	0	1.4542	1.45484
308.15	589.3	2	1	0	0	0	0	0	0	0	0	0	0	0	0	0	0	0	1	0	0	2	0	0	0	0	0	0	2	0	0	4	1	0	0	0	1	1.46897	1.46837
303.15	589.3	3	2	0	0	0	0	0	0	0	0	0	1	0	0	0	0	0	0	0	0	0	0	0	0	0	0	0	0	0	0	3	0	0	0	1	1	1.489	1.49386
323.15	589.3	2	3	0	0	0	0	0	0	0	0	0	0	0	0	0	0	0	1	2	0	0	0	0	0	0	0	0	0	4	0	0	0	0	0	1	0	1.4895	1.48854
293.15	589.3	2	7	0	0	0	0	0	0	0	0	0	0	0	0	0	0	0	0	0	0	0	1	0	0	0	0	0	0	0	0	3	0	0	0	1	1	1.50774	1.50676
288.37	589.3	3	1	0	0	0	0	0	0	0	0	0	1	0	0	0	0	0	0	0	0	0	0	0	0	0	0	0	0	0	0	3	0	0	0	1	1	1.50371	1.50203
313.15	589.3	2	3	0	0	0	0	0	0	0	0	0	0	0	0	0	0	0	0	0	0	4	0	0	0	0	1	0	0	0	0	4	1	0	0	0	1	1.44841	1.4486
323.15	589.3	2	3	0	0	0	0	0	0	0	0	0	0	0	0	0	0	0	0	0	0	4	0	0	0	0	1	0	0	0	0	3	0	0	0	1	1	1.419	1.4155
308.15	589.3	3	1	1	0	0	0	0	0	0	0	0	1	0	0	1	0	0	0	0	0	0	0	0	0	0	0	0	0	0	0	3	0	0	0	1	1	1.50937	1.50598
283.15	589.3	2	7	0	2	0	0	0	0	0	0	0	0	0	0	0	0	0	2	0	0	6	0	0	0	0	0	0	2	0	0	0	0	0	0	0	0	1.42717	1.42598
318.15	589.3	3	1	0	0	0	0	0	0	0	0	0	1	0	0	0	0	0	0	0	0	0	0	0	0	0	0	0	0	0	0	3	0	0	0	1	1	1.49413	1.49411
313.15	486.1	2	7	0	0	0	0	0	0	0	0	0	0	0	0	0	0	0	0	0	0	4	0	0	0	0	1	0	0	0	0	3	0	0	0	1	1	1.4343	1.43166
308.15	589.3	3	10	0	0	0	0	0	0	2	0	0	0	0	0	0	0	0	0	0	0	0	0	0	0	0	0	0	1	0	0	3	0	0	0	1	1	1.4671	1.46626
298.15	589.3	1	3	0	0	0	0	0	0	0	0	0	1	0	0	0	0	0	0	1	0	0	0	0	0	0	0	0	0	0	0	3	0	0	1	0	1	1.4726	1.47154
313.15	589.3	3	2	0	0	0	0	0	0	2	0	0	0	0	0	0	0	0	0	0	0	0	0	0	0	0	0	0	1	0	0	3	0	0	0	1	1	1.4685	1.47337
303.15	589.3	1	7	0	1	0	0	0	0	1	0	0	0	0	0	0	0	0	0	1	0	3	0	0	0	0	0	0	1	0	0	3	0	0	0	1	1	1.52891	1.52929
323.15	589.3	2	6	1	0	0	0	0	0	0	0	1	1	0	0	1	0	0	0	0	0	0	0	0	0	0	0	0	0	0	0	3	0	0	0	1	1	1.5097	1.50756
303.15	589.3	2	16	0	0	0	0	0	0	2	0	0	0	0	0	0	0	0	0	1	0	0	0	0	0	0	0	0	1	0	0	3	0	0	0	1	1	1.48619	1.48323
318.15	589.3	2	3	0	2	0	0	0	0	0	0	0	0	0	0	0	0	0	1	0	0	6	0	0	0	0	0	0	2	0	0	3	0	0	0	1	1	1.42076	1.41948
323.15	589.3	4	6	0	2	0	0	0	0	0	0	0	0	0	0	0	0	0	1	0	0	6	0	0	0	0	0	0	2	0	0	2	3	0	0	0	1	1.45137	1.45119
298.15	589.3	4	27	0	0	0	0	0	0	0	0	0	1	0	0	0	0	1	0	0	0	0	0	0	0	0	0	0	0	0	0	0	0	0	0	0	0	1.4484	1.45121
298.15	589.3	4	12	1	2	0	0	0	0	1	0	0	0	0	0	0	0	0	1	0	0	6	0	0	0	0	0	0	2	3	3	3	0	0	0	1	1	1.4518	1.45137
308.15	589.3	3	2	0	0	0	0	0	0	2	0	0	0	0	0	0	0	0	0	0	0	0	0	0	0	0	0	0	1	0	0	3	0	0	0	1	1	1.47611	1.47568
293	589.3	2	3	0	0	0	0	0	0	0	0	0	0	0	0	0	0	0	0	0	0	0	0	0	1	0	0	0	0	0	0	3	0	0	0	1	1	1.5824	1.56423
353.15	589.3	1	2	0	2	0	0	0	0	1	0	0	0	0	0	0	0	0	1	0	0	6	0	0	0	0	0	0	2	0	0	5	0	0	0	0	1	1.4262	1.42724
323.15	589.3	2	5	0	0	0	0	0	0	0	0	0	0	0	0	0	0	0	0	0	0	0	1	0	0	0	0	0	0	0	0	3	0	0	0	1	1	1.5073	1.50817
293.15	589.3	3	4	0	1	1	1	0	0	1	1	0	0	0	0	0	0	1	0	0	0	0	0	0	0	0	0	0	1	0	0	5	0	0	0	0	1	1.52325	1.52388
318.15	486.1	2	1	0	2	0	0	0	0	0	0	0	0	0	0	0	0	0	1	0	0	6	0	0	0	0	0	0	2	0	0	3	0	0	0	1	1	1.4222	1.42325
313.15	589.3	3	1	1	2	0	0	0	0	0	0	0	0	0	0	0	0	0	1	0	0	6	0	0	0	0	0	0	2	5	0	0	0	0	0	1	0	1.42668	1.42628
303.15	589.3	2	5	0	1	0	0	0	0	0	0	0	0	0	0	0	0	0	0	3	0	0	0	0	0	0	0	0	0	0	0	3	0	0	0	1	1	1.5026	1.50055
338.15	589.3	4	1	0	0	0	0	0	0	0	0	1	0	0	0	0	0	0	1	0	0	0	0	0	0	0	0	0	0	0	0	0	0	0	0	0	0	1.40476	1.41251
333.15	589.3	2	1	0	1	0	0	0	0	1	0	0	0	0	0	0	0	0	0	0	0	3	0	0	0	0	0	0	1	0	0	3	0	0	0	1	1	1.4245	1.42653
303.15	589.3	2	5	0	0	0	0	0	0	0	0	0	0	0	0	0	0	0	1	2	0	0	0	0	0	0	0	0	0	0	0	3	0	0	0	1	1	1.50222	1.50233
298.1	589.3	2	3	0	0	0	0	0	0	0	0	0	0	0	0	0	0	0	1	3	0	0	0	0	0	0	0	0	0	0	0	2	1	0	0	1	1	1.5255	1.51734
338.15	589.3	2	2	0	2	0	0	0	0	0	0	0	0	0	0	0	0	0	1	0	0	6	0	0	0	0	0	0	2	4	0	0	0	0	0	1	0	1.40986	1.40903
308.15	589.3	3	3	0	2	0	0	0	0	0	0	0	0	0	0	0	0	0	1	0	0	6	0	0	0	0	0	1	2	0	0	0	0	0	0	0	0	1.4234	1.42311
318.15	589.3	4	28	0	0	0	0	0	0	0	0	0	0	0	0	0	0	0	0	0	0	0	0	1	0	1	0	0	0	0	0	0	0	0	0	0	0	1.48262	1.48219
318.15	589.3	1	4	0	1	0	0	0	1	0	0	0	1	0	0	0	0	0	0	0	0	3	0	0	0	0	0	0	1	0	0	5	2	0	0	1	1	1.48205	1.48629
348.15	589.3	1	3	0	0	0	0	0	0	0	0	0	0	0	0	0	0	0	0	0	0	4	0	0	0	0	1	0	0	0	0	5	0	0	0	0	1	1.4324	1.43087
328.15	589.3	4	14	1	0	0	0	0	1	1	0	0	0	0	0	0	0	0	0	0	0	0	0	0	0	1	0	0	1	4	0	0	0	1	0	1	0	1.4841	1.48373
308.15	589.3	2	4	0	0	0	0	0	1	0	0	0	1	0	0	1	0	0	0	0	0	0	0	0	0	0	0	0	0	0	0	0	0	0	0	0	0	1.452	1.45325
318.15	589.3	2	7	0	0	0	0	0	0	0	0	0	0	0	0	0	0	0	0	0	0	4	0	0	0	0	1	0	0	0	0	3	0	0	0	1	1	1.426	1.42704
303.15	589.3	2	3	0	0	0	0	0	0	0	0	0	0	0	0	0	0	0	1	2	0	0	0	0	0	0	0	0	0	4	0	0	0	0	0	1	0	1.49539	1.48968
343.15	589.3	3	1	0	0	0	0	0	0	0	0	0	1	0	0	0	0	0	0	0	0	0	0	0	0	0	0	0	0	0	0	3	0	0	0	1	1	1.48756	1.48636
293.15	589.3	3	2	2	0	0	0	0	1	0	0	0	1	0	0	1	0	0	0	0	0	0	0	0	0	0	0	0	0	0	0	3	0	0	0	1	1	1.5131	1.50979
307.2	589.3	2	3	0	0	0	0	0	0	0	0	0	0	0	0	0	0	0	0	0	0	6	0	0	0	1	0	0	0	0	0	3	0	0	0	1	1	1.4077	1.40668
293.15	589.3	3	3	0	2	0	0	0	0	0	0	0	0	0	0	0	0	0	1	0	0	6	0	0	0	0	0	1	2	0	0	0	0	0	0	0	0	1.4279	1.42709
303.15	589.3	2	7	0	0	0	0	0	0	0	0	0	0	0	0	0	0	0	0	0	0	4	0	0	0	0	1	0	0	0	0	3	0	0	0	1	1	1.43119	1.43159
318.15	589.3	2	3	0	0	0	0	0	0	0	0	0	0	0	0	0	0	0	0	0	0	6	0	0	0	1	0	0	0	0	0	3	0	0	0	1	1	1.40414	1.40392
313.15	430.1	2	3	0	1	0	0	0	0	1	0	0	0	0	0	0	0	0	0	0	0	3	0	0	0	0	0	0	1	0	0	3	0	0	0	1	1	1.4443	1.43953
303.15	589.3	2	3	0	0	0	0	0	0	4	0	0	0	0	0	0	0	0	0	0	0	0	1	0	0	0	0	0	0	0	0	3	0	0	0	1	1	1.4712	1.47471
333.15	589.3	2	7	0	2	0	0	0	0	0	0	0	0	0	0	0	0	0	2	0	0	6	0	0	0	0	0	0	2	0	0	0	0	0	0	0	0	1.4131	1.41327
323.15	589.3	0	3	0	0	0	0	0	0	0	0	0	0	0	0	0	0	0	0	2	0	0	0	0	0	0	0	1	0	0	0	8	1	0	0	1	1	1.5586	1.55195
308.15	589.3	2	3	0	0	0	0	0	0	0	0	0	0	0	0	0	0	0	0	1	0	0	0	0	0	0	0	1	0	0	0	3	0	0	0	1	1	1.53651	1.53589
338.15	589.3	1	1	0	0	0	0	0	0	0	0	0	0	0	0	0	0	0	1	0	0	2	0	0	0	0	0	0	2	0	0	5	0	0	0	1	0	1.45895	1.45981
348.15	589.3	2	3	0	0	0	0	0	0	4	0	0	0	0	0	0	0	0	0	0	0	0	1	0	0	0	0	0	0	0	0	3	0	0	0	1	1	1.459	1.45958
332.95	589.3	2	5	0	0	0	0	0	0	0	0	0	0	0	0	0	0	0	0	0	0	6	0	0	0	1	0	0	0	0	0	3	0	0	0	1	1	1.41231	1.41196
293.2	589.3	2	5	0	0	0	0	0	0	0	0	0	0	0	0	0	0	0	0	0	0	6	0	0	0	1	0	0	0	0	0	3	0	0	0	1	1	1.4176	1.41882
288.15	589.3	2	1	0	0	0	0	0	0	0	0	0	0	0	0	0	0	0	1	2	0	0	0	0	0	0	0	0	0	0	0	3	0	0	0	1	1	1.51468	1.51571
298.15	589.3	3	1	0	0	0	0	0	0	1	0	0	0	0	0	0	0	0	0	0	0	0	0	0	0	0	0	0	1	0	0	3	0	0	0	1	1	1.49582	1.49453
323.15	589.3	2	2	0	0	0	0	0	0	0	0	0	1	0	0	0	1	0	0	0	0	0	0	0	0	0	0	0	0	0	0	0	0	0	0	0	0	1.4301	1.42895
298.15	589.3	2	4	0	0	0	0	0	0	0	0	0	1	0	0	1	0	0	0	0	0	0	0	0	0	0	0	0	0	0	0	3	0	0	0	1	1	1.5085	1.50615
318.15	589.3	2	1	0	2	0	0	0	0	0	0	0	0	0	0	0	0	0	1	0	0	6	0	0	0	0	0	0	2	0	0	4	1	0	0	0	1	1.43751	1.44025
293.15	589.3	2	5	0	0	0	0	0	0	0	0	0	0	0	0	0	0	0	0	0	0	4	0	0	0	0	1	0	0	0	0	3	0	0	0	1	1	1.4275	1.42936
293.28	589.3	3	1	0	0	0	0	0	0	0	0	0	1	0	0	0	0	0	0	0	0	0	0	0	0	0	0	0	0	0	0	3	0	0	0	1	1	1.50233	1.5013
318.15	589.3	2	2	0	2	0	0	0	0	0	0	0	0	0	0	0	0	0	1	0	0	6	0	0	0	0	0	0	2	0	0	4	1	0	0	0	1	1.43836	1.44048
303.15	589.3	2	7	0	0	0	0	0	0	0	0	0	0	0	0	0	0	0	0	0	0	4	0	0	0	0	1	0	0	0	0	4	1	0	0	0	1	1.45405	1.45417
323.15	589.3	1	3	0	0	0	0	0	0	0	0	0	0	0	0	0	0	0	0	0	0	4	0	0	0	0	1	0	0	0	0	5	0	0	0	0	1	1.4388	1.43941
303.15	589.3	4	7	0	2	0	0	0	0	0	0	0	0	0	0	0	0	0	1	0	0	6	0	0	0	0	0	0	2	0	0	2	3	0	0	0	1	1.45878	1.45769
308.15	589.3	2	3	0	1	0	0	0	0	1	0	0	0	0	0	0	0	0	0	0	0	3	0	0	0	0	0	0	1	0	0	3	0	0	0	1	1	1.4342	1.43299
298.15	589.3	5	4	2	0	0	0	0	0	0	0	0	1	0	0	0	0	0	0	0	0	0	0	0	0	0	0	0	0	0	0	7	2	0	0	1	1	1.5174	1.52356
343.15	589.3	3	1	0	0	0	0	0	0	0	0	0	1	0	0	0	0	0	0	0	0	0	0	0	0	0	0	0	0	0	0	3	0	0	0	1	1	1.48711	1.48636
288.28	589.3	2	7	0	0	0	0	0	0	0	0	0	0	0	0	0	0	0	0	0	0	6	0	0	0	1	0	0	0	0	0	3	0	0	0	1	1	1.42573	1.42581
313.15	589.3	2	1	0	0	0	0	0	0	0	0	0	0	0	0	0	0	0	0	0	0	4	0	0	0	0	1	0	0	0	0	3	0	0	0	1	1	1.4073	1.4073
313.15	589.3	2	1	0	1	0	0	0	0	0	0	0	0	0	0	0	0	0	0	3	0	0	0	0	0	0	0	0	0	0	0	3	0	0	0	1	1	1.5084	1.50653
323.15	589.3	12	32	2	2	0	0	0	0	1	0	0	0	0	1	0	0	0	0	0	0	0	0	0	0	2	0	0	0	0	0	0	0	0	0	0	0	1.46383	1.4636
338.15	589.3	3	1	1	0	0	0	0	1	0	0	0	1	0	0	0	0	0	0	0	0	0	0	0	0	0	0	0	0	0	0	3	0	0	0	1	1	1.48199	1.48888
298.15	589.3	2	3	0	0	0	0	0	0	0	0	0	0	0	0	0	0	0	0	1	0	0	0	0	0	0	0	1	0	0	0	3	0	0	0	1	1	1.5391	1.54197
313.15	589.3	2	3	0	2	0	0	0	0	0	0	0	0	0	0	0	0	0	1	0	0	6	0	0	0	0	0	0	2	0	0	3	0	0	0	1	1	1.4214	1.4232
293.15	589.3	1	1	0	0	0	0	0	0	0	0	0	0	0	0	0	0	0	1	0	0	2	0	0	0	0	0	0	2	0	0	5	0	0	0	1	0	1.47185	1.47385
308.15	589.3	2	7	0	2	0	0	0	0	0	0	0	0	0	0	0	0	0	2	0	0	6	0	0	0	0	0	0	2	0	0	0	0	0	0	0	0	1.42027	1.42035
325.65	589.3	2	3	0	0	0	0	0	0	0	0	0	0	0	0	0	0	0	0	0	0	4	0	0	0	0	1	0	0	0	0	4	1	0	0	0	1	1.44504	1.44642
298.18	589.3	2	7	0	0	0	0	0	0	0	0	0	0	0	0	0	0	0	0	0	0	6	0	0	0	1	0	0	0	0	0	3	0	0	0	1	1	1.4229	1.42309
303.2	589.3	2	1	0	1	0	0	0	0	1	0	0	0	0	0	0	0	0	0	0	0	3	0	0	0	0	0	0	1	0	0	3	0	0	0	1	1	1.4311	1.43244
328.15	589.3	2	1	0	0	0	0	0	0	0	0	0	0	0	0	0	0	0	0	1	0	0	0	0	0	0	0	1	0	0	0	3	0	0	0	1	1	1.54263	1.54202
323.15	589.3	3	2	0	0	0	0	0	0	2	0	0	0	0	0	0	0	0	0	0	0	0	0	0	0	0	0	0	1	0	0	3	0	0	0	1	1	1.47206	1.47104
288.15	589.3	5	13	3	0	0	0	0	0	4	2	0	0	0	0	0	1	0	0	0	0	0	0	0	0	0	0	0	1	0	0	0	0	0	0	0	0	1.4575	1.45946
303.15	589.3	2	2	1	0	0	0	0	1	0	0	0	1	0	0	1	0	0	0	0	0	0	0	0	0	0	0	0	0	0	0	3	0	0	0	1	1	1.50932	1.51991
308.15	589.3	1	2	0	1	0	0	0	0	0	0	0	1	0	0	0	0	0	0	0	0	3	0	0	0	0	0	0	0	0	0	5	0	0	0	0	1	1.5278	1.52986
298.15	589.3	5	2	2	0	0	0	0	0	0	1	0	1	0	0	0	0	1	0	0	0	0	0	0	0	0	0	0	0	4	0	0	0	1	0	1	0	1.4861	1.48577
338.15	589.3	2	3	0	1	0	0	0	0	1	0	0	0	0	0	0	0	0	0	0	0	3	0	0	0	0	0	0	1	4	0	0	0	0	0	1	0	1.4222	1.42301
343.15	589.3	2	3	0	0	0	0	0	0	0	0	0	0	0	0	0	0	0	1	2	0	0	0	0	0	0	0	0	0	4	0	0	0	0	0	1	0	1.4836	1.48209
300.2	589.3	2	3	0	0	0	0	0	0	0	0	0	0	0	0	0	0	0	0	0	0	6	0	0	0	1	0	0	0	0	0	3	0	0	0	1	1	1.4091	1.40896
293.1	589.3	3	3	0	2	0	0	0	0	0	0	0	0	0	0	0	0	0	1	0	0	6	0	0	0	0	0	0	2	0	0	3	2	0	0	0	1	1.4497	1.45884
298.1	589.3	2	1	0	2	0	0	0	0	0	0	0	0	0	0	0	0	0	1	0	0	6	0	0	0	0	0	0	2	0	0	3	0	0	0	1	1	1.421	1.42346
308.15	589.3	4	3	1	0	0	0	0	0	0	1	0	1	0	0	0	0	1	0	0	0	0	0	0	0	0	0	0	0	4	0	0	0	1	0	1	0	1.4829	1.48518
313.15	589.3	4	3	0	2	0	0	0	0	0	0	0	0	0	0	0	0	0	2	0	0	6	0	0	0	0	0	0	2	0	0	0	0	0	0	0	0	1.40405	1.40665
298.15	589.3	2	3	0	0	0	0	0	0	0	0	0	0	0	0	0	0	0	0	0	0	4	0	0	0	0	1	0	0	0	0	4	1	0	0	0	1	1.4507	1.45204
298.1	589.3	2	5	0	2	0	0	0	0	0	0	0	0	0	0	0	0	0	1	0	0	6	0	0	0	0	0	0	2	0	0	3	0	0	0	1	1	1.43	1.43078
333.15	589.3	2	2	0	2	0	0	0	0	1	0	0	0	0	0	0	0	0	1	0	0	6	0	0	0	0	0	0	2	4	0	0	0	0	0	1	0	1.4081	1.41064
293.15	589.3	2	7	0	2	0	0	0	0	0	0	0	0	0	0	0	0	0	2	0	0	6	0	0	0	0	0	0	2	0	0	0	0	0	0	0	0	1.42466	1.42368
328.15	589.3	1	7	0	0	0	0	0	0	0	0	0	0	0	0	0	0	0	0	1	0	0	0	1	0	0	0	0	0	0	0	3	0	0	0	1	1	1.52229	1.52097
303.15	589.3	2	3	0	0	0	0	0	0	0	0	0	0	0	0	0	0	0	0	0	0	6	0	0	0	1	0	0	0	0	0	3	0	0	0	1	1	1.40746	1.40901
328.15	589.3	3	2	0	1	1	1	0	0	1	1	0	0	0	0	0	0	1	0	0	0	0	0	0	0	0	0	0	1	0	0	8	1	0	0	1	1	1.53436	1.53316
288.15	589.3	2	3	0	1	0	0	0	0	1	0	0	0	0	0	0	0	0	0	0	0	3	0	0	0	0	0	0	1	4	0	0	0	0	0	1	0	1.4355	1.43538
308.15	589.3	3	2	0	0	0	0	0	0	2	0	0	0	0	0	0	0	0	0	0	0	0	0	0	0	0	0	0	1	0	0	3	0	0	0	1	1	1.4725	1.47568
333.15	589.3	4	2	0	1	1	1	0	0	1	1	0	0	0	0	0	0	1	0	0	0	0	0	0	0	0	0	0	1	0	0	3	0	0	0	1	1	1.48411	1.48409
312.95	589.3	2	8	0	0	0	0	0	0	0	0	0	0	0	0	0	0	0	0	0	0	6	0	0	0	1	0	0	0	0	0	3	0	0	0	1	1	1.42115	1.42181
313.15	486.1	2	3	0	2	0	0	0	0	0	0	0	0	0	0	0	0	0	1	0	0	6	0	0	0	0	0	0	2	0	0	3	0	0	0	1	1	1.4274	1.42848
323.15	589.3	3	4	0	0	0	0	0	1	0	0	0	1	0	0	1	0	0	1	0	0	0	0	0	0	0	0	0	0	0	0	0	0	0	0	0	0	1.5266	1.52348
298.2	589.3	3	1	0	0	0	0	0	0	1	0	0	0	0	0	0	0	0	0	0	0	0	0	0	0	0	0	0	1	0	0	7	2	0	0	1	1	1.538	1.55599
293.15	589.3	0	4	0	0	0	0	0	1	0	0	0	0	0	0	0	0	0	0	1	0	0	1	0	0	0	0	0	0	0	0	3	0	0	0	1	1	1.54996	1.54829
363	589.3	3	3	0	0	0	0	0	0	2	0	0	0	0	0	0	0	0	0	0	0	0	0	0	0	0	0	0	1	0	0	3	0	0	0	1	1	1.4626	1.46366
343.15	589.3	3	2	0	0	0	0	0	0	2	0	0	0	0	0	0	0	0	0	0	0	0	0	0	0	0	0	0	1	4	0	0	0	0	0	1	0	1.46116	1.4634
328.15	589.3	0	4	0	0	0	0	0	1	0	0	0	0	0	0	0	0	0	0	2	0	0	0	0	0	0	0	1	0	0	0	3	0	0	0	1	1	1.5588	1.55553
308.15	430.1	2	3	0	1	0	0	0	0	1	0	0	0	0	0	0	0	0	0	0	0	3	0	0	0	0	0	0	1	0	0	3	0	0	0	1	1	1.4456	1.44041
298.15	589.3	2	3	0	2	0	0	0	0	1	0	0	0	0	0	0	0	0	1	0	0	6	0	0	0	0	0	0	2	4	0	0	0	0	0	1	0	1.4214	1.4229
298.15	589.3	2	7	0	2	0	0	0	0	0	0	0	0	0	0	0	0	0	2	0	0	6	0	0	0	0	0	0	2	0	0	0	0	0	0	0	0	1.42319	1.42224
293.15	589.3	5	28	0	0	0	0	0	0	1	0	0	0	0	0	0	0	0	0	0	0	0	0	0	0	1	0	0	1	0	0	0	0	0	0	0	0	1.47507	1.47708
298.15	589.3	1	3	0	0	0	0	0	0	0	0	0	0	0	0	0	0	0	0	0	0	4	0	0	0	0	1	0	0	0	0	5	0	0	0	0	1	1.44586	1.44534
288.15	589.3	2	3	0	2	0	0	0	0	0	0	0	0	0	0	0	0	0	1	0	0	6	0	0	0	0	0	0	2	0	0	4	1	0	0	0	1	1.44845	1.44959
323.15	589.3	2	5	0	0	0	0	0	0	0	0	0	0	0	0	0	0	0	0	0	0	0	1	0	0	0	0	0	0	0	0	3	0	0	0	1	1	1.50963	1.50817
303.15	589.3	1	3	0	0	0	0	0	0	0	0	0	0	0	0	0	0	0	1	2	0	0	0	0	0	0	0	0	0	0	0	5	0	0	0	0	1	1.5325	1.53385
333.15	589.3	3	1	0	0	0	0	0	0	0	0	0	1	0	0	0	0	0	0	0	0	0	0	0	0	0	0	0	0	0	0	3	0	0	0	1	1	1.4914	1.49073
303.15	589.3	3	4	0	1	1	1	0	0	1	1	0	0	0	0	0	0	1	0	0	0	0	0	0	0	0	0	0	1	0	0	5	0	0	0	0	1	1.52021	1.52138
293.15	589.3	3	2	0	0	0	0	0	0	2	0	0	0	0	0	0	0	0	0	0	0	0	0	0	0	0	0	0	1	0	0	3	0	0	0	1	1	1.4761	1.4797
343.15	589.3	2	2	0	2	0	0	0	0	0	0	0	0	0	0	0	0	0	1	0	0	6	0	0	0	0	0	0	2	5	0	0	0	0	0	1	0	1.41489	1.41592
306.983	632.8	2	1	0	2	0	0	0	0	0	0	0	0	0	0	0	0	0	1	0	0	6	0	0	0	0	0	0	2	0	0	3	0	0	0	1	1	1.4191	1.41867
283.15	589.3	2	3	0	0	0	0	0	0	0	0	0	0	0	0	0	0	0	1	2	0	0	0	0	0	0	0	0	0	0	0	4	1	0	0	0	1	1.53857	1.53906
343.15	589.3	2	5	0	1	0	0	0	0	1	0	0	0	0	0	0	0	0	0	0	0	3	0	0	0	0	0	0	1	0	0	3	0	0	0	1	1	1.42761	1.42836
333.15	589.3	4	28	0	0	0	0	0	0	0	0	0	0	0	0	0	0	0	0	0	0	0	0	1	0	1	0	0	0	0	0	0	0	0	0	0	0	1.47699	1.47781
303.15	589.3	1	6	0	0	0	0	0	1	0	0	0	1	0	0	1	0	0	0	0	0	0	0	0	0	0	0	0	0	0	0	5	1	0	0	0	0	1.4988	1.51668
328.15	589.3	3	3	0	0	0	0	0	0	2	0	0	0	0	0	0	0	0	0	0	0	0	0	0	0	0	0	0	1	0	0	3	0	0	0	1	1	1.4699	1.47063
353.15	589.3	2	3	0	0	0	0	0	0	0	0	0	0	1	0	0	0	0	0	0	0	0	0	0	0	0	0	0	0	0	0	3	0	0	0	1	1	1.4814	1.48225
288.15	589.3	4	28	0	0	0	0	0	0	0	0	0	0	0	0	0	0	0	0	0	0	0	1	0	0	1	0	0	0	0	0	0	0	0	0	0	0	1.48635	1.48653
298.15	589.3	4	2	1	0	0	0	0	0	0	1	0	1	0	0	0	0	1	0	0	0	0	0	0	0	0	0	0	0	4	0	0	0	1	0	1	0	1.4879	1.4855
298.15	589.3	1	7	0	0	0	0	0	0	1	0	0	0	0	0	0	0	0	0	1	0	0	0	0	0	0	0	0	1	0	0	8	1	0	0	1	1	1.527	1.52853
298.15	589.3	3	0	0	0	0	0	0	0	2	0	0	0	0	0	0	0	0	0	0	0	0	0	0	0	0	0	0	1	0	0	3	0	0	0	1	1	1.481	1.48021
303.15	589.3	3	3	0	0	0	0	0	0	0	0	0	1	0	0	0	0	0	0	0	0	0	0	0	0	0	0	0	0	0	0	3	0	0	0	1	1	1.4874	1.48921
328.15	589.3	4	4	0	2	0	0	0	0	0	0	0	0	0	0	0	0	0	2	0	0	6	0	0	0	0	0	0	2	0	0	0	0	0	0	0	0	1.4051	1.40352
308.15	430.1	2	2	0	0	0	0	0	0	0	0	0	0	0	0	0	0	0	0	0	0	4	0	0	0	0	1	0	0	0	0	3	0	0	0	1	1	1.4256	1.42561
308.15	589.3	4	7	0	2	0	0	0	0	0	0	0	0	0	0	0	0	0	1	0	0	6	0	0	0	0	0	0	2	0	0	2	3	0	0	0	1	1.45714	1.45763
308.15	589.3	2	2	0	2	0	0	0	0	0	0	0	0	0	0	0	0	0	1	0	0	6	0	0	0	0	0	0	2	4	0	0	0	0	0	1	0	1.41787	1.41728
313.15	589.3	2	2	0	0	0	0	0	0	0	0	0	0	0	0	0	0	0	0	0	0	4	0	0	0	0	1	0	0	0	0	3	0	0	0	1	1	1.4132	1.41299
313.2	589.3	4	4	0	0	0	0	0	0	2	0	0	0	0	0	0	0	0	0	0	0	0	0	0	0	0	0	0	2	0	0	6	0	0	0	2	2	1.50437	1.50564
318.15	589.3	1	5	0	0	0	0	0	0	0	0	0	0	0	0	0	0	0	0	1	0	0	0	1	0	0	0	0	0	0	0	3	0	0	0	1	1	1.54111	1.53816
298.2	589.3	2	13	0	2	0	4	0	0	0	0	0	0	0	0	0	0	0	1	0	0	6	0	0	0	0	0	0	2	0	0	3	0	0	0	1	1	1.4661	1.45684
303.15	589.3	1	9	0	0	0	0	0	0	0	0	0	0	0	0	0	0	0	0	1	0	0	0	1	0	0	0	0	0	0	0	3	0	0	0	1	1	1.51362	1.51867
323.15	589.3	1	3	0	2	0	0	0	0	0	0	0	0	0	0	0	0	0	1	0	0	6	0	0	0	0	0	0	2	0	0	5	0	0	0	0	1	1.4356	1.4368
333.15	589.3	1	3	0	2	0	0	0	0	0	0	0	0	0	0	0	0	0	1	0	0	6	0	0	0	0	0	0	2	0	0	5	0	0	0	0	1	1.4324	1.43466
298.15	822.7	2	2	0	2	0	0	0	0	0	0	0	0	0	0	0	0	0	1	0	0	6	0	0	0	0	0	0	2	0	0	3	0	0	0	1	1	1.4188	1.41941
293.15	589.3	3	1	1	2	0	0	0	0	0	0	0	0	0	0	0	0	0	1	0	0	6	0	0	0	0	0	0	2	0	0	4	1	0	0	0	1	1.44743	1.44818
293.15	589.3	2	4	0	2	0	0	0	0	1	0	0	0	0	0	0	0	0	1	0	0	6	0	0	0	0	0	0	2	4	0	0	0	0	0	1	0	1.4241	1.42434
293.15	589.3	2	3	0	0	0	0	0	0	0	0	0	0	0	0	0	0	0	0	0	0	4	0	0	0	0	1	0	0	0	0	4	1	0	0	0	1	1.45905	1.45358
313.15	589.3	2	2	0	2	0	0	0	0	0	0	0	0	0	0	0	0	0	1	0	0	6	0	0	0	0	0	0	2	0	0	3	0	0	0	1	1	1.4209	1.4211
328.15	589.3	2	2	0	2	0	0	0	0	0	0	0	0	0	0	0	0	0	1	0	0	6	0	0	0	0	0	0	2	5	0	0	0	0	0	1	0	1.41894	1.41852
333.15	589.3	3	3	0	0	0	0	0	0	2	0	0	0	0	0	0	0	0	0	0	0	0	0	0	0	0	0	0	1	0	0	3	0	0	0	1	1	1.46971	1.47036
313.12	589.3	2	4	0	0	0	0	0	0	0	0	0	0	0	0	0	0	0	0	0	0	6	0	0	0	1	0	0	0	0	0	3	0	0	0	1	1	1.40982	1.40868
318.15	589.3	2	3	0	0	0	0	0	0	0	0	0	0	0	0	0	0	0	0	0	0	6	0	0	0	1	0	0	0	0	0	3	0	0	0	1	1	1.40411	1.40392
338.15	589.3	4	25	0	0	0	0	0	0	0	0	0	1	0	0	0	0	1	0	0	0	0	0	0	0	0	0	0	0	0	0	0	0	0	0	0	0	1.4316	1.43122
298.15	589.3	2	7	0	0	0	0	0	0	0	0	0	0	0	0	0	0	0	0	0	0	0	1	0	0	0	0	0	0	0	0	3	0	0	0	1	1	1.5058	1.50555
343.15	589.3	2	3	0	2	0	0	0	0	0	0	0	0	0	0	0	0	0	1	0	0	6	0	0	0	0	0	0	2	0	0	4	1	0	0	0	1	1.4324	1.43276
308.15	589.3	2	1	0	2	0	0	0	0	0	0	0	0	0	0	0	0	0	1	0	0	6	0	0	0	0	0	0	2	0	0	3	0	0	0	1	1	1.42012	1.41926
313.15	486.1	2	2	0	2	0	0	0	0	0	0	0	0	0	0	0	0	0	1	0	0	6	0	0	0	0	0	0	2	0	0	3	0	0	0	1	1	1.4257	1.42647
348.15	589.3	2	1	0	0	0	0	0	0	0	0	0	0	0	0	0	0	0	0	1	0	0	0	0	0	0	0	1	0	0	0	3	0	0	0	1	1	1.53687	1.53496
313.15	589.3	3	1	0	0	0	0	0	0	2	0	0	0	0	0	0	0	0	0	0	0	0	0	0	0	0	0	0	1	0	0	3	0	0	0	1	1	1.476	1.47576
323.15	589.3	2	1	0	0	0	0	0	0	0	0	0	0	0	0	0	0	0	0	0	0	4	0	0	0	0	1	0	0	0	0	3	0	0	0	1	1	1.4003	1.40593
313	589.3	1	7	0	2	0	0	0	0	3	0	0	0	0	0	0	0	0	1	1	0	6	0	0	0	0	0	0	2	0	0	3	0	0	0	1	1	1.441	1.43974
300.2	589.3	2	3	0	1	0	0	0	0	1	0	0	0	0	0	0	0	0	0	0	0	3	0	0	0	0	0	0	1	0	0	3	0	0	0	1	1	1.4364	1.43421
323.15	589.3	1	6	0	0	0	0	0	0	0	0	0	1	0	0	0	0	0	0	1	0	0	0	0	0	0	0	0	0	0	0	3	0	0	1	0	1	1.459	1.45431
308.15	589.3	2	1	0	0	0	0	0	0	0	0	0	0	0	0	0	0	0	0	1	0	0	0	0	0	0	0	1	0	0	0	3	0	0	0	1	1	1.5485	1.54402
298.15	589.3	2	3	0	1	0	0	0	0	1	0	0	0	0	0	0	0	0	0	0	0	3	0	0	0	0	0	0	1	0	0	3	0	0	0	1	1	1.4379	1.43753
303.15	589.3	2	5	0	0	0	0	0	0	0	0	0	0	0	0	0	0	0	0	0	0	6	0	0	0	1	0	0	0	0	0	3	0	0	0	1	1	1.41692	1.41619
298.15	589.3	2	4	0	2	0	0	0	0	1	0	0	0	0	0	0	0	0	1	0	0	6	0	0	0	0	0	0	2	4	0	0	0	0	0	1	0	1.4227	1.42302
298.15	589.3	2	2	0	0	0	0	0	0	2	0	0	0	0	0	0	0	0	0	0	0	0	0	0	0	0	0	0	1	0	0	5	0	0	0	0	1	1.50525	1.50439
318.15	589.6	2	7	0	0	0	0	0	0	0	0	0	0	0	0	0	0	0	0	0	0	4	0	0	0	0	1	0	0	0	0	3	0	0	0	1	1	1.4272	1.42682
323.15	589.3	2	3	0	0	0	0	0	0	0	0	0	0	0	0	0	0	0	0	0	0	0	0	0	1	0	0	0	0	0	0	3	0	0	0	1	1	1.561	1.53612
304.2	589.3	2	1	0	0	0	0	0	0	0	0	0	0	0	0	0	0	0	1	2	0	0	0	0	0	0	0	0	0	0	0	3	0	0	0	1	1	1.5114	1.51083
288.15	589.3	2	3	0	2	0	0	0	0	0	0	0	0	0	0	0	0	0	1	0	0	6	0	0	0	0	0	0	2	0	0	4	1	0	0	0	1	1.44894	1.44959
307.96	633	2	3	0	0	0	0	0	0	0	0	0	0	0	0	0	0	0	0	0	0	4	0	0	0	0	1	0	0	0	0	3	0	0	0	1	1	1.4169	1.41799
348.15	589.3	4	14	1	0	0	0	0	1	1	0	0	0	0	0	0	0	0	0	0	0	0	0	0	0	1	0	0	1	4	0	0	0	1	0	1	0	1.47761	1.4779
323.15	589.3	2	3	0	0	0	0	0	0	0	0	0	0	0	0	0	0	0	0	0	0	4	0	0	0	0	1	0	0	0	0	3	0	0	0	1	1	1.4153	1.4155
303.15	589.3	2	1	0	0	0	0	0	0	0	0	0	0	0	0	0	0	0	0	0	0	4	0	0	0	0	1	0	0	0	0	3	0	0	0	1	1	1.41055	1.40943
308.15	589.3	4	3	0	0	0	0	0	1	0	0	0	1	0	0	0	0	0	1	0	0	0	0	0	0	0	0	0	0	0	0	0	0	0	0	0	0	1.465	1.4656
323.15	589.3	3	1	1	2	0	0	0	0	0	0	0	0	0	0	0	0	0	1	0	0	6	0	0	0	0	0	0	2	5	0	0	0	0	0	1	0	1.42381	1.42107
335.65	589.3	1	3	0	1	0	0	0	0	1	0	0	0	0	0	0	0	0	0	0	0	3	0	0	0	0	0	0	1	0	0	5	0	0	0	0	1	1.44778	1.44839
300.2	589.3	2	1	0	0	0	0	0	0	0	0	0	0	0	0	0	0	0	0	0	0	4	0	0	0	0	1	0	0	0	0	3	0	0	0	1	1	1.4105	1.40826
303.15	589.3	5	7	2	0	0	0	0	0	0	1	0	1	0	0	0	0	1	0	0	0	0	0	0	0	0	0	0	0	4	0	0	0	1	0	1	0	1.4809	1.47968
333.15	589.3	2	22	0	0	0	0	0	0	2	0	0	0	0	0	0	0	0	0	1	0	0	0	0	0	0	0	0	1	0	0	3	0	0	0	1	1	1.46391	1.46436
308.15	589.3	4	1	1	0	0	0	0	0	0	1	0	1	0	0	0	0	1	0	0	0	0	0	0	0	0	0	0	0	4	0	0	0	1	0	1	0	1.4852	1.47999
298.15	589.3	3	0	0	0	0	0	0	0	2	0	0	0	0	0	0	0	0	0	0	0	0	0	0	0	0	0	0	1	0	0	3	0	0	0	1	1	1.4817	1.48021
300.65	589.3	1	3	0	1	0	0	0	0	1	0	0	0	0	0	0	0	0	0	0	0	3	0	0	0	0	0	0	1	0	0	5	0	0	0	0	1	1.45759	1.45556
328.15	589.3	3	2	0	2	0	0	0	0	0	0	0	0	0	0	0	0	0	1	0	0	6	0	0	0	0	0	1	2	0	0	0	0	0	0	0	0	1.4146	1.41384
293.15	589.3	2	7	0	0	0	0	0	0	0	0	0	0	0	0	0	0	0	0	0	0	6	0	0	0	1	0	0	0	0	0	3	0	0	0	1	1	1.42649	1.42448
313	589.3	2	4	0	0	0	0	0	0	1	1	0	0	0	0	0	0	0	1	2	0	0	0	0	0	0	0	0	0	0	0	3	0	0	0	1	1	1.513	1.51291
298.15	589.3	2	3	0	0	0	0	0	0	0	0	0	0	0	0	0	0	0	0	0	0	6	0	0	0	1	0	0	0	0	0	3	0	0	0	1	1	1.40943	1.41014
328.15	589.3	3	5	0	0	0	0	0	0	2	0	0	0	0	0	0	0	0	0	0	0	0	0	0	0	0	0	0	1	4	0	0	0	0	0	1	0	1.4671	1.46429
318.15	589.3	2	5	0	0	0	0	0	0	0	0	0	0	0	0	0	0	0	0	0	0	0	1	0	0	0	0	0	0	0	0	3	0	0	0	1	1	1.5039	1.51077
293.15	589.3	2	3	0	0	0	0	0	0	0	0	0	0	0	0	0	0	0	0	0	0	4	0	0	0	0	1	0	0	0	0	3	0	0	0	1	1	1.42229	1.4219
328.15	589.3	2	1	0	0	0	0	0	0	0	0	0	0	0	0	0	0	0	0	0	0	4	0	0	0	0	1	0	0	0	0	3	0	0	0	1	1	1.40168	1.40484
298.15	589.3	2	3	0	2	0	0	0	0	0	0	0	0	0	0	0	0	0	1	0	0	6	0	0	0	0	0	0	2	0	0	4	1	0	0	0	1	1.44595	1.44543
298.15	589.3	2	2	0	0	0	0	0	0	0	0	0	0	0	0	0	0	0	0	0	0	4	0	0	0	0	1	0	0	0	0	3	0	0	0	1	1	1.4165	1.41664
313.15	589.3	4	6	0	2	0	0	0	0	0	0	0	0	0	0	0	0	0	1	0	0	6	0	0	0	0	0	0	2	0	0	2	3	0	0	0	1	1.45457	1.45597
318.05	589.3	2	5	0	0	0	0	0	0	0	0	0	0	0	0	0	0	0	0	0	0	6	0	0	0	1	0	0	0	0	0	3	0	0	0	1	1	1.41168	1.41443
327.797	632.8	2	3	0	0	0	0	0	0	0	0	0	0	0	0	0	0	0	0	0	0	4	0	0	0	0	1	0	0	0	0	3	0	0	0	1	1	1.4135	1.41372
298.1	589.3	2	4	0	0	0	0	0	0	0	0	0	0	0	0	0	0	0	0	0	0	4	0	0	0	0	1	0	0	0	0	3	0	0	0	1	1	1.4253	1.42177
293.15	589.3	0	3	0	0	0	0	0	0	0	0	0	0	0	0	0	0	0	0	2	0	0	0	0	0	0	0	1	0	0	0	8	1	0	0	1	1	1.5681	1.56578
303.15	589.6	2	1	0	2	0	0	0	0	0	0	0	0	0	0	0	0	0	1	0	0	6	0	0	0	0	0	0	2	0	0	3	0	0	0	1	1	1.4212	1.42109
318.15	589.3	2	3	0	0	0	0	0	0	0	0	0	0	0	0	0	0	0	1	0	0	2	0	0	0	0	0	0	2	4	0	0	0	0	0	1	0	1.4436	1.44406
308.15	589.3	2	3	0	1	0	0	0	0	1	0	0	0	0	0	0	0	0	0	0	0	3	0	0	0	0	0	0	1	4	0	0	0	0	0	1	0	1.4301	1.42999
353.15	589.3	2	1	0	0	0	0	0	0	0	0	0	0	0	0	0	0	0	0	0	0	4	0	0	0	0	1	0	0	0	0	3	0	0	0	1	1	1.39858	1.39903
293.1	589.3	4	4	0	0	0	0	0	0	2	0	0	0	0	0	0	0	0	0	0	0	0	0	0	0	0	0	0	2	0	0	6	0	0	0	2	2	1.50852	1.50732
308.15	589.3	2	3	0	2	0	0	0	0	0	0	0	0	0	0	0	0	0	1	0	0	6	0	0	0	0	0	0	2	0	0	3	0	0	0	1	1	1.4231	1.4234
313.15	589.3	4	3	0	2	0	0	0	0	1	0	0	0	0	0	0	0	0	2	0	0	6	0	0	0	0	0	0	2	0	0	0	0	0	0	0	0	1.4078	1.40823
318.15	589.3	2	3	0	0	0	0	0	0	0	0	0	0	0	0	0	0	0	0	0	0	4	0	0	0	0	1	0	0	0	0	3	0	0	0	1	1	1.41662	1.41709
298.15	589.3	1	7	0	0	0	0	0	0	0	0	0	0	0	0	0	0	0	0	1	0	0	0	1	0	0	0	0	0	0	0	3	0	0	0	1	1	1.52952	1.5303
298.15	589.3	5	36	0	0	0	0	0	0	0	0	0	1	0	0	0	0	0	0	0	0	0	0	0	0	1	0	0	0	0	0	0	0	0	0	0	0	1.47242	1.47398
298.15	589.3	2	3	0	0	0	0	0	0	0	0	0	0	0	0	0	0	0	1	2	0	0	0	0	0	0	0	0	0	0	0	3	0	0	0	1	1	1.50893	1.50997
318.15	589.6	2	2	0	2	0	0	0	0	0	0	0	0	0	0	0	0	0	1	0	0	6	0	0	0	0	0	0	2	0	0	3	0	0	0	1	1	1.4186	1.41674
323.15	589.3	2	1	0	2	0	0	0	0	0	0	0	0	0	0	0	0	0	1	0	0	6	0	0	0	0	0	0	2	0	0	4	1	0	0	0	1	1.43641	1.43765
293.15	589.3	2	3	0	1	0	0	0	0	1	0	0	0	0	0	0	0	0	0	0	0	3	0	0	0	0	0	0	1	0	0	3	0	0	0	1	1	1.4342	1.43792
298.15	589.3	2	3	0	1	0	0	0	0	0	0	0	0	0	0	0	0	0	0	3	0	0	0	0	0	0	0	0	0	0	0	3	0	0	0	1	1	1.50649	1.50983
303.15	589.3	4	14	1	0	0	0	0	1	1	0	0	0	0	0	0	0	1	0	0	0	0	0	0	0	1	0	0	1	5	1	0	0	0	0	0	0	1.49162	1.49171
328.15	589.3	1	6	0	0	0	0	0	1	0	0	0	0	0	0	0	0	0	0	0	0	0	1	0	0	0	0	0	0	0	0	3	0	0	0	1	1	1.5015	1.5038
318.15	589.3	2	3	0	0	0	0	0	0	0	0	0	0	0	0	0	0	0	1	2	0	0	0	0	0	0	0	0	0	4	0	0	0	0	0	1	0	1.4826	1.48789
313.15	589.3	1	11	0	0	0	0	0	0	0	0	0	0	0	0	0	0	0	0	1	0	0	0	1	0	0	0	0	0	0	0	3	0	0	0	1	1	1.50696	1.50985
307.2	589.3	2	1	0	0	0	0	0	0	0	0	0	0	0	0	0	0	0	0	0	0	4	0	0	0	0	1	0	0	0	0	3	0	0	0	1	1	1.4089	1.40904
308.15	589.3	3	5	0	0	0	0	0	0	2	0	0	0	0	0	0	0	0	0	0	0	0	0	0	0	0	0	0	1	0	0	3	0	0	0	1	1	1.4708	1.47511
333.15	589.3	2	9	0	0	0	0	0	3	2	0	0	0	0	2	0	0	0	0	0	0	0	0	0	0	2	0	0	0	0	0	3	0	0	0	1	1	1.44497	1.45355
333.15	589.3	3	13	1	0	0	0	0	0	3	1	0	0	0	0	0	1	0	0	0	0	0	0	0	0	0	0	0	1	0	0	0	0	0	0	0	0	1.443	1.44365
298.15	589.3	2	3	0	1	0	0	0	0	1	0	0	0	0	0	0	0	0	0	0	0	3	0	0	0	0	0	0	1	4	0	0	0	0	0	1	0	1.43289	1.43341
293.15	589.3	2	3	0	0	0	0	0	0	0	0	0	0	0	0	0	0	0	0	0	0	6	0	0	0	1	0	0	0	0	0	3	0	0	0	1	1	1.41045	1.41076
298.15	589.3	4	3	0	2	0	0	0	0	0	0	0	0	0	0	0	0	0	2	0	0	6	0	0	0	0	0	0	2	0	0	0	0	0	0	0	0	1.40818	1.41236
303.15	589.3	1	9	0	0	0	0	0	0	0	0	0	0	0	0	0	0	0	0	1	0	0	1	0	0	0	0	0	0	0	0	3	0	0	0	1	1	1.50692	1.5084
318.15	589.3	2	5	0	0	0	0	0	0	1	0	0	0	0	0	1	0	0	0	0	0	0	0	0	0	0	0	0	1	0	0	3	0	0	0	1	1	1.4977	1.49958
298.15	589.3	2	3	0	0	0	0	0	0	0	0	0	0	0	0	0	0	0	0	0	0	4	0	0	0	0	1	0	0	0	0	3	0	0	0	1	1	1.4197	1.42119
308.15	430.1	2	3	0	2	0	0	0	0	0	0	0	0	0	0	0	0	0	1	0	0	6	0	0	0	0	0	0	2	0	0	3	0	0	0	1	1	1.4338	1.43539
338.2	589.3	2	0	0	0	0	0	0	0	0	0	0	0	0	0	0	0	0	0	0	0	4	0	0	0	0	1	0	0	0	0	3	0	0	0	1	1	1.3975	1.40224
313.15	656.3	2	1	0	2	0	0	0	0	0	0	0	0	0	0	0	0	0	1	0	0	6	0	0	0	0	0	0	2	0	0	3	0	0	0	1	1	1.416	1.4164
313.15	589.3	2	0	0	0	0	0	0	0	2	0	0	0	0	0	0	0	0	0	0	0	0	0	0	0	0	0	0	1	0	0	5	0	0	0	0	1	1.5088	1.51002
323.15	589.3	3	3	0	0	0	0	0	0	0	0	0	1	0	0	0	0	0	0	0	0	0	0	0	0	0	0	0	0	0	0	3	0	0	0	1	1	1.4806	1.4826
288.15	589.3	4	28	0	2	0	0	0	0	0	0	0	0	0	0	0	0	0	1	0	0	6	0	0	0	1	0	0	2	0	0	0	0	0	0	0	0	1.45279	1.4522
298.15	589.3	4	7	0	2	0	0	0	0	0	0	0	0	0	0	0	0	0	2	0	0	6	0	0	0	0	0	0	2	0	0	0	0	0	0	0	0	1.4246	1.42338
288.15	589.3	3	2	0	2	0	0	0	0	0	0	0	0	0	0	0	0	0	1	0	0	6	0	0	0	0	0	1	2	0	0	0	0	0	0	0	0	1.42597	1.42573
318.15	589.6	2	3	0	2	0	0	0	0	0	0	0	0	0	0	0	0	0	1	0	0	6	0	0	0	0	0	0	2	0	0	3	0	0	0	1	1	1.4204	1.41926
303.15	589.3	1	11	0	0	0	0	0	1	0	0	0	1	0	0	0	0	0	0	1	0	0	0	0	0	0	0	0	1	0	0	7	2	0	0	1	1	1.51163	1.51406
291.276	589.3	2	5	0	2	0	0	0	0	0	0	0	0	0	0	0	0	0	1	0	0	6	0	0	0	0	0	0	2	0	0	3	0	0	0	1	1	1.4304	1.43173
348.15	589.3	4	14	1	0	0	0	0	1	1	0	0	0	0	0	0	0	1	1	0	0	0	0	0	0	0	0	0	1	5	1	0	0	0	0	0	0	1.47137	1.47146
333.15	589.3	2	2	1	0	0	0	0	1	0	0	0	1	0	0	1	0	0	0	0	0	0	0	0	0	0	0	0	0	0	0	3	0	0	0	1	1	1.50083	1.51103
328.15	589.3	4	3	0	2	0	0	0	0	1	0	0	0	0	0	0	0	0	2	0	0	6	0	0	0	0	0	0	2	0	0	0	0	0	0	0	0	1.4037	1.40158
318.15	589.3	3	1	0	0	0	0	0	0	0	0	0	1	0	0	0	0	0	0	0	0	0	0	0	0	0	0	0	0	0	0	3	0	0	0	1	1	1.49465	1.49411
348.15	589.3	2	3	0	8	0	0	0	0	0	0	0	0	0	0	0	0	0	1	0	0	18	0	0	0	0	0	0	2	0	0	3	0	0	0	1	1	1.3735	1.36948
288.15	589.3	3	1	1	0	0	0	0	1	0	0	0	1	0	0	0	0	0	0	0	0	0	0	0	0	0	0	0	0	0	0	3	0	0	0	1	1	1.49995	1.5029
323.15	589.3	2	5	0	0	0	0	0	0	0	0	0	0	0	0	0	0	0	0	0	0	6	0	0	0	1	0	0	0	0	0	3	0	0	0	1	1	1.41288	1.41299
333.15	589.3	0	3	0	0	0	0	0	0	0	0	0	0	0	0	0	0	0	0	2	0	0	0	0	0	0	0	1	0	0	0	8	1	0	0	1	1	1.5556	1.55107
301.2	589.3	3	2	0	0	0	0	0	0	2	0	0	0	0	0	0	0	0	0	0	0	0	0	0	0	0	0	0	1	0	0	3	0	0	0	1	1	1.4782	1.47741
298.15	589.3	2	3	0	0	0	0	0	0	0	0	0	0	0	0	0	0	0	0	0	0	4	0	0	0	0	1	0	0	0	0	4	1	0	0	0	1	1.4526	1.45204
303.15	589.3	0	6	0	0	0	0	0	1	0	0	0	0	0	0	0	0	0	0	0	0	0	1	0	0	0	0	0	0	0	0	3	0	0	1	0	1	1.5067	1.50539
338.15	589.3	2	5	0	0	0	0	0	0	0	0	0	0	0	0	0	0	0	0	0	0	6	0	0	0	1	0	0	0	0	0	3	0	0	0	1	1	1.4072	1.40854
313.15	589.3	3	3	0	0	0	0	0	1	0	0	0	1	0	0	1	0	0	1	0	0	0	0	0	0	0	0	0	0	0	0	0	0	0	0	0	0	1.5194	1.52525
303.2	589.3	3	5	0	0	0	0	0	0	4	0	0	0	0	0	0	0	0	0	0	0	0	0	0	0	0	0	0	1	0	0	3	0	0	0	1	1	1.4802	1.4783
285.034	632.8	2	1	0	2	0	0	0	0	0	0	0	0	0	0	0	0	0	1	0	0	6	0	0	0	0	0	0	2	0	0	3	0	0	0	1	1	1.4252	1.42469
298.15	589.3	2	1	0	2	0	0	0	0	0	0	0	0	0	0	0	0	0	1	0	0	6	0	0	0	0	0	0	2	0	0	4	1	0	0	0	1	1.44376	1.44507
288.15	589.3	2	5	0	0	0	0	0	0	0	0	0	0	0	0	0	0	0	1	2	0	0	0	0	0	0	0	0	0	0	0	3	0	0	0	1	1	1.50729	1.50777
298.15	589.3	2	1	0	0	0	0	0	0	0	0	0	0	0	0	0	0	0	0	1	0	0	0	0	0	0	0	1	0	0	0	3	0	0	0	1	1	1.55149	1.54917
298.15	589.3	3	3	0	0	0	0	0	0	2	0	0	0	0	0	0	0	0	0	0	0	0	0	0	0	0	0	0	1	0	0	3	0	0	0	1	1	1.4794	1.47904
318.15	589.3	3	3	0	0	0	0	0	0	2	0	0	0	0	0	0	0	0	0	0	0	0	0	0	0	0	0	0	1	0	0	4	1	0	0	0	1	1.50788	1.50751
318.15	589.3	3	4	0	1	1	1	0	0	1	1	0	0	0	0	0	0	1	0	0	0	0	0	0	0	0	0	0	1	0	0	5	0	0	0	0	1	1.51543	1.51817
298.35	589.3	1	2	0	0	0	0	0	1	0	0	0	0	1	0	1	0	0	0	0	0	0	0	0	0	0	0	0	0	0	0	0	0	0	0	0	0	1.4458	1.45464
308.15	589.3	2	3	1	0	0	0	0	1	0	0	0	1	0	0	1	0	0	0	0	0	0	0	0	0	0	0	0	0	0	0	3	0	0	0	1	1	1.5153	1.52224
303.15	589.3	1	4	0	0	0	0	0	1	0	0	0	1	0	0	1	0	0	0	0	0	0	0	0	0	0	0	0	0	0	0	5	1	0	0	0	0	1.5238	1.52281
353.15	589.3	3	2	0	0	0	0	0	0	2	0	0	0	0	0	0	0	0	0	0	0	0	0	0	0	0	0	0	1	0	0	3	0	0	0	1	1	1.46359	1.46361

## Sheet: All
Table S16. LightGBM total dataset
T(K)	Wave Length(nm)	-CH3	-CH2-	>CH-	>C<	=CH2	=CH-	=C<	-OH	-O-	>C=O	-COOH	-COO-	HCOO-	=O(other)	-NH2	-NH3	-NH-	>N-	-CN	-NO2	-F	-Cl	-Br	-I	-P	-B	-S-	-SO2	-CH2-	>CH-	=CH-	=C<	-O-	-NH-	>N-	=N-	y	ypred
323.15	589.3	5	15	3	0	0	0	0	0	4	2	0	0	0	0	0	1	0	0	0	0	0	0	0	0	0	0	0	1	0	0	0	0	0	0	0	0	1.4472	1.44657
328.15	589.3	5	15	3	0	0	0	0	0	4	2	0	0	0	0	0	1	0	0	0	0	0	0	0	0	0	0	0	1	0	0	0	0	0	0	0	0	1.4453	1.44367
333.15	589.3	5	15	3	0	0	0	0	0	4	2	0	0	0	0	0	1	0	0	0	0	0	0	0	0	0	0	0	1	0	0	0	0	0	0	0	0	1.4432	1.44177
338.15	589.3	5	15	3	0	0	0	0	0	4	2	0	0	0	0	0	1	0	0	0	0	0	0	0	0	0	0	0	1	0	0	0	0	0	0	0	0	1.4414	1.44073
343.15	589.3	5	15	3	0	0	0	0	0	4	2	0	0	0	0	0	1	0	0	0	0	0	0	0	0	0	0	0	1	0	0	0	0	0	0	0	0	1.4393	1.43881
288.15	589.3	5	13	3	0	0	0	0	0	4	2	0	0	0	0	0	1	0	0	0	0	0	0	0	0	0	0	0	1	0	0	0	0	0	0	0	0	1.4575	1.45946
293.15	589.3	5	13	3	0	0	0	0	0	4	2	0	0	0	0	0	1	0	0	0	0	0	0	0	0	0	0	0	1	0	0	0	0	0	0	0	0	1.4559	1.45769
298.15	589.3	5	13	3	0	0	0	0	0	4	2	0	0	0	0	0	1	0	0	0	0	0	0	0	0	0	0	0	1	0	0	0	0	0	0	0	0	1.4542	1.4558
303.15	589.3	5	13	3	0	0	0	0	0	4	2	0	0	0	0	0	1	0	0	0	0	0	0	0	0	0	0	0	1	0	0	0	0	0	0	0	0	1.4528	1.4542
308.15	589.3	5	13	3	0	0	0	0	0	4	2	0	0	0	0	0	1	0	0	0	0	0	0	0	0	0	0	0	1	0	0	0	0	0	0	0	0	1.4509	1.45393
313.15	589.3	5	13	3	0	0	0	0	0	4	2	0	0	0	0	0	1	0	0	0	0	0	0	0	0	0	0	0	1	0	0	0	0	0	0	0	0	1.4493	1.45022
318.15	589.3	5	13	3	0	0	0	0	0	4	2	0	0	0	0	0	1	0	0	0	0	0	0	0	0	0	0	0	1	0	0	0	0	0	0	0	0	1.4476	1.4469
323.15	589.3	5	13	3	0	0	0	0	0	4	2	0	0	0	0	0	1	0	0	0	0	0	0	0	0	0	0	0	1	0	0	0	0	0	0	0	0	1.4461	1.44635
328.15	589.3	5	13	3	0	0	0	0	0	4	2	0	0	0	0	0	1	0	0	0	0	0	0	0	0	0	0	0	1	0	0	0	0	0	0	0	0	1.4442	1.44345
333.15	589.3	5	13	3	0	0	0	0	0	4	2	0	0	0	0	0	1	0	0	0	0	0	0	0	0	0	0	0	1	0	0	0	0	0	0	0	0	1.4429	1.44156
338.15	589.3	5	13	3	0	0	0	0	0	4	2	0	0	0	0	0	1	0	0	0	0	0	0	0	0	0	0	0	1	0	0	0	0	0	0	0	0	1.441	1.44051
343.15	589.3	5	13	3	0	0	0	0	0	4	2	0	0	0	0	0	1	0	0	0	0	0	0	0	0	0	0	0	1	0	0	0	0	0	0	0	0	1.4392	1.43859
288.15	589.3	4	12	2	0	0	0	0	0	3	1	0	0	0	0	0	1	0	0	0	0	0	0	0	0	0	0	0	1	0	0	0	0	0	0	0	0	1.456	1.45592
293.15	589.3	4	12	2	0	0	0	0	0	3	1	0	0	0	0	0	1	0	0	0	0	0	0	0	0	0	0	0	1	0	0	0	0	0	0	0	0	1.454	1.45461
298.15	589.3	4	12	2	0	0	0	0	0	3	1	0	0	0	0	0	1	0	0	0	0	0	0	0	0	0	0	0	1	0	0	0	0	0	0	0	0	1.452	1.45229
303.15	589.3	4	12	2	0	0	0	0	0	3	1	0	0	0	0	0	1	0	0	0	0	0	0	0	0	0	0	0	1	0	0	0	0	0	0	0	0	1.45	1.45022
308.15	589.3	4	12	2	0	0	0	0	0	3	1	0	0	0	0	0	1	0	0	0	0	0	0	0	0	0	0	0	1	0	0	0	0	0	0	0	0	1.4479	1.44971
313.15	589.3	4	12	2	0	0	0	0	0	3	1	0	0	0	0	0	1	0	0	0	0	0	0	0	0	0	0	0	1	0	0	0	0	0	0	0	0	1.4458	1.4483
318.15	589.3	4	12	2	0	0	0	0	0	3	1	0	0	0	0	0	1	0	0	0	0	0	0	0	0	0	0	0	1	0	0	0	0	0	0	0	0	1.4437	1.44476
323.15	589.3	4	12	2	0	0	0	0	0	3	1	0	0	0	0	0	1	0	0	0	0	0	0	0	0	0	0	0	1	0	0	0	0	0	0	0	0	1.4418	1.44398
328.15	589.3	4	12	2	0	0	0	0	0	3	1	0	0	0	0	0	1	0	0	0	0	0	0	0	0	0	0	0	1	0	0	0	0	0	0	0	0	1.4397	1.44095
333.15	589.3	4	12	2	0	0	0	0	0	3	1	0	0	0	0	0	1	0	0	0	0	0	0	0	0	0	0	0	1	0	0	0	0	0	0	0	0	1.4377	1.43922
338.15	589.3	4	12	2	0	0	0	0	0	3	1	0	0	0	0	0	1	0	0	0	0	0	0	0	0	0	0	0	1	0	0	0	0	0	0	0	0	1.4354	1.43789
343.15	589.3	4	12	2	0	0	0	0	0	3	1	0	0	0	0	0	1	0	0	0	0	0	0	0	0	0	0	0	1	0	0	0	0	0	0	0	0	1.4336	1.43655
288.15	589.3	5	11	3	0	0	0	0	0	3	1	0	0	0	0	0	1	0	0	0	0	0	0	0	0	0	0	0	1	0	0	0	0	0	0	0	0	1.4555	1.45635
293.15	589.3	5	11	3	0	0	0	0	0	3	1	0	0	0	0	0	1	0	0	0	0	0	0	0	0	0	0	0	1	0	0	0	0	0	0	0	0	1.4541	1.45503
298.15	589.3	5	11	3	0	0	0	0	0	3	1	0	0	0	0	0	1	0	0	0	0	0	0	0	0	0	0	0	1	0	0	0	0	0	0	0	0	1.4527	1.4531
303.15	589.3	5	11	3	0	0	0	0	0	3	1	0	0	0	0	0	1	0	0	0	0	0	0	0	0	0	0	0	1	0	0	0	0	0	0	0	0	1.4514	1.45124
308.15	589.3	5	11	3	0	0	0	0	0	3	1	0	0	0	0	0	1	0	0	0	0	0	0	0	0	0	0	0	1	0	0	0	0	0	0	0	0	1.4495	1.45073
313.15	589.3	5	11	3	0	0	0	0	0	3	1	0	0	0	0	0	1	0	0	0	0	0	0	0	0	0	0	0	1	0	0	0	0	0	0	0	0	1.4483	1.44932
318.15	589.3	5	11	3	0	0	0	0	0	3	1	0	0	0	0	0	1	0	0	0	0	0	0	0	0	0	0	0	1	0	0	0	0	0	0	0	0	1.4465	1.446
323.15	589.3	5	11	3	0	0	0	0	0	3	1	0	0	0	0	0	1	0	0	0	0	0	0	0	0	0	0	0	1	0	0	0	0	0	0	0	0	1.445	1.44559
328.15	589.3	5	11	3	0	0	0	0	0	3	1	0	0	0	0	0	1	0	0	0	0	0	0	0	0	0	0	0	1	0	0	0	0	0	0	0	0	1.4434	1.44363
333.15	589.3	5	11	3	0	0	0	0	0	3	1	0	0	0	0	0	1	0	0	0	0	0	0	0	0	0	0	0	1	0	0	0	0	0	0	0	0	1.4419	1.44174
338.15	589.3	5	11	3	0	0	0	0	0	3	1	0	0	0	0	0	1	0	0	0	0	0	0	0	0	0	0	0	1	0	0	0	0	0	0	0	0	1.4403	1.43998
343.15	589.3	5	11	3	0	0	0	0	0	3	1	0	0	0	0	0	1	0	0	0	0	0	0	0	0	0	0	0	1	0	0	0	0	0	0	0	0	1.4388	1.43833
298.1	589.3	1	2	1	2	0	0	0	2	0	0	0	0	0	0	0	0	0	1	0	0	6	0	0	0	0	0	0	2	4	0	0	0	0	0	1	0	1.434	1.43221
298.15	589.3	0	6	0	4	0	0	0	0	0	2	0	0	0	0	2	0	0	2	0	0	12	0	0	0	0	0	0	4	0	0	6	0	0	0	2	2	1.4546	1.4522
303.15	589.3	0	6	0	4	0	0	0	0	0	2	0	0	0	0	2	0	0	2	0	0	12	0	0	0	0	0	0	4	0	0	6	0	0	0	2	2	1.4532	1.45189
308.15	589.3	0	6	0	4	0	0	0	0	0	2	0	0	0	0	2	0	0	2	0	0	12	0	0	0	0	0	0	4	0	0	6	0	0	0	2	2	1.4518	1.45133
313.15	589.3	0	6	0	4	0	0	0	0	0	2	0	0	0	0	2	0	0	2	0	0	12	0	0	0	0	0	0	4	0	0	6	0	0	0	2	2	1.4504	1.44928
318.15	589.3	0	6	0	4	0	0	0	0	0	2	0	0	0	0	2	0	0	2	0	0	12	0	0	0	0	0	0	4	0	0	6	0	0	0	2	2	1.4491	1.44829
323.15	589.3	0	6	0	4	0	0	0	0	0	2	0	0	0	0	2	0	0	2	0	0	12	0	0	0	0	0	0	4	0	0	6	0	0	0	2	2	1.4477	1.44699
328.15	589.3	0	6	0	4	0	0	0	0	0	2	0	0	0	0	2	0	0	2	0	0	12	0	0	0	0	0	0	4	0	0	6	0	0	0	2	2	1.4464	1.44755
333.15	589.3	0	6	0	4	0	0	0	0	0	2	0	0	0	0	2	0	0	2	0	0	12	0	0	0	0	0	0	4	0	0	6	0	0	0	2	2	1.4451	1.44337
338.15	589.3	0	6	0	4	0	0	0	0	0	2	0	0	0	0	2	0	0	2	0	0	12	0	0	0	0	0	0	4	0	0	6	0	0	0	2	2	1.4439	1.44161
343.15	589.3	0	6	0	4	0	0	0	0	0	2	0	0	0	0	2	0	0	2	0	0	12	0	0	0	0	0	0	4	0	0	6	0	0	0	2	2	1.443	1.44036
293	589.3	1	7	0	2	0	0	0	0	3	0	0	0	0	0	0	0	0	1	1	0	6	0	0	0	0	0	0	2	0	0	3	0	0	0	1	1	1.448	1.44623
303	589.3	1	7	0	2	0	0	0	0	3	0	0	0	0	0	0	0	0	1	1	0	6	0	0	0	0	0	0	2	0	0	3	0	0	0	1	1	1.445	1.44078
313	589.3	1	7	0	2	0	0	0	0	3	0	0	0	0	0	0	0	0	1	1	0	6	0	0	0	0	0	0	2	0	0	3	0	0	0	1	1	1.441	1.43974
323	589.3	1	7	0	2	0	0	0	0	3	0	0	0	0	0	0	0	0	1	1	0	6	0	0	0	0	0	0	2	0	0	3	0	0	0	1	1	1.438	1.43798
333	589.3	1	7	0	2	0	0	0	0	3	0	0	0	0	0	0	0	0	1	1	0	6	0	0	0	0	0	0	2	0	0	3	0	0	0	1	1	1.434	1.43644
293	589.3	1	5	0	2	0	0	0	0	2	0	0	0	0	0	0	0	0	1	1	0	6	0	0	0	0	0	0	2	0	0	3	0	0	0	1	1	1.446	1.44157
303	589.3	1	5	0	2	0	0	0	0	2	0	0	0	0	0	0	0	0	1	1	0	6	0	0	0	0	0	0	2	0	0	3	0	0	0	1	1	1.442	1.43526
313	589.3	1	5	0	2	0	0	0	0	2	0	0	0	0	0	0	0	0	1	1	0	6	0	0	0	0	0	0	2	0	0	3	0	0	0	1	1	1.438	1.43429
323	589.3	1	5	0	2	0	0	0	0	2	0	0	0	0	0	0	0	0	1	1	0	6	0	0	0	0	0	0	2	0	0	3	0	0	0	1	1	1.433	1.43288
333	589.3	1	5	0	2	0	0	0	0	2	0	0	0	0	0	0	0	0	1	1	0	6	0	0	0	0	0	0	2	0	0	3	0	0	0	1	1	1.429	1.43134
293.15	589.3	0	4	0	0	0	0	0	1	0	0	0	0	0	0	0	0	0	0	1	0	0	1	0	0	0	0	0	0	0	0	3	0	0	0	1	1	1.54996	1.54829
298.15	589.3	0	4	0	0	0	0	0	1	0	0	0	0	0	0	0	0	0	0	1	0	0	1	0	0	0	0	0	0	0	0	3	0	0	0	1	1	1.54847	1.54723
303.15	589.3	0	4	0	0	0	0	0	1	0	0	0	0	0	0	0	0	0	0	1	0	0	1	0	0	0	0	0	0	0	0	3	0	0	0	1	1	1.54699	1.54846
308.15	589.3	0	4	0	0	0	0	0	1	0	0	0	0	0	0	0	0	0	0	1	0	0	1	0	0	0	0	0	0	0	0	3	0	0	0	1	1	1.54554	1.54854
313.15	589.3	0	4	0	0	0	0	0	1	0	0	0	0	0	0	0	0	0	0	1	0	0	1	0	0	0	0	0	0	0	0	3	0	0	0	1	1	1.54412	1.54642
318.15	589.3	0	4	0	0	0	0	0	1	0	0	0	0	0	0	0	0	0	0	1	0	0	1	0	0	0	0	0	0	0	0	3	0	0	0	1	1	1.54277	1.5437
323.15	589.3	0	4	0	0	0	0	0	1	0	0	0	0	0	0	0	0	0	0	1	0	0	1	0	0	0	0	0	0	0	0	3	0	0	0	1	1	1.54133	1.54136
328.15	589.3	0	4	0	0	0	0	0	1	0	0	0	0	0	0	0	0	0	0	1	0	0	1	0	0	0	0	0	0	0	0	3	0	0	0	1	1	1.53985	1.53942
333.15	589.3	0	4	0	0	0	0	0	1	0	0	0	0	0	0	0	0	0	0	1	0	0	1	0	0	0	0	0	0	0	0	3	0	0	0	1	1	1.53847	1.53634
298.15	589.3	5	18	3	0	0	0	0	0	3	2	0	0	0	0	0	0	0	0	1	0	0	0	0	0	0	0	0	1	0	0	3	0	0	0	1	1	1.4797	1.47922
303.15	589.3	5	18	3	0	0	0	0	0	3	2	0	0	0	0	0	0	0	0	1	0	0	0	0	0	0	0	0	1	0	0	3	0	0	0	1	1	1.47841	1.47854
308.15	589.3	5	18	3	0	0	0	0	0	3	2	0	0	0	0	0	0	0	0	1	0	0	0	0	0	0	0	0	1	0	0	3	0	0	0	1	1	1.47709	1.47748
313.15	589.3	5	18	3	0	0	0	0	0	3	2	0	0	0	0	0	0	0	0	1	0	0	0	0	0	0	0	0	1	0	0	3	0	0	0	1	1	1.4758	1.47539
318.15	589.3	5	18	3	0	0	0	0	0	3	2	0	0	0	0	0	0	0	0	1	0	0	0	0	0	0	0	0	1	0	0	3	0	0	0	1	1	1.47447	1.47458
323.15	589.3	5	18	3	0	0	0	0	0	3	2	0	0	0	0	0	0	0	0	1	0	0	0	0	0	0	0	0	1	0	0	3	0	0	0	1	1	1.47305	1.47275
328.15	589.3	5	18	3	0	0	0	0	0	3	2	0	0	0	0	0	0	0	0	1	0	0	0	0	0	0	0	0	1	0	0	3	0	0	0	1	1	1.47171	1.47251
333.15	589.3	5	18	3	0	0	0	0	0	3	2	0	0	0	0	0	0	0	0	1	0	0	0	0	0	0	0	0	1	0	0	3	0	0	0	1	1	1.47029	1.47128
293.15	589.3	1	4	0	0	0	0	0	0	0	0	0	1	0	0	0	0	0	0	1	0	0	0	0	0	0	0	0	0	0	0	3	0	0	1	0	1	1.4715	1.47272
298.15	589.3	1	4	0	0	0	0	0	0	0	0	0	1	0	0	0	0	0	0	1	0	0	0	0	0	0	0	0	0	0	0	3	0	0	1	0	1	1.4697	1.47141
303.15	589.3	1	4	0	0	0	0	0	0	0	0	0	1	0	0	0	0	0	0	1	0	0	0	0	0	0	0	0	0	0	0	3	0	0	1	0	1	1.4679	1.46882
308.15	589.3	1	4	0	0	0	0	0	0	0	0	0	1	0	0	0	0	0	0	1	0	0	0	0	0	0	0	0	0	0	0	3	0	0	1	0	1	1.4661	1.46756
313.15	589.3	1	4	0	0	0	0	0	0	0	0	0	1	0	0	0	0	0	0	1	0	0	0	0	0	0	0	0	0	0	0	3	0	0	1	0	1	1.4643	1.46441
318.15	589.3	1	4	0	0	0	0	0	0	0	0	0	1	0	0	0	0	0	0	1	0	0	0	0	0	0	0	0	0	0	0	3	0	0	1	0	1	1.4625	1.46317
323.15	589.3	1	4	0	0	0	0	0	0	0	0	0	1	0	0	0	0	0	0	1	0	0	0	0	0	0	0	0	0	0	0	3	0	0	1	0	1	1.4607	1.46016
328.15	589.3	1	4	0	0	0	0	0	0	0	0	0	1	0	0	0	0	0	0	1	0	0	0	0	0	0	0	0	0	0	0	3	0	0	1	0	1	1.4589	1.45954
333.15	589.3	1	4	0	0	0	0	0	0	0	0	0	1	0	0	0	0	0	0	1	0	0	0	0	0	0	0	0	0	0	0	3	0	0	1	0	1	1.457	1.46149
293.15	589.3	1	6	0	0	0	0	0	0	0	0	0	1	0	0	0	0	0	0	1	0	0	0	0	0	0	0	0	0	0	0	3	0	0	1	0	1	1.4698	1.46974
298.15	589.3	1	6	0	0	0	0	0	0	0	0	0	1	0	0	0	0	0	0	1	0	0	0	0	0	0	0	0	0	0	0	3	0	0	1	0	1	1.468	1.46893
303.15	589.3	1	6	0	0	0	0	0	0	0	0	0	1	0	0	0	0	0	0	1	0	0	0	0	0	0	0	0	0	0	0	3	0	0	1	0	1	1.4662	1.46578
308.15	589.3	1	6	0	0	0	0	0	0	0	0	0	1	0	0	0	0	0	0	1	0	0	0	0	0	0	0	0	0	0	0	3	0	0	1	0	1	1.4644	1.46422
313.15	589.3	1	6	0	0	0	0	0	0	0	0	0	1	0	0	0	0	0	0	1	0	0	0	0	0	0	0	0	0	0	0	3	0	0	1	0	1	1.4626	1.46012
318.15	589.3	1	6	0	0	0	0	0	0	0	0	0	1	0	0	0	0	0	0	1	0	0	0	0	0	0	0	0	0	0	0	3	0	0	1	0	1	1.4608	1.45811
323.15	589.3	1	6	0	0	0	0	0	0	0	0	0	1	0	0	0	0	0	0	1	0	0	0	0	0	0	0	0	0	0	0	3	0	0	1	0	1	1.459	1.45431
328.15	589.3	1	6	0	0	0	0	0	0	0	0	0	1	0	0	0	0	0	0	1	0	0	0	0	0	0	0	0	0	0	0	3	0	0	1	0	1	1.4571	1.45421
333.15	589.3	1	6	0	0	0	0	0	0	0	0	0	1	0	0	0	0	0	0	1	0	0	0	0	0	0	0	0	0	0	0	3	0	0	1	0	1	1.4552	1.45616
293.15	589.3	1	3	0	0	0	0	0	0	0	0	0	1	0	0	0	0	0	0	1	0	0	0	0	0	0	0	0	0	0	0	3	0	0	1	0	1	1.4743	1.47239
298.15	589.3	1	3	0	0	0	0	0	0	0	0	0	1	0	0	0	0	0	0	1	0	0	0	0	0	0	0	0	0	0	0	3	0	0	1	0	1	1.4726	1.47154
303.15	589.3	1	3	0	0	0	0	0	0	0	0	0	1	0	0	0	0	0	0	1	0	0	0	0	0	0	0	0	0	0	0	3	0	0	1	0	1	1.4709	1.4687
308.15	589.3	1	3	0	0	0	0	0	0	0	0	0	1	0	0	0	0	0	0	1	0	0	0	0	0	0	0	0	0	0	0	3	0	0	1	0	1	1.4691	1.46744
313.15	589.3	1	3	0	0	0	0	0	0	0	0	0	1	0	0	0	0	0	0	1	0	0	0	0	0	0	0	0	0	0	0	3	0	0	1	0	1	1.4673	1.46499
318.15	589.3	1	3	0	0	0	0	0	0	0	0	0	1	0	0	0	0	0	0	1	0	0	0	0	0	0	0	0	0	0	0	3	0	0	1	0	1	1.4655	1.46375
323.15	589.3	1	3	0	0	0	0	0	0	0	0	0	1	0	0	0	0	0	0	1	0	0	0	0	0	0	0	0	0	0	0	3	0	0	1	0	1	1.4637	1.46074
328.15	589.3	1	3	0	0	0	0	0	0	0	0	0	1	0	0	0	0	0	0	1	0	0	0	0	0	0	0	0	0	0	0	3	0	0	1	0	1	1.4619	1.45935
333.15	589.3	1	3	0	0	0	0	0	0	0	0	0	1	0	0	0	0	0	0	1	0	0	0	0	0	0	0	0	0	0	0	3	0	0	1	0	1	1.4601	1.45994
283.15	589.3	2	3	0	2	0	0	0	0	1	0	0	0	0	0	0	0	0	1	0	0	6	0	0	0	0	0	0	2	4	0	0	0	0	0	1	0	1.4252	1.42698
293.15	589.3	2	3	0	2	0	0	0	0	1	0	0	0	0	0	0	0	0	1	0	0	6	0	0	0	0	0	0	2	4	0	0	0	0	0	1	0	1.4226	1.42449
298.15	589.3	2	3	0	2	0	0	0	0	1	0	0	0	0	0	0	0	0	1	0	0	6	0	0	0	0	0	0	2	4	0	0	0	0	0	1	0	1.4214	1.4229
303.15	589.3	2	3	0	2	0	0	0	0	1	0	0	0	0	0	0	0	0	1	0	0	6	0	0	0	0	0	0	2	4	0	0	0	0	0	1	0	1.42	1.42227
313.15	589.3	2	3	0	2	0	0	0	0	1	0	0	0	0	0	0	0	0	1	0	0	6	0	0	0	0	0	0	2	4	0	0	0	0	0	1	0	1.4175	1.41963
323.15	589.3	2	3	0	2	0	0	0	0	1	0	0	0	0	0	0	0	0	1	0	0	6	0	0	0	0	0	0	2	4	0	0	0	0	0	1	0	1.4148	1.41564
333.15	589.3	2	3	0	2	0	0	0	0	1	0	0	0	0	0	0	0	0	1	0	0	6	0	0	0	0	0	0	2	4	0	0	0	0	0	1	0	1.4124	1.41355
343.15	589.3	2	3	0	2	0	0	0	0	1	0	0	0	0	0	0	0	0	1	0	0	6	0	0	0	0	0	0	2	4	0	0	0	0	0	1	0	1.4097	1.41069
353.15	589.3	2	3	0	2	0	0	0	0	1	0	0	0	0	0	0	0	0	1	0	0	6	0	0	0	0	0	0	2	4	0	0	0	0	0	1	0	1.4072	1.40845
283.15	589.3	2	3	0	2	0	0	0	0	1	0	0	0	0	0	0	0	0	1	0	0	6	0	0	0	0	0	0	2	0	0	3	0	0	0	1	1	1.4312	1.43191
293.15	589.3	2	3	0	2	0	0	0	0	1	0	0	0	0	0	0	0	0	1	0	0	6	0	0	0	0	0	0	2	0	0	3	0	0	0	1	1	1.4282	1.4294
298.15	589.3	2	3	0	2	0	0	0	0	1	0	0	0	0	0	0	0	0	1	0	0	6	0	0	0	0	0	0	2	0	0	3	0	0	0	1	1	1.4269	1.42808
303.15	589.3	2	3	0	2	0	0	0	0	1	0	0	0	0	0	0	0	0	1	0	0	6	0	0	0	0	0	0	2	0	0	3	0	0	0	1	1	1.4254	1.4262
313.15	589.3	2	3	0	2	0	0	0	0	1	0	0	0	0	0	0	0	0	1	0	0	6	0	0	0	0	0	0	2	0	0	3	0	0	0	1	1	1.4228	1.42382
323.15	589.3	2	3	0	2	0	0	0	0	1	0	0	0	0	0	0	0	0	1	0	0	6	0	0	0	0	0	0	2	0	0	3	0	0	0	1	1	1.4196	1.42031
333.15	589.3	2	3	0	2	0	0	0	0	1	0	0	0	0	0	0	0	0	1	0	0	6	0	0	0	0	0	0	2	0	0	3	0	0	0	1	1	1.4172	1.41762
343.15	589.3	2	3	0	2	0	0	0	0	1	0	0	0	0	0	0	0	0	1	0	0	6	0	0	0	0	0	0	2	0	0	3	0	0	0	1	1	1.4147	1.41476
353.15	589.3	2	3	0	2	0	0	0	0	1	0	0	0	0	0	0	0	0	1	0	0	6	0	0	0	0	0	0	2	0	0	3	0	0	0	1	1	1.4118	1.41124
283.15	589.3	1	3	0	2	0	0	0	0	1	0	0	0	0	0	0	0	0	1	0	0	6	0	0	0	0	0	0	2	0	0	5	0	0	0	0	1	1.4455	1.447
293.15	589.3	1	3	0	2	0	0	0	0	1	0	0	0	0	0	0	0	0	1	0	0	6	0	0	0	0	0	0	2	0	0	5	0	0	0	0	1	1.4426	1.44477
298.15	589.3	1	3	0	2	0	0	0	0	1	0	0	0	0	0	0	0	0	1	0	0	6	0	0	0	0	0	0	2	0	0	5	0	0	0	0	1	1.4414	1.44245
303.15	589.3	1	3	0	2	0	0	0	0	1	0	0	0	0	0	0	0	0	1	0	0	6	0	0	0	0	0	0	2	0	0	5	0	0	0	0	1	1.44	1.44099
313.15	589.3	1	3	0	2	0	0	0	0	1	0	0	0	0	0	0	0	0	1	0	0	6	0	0	0	0	0	0	2	0	0	5	0	0	0	0	1	1.4371	1.43813
323.15	589.3	1	3	0	2	0	0	0	0	1	0	0	0	0	0	0	0	0	1	0	0	6	0	0	0	0	0	0	2	0	0	5	0	0	0	0	1	1.4344	1.4364
333.15	589.3	1	3	0	2	0	0	0	0	1	0	0	0	0	0	0	0	0	1	0	0	6	0	0	0	0	0	0	2	0	0	5	0	0	0	0	1	1.4316	1.43379
343.15	589.3	1	3	0	2	0	0	0	0	1	0	0	0	0	0	0	0	0	1	0	0	6	0	0	0	0	0	0	2	0	0	5	0	0	0	0	1	1.4292	1.43119
353.15	589.3	1	3	0	2	0	0	0	0	1	0	0	0	0	0	0	0	0	1	0	0	6	0	0	0	0	0	0	2	0	0	5	0	0	0	0	1	1.4265	1.42816
288.15	589.3	1	2	0	2	0	0	0	1	0	0	0	0	0	0	0	0	0	1	0	0	6	0	0	0	0	0	0	2	4	0	0	0	0	0	1	0	1.4307	1.42999
293.15	589.3	1	2	0	2	0	0	0	1	0	0	0	0	0	0	0	0	0	1	0	0	6	0	0	0	0	0	0	2	4	0	0	0	0	0	1	0	1.4291	1.42926
298.1	589.3	1	2	0	2	0	0	0	1	0	0	0	0	0	0	0	0	0	1	0	0	6	0	0	0	0	0	0	2	4	0	0	0	0	0	1	0	1.427	1.42852
298.15	589.3	1	2	0	2	0	0	0	1	0	0	0	0	0	0	0	0	0	1	0	0	6	0	0	0	0	0	0	2	4	0	0	0	0	0	1	0	1.4275	1.42812
303.15	589.3	1	2	0	2	0	0	0	1	0	0	0	0	0	0	0	0	0	1	0	0	6	0	0	0	0	0	0	2	4	0	0	0	0	0	1	0	1.4263	1.42709
308.15	589.3	1	2	0	2	0	0	0	1	0	0	0	0	0	0	0	0	0	1	0	0	6	0	0	0	0	0	0	2	4	0	0	0	0	0	1	0	1.4249	1.42436
313.15	589.3	1	2	0	2	0	0	0	1	0	0	0	0	0	0	0	0	0	1	0	0	6	0	0	0	0	0	0	2	4	0	0	0	0	0	1	0	1.4234	1.42495
318.15	589.3	1	2	0	2	0	0	0	1	0	0	0	0	0	0	0	0	0	1	0	0	6	0	0	0	0	0	0	2	4	0	0	0	0	0	1	0	1.4222	1.42124
323.15	589.3	1	2	0	2	0	0	0	1	0	0	0	0	0	0	0	0	0	1	0	0	6	0	0	0	0	0	0	2	4	0	0	0	0	0	1	0	1.4208	1.4216
328.15	589.3	1	2	0	2	0	0	0	1	0	0	0	0	0	0	0	0	0	1	0	0	6	0	0	0	0	0	0	2	4	0	0	0	0	0	1	0	1.4194	1.41918
333.15	589.3	1	2	0	2	0	0	0	1	0	0	0	0	0	0	0	0	0	1	0	0	6	0	0	0	0	0	0	2	4	0	0	0	0	0	1	0	1.4181	1.41859
338.15	589.3	1	2	0	2	0	0	0	1	0	0	0	0	0	0	0	0	0	1	0	0	6	0	0	0	0	0	0	2	4	0	0	0	0	0	1	0	1.4169	1.41595
343.15	589.3	1	2	0	2	0	0	0	1	0	0	0	0	0	0	0	0	0	1	0	0	6	0	0	0	0	0	0	2	4	0	0	0	0	0	1	0	1.4156	1.41589
348.15	589.3	1	2	0	2	0	0	0	1	0	0	0	0	0	0	0	0	0	1	0	0	6	0	0	0	0	0	0	2	4	0	0	0	0	0	1	0	1.4143	1.41463
288.15	589.3	1	2	0	2	0	0	0	1	0	0	0	0	0	0	0	0	0	1	0	0	6	0	0	0	0	0	0	2	0	0	3	0	0	0	1	1	1.4365	1.4339
293.15	589.3	1	2	0	2	0	0	0	1	0	0	0	0	0	0	0	0	0	1	0	0	6	0	0	0	0	0	0	2	0	0	3	0	0	0	1	1	1.4346	1.4332
298.1	589.3	1	2	0	2	0	0	0	1	0	0	0	0	0	0	0	0	0	1	0	0	6	0	0	0	0	0	0	2	0	0	3	0	0	0	1	1	1.429	1.43279
298.15	589.3	1	2	0	2	0	0	0	1	0	0	0	0	0	0	0	0	0	1	0	0	6	0	0	0	0	0	0	2	0	0	3	0	0	0	1	1	1.4333	1.43239
303.15	589.3	1	2	0	2	0	0	0	1	0	0	0	0	0	0	0	0	0	1	0	0	6	0	0	0	0	0	0	2	0	0	3	0	0	0	1	1	1.4318	1.43075
308.15	589.3	1	2	0	2	0	0	0	1	0	0	0	0	0	0	0	0	0	1	0	0	6	0	0	0	0	0	0	2	0	0	3	0	0	0	1	1	1.4305	1.42801
313.15	589.3	1	2	0	2	0	0	0	1	0	0	0	0	0	0	0	0	0	1	0	0	6	0	0	0	0	0	0	2	0	0	3	0	0	0	1	1	1.4292	1.4285
318.15	589.3	1	2	0	2	0	0	0	1	0	0	0	0	0	0	0	0	0	1	0	0	6	0	0	0	0	0	0	2	0	0	3	0	0	0	1	1	1.4276	1.42479
323.15	589.3	1	2	0	2	0	0	0	1	0	0	0	0	0	0	0	0	0	1	0	0	6	0	0	0	0	0	0	2	0	0	3	0	0	0	1	1	1.4261	1.42632
328.15	589.3	1	2	0	2	0	0	0	1	0	0	0	0	0	0	0	0	0	1	0	0	6	0	0	0	0	0	0	2	0	0	3	0	0	0	1	1	1.4248	1.42373
333.15	589.3	1	2	0	2	0	0	0	1	0	0	0	0	0	0	0	0	0	1	0	0	6	0	0	0	0	0	0	2	0	0	3	0	0	0	1	1	1.4235	1.42353
338.15	589.3	1	2	0	2	0	0	0	1	0	0	0	0	0	0	0	0	0	1	0	0	6	0	0	0	0	0	0	2	0	0	3	0	0	0	1	1	1.4222	1.42089
343.15	589.3	1	2	0	2	0	0	0	1	0	0	0	0	0	0	0	0	0	1	0	0	6	0	0	0	0	0	0	2	0	0	3	0	0	0	1	1	1.4207	1.42034
348.15	589.3	1	2	0	2	0	0	0	1	0	0	0	0	0	0	0	0	0	1	0	0	6	0	0	0	0	0	0	2	0	0	3	0	0	0	1	1	1.4192	1.41819
283.15	589.3	1	2	0	4	0	0	0	1	1	0	0	0	0	0	0	0	0	0	0	0	9	0	0	0	0	0	0	1	0	0	3	0	0	0	1	1	1.4004	1.40147
288.15	589.3	1	2	0	4	0	0	0	1	1	0	0	0	0	0	0	0	0	0	0	0	9	0	0	0	0	0	0	1	0	0	3	0	0	0	1	1	1.39909	1.40082
293.15	589.3	1	2	0	4	0	0	0	1	1	0	0	0	0	0	0	0	0	0	0	0	9	0	0	0	0	0	0	1	0	0	3	0	0	0	1	1	1.39776	1.39888
298.15	589.3	1	2	0	4	0	0	0	1	1	0	0	0	0	0	0	0	0	0	0	0	9	0	0	0	0	0	0	1	0	0	3	0	0	0	1	1	1.39644	1.39758
303.15	589.3	1	2	0	4	0	0	0	1	1	0	0	0	0	0	0	0	0	0	0	0	9	0	0	0	0	0	0	1	0	0	3	0	0	0	1	1	1.39512	1.39448
308.15	589.3	1	2	0	4	0	0	0	1	1	0	0	0	0	0	0	0	0	0	0	0	9	0	0	0	0	0	0	1	0	0	3	0	0	0	1	1	1.39381	1.39468
313.15	589.3	1	2	0	4	0	0	0	1	1	0	0	0	0	0	0	0	0	0	0	0	9	0	0	0	0	0	0	1	0	0	3	0	0	0	1	1	1.39249	1.39384
318.15	589.3	1	2	0	4	0	0	0	1	1	0	0	0	0	0	0	0	0	0	0	0	9	0	0	0	0	0	0	1	0	0	3	0	0	0	1	1	1.39118	1.39384
323.15	589.3	1	2	0	4	0	0	0	1	1	0	0	0	0	0	0	0	0	0	0	0	9	0	0	0	0	0	0	1	0	0	3	0	0	0	1	1	1.38989	1.39146
328.15	589.3	1	2	0	4	0	0	0	1	1	0	0	0	0	0	0	0	0	0	0	0	9	0	0	0	0	0	0	1	0	0	3	0	0	0	1	1	1.38858	1.39016
333.15	589.3	1	2	0	4	0	0	0	1	1	0	0	0	0	0	0	0	0	0	0	0	9	0	0	0	0	0	0	1	0	0	3	0	0	0	1	1	1.38727	1.38686
338.15	589.3	1	2	0	4	0	0	0	1	1	0	0	0	0	0	0	0	0	0	0	0	9	0	0	0	0	0	0	1	0	0	3	0	0	0	1	1	1.386	1.38609
343.15	589.3	1	2	0	4	0	0	0	1	1	0	0	0	0	0	0	0	0	0	0	0	9	0	0	0	0	0	0	1	0	0	3	0	0	0	1	1	1.38471	1.38637
348.15	589.3	1	2	0	4	0	0	0	1	1	0	0	0	0	0	0	0	0	0	0	0	9	0	0	0	0	0	0	1	0	0	3	0	0	0	1	1	1.38343	1.38613
353.15	589.3	1	2	0	4	0	0	0	1	1	0	0	0	0	0	0	0	0	0	0	0	9	0	0	0	0	0	0	1	0	0	3	0	0	0	1	1	1.38216	1.38493
283.15	589.3	1	2	0	4	0	0	0	1	0	0	0	1	0	0	0	0	0	0	0	0	9	0	0	0	0	0	0	0	0	0	3	0	0	0	1	1	1.41083	1.41351
288.15	589.3	1	2	0	4	0	0	0	1	0	0	0	1	0	0	0	0	0	0	0	0	9	0	0	0	0	0	0	0	0	0	3	0	0	0	1	1	1.40948	1.41056
293.15	589.3	1	2	0	4	0	0	0	1	0	0	0	1	0	0	0	0	0	0	0	0	9	0	0	0	0	0	0	0	0	0	3	0	0	0	1	1	1.40814	1.40872
298.15	589.3	1	2	0	4	0	0	0	1	0	0	0	1	0	0	0	0	0	0	0	0	9	0	0	0	0	0	0	0	0	0	3	0	0	0	1	1	1.40683	1.40868
303.15	589.3	1	2	0	4	0	0	0	1	0	0	0	1	0	0	0	0	0	0	0	0	9	0	0	0	0	0	0	0	0	0	3	0	0	0	1	1	1.40548	1.40358
308.15	589.3	1	2	0	4	0	0	0	1	0	0	0	1	0	0	0	0	0	0	0	0	9	0	0	0	0	0	0	0	0	0	3	0	0	0	1	1	1.40417	1.40357
313.15	589.3	1	2	0	4	0	0	0	1	0	0	0	1	0	0	0	0	0	0	0	0	9	0	0	0	0	0	0	0	0	0	3	0	0	0	1	1	1.40284	1.40193
318.15	589.3	1	2	0	4	0	0	0	1	0	0	0	1	0	0	0	0	0	0	0	0	9	0	0	0	0	0	0	0	0	0	3	0	0	0	1	1	1.40152	1.40193
323.15	589.3	1	2	0	4	0	0	0	1	0	0	0	1	0	0	0	0	0	0	0	0	9	0	0	0	0	0	0	0	0	0	3	0	0	0	1	1	1.4002	1.39975
328.15	589.3	1	2	0	4	0	0	0	1	0	0	0	1	0	0	0	0	0	0	0	0	9	0	0	0	0	0	0	0	0	0	3	0	0	0	1	1	1.39885	1.39847
333.15	589.3	1	2	0	4	0	0	0	1	0	0	0	1	0	0	0	0	0	0	0	0	9	0	0	0	0	0	0	0	0	0	3	0	0	0	1	1	1.39752	1.39524
338.15	589.3	1	2	0	4	0	0	0	1	0	0	0	1	0	0	0	0	0	0	0	0	9	0	0	0	0	0	0	0	0	0	3	0	0	0	1	1	1.39619	1.39421
343.15	589.3	1	2	0	4	0	0	0	1	0	0	0	1	0	0	0	0	0	0	0	0	9	0	0	0	0	0	0	0	0	0	3	0	0	0	1	1	1.39487	1.3935
348.15	589.3	1	2	0	4	0	0	0	1	0	0	0	1	0	0	0	0	0	0	0	0	9	0	0	0	0	0	0	0	0	0	3	0	0	0	1	1	1.39355	1.38906
353.15	589.3	1	2	0	4	0	0	0	1	0	0	0	1	0	0	0	0	0	0	0	0	9	0	0	0	0	0	0	0	0	0	3	0	0	0	1	1	1.39221	1.38736
283.15	589.3	2	2	0	2	0	0	0	0	1	0	0	0	0	0	0	0	0	1	0	0	6	0	0	0	0	0	0	2	4	0	0	0	0	0	1	0	1.4254	1.42447
293.15	589.3	2	2	0	2	0	0	0	0	1	0	0	0	0	0	0	0	0	1	0	0	6	0	0	0	0	0	0	2	4	0	0	0	0	0	1	0	1.423	1.42172
298.15	589.3	2	2	0	2	0	0	0	0	1	0	0	0	0	0	0	0	0	1	0	0	6	0	0	0	0	0	0	2	4	0	0	0	0	0	1	0	1.4219	1.42083
303.15	589.3	2	2	0	2	0	0	0	0	1	0	0	0	0	0	0	0	0	1	0	0	6	0	0	0	0	0	0	2	4	0	0	0	0	0	1	0	1.4203	1.41927
313.15	589.3	2	2	0	2	0	0	0	0	1	0	0	0	0	0	0	0	0	1	0	0	6	0	0	0	0	0	0	2	4	0	0	0	0	0	1	0	1.418	1.41684
323.15	589.3	2	2	0	2	0	0	0	0	1	0	0	0	0	0	0	0	0	1	0	0	6	0	0	0	0	0	0	2	4	0	0	0	0	0	1	0	1.4152	1.41355
333.15	589.3	2	2	0	2	0	0	0	0	1	0	0	0	0	0	0	0	0	1	0	0	6	0	0	0	0	0	0	2	4	0	0	0	0	0	1	0	1.4127	1.41064
343.15	589.3	2	2	0	2	0	0	0	0	1	0	0	0	0	0	0	0	0	1	0	0	6	0	0	0	0	0	0	2	4	0	0	0	0	0	1	0	1.4102	1.40827
353.15	589.3	2	2	0	2	0	0	0	0	1	0	0	0	0	0	0	0	0	1	0	0	6	0	0	0	0	0	0	2	4	0	0	0	0	0	1	0	1.4077	1.40665
283.15	589.3	2	2	0	2	0	0	0	0	1	0	0	0	0	0	0	0	0	1	0	0	6	0	0	0	0	0	0	2	0	0	3	0	0	0	1	1	1.4311	1.43005
293.15	589.3	2	2	0	2	0	0	0	0	1	0	0	0	0	0	0	0	0	1	0	0	6	0	0	0	0	0	0	2	0	0	3	0	0	0	1	1	1.4286	1.42729
298.15	589.3	2	2	0	2	0	0	0	0	1	0	0	0	0	0	0	0	0	1	0	0	6	0	0	0	0	0	0	2	0	0	3	0	0	0	1	1	1.4273	1.42666
303.15	589.3	2	2	0	2	0	0	0	0	1	0	0	0	0	0	0	0	0	1	0	0	6	0	0	0	0	0	0	2	0	0	3	0	0	0	1	1	1.426	1.42424
313.15	589.3	2	2	0	2	0	0	0	0	1	0	0	0	0	0	0	0	0	1	0	0	6	0	0	0	0	0	0	2	0	0	3	0	0	0	1	1	1.4234	1.42208
323.15	589.3	2	2	0	2	0	0	0	0	1	0	0	0	0	0	0	0	0	1	0	0	6	0	0	0	0	0	0	2	0	0	3	0	0	0	1	1	1.4206	1.41907
333.15	589.3	2	2	0	2	0	0	0	0	1	0	0	0	0	0	0	0	0	1	0	0	6	0	0	0	0	0	0	2	0	0	3	0	0	0	1	1	1.418	1.41598
343.15	589.3	2	2	0	2	0	0	0	0	1	0	0	0	0	0	0	0	0	1	0	0	6	0	0	0	0	0	0	2	0	0	3	0	0	0	1	1	1.4154	1.41384
353.15	589.3	2	2	0	2	0	0	0	0	1	0	0	0	0	0	0	0	0	1	0	0	6	0	0	0	0	0	0	2	0	0	3	0	0	0	1	1	1.4128	1.41021
288.15	589.3	2	2	0	0	0	0	0	0	1	0	0	0	0	0	0	0	0	0	0	0	0	1	0	0	0	0	0	0	0	0	3	0	0	0	1	1	1.5201	1.51679
293.15	589.3	2	2	0	0	0	0	0	0	1	0	0	0	0	0	0	0	0	0	0	0	0	1	0	0	0	0	0	0	0	0	3	0	0	0	1	1	1.5185	1.51599
298.15	589.3	2	2	0	0	0	0	0	0	1	0	0	0	0	0	0	0	0	0	0	0	0	1	0	0	0	0	0	0	0	0	3	0	0	0	1	1	1.516	1.51368
303.15	589.3	2	2	0	0	0	0	0	0	1	0	0	0	0	0	0	0	0	0	0	0	0	1	0	0	0	0	0	0	0	0	3	0	0	0	1	1	1.5142	1.51303
308.15	589.3	2	2	0	0	0	0	0	0	1	0	0	0	0	0	0	0	0	0	0	0	0	1	0	0	0	0	0	0	0	0	3	0	0	0	1	1	1.5121	1.51305
313.15	589.3	2	2	0	0	0	0	0	0	1	0	0	0	0	0	0	0	0	0	0	0	0	1	0	0	0	0	0	0	0	0	3	0	0	0	1	1	1.5103	1.50969
318.15	589.3	2	2	0	0	0	0	0	0	1	0	0	0	0	0	0	0	0	0	0	0	0	1	0	0	0	0	0	0	0	0	3	0	0	0	1	1	1.5083	1.50883
323.15	589.3	2	2	0	0	0	0	0	0	1	0	0	0	0	0	0	0	0	0	0	0	0	1	0	0	0	0	0	0	0	0	3	0	0	0	1	1	1.5069	1.50399
328.15	589.3	2	2	0	0	0	0	0	0	1	0	0	0	0	0	0	0	0	0	0	0	0	1	0	0	0	0	0	0	0	0	3	0	0	0	1	1	1.5046	1.50238
283.15	589.3	1	2	0	2	0	0	0	0	1	0	0	0	0	0	0	0	0	1	0	0	6	0	0	0	0	0	0	2	0	0	5	0	0	0	0	1	1.4475	1.44625
293.15	589.3	1	2	0	2	0	0	0	0	1	0	0	0	0	0	0	0	0	1	0	0	6	0	0	0	0	0	0	2	0	0	5	0	0	0	0	1	1.445	1.44366
298.15	589.3	1	2	0	2	0	0	0	0	1	0	0	0	0	0	0	0	0	1	0	0	6	0	0	0	0	0	0	2	0	0	5	0	0	0	0	1	1.4436	1.44179
303.15	589.3	1	2	0	2	0	0	0	0	1	0	0	0	0	0	0	0	0	1	0	0	6	0	0	0	0	0	0	2	0	0	5	0	0	0	0	1	1.4421	1.43979
313.15	589.3	1	2	0	2	0	0	0	0	1	0	0	0	0	0	0	0	0	1	0	0	6	0	0	0	0	0	0	2	0	0	5	0	0	0	0	1	1.4394	1.43637
323.15	589.3	1	2	0	2	0	0	0	0	1	0	0	0	0	0	0	0	0	1	0	0	6	0	0	0	0	0	0	2	0	0	5	0	0	0	0	1	1.4366	1.43501
333.15	589.3	1	2	0	2	0	0	0	0	1	0	0	0	0	0	0	0	0	1	0	0	6	0	0	0	0	0	0	2	0	0	5	0	0	0	0	1	1.434	1.43219
343.15	589.3	1	2	0	2	0	0	0	0	1	0	0	0	0	0	0	0	0	1	0	0	6	0	0	0	0	0	0	2	0	0	5	0	0	0	0	1	1.4314	1.43027
353.15	589.3	1	2	0	2	0	0	0	0	1	0	0	0	0	0	0	0	0	1	0	0	6	0	0	0	0	0	0	2	0	0	5	0	0	0	0	1	1.4287	1.42724
283.15	589.3	1	4	0	2	0	0	0	0	1	0	0	0	0	0	0	0	0	1	0	0	6	0	0	0	0	0	0	2	0	0	5	0	0	0	0	1	1.4458	1.44643
293.15	589.3	1	4	0	2	0	0	0	0	1	0	0	0	0	0	0	0	0	1	0	0	6	0	0	0	0	0	0	2	0	0	5	0	0	0	0	1	1.4433	1.44421
298.15	589.3	1	4	0	2	0	0	0	0	1	0	0	0	0	0	0	0	0	1	0	0	6	0	0	0	0	0	0	2	0	0	5	0	0	0	0	1	1.4417	1.44237
303.15	589.3	1	4	0	2	0	0	0	0	1	0	0	0	0	0	0	0	0	1	0	0	6	0	0	0	0	0	0	2	0	0	5	0	0	0	0	1	1.4404	1.44091
313.15	589.3	1	4	0	2	0	0	0	0	1	0	0	0	0	0	0	0	0	1	0	0	6	0	0	0	0	0	0	2	0	0	5	0	0	0	0	1	1.4375	1.43804
323.15	589.3	1	4	0	2	0	0	0	0	1	0	0	0	0	0	0	0	0	1	0	0	6	0	0	0	0	0	0	2	0	0	5	0	0	0	0	1	1.435	1.43595
333.15	589.3	1	4	0	2	0	0	0	0	1	0	0	0	0	0	0	0	0	1	0	0	6	0	0	0	0	0	0	2	0	0	5	0	0	0	0	1	1.432	1.43375
343.15	589.3	1	4	0	2	0	0	0	0	1	0	0	0	0	0	0	0	0	1	0	0	6	0	0	0	0	0	0	2	0	0	5	0	0	0	0	1	1.4294	1.43115
353.15	589.3	1	4	0	2	0	0	0	0	1	0	0	0	0	0	0	0	0	1	0	0	6	0	0	0	0	0	0	2	0	0	5	0	0	0	0	1	1.4267	1.4279
298.1	589.3	1	3	0	0	0	0	0	0	0	0	0	0	0	0	0	0	0	1	3	0	0	0	0	0	0	0	0	0	0	0	3	0	0	0	1	1	1.5258	1.52449
293	589.3	2	6	0	0	0	0	0	0	1	1	0	0	0	0	0	0	0	1	2	0	0	0	0	0	0	0	0	0	0	0	3	0	0	0	1	1	1.514	1.51589
303	589.3	2	6	0	0	0	0	0	0	1	1	0	0	0	0	0	0	0	1	2	0	0	0	0	0	0	0	0	0	0	0	3	0	0	0	1	1	1.51	1.51185
313	589.3	2	6	0	0	0	0	0	0	1	1	0	0	0	0	0	0	0	1	2	0	0	0	0	0	0	0	0	0	0	0	3	0	0	0	1	1	1.507	1.50593
323	589.3	2	6	0	0	0	0	0	0	1	1	0	0	0	0	0	0	0	1	2	0	0	0	0	0	0	0	0	0	0	0	3	0	0	0	1	1	1.503	1.50369
333	589.3	2	6	0	0	0	0	0	0	1	1	0	0	0	0	0	0	0	1	2	0	0	0	0	0	0	0	0	0	0	0	3	0	0	0	1	1	1.5	1.49934
293	589.3	2	4	0	0	0	0	0	0	1	1	0	0	0	0	0	0	0	1	2	0	0	0	0	0	0	0	0	0	0	0	3	0	0	0	1	1	1.522	1.52233
303	589.3	2	4	0	0	0	0	0	0	1	1	0	0	0	0	0	0	0	1	2	0	0	0	0	0	0	0	0	0	0	0	3	0	0	0	1	1	1.518	1.51842
313	589.3	2	4	0	0	0	0	0	0	1	1	0	0	0	0	0	0	0	1	2	0	0	0	0	0	0	0	0	0	0	0	3	0	0	0	1	1	1.513	1.51291
323	589.3	2	4	0	0	0	0	0	0	1	1	0	0	0	0	0	0	0	1	2	0	0	0	0	0	0	0	0	0	0	0	3	0	0	0	1	1	1.507	1.51069
333	589.3	2	4	0	0	0	0	0	0	1	1	0	0	0	0	0	0	0	1	2	0	0	0	0	0	0	0	0	0	0	0	3	0	0	0	1	1	1.504	1.50316
283.15	589.3	2	3	0	2	0	0	0	0	1	0	0	0	0	0	0	0	0	1	0	0	6	0	0	0	0	0	0	2	4	0	0	0	0	0	1	0	1.429	1.42698
293.15	589.3	2	3	0	2	0	0	0	0	1	0	0	0	0	0	0	0	0	1	0	0	6	0	0	0	0	0	0	2	4	0	0	0	0	0	1	0	1.4265	1.42449
298.15	589.3	2	3	0	2	0	0	0	0	1	0	0	0	0	0	0	0	0	1	0	0	6	0	0	0	0	0	0	2	4	0	0	0	0	0	1	0	1.4253	1.4229
303.15	589.3	2	3	0	2	0	0	0	0	1	0	0	0	0	0	0	0	0	1	0	0	6	0	0	0	0	0	0	2	4	0	0	0	0	0	1	0	1.424	1.42227
313.15	589.3	2	3	0	2	0	0	0	0	1	0	0	0	0	0	0	0	0	1	0	0	6	0	0	0	0	0	0	2	4	0	0	0	0	0	1	0	1.4211	1.41963
323.15	589.3	2	3	0	2	0	0	0	0	1	0	0	0	0	0	0	0	0	1	0	0	6	0	0	0	0	0	0	2	4	0	0	0	0	0	1	0	1.4191	1.41564
333.15	589.3	2	3	0	2	0	0	0	0	1	0	0	0	0	0	0	0	0	1	0	0	6	0	0	0	0	0	0	2	4	0	0	0	0	0	1	0	1.4165	1.41355
343.15	589.3	2	3	0	2	0	0	0	0	1	0	0	0	0	0	0	0	0	1	0	0	6	0	0	0	0	0	0	2	4	0	0	0	0	0	1	0	1.4138	1.41069
353.15	589.3	2	3	0	2	0	0	0	0	1	0	0	0	0	0	0	0	0	1	0	0	6	0	0	0	0	0	0	2	4	0	0	0	0	0	1	0	1.4113	1.40845
283.15	589.3	1	3	0	2	0	0	0	0	1	0	0	0	0	0	0	0	0	1	0	0	6	0	0	0	0	0	0	2	0	0	5	0	0	0	0	1	1.448	1.447
293.15	589.3	1	3	0	2	0	0	0	0	1	0	0	0	0	0	0	0	0	1	0	0	6	0	0	0	0	0	0	2	0	0	5	0	0	0	0	1	1.4459	1.44477
298.15	589.3	1	3	0	2	0	0	0	0	1	0	0	0	0	0	0	0	0	1	0	0	6	0	0	0	0	0	0	2	0	0	5	0	0	0	0	1	1.4446	1.44245
303.15	589.3	1	3	0	2	0	0	0	0	1	0	0	0	0	0	0	0	0	1	0	0	6	0	0	0	0	0	0	2	0	0	5	0	0	0	0	1	1.4433	1.44099
313.15	589.3	1	3	0	2	0	0	0	0	1	0	0	0	0	0	0	0	0	1	0	0	6	0	0	0	0	0	0	2	0	0	5	0	0	0	0	1	1.4406	1.43813
323.15	589.3	1	3	0	2	0	0	0	0	1	0	0	0	0	0	0	0	0	1	0	0	6	0	0	0	0	0	0	2	0	0	5	0	0	0	0	1	1.438	1.4364
333.15	589.3	1	3	0	2	0	0	0	0	1	0	0	0	0	0	0	0	0	1	0	0	6	0	0	0	0	0	0	2	0	0	5	0	0	0	0	1	1.4353	1.43379
343.15	589.3	1	3	0	2	0	0	0	0	1	0	0	0	0	0	0	0	0	1	0	0	6	0	0	0	0	0	0	2	0	0	5	0	0	0	0	1	1.4326	1.43119
353.15	589.3	1	3	0	2	0	0	0	0	1	0	0	0	0	0	0	0	0	1	0	0	6	0	0	0	0	0	0	2	0	0	5	0	0	0	0	1	1.4301	1.42816
298	589.3	4	0	0	0	0	0	0	0	1	0	0	0	0	0	0	0	0	0	0	0	0	1	0	0	0	0	0	1	0	0	5	4	0	0	1	1	1.546	1.54102
308	589.3	4	0	0	0	0	0	0	0	1	0	0	0	0	0	0	0	0	0	0	0	0	1	0	0	0	0	0	1	0	0	5	4	0	0	1	1	1.543	1.53985
313	589.3	4	0	0	0	0	0	0	0	1	0	0	0	0	0	0	0	0	0	0	0	0	1	0	0	0	0	0	1	0	0	5	4	0	0	1	1	1.5414	1.53883
333	589.3	4	0	0	0	0	0	0	0	1	0	0	0	0	0	0	0	0	0	0	0	0	1	0	0	0	0	0	1	0	0	5	4	0	0	1	1	1.5354	1.52913
298	589.3	5	0	0	0	0	0	0	0	1	0	0	0	0	0	0	0	0	0	0	0	0	0	0	0	0	0	0	1	0	0	5	4	0	0	1	1	1.5339	1.53081
308	589.3	5	0	0	0	0	0	0	0	1	0	0	0	0	0	0	0	0	0	0	0	0	0	0	0	0	0	0	1	0	0	5	4	0	0	1	1	1.5305	1.53123
313	589.3	5	0	0	0	0	0	0	0	1	0	0	0	0	0	0	0	0	0	0	0	0	0	0	0	0	0	0	1	0	0	5	4	0	0	1	1	1.5288	1.53039
333	589.3	5	0	0	0	0	0	0	0	1	0	0	0	0	0	0	0	0	0	0	0	0	0	0	0	0	0	0	1	0	0	5	4	0	0	1	1	1.5237	1.52203
293.15	589.3	0	6	0	0	0	0	0	1	0	0	0	0	0	0	0	0	0	0	0	0	0	1	0	0	0	0	0	0	0	0	3	0	0	1	0	1	1.5093	1.50837
298.15	589.3	0	6	0	0	0	0	0	1	0	0	0	0	0	0	0	0	0	0	0	0	0	1	0	0	0	0	0	0	0	0	3	0	0	1	0	1	1.508	1.50485
303.15	589.3	0	6	0	0	0	0	0	1	0	0	0	0	0	0	0	0	0	0	0	0	0	1	0	0	0	0	0	0	0	0	3	0	0	1	0	1	1.5067	1.50539
308.15	589.3	0	6	0	0	0	0	0	1	0	0	0	0	0	0	0	0	0	0	0	0	0	1	0	0	0	0	0	0	0	0	3	0	0	1	0	1	1.5054	1.50489
313.15	589.3	0	6	0	0	0	0	0	1	0	0	0	0	0	0	0	0	0	0	0	0	0	1	0	0	0	0	0	0	0	0	3	0	0	1	0	1	1.5041	1.50415
318.15	589.3	0	6	0	0	0	0	0	1	0	0	0	0	0	0	0	0	0	0	0	0	0	1	0	0	0	0	0	0	0	0	3	0	0	1	0	1	1.5028	1.50498
323.15	589.3	0	6	0	0	0	0	0	1	0	0	0	0	0	0	0	0	0	0	0	0	0	1	0	0	0	0	0	0	0	0	3	0	0	1	0	1	1.5015	1.50181
328.15	589.3	0	6	0	0	0	0	0	1	0	0	0	0	0	0	0	0	0	0	0	0	0	1	0	0	0	0	0	0	0	0	3	0	0	1	0	1	1.5002	1.50201
333.15	589.3	0	6	0	0	0	0	0	1	0	0	0	0	0	0	0	0	0	0	0	0	0	1	0	0	0	0	0	0	0	0	3	0	0	1	0	1	1.4989	1.50116
283.15	589.3	2	2	0	2	0	0	0	0	1	0	0	0	0	0	0	0	0	1	0	0	6	0	0	0	0	0	0	2	4	0	0	0	0	0	1	0	1.421	1.42447
293.15	589.3	2	2	0	2	0	0	0	0	1	0	0	0	0	0	0	0	0	1	0	0	6	0	0	0	0	0	0	2	4	0	0	0	0	0	1	0	1.4183	1.42172
298.15	589.3	2	2	0	2	0	0	0	0	1	0	0	0	0	0	0	0	0	1	0	0	6	0	0	0	0	0	0	2	4	0	0	0	0	0	1	0	1.417	1.42083
303.15	589.3	2	2	0	2	0	0	0	0	1	0	0	0	0	0	0	0	0	1	0	0	6	0	0	0	0	0	0	2	4	0	0	0	0	0	1	0	1.416	1.41927
313.15	589.3	2	2	0	2	0	0	0	0	1	0	0	0	0	0	0	0	0	1	0	0	6	0	0	0	0	0	0	2	4	0	0	0	0	0	1	0	1.4132	1.41684
323.15	589.3	2	2	0	2	0	0	0	0	1	0	0	0	0	0	0	0	0	1	0	0	6	0	0	0	0	0	0	2	4	0	0	0	0	0	1	0	1.4106	1.41355
333.15	589.3	2	2	0	2	0	0	0	0	1	0	0	0	0	0	0	0	0	1	0	0	6	0	0	0	0	0	0	2	4	0	0	0	0	0	1	0	1.4081	1.41064
343.15	589.3	2	2	0	2	0	0	0	0	1	0	0	0	0	0	0	0	0	1	0	0	6	0	0	0	0	0	0	2	4	0	0	0	0	0	1	0	1.4055	1.40827
353.15	589.3	2	2	0	2	0	0	0	0	1	0	0	0	0	0	0	0	0	1	0	0	6	0	0	0	0	0	0	2	4	0	0	0	0	0	1	0	1.4027	1.40665
283.15	589.3	1	2	0	2	0	0	0	0	1	0	0	0	0	0	0	0	0	1	0	0	6	0	0	0	0	0	0	2	0	0	5	0	0	0	0	1	1.445	1.44625
293.15	589.3	1	2	0	2	0	0	0	0	1	0	0	0	0	0	0	0	0	1	0	0	6	0	0	0	0	0	0	2	0	0	5	0	0	0	0	1	1.4424	1.44366
298.15	589.3	1	2	0	2	0	0	0	0	1	0	0	0	0	0	0	0	0	1	0	0	6	0	0	0	0	0	0	2	0	0	5	0	0	0	0	1	1.441	1.44179
303.15	589.3	1	2	0	2	0	0	0	0	1	0	0	0	0	0	0	0	0	1	0	0	6	0	0	0	0	0	0	2	0	0	5	0	0	0	0	1	1.4396	1.43979
313.15	589.3	1	2	0	2	0	0	0	0	1	0	0	0	0	0	0	0	0	1	0	0	6	0	0	0	0	0	0	2	0	0	5	0	0	0	0	1	1.4365	1.43637
323.15	589.3	1	2	0	2	0	0	0	0	1	0	0	0	0	0	0	0	0	1	0	0	6	0	0	0	0	0	0	2	0	0	5	0	0	0	0	1	1.4343	1.43501
333.15	589.3	1	2	0	2	0	0	0	0	1	0	0	0	0	0	0	0	0	1	0	0	6	0	0	0	0	0	0	2	0	0	5	0	0	0	0	1	1.4317	1.43219
343.15	589.3	1	2	0	2	0	0	0	0	1	0	0	0	0	0	0	0	0	1	0	0	6	0	0	0	0	0	0	2	0	0	5	0	0	0	0	1	1.429	1.43027
353.15	589.3	1	2	0	2	0	0	0	0	1	0	0	0	0	0	0	0	0	1	0	0	6	0	0	0	0	0	0	2	0	0	5	0	0	0	0	1	1.4262	1.42724
283.15	589.3	2	1	0	2	0	0	0	0	1	0	0	0	0	0	0	0	0	1	0	0	6	0	0	0	0	0	0	2	0	0	3	0	0	0	1	1	1.4299	1.42999
293.15	589.3	2	1	0	2	0	0	0	0	1	0	0	0	0	0	0	0	0	1	0	0	6	0	0	0	0	0	0	2	0	0	3	0	0	0	1	1	1.4271	1.42728
298.15	589.3	2	1	0	2	0	0	0	0	1	0	0	0	0	0	0	0	0	1	0	0	6	0	0	0	0	0	0	2	0	0	3	0	0	0	1	1	1.4259	1.42639
303.15	589.3	2	1	0	2	0	0	0	0	1	0	0	0	0	0	0	0	0	1	0	0	6	0	0	0	0	0	0	2	0	0	3	0	0	0	1	1	1.4245	1.42445
313.15	589.3	2	1	0	2	0	0	0	0	1	0	0	0	0	0	0	0	0	1	0	0	6	0	0	0	0	0	0	2	0	0	3	0	0	0	1	1	1.422	1.42229
323.15	589.3	2	1	0	2	0	0	0	0	1	0	0	0	0	0	0	0	0	1	0	0	6	0	0	0	0	0	0	2	0	0	3	0	0	0	1	1	1.4193	1.41904
333.15	589.3	2	1	0	2	0	0	0	0	1	0	0	0	0	0	0	0	0	1	0	0	6	0	0	0	0	0	0	2	0	0	3	0	0	0	1	1	1.4167	1.41639
343.15	589.3	2	1	0	2	0	0	0	0	1	0	0	0	0	0	0	0	0	1	0	0	6	0	0	0	0	0	0	2	0	0	3	0	0	0	1	1	1.414	1.41439
353.15	589.3	2	1	0	2	0	0	0	0	1	0	0	0	0	0	0	0	0	1	0	0	6	0	0	0	0	0	0	2	0	0	3	0	0	0	1	1	1.4114	1.41098
283.15	589.3	1	1	0	2	0	0	0	0	1	0	0	0	0	0	0	0	0	1	0	0	6	0	0	0	0	0	0	2	0	0	5	0	0	0	0	1	1.4454	1.4454
293.15	589.3	1	1	0	2	0	0	0	0	1	0	0	0	0	0	0	0	0	1	0	0	6	0	0	0	0	0	0	2	0	0	5	0	0	0	0	1	1.4434	1.44325
298.15	589.3	1	1	0	2	0	0	0	0	1	0	0	0	0	0	0	0	0	1	0	0	6	0	0	0	0	0	0	2	0	0	5	0	0	0	0	1	1.4419	1.4414
303.15	589.3	1	1	0	2	0	0	0	0	1	0	0	0	0	0	0	0	0	1	0	0	6	0	0	0	0	0	0	2	0	0	5	0	0	0	0	1	1.4405	1.43957
313.15	589.3	1	1	0	2	0	0	0	0	1	0	0	0	0	0	0	0	0	1	0	0	6	0	0	0	0	0	0	2	0	0	5	0	0	0	0	1	1.4379	1.43627
323.15	589.3	1	1	0	2	0	0	0	0	1	0	0	0	0	0	0	0	0	1	0	0	6	0	0	0	0	0	0	2	0	0	5	0	0	0	0	1	1.4354	1.43419
333.15	589.3	1	1	0	2	0	0	0	0	1	0	0	0	0	0	0	0	0	1	0	0	6	0	0	0	0	0	0	2	0	0	5	0	0	0	0	1	1.4326	1.43162
343.15	589.3	1	1	0	2	0	0	0	0	1	0	0	0	0	0	0	0	0	1	0	0	6	0	0	0	0	0	0	2	0	0	5	0	0	0	0	1	1.43	1.42905
353.15	589.3	1	1	0	2	0	0	0	0	1	0	0	0	0	0	0	0	0	1	0	0	6	0	0	0	0	0	0	2	0	0	5	0	0	0	0	1	1.4274	1.42624
288.15	589.3	3	3	0	0	0	0	0	0	2	0	0	0	0	0	0	0	0	0	0	0	0	0	0	0	0	0	0	1	0	0	4	1	0	0	0	1	1.51631	1.51451
288.15	589.3	3	3	0	0	0	0	0	0	2	0	0	0	0	0	0	0	0	0	0	0	0	0	0	0	0	0	0	1	0	0	4	1	0	0	0	1	1.51631	1.51451
293.15	589.3	3	3	0	0	0	0	0	0	2	0	0	0	0	0	0	0	0	0	0	0	0	0	0	0	0	0	0	1	0	0	4	1	0	0	0	1	1.5146	1.51146
298.15	589.3	3	3	0	0	0	0	0	0	2	0	0	0	0	0	0	0	0	0	0	0	0	0	0	0	0	0	0	1	0	0	4	1	0	0	0	1	1.51328	1.51105
298.15	589.3	3	3	0	0	0	0	0	0	2	0	0	0	0	0	0	0	0	0	0	0	0	0	0	0	0	0	0	1	0	0	4	1	0	0	0	1	1.5135	1.51105
298.15	589.3	3	3	0	0	0	0	0	0	2	0	0	0	0	0	0	0	0	0	0	0	0	0	0	0	0	0	0	1	0	0	4	1	0	0	0	1	1.5135	1.51105
303.15	589.3	3	3	0	0	0	0	0	0	2	0	0	0	0	0	0	0	0	0	0	0	0	0	0	0	0	0	0	1	0	0	4	1	0	0	0	1	1.51192	1.50983
308.15	589.3	3	3	0	0	0	0	0	0	2	0	0	0	0	0	0	0	0	0	0	0	0	0	0	0	0	0	0	1	0	0	4	1	0	0	0	1	1.51057	1.50866
308.15	589.3	3	3	0	0	0	0	0	0	2	0	0	0	0	0	0	0	0	0	0	0	0	0	0	0	0	0	0	1	0	0	4	1	0	0	0	1	1.51067	1.50866
308.15	589.3	3	3	0	0	0	0	0	0	2	0	0	0	0	0	0	0	0	0	0	0	0	0	0	0	0	0	0	1	0	0	4	1	0	0	0	1	1.51067	1.50866
313.15	589.3	3	3	0	0	0	0	0	0	2	0	0	0	0	0	0	0	0	0	0	0	0	0	0	0	0	0	0	1	0	0	4	1	0	0	0	1	1.5092	1.50879
318.15	589.3	3	3	0	0	0	0	0	0	2	0	0	0	0	0	0	0	0	0	0	0	0	0	0	0	0	0	0	1	0	0	4	1	0	0	0	1	1.50788	1.50751
323.15	589.3	3	3	0	0	0	0	0	0	2	0	0	0	0	0	0	0	0	0	0	0	0	0	0	0	0	0	0	1	0	0	4	1	0	0	0	1	1.50648	1.5043
328.15	589.3	3	3	0	0	0	0	0	0	2	0	0	0	0	0	0	0	0	0	0	0	0	0	0	0	0	0	0	1	0	0	4	1	0	0	0	1	1.50513	1.50285
333.15	589.3	3	3	0	0	0	0	0	0	2	0	0	0	0	0	0	0	0	0	0	0	0	0	0	0	0	0	0	1	0	0	4	1	0	0	0	1	1.50376	1.50181
338.15	589.3	3	3	0	0	0	0	0	0	2	0	0	0	0	0	0	0	0	0	0	0	0	0	0	0	0	0	0	1	0	0	4	1	0	0	0	1	1.50239	1.50164
343.15	589.3	3	3	0	0	0	0	0	0	2	0	0	0	0	0	0	0	0	0	0	0	0	0	0	0	0	0	0	1	0	0	4	1	0	0	0	1	1.5009	1.49989
283.15	589.3	2	6	0	2	0	0	0	0	0	0	0	0	0	0	0	0	0	1	0	0	6	0	0	0	0	0	0	2	0	0	3	0	0	0	1	1	1.4376	1.43677
293.15	589.3	2	6	0	2	0	0	0	0	0	0	0	0	0	0	0	0	0	1	0	0	6	0	0	0	0	0	0	2	0	0	3	0	0	0	1	1	1.4347	1.43382
303.15	589.3	2	6	0	2	0	0	0	0	0	0	0	0	0	0	0	0	0	1	0	0	6	0	0	0	0	0	0	2	0	0	3	0	0	0	1	1	1.4324	1.43028
313.15	589.3	2	6	0	2	0	0	0	0	0	0	0	0	0	0	0	0	0	1	0	0	6	0	0	0	0	0	0	2	0	0	3	0	0	0	1	1	1.4298	1.42657
298.15	589.3	3	3	0	0	0	0	0	0	2	0	0	0	0	0	0	0	0	0	0	0	0	0	0	0	0	0	0	1	0	0	3	0	0	0	1	1	1.473	1.47904
298.2	589.3	2	0	0	0	0	0	0	0	0	0	0	0	0	0	0	0	0	0	0	0	4	0	0	0	0	1	0	0	0	0	3	0	0	0	1	1	1.4023	1.40886
308.2	589.3	2	0	0	0	0	0	0	0	0	0	0	0	0	0	0	0	0	0	0	0	4	0	0	0	0	1	0	0	0	0	3	0	0	0	1	1	1.4055	1.40688
318.2	589.3	2	0	0	0	0	0	0	0	0	0	0	0	0	0	0	0	0	0	0	0	4	0	0	0	0	1	0	0	0	0	3	0	0	0	1	1	1.3993	1.40526
328.2	589.3	2	0	0	0	0	0	0	0	0	0	0	0	0	0	0	0	0	0	0	0	4	0	0	0	0	1	0	0	0	0	3	0	0	0	1	1	1.3988	1.40397
338.2	589.3	2	0	0	0	0	0	0	0	0	0	0	0	0	0	0	0	0	0	0	0	4	0	0	0	0	1	0	0	0	0	3	0	0	0	1	1	1.3975	1.40224
283.15	589.3	3	0	0	0	0	0	0	0	2	0	0	0	0	0	0	0	0	0	0	0	0	0	0	0	0	0	0	1	0	0	3	0	0	0	1	1	1.48659	1.48566
288.15	589.3	3	0	0	0	0	0	0	0	2	0	0	0	0	0	0	0	0	0	0	0	0	0	0	0	0	0	0	1	0	0	3	0	0	0	1	1	1.48525	1.48445
293.15	589.3	3	0	0	0	0	0	0	0	2	0	0	0	0	0	0	0	0	0	0	0	0	0	0	0	0	0	0	1	0	0	3	0	0	0	1	1	1.48392	1.48273
298.15	589.3	3	0	0	0	0	0	0	0	2	0	0	0	0	0	0	0	0	0	0	0	0	0	0	0	0	0	0	1	0	0	3	0	0	0	1	1	1.481	1.48021
298.15	589.3	3	0	0	0	0	0	0	0	2	0	0	0	0	0	0	0	0	0	0	0	0	0	0	0	0	0	0	1	0	0	3	0	0	0	1	1	1.4817	1.48021
298.15	589.3	3	0	0	0	0	0	0	0	2	0	0	0	0	0	0	0	0	0	0	0	0	0	0	0	0	0	0	1	0	0	3	0	0	0	1	1	1.4827	1.48021
298.15	589.3	3	0	0	0	0	0	0	0	2	0	0	0	0	0	0	0	0	0	0	0	0	0	0	0	0	0	0	1	0	0	3	0	0	0	1	1	1.48276	1.48021
298.15	589.3	3	0	0	0	0	0	0	0	2	0	0	0	0	0	0	0	0	0	0	0	0	0	0	0	0	0	0	1	0	0	3	0	0	0	1	1	1.48296	1.48021
298	589.3	3	0	0	0	0	0	0	0	2	0	0	0	0	0	0	0	0	0	0	0	0	0	0	0	0	0	0	1	0	0	3	0	0	0	1	1	1.483	1.48213
303.15	589.3	3	0	0	0	0	0	0	0	2	0	0	0	0	0	0	0	0	0	0	0	0	0	0	0	0	0	0	1	0	0	3	0	0	0	1	1	1.4811	1.48077
303.15	589.3	3	0	0	0	0	0	0	0	2	0	0	0	0	0	0	0	0	0	0	0	0	0	0	0	0	0	0	1	0	0	3	0	0	0	1	1	1.48129	1.48077
303	589.3	3	0	0	0	0	0	0	0	2	0	0	0	0	0	0	0	0	0	0	0	0	0	0	0	0	0	0	1	0	0	3	0	0	0	1	1	1.481	1.48128
308.15	589.3	3	0	0	0	0	0	0	0	2	0	0	0	0	0	0	0	0	0	0	0	0	0	0	0	0	0	0	1	0	0	3	0	0	0	1	1	1.4782	1.47973
308.15	589.3	3	0	0	0	0	0	0	0	2	0	0	0	0	0	0	0	0	0	0	0	0	0	0	0	0	0	0	1	0	0	3	0	0	0	1	1	1.47999	1.47973
308.15	589.3	3	0	0	0	0	0	0	0	2	0	0	0	0	0	0	0	0	0	0	0	0	0	0	0	0	0	0	1	0	0	3	0	0	0	1	1	1.4804	1.47973
308	589.3	3	0	0	0	0	0	0	0	2	0	0	0	0	0	0	0	0	0	0	0	0	0	0	0	0	0	0	1	0	0	3	0	0	0	1	1	1.48	1.48061
313.15	589.3	3	0	0	0	0	0	0	0	2	0	0	0	0	0	0	0	0	0	0	0	0	0	0	0	0	0	0	1	0	0	3	0	0	0	1	1	1.47867	1.47766
313.15	589.3	3	0	0	0	0	0	0	0	2	0	0	0	0	0	0	0	0	0	0	0	0	0	0	0	0	0	0	1	0	0	3	0	0	0	1	1	1.4797	1.47766
313	589.3	3	0	0	0	0	0	0	0	2	0	0	0	0	0	0	0	0	0	0	0	0	0	0	0	0	0	0	1	0	0	3	0	0	0	1	1	1.479	1.47737
318.15	589.3	3	0	0	0	0	0	0	0	2	0	0	0	0	0	0	0	0	0	0	0	0	0	0	0	0	0	0	1	0	0	3	0	0	0	1	1	1.475	1.47679
318.15	589.3	3	0	0	0	0	0	0	0	2	0	0	0	0	0	0	0	0	0	0	0	0	0	0	0	0	0	0	1	0	0	3	0	0	0	1	1	1.47726	1.47679
318.15	589.3	3	0	0	0	0	0	0	0	2	0	0	0	0	0	0	0	0	0	0	0	0	0	0	0	0	0	0	1	0	0	3	0	0	0	1	1	1.4792	1.47679
323.15	589.3	3	0	0	0	0	0	0	0	2	0	0	0	0	0	0	0	0	0	0	0	0	0	0	0	0	0	0	1	0	0	3	0	0	0	1	1	1.47593	1.47532
323.15	589.3	3	0	0	0	0	0	0	0	2	0	0	0	0	0	0	0	0	0	0	0	0	0	0	0	0	0	0	1	0	0	3	0	0	0	1	1	1.4785	1.47532
328.15	589.3	3	0	0	0	0	0	0	0	2	0	0	0	0	0	0	0	0	0	0	0	0	0	0	0	0	0	0	1	0	0	3	0	0	0	1	1	1.4732	1.47469
328.15	589.3	3	0	0	0	0	0	0	0	2	0	0	0	0	0	0	0	0	0	0	0	0	0	0	0	0	0	0	1	0	0	3	0	0	0	1	1	1.47421	1.47469
328.15	589.3	3	0	0	0	0	0	0	0	2	0	0	0	0	0	0	0	0	0	0	0	0	0	0	0	0	0	0	1	0	0	3	0	0	0	1	1	1.4779	1.47469
333.15	589.3	3	0	0	0	0	0	0	0	2	0	0	0	0	0	0	0	0	0	0	0	0	0	0	0	0	0	0	1	0	0	3	0	0	0	1	1	1.47294	1.47374
333.15	589.3	3	0	0	0	0	0	0	0	2	0	0	0	0	0	0	0	0	0	0	0	0	0	0	0	0	0	0	1	0	0	3	0	0	0	1	1	1.4771	1.47374
338.15	589.3	3	0	0	0	0	0	0	0	2	0	0	0	0	0	0	0	0	0	0	0	0	0	0	0	0	0	0	1	0	0	3	0	0	0	1	1	1.47154	1.47173
343.15	589.3	3	0	0	0	0	0	0	0	2	0	0	0	0	0	0	0	0	0	0	0	0	0	0	0	0	0	0	1	0	0	3	0	0	0	1	1	1.47027	1.46981
293.15	589.3	3	0	0	0	0	0	0	0	2	0	0	0	0	0	0	0	0	0	0	0	0	0	0	0	0	0	0	1	0	0	4	1	0	0	0	1	1.5147	1.51545
298.15	589.3	3	0	0	0	0	0	0	0	2	0	0	0	0	0	0	0	0	0	0	0	0	0	0	0	0	0	0	1	0	0	4	1	0	0	0	1	1.5133	1.51419
303.15	589.3	3	0	0	0	0	0	0	0	2	0	0	0	0	0	0	0	0	0	0	0	0	0	0	0	0	0	0	1	0	0	4	1	0	0	0	1	1.51184	1.51184
308.15	589.3	3	0	0	0	0	0	0	0	2	0	0	0	0	0	0	0	0	0	0	0	0	0	0	0	0	0	0	1	0	0	4	1	0	0	0	1	1.51051	1.5104
313.15	589.3	3	0	0	0	0	0	0	0	2	0	0	0	0	0	0	0	0	0	0	0	0	0	0	0	0	0	0	1	0	0	4	1	0	0	0	1	1.50911	1.51117
318.15	589.3	3	0	0	0	0	0	0	0	2	0	0	0	0	0	0	0	0	0	0	0	0	0	0	0	0	0	0	1	0	0	4	1	0	0	0	1	1.5077	1.51031
323.15	589.3	3	0	0	0	0	0	0	0	2	0	0	0	0	0	0	0	0	0	0	0	0	0	0	0	0	0	0	1	0	0	4	1	0	0	0	1	1.5062	1.50725
328.15	589.3	3	0	0	0	0	0	0	0	2	0	0	0	0	0	0	0	0	0	0	0	0	0	0	0	0	0	0	1	0	0	4	1	0	0	0	1	1.50472	1.50662
333.15	589.3	3	0	0	0	0	0	0	0	2	0	0	0	0	0	0	0	0	0	0	0	0	0	0	0	0	0	0	1	0	0	4	1	0	0	0	1	1.50331	1.50382
338.15	589.3	3	0	0	0	0	0	0	0	2	0	0	0	0	0	0	0	0	0	0	0	0	0	0	0	0	0	0	1	0	0	4	1	0	0	0	1	1.50193	1.50365
343.15	589.3	3	0	0	0	0	0	0	0	2	0	0	0	0	0	0	0	0	0	0	0	0	0	0	0	0	0	0	1	0	0	4	1	0	0	0	1	1.50046	1.5014
298.15	589.3	4	1	1	2	0	0	0	0	1	0	0	0	0	0	0	0	0	1	0	0	6	0	0	0	0	0	0	2	3	3	3	0	0	0	1	1	1.4483	1.44819
298.15	589.3	4	9	1	2	0	0	0	0	1	0	0	0	0	0	0	0	0	1	0	0	6	0	0	0	0	0	0	2	3	3	3	0	0	0	1	1	1.4507	1.45059
298.15	589.3	4	8	1	2	0	0	0	0	1	0	0	0	0	0	0	0	0	1	0	0	6	0	0	0	0	0	0	2	3	3	3	0	0	0	1	1	1.4502	1.44991
298.15	589.3	4	5	1	2	0	0	0	0	1	0	0	0	0	0	0	0	0	1	0	0	6	0	0	0	0	0	0	2	3	3	3	0	0	0	1	1	1.4492	1.44914
298.15	589.3	4	3	1	2	0	0	0	0	1	0	0	0	0	0	0	0	0	1	0	0	6	0	0	0	0	0	0	2	3	3	3	0	0	0	1	1	1.4484	1.44717
298.15	589.3	4	11	1	2	0	0	0	0	1	0	0	0	0	0	0	0	0	1	0	0	6	0	0	0	0	0	0	2	3	3	3	0	0	0	1	1	1.4511	1.45119
293.15	589.3	1	4	0	1	0	0	0	0	0	0	0	1	0	0	0	0	0	0	0	0	3	0	0	0	0	0	0	0	0	0	5	0	0	0	0	1	1.4945	1.49085
298.15	589.3	1	4	0	1	0	0	0	0	0	0	0	1	0	0	0	0	0	0	0	0	3	0	0	0	0	0	0	0	0	0	5	0	0	0	0	1	1.4934	1.49087
303.15	589.3	1	4	0	1	0	0	0	0	0	0	0	1	0	0	0	0	0	0	0	0	3	0	0	0	0	0	0	0	0	0	5	0	0	0	0	1	1.4921	1.48651
308.15	589.3	1	4	0	1	0	0	0	0	0	0	0	1	0	0	0	0	0	0	0	0	3	0	0	0	0	0	0	0	0	0	5	0	0	0	0	1	1.4908	1.48655
313.15	589.3	1	4	0	1	0	0	0	0	0	0	0	1	0	0	0	0	0	0	0	0	3	0	0	0	0	0	0	0	0	0	5	0	0	0	0	1	1.4895	1.48614
318.15	589.3	1	4	0	1	0	0	0	0	0	0	0	1	0	0	0	0	0	0	0	0	3	0	0	0	0	0	0	0	0	0	5	0	0	0	0	1	1.4884	1.48633
323.15	589.3	1	4	0	1	0	0	0	0	0	0	0	1	0	0	0	0	0	0	0	0	3	0	0	0	0	0	0	0	0	0	5	0	0	0	0	1	1.4871	1.48053
328.15	589.3	1	4	0	1	0	0	0	0	0	0	0	1	0	0	0	0	0	0	0	0	3	0	0	0	0	0	0	0	0	0	5	0	0	0	0	1	1.486	1.4807
333.15	589.3	1	4	0	1	0	0	0	0	0	0	0	1	0	0	0	0	0	0	0	0	3	0	0	0	0	0	0	0	0	0	5	0	0	0	0	1	1.485	1.48169
338.15	589.3	1	4	0	1	0	0	0	0	0	0	0	1	0	0	0	0	0	0	0	0	3	0	0	0	0	0	0	0	0	0	5	0	0	0	0	1	1.4835	1.48303
343.15	589.3	1	4	0	1	0	0	0	0	0	0	0	1	0	0	0	0	0	0	0	0	3	0	0	0	0	0	0	0	0	0	5	0	0	0	0	1	1.4821	1.47861
298.15	589.3	1	1	0	0	0	0	0	0	0	0	0	0	0	0	0	0	0	0	0	0	0	1	0	0	0	0	0	0	0	0	8	1	0	0	1	1	1.53647	1.5421
303.15	589.3	1	1	0	0	0	0	0	0	0	0	0	0	0	0	0	0	0	0	0	0	0	1	0	0	0	0	0	0	0	0	8	1	0	0	1	1	1.5353	1.53716
308.15	589.3	1	1	0	0	0	0	0	0	0	0	0	0	0	0	0	0	0	0	0	0	0	1	0	0	0	0	0	0	0	0	8	1	0	0	1	1	1.53408	1.5359
313.15	589.3	1	1	0	0	0	0	0	0	0	0	0	0	0	0	0	0	0	0	0	0	0	1	0	0	0	0	0	0	0	0	8	1	0	0	1	1	1.53276	1.53704
318.15	589.3	1	1	0	0	0	0	0	0	0	0	0	0	0	0	0	0	0	0	0	0	0	1	0	0	0	0	0	0	0	0	8	1	0	0	1	1	1.53142	1.53703
323.15	589.3	1	1	0	0	0	0	0	0	0	0	0	0	0	0	0	0	0	0	0	0	0	1	0	0	0	0	0	0	0	0	8	1	0	0	1	1	1.53018	1.52995
328.15	589.3	1	1	0	0	0	0	0	0	0	0	0	0	0	0	0	0	0	0	0	0	0	1	0	0	0	0	0	0	0	0	8	1	0	0	1	1	1.52877	1.52922
333.15	589.3	1	1	0	0	0	0	0	0	0	0	0	0	0	0	0	0	0	0	0	0	0	1	0	0	0	0	0	0	0	0	8	1	0	0	1	1	1.52744	1.52939
338.15	589.3	1	1	0	0	0	0	0	0	0	0	0	0	0	0	0	0	0	0	0	0	0	1	0	0	0	0	0	0	0	0	8	1	0	0	1	1	1.526	1.52871
343.15	589.3	1	1	0	0	0	0	0	0	0	0	0	0	0	0	0	0	0	0	0	0	0	1	0	0	0	0	0	0	0	0	8	1	0	0	1	1	1.52462	1.5279
298.15	589.3	2	1	0	0	0	0	0	0	2	0	0	0	0	0	0	0	0	0	0	0	0	0	0	0	0	0	0	1	0	0	8	1	0	0	1	1	1.5778	1.57536
303.15	589.3	2	1	0	0	0	0	0	0	2	0	0	0	0	0	0	0	0	0	0	0	0	0	0	0	0	0	0	1	0	0	8	1	0	0	1	1	1.57672	1.57518
308.15	589.3	2	1	0	0	0	0	0	0	2	0	0	0	0	0	0	0	0	0	0	0	0	0	0	0	0	0	0	1	0	0	8	1	0	0	1	1	1.57564	1.5749
313.15	589.3	2	1	0	0	0	0	0	0	2	0	0	0	0	0	0	0	0	0	0	0	0	0	0	0	0	0	0	1	0	0	8	1	0	0	1	1	1.57435	1.57511
318.15	589.3	2	1	0	0	0	0	0	0	2	0	0	0	0	0	0	0	0	0	0	0	0	0	0	0	0	0	0	1	0	0	8	1	0	0	1	1	1.57321	1.57574
323.15	589.3	2	1	0	0	0	0	0	0	2	0	0	0	0	0	0	0	0	0	0	0	0	0	0	0	0	0	0	1	0	0	8	1	0	0	1	1	1.57166	1.56959
328.15	589.3	2	1	0	0	0	0	0	0	2	0	0	0	0	0	0	0	0	0	0	0	0	0	0	0	0	0	0	1	0	0	8	1	0	0	1	1	1.57024	1.56769
333.15	589.3	2	1	0	0	0	0	0	0	2	0	0	0	0	0	0	0	0	0	0	0	0	0	0	0	0	0	0	1	0	0	8	1	0	0	1	1	1.5688	1.56491
338.15	589.3	2	1	0	0	0	0	0	0	2	0	0	0	0	0	0	0	0	0	0	0	0	0	0	0	0	0	0	1	0	0	8	1	0	0	1	1	1.5671	1.56473
343.15	589.3	2	1	0	0	0	0	0	0	2	0	0	0	0	0	0	0	0	0	0	0	0	0	0	0	0	0	0	1	0	0	8	1	0	0	1	1	1.56519	1.56349
288.15	589.3	3	2	0	1	1	1	0	0	1	1	0	0	0	0	0	0	1	0	0	0	0	0	0	0	0	0	0	1	0	0	8	1	0	0	1	1	1.5438	1.54409
293.15	589.3	3	2	0	1	1	1	0	0	1	1	0	0	0	0	0	0	1	0	0	0	0	0	0	0	0	0	0	1	0	0	8	1	0	0	1	1	1.54253	1.54218
298.15	589.3	3	2	0	1	1	1	0	0	1	1	0	0	0	0	0	0	1	0	0	0	0	0	0	0	0	0	0	1	0	0	8	1	0	0	1	1	1.54119	1.54295
303.15	589.3	3	2	0	1	1	1	0	0	1	1	0	0	0	0	0	0	1	0	0	0	0	0	0	0	0	0	0	1	0	0	8	1	0	0	1	1	1.54007	1.53845
308.15	589.3	3	2	0	1	1	1	0	0	1	1	0	0	0	0	0	0	1	0	0	0	0	0	0	0	0	0	0	1	0	0	8	1	0	0	1	1	1.53884	1.53843
313.15	589.3	3	2	0	1	1	1	0	0	1	1	0	0	0	0	0	0	1	0	0	0	0	0	0	0	0	0	0	1	0	0	8	1	0	0	1	1	1.53763	1.5364
318.15	589.3	3	2	0	1	1	1	0	0	1	1	0	0	0	0	0	0	1	0	0	0	0	0	0	0	0	0	0	1	0	0	8	1	0	0	1	1	1.53663	1.53719
323.15	589.3	3	2	0	1	1	1	0	0	1	1	0	0	0	0	0	0	1	0	0	0	0	0	0	0	0	0	0	1	0	0	8	1	0	0	1	1	1.53558	1.53452
328.15	589.3	3	2	0	1	1	1	0	0	1	1	0	0	0	0	0	0	1	0	0	0	0	0	0	0	0	0	0	1	0	0	8	1	0	0	1	1	1.53436	1.53316
333.15	589.3	3	2	0	1	1	1	0	0	1	1	0	0	0	0	0	0	1	0	0	0	0	0	0	0	0	0	0	1	0	0	8	1	0	0	1	1	1.53314	1.53208
328.15	589.3	3	5	0	0	0	0	0	0	2	0	0	0	0	0	0	0	0	0	0	0	0	0	0	0	0	0	0	1	4	0	0	0	0	0	1	0	1.4671	1.46429
333.15	589.3	3	5	0	0	0	0	0	0	2	0	0	0	0	0	0	0	0	0	0	0	0	0	0	0	0	0	0	1	4	0	0	0	0	0	1	0	1.46581	1.4643
338.15	589.3	3	5	0	0	0	0	0	0	2	0	0	0	0	0	0	0	0	0	0	0	0	0	0	0	0	0	0	1	4	0	0	0	0	0	1	0	1.46454	1.46412
343.15	589.3	3	5	0	0	0	0	0	0	2	0	0	0	0	0	0	0	0	0	0	0	0	0	0	0	0	0	0	1	4	0	0	0	0	0	1	0	1.46315	1.46381
293	589.3	3	3	1	0	0	0	0	0	1	0	0	1	0	0	0	0	0	0	0	0	0	2	0	0	0	0	0	0	5	0	3	3	0	0	1	0	1.5381	1.5377
288.15	589.3	2	3	0	2	0	0	0	0	0	0	0	0	0	0	0	0	0	1	0	0	6	0	0	0	0	0	0	2	5	0	0	0	0	0	1	0	1.43208	1.43098
288.15	589.3	2	3	0	2	0	0	0	0	0	0	0	0	0	0	0	0	0	1	0	0	6	0	0	0	0	0	0	2	5	0	0	0	0	0	1	0	1.43251	1.43098
293.15	589.3	2	3	0	2	0	0	0	0	0	0	0	0	0	0	0	0	0	1	0	0	6	0	0	0	0	0	0	2	5	0	0	0	0	0	1	0	1.43066	1.43024
293.15	589.3	2	3	0	2	0	0	0	0	0	0	0	0	0	0	0	0	0	1	0	0	6	0	0	0	0	0	0	2	5	0	0	0	0	0	1	0	1.43105	1.43024
298.15	589.3	2	3	0	2	0	0	0	0	0	0	0	0	0	0	0	0	0	1	0	0	6	0	0	0	0	0	0	2	5	0	0	0	0	0	1	0	1.42928	1.42928
298.15	589.3	2	3	0	2	0	0	0	0	0	0	0	0	0	0	0	0	0	1	0	0	6	0	0	0	0	0	0	2	5	0	0	0	0	0	1	0	1.42946	1.42928
298.15	589.3	2	3	0	2	0	0	0	0	0	0	0	0	0	0	0	0	0	1	0	0	6	0	0	0	0	0	0	2	5	0	0	0	0	0	1	0	1.42959	1.42928
298.15	589.3	2	3	0	2	0	0	0	0	0	0	0	0	0	0	0	0	0	1	0	0	6	0	0	0	0	0	0	2	5	0	0	0	0	0	1	0	1.4298	1.42928
303.15	589.3	2	3	0	2	0	0	0	0	0	0	0	0	0	0	0	0	0	1	0	0	6	0	0	0	0	0	0	2	5	0	0	0	0	0	1	0	1.42784	1.42864
303.15	589.3	2	3	0	2	0	0	0	0	0	0	0	0	0	0	0	0	0	1	0	0	6	0	0	0	0	0	0	2	5	0	0	0	0	0	1	0	1.42813	1.42864
308.15	589.3	2	3	0	2	0	0	0	0	0	0	0	0	0	0	0	0	0	1	0	0	6	0	0	0	0	0	0	2	5	0	0	0	0	0	1	0	1.42646	1.42724
308.15	589.3	2	3	0	2	0	0	0	0	0	0	0	0	0	0	0	0	0	1	0	0	6	0	0	0	0	0	0	2	5	0	0	0	0	0	1	0	1.42667	1.42724
313.15	589.3	2	3	0	2	0	0	0	0	0	0	0	0	0	0	0	0	0	1	0	0	6	0	0	0	0	0	0	2	5	0	0	0	0	0	1	0	1.42505	1.42704
313.15	589.3	2	3	0	2	0	0	0	0	0	0	0	0	0	0	0	0	0	1	0	0	6	0	0	0	0	0	0	2	5	0	0	0	0	0	1	0	1.42521	1.42704
318.15	589.3	2	3	0	2	0	0	0	0	0	0	0	0	0	0	0	0	0	1	0	0	6	0	0	0	0	0	0	2	5	0	0	0	0	0	1	0	1.42366	1.42333
318.15	589.3	2	3	0	2	0	0	0	0	0	0	0	0	0	0	0	0	0	1	0	0	6	0	0	0	0	0	0	2	5	0	0	0	0	0	1	0	1.42375	1.42333
323.15	589.3	2	3	0	2	0	0	0	0	0	0	0	0	0	0	0	0	0	1	0	0	6	0	0	0	0	0	0	2	5	0	0	0	0	0	1	0	1.42231	1.42277
328.15	589.3	2	3	0	2	0	0	0	0	0	0	0	0	0	0	0	0	0	1	0	0	6	0	0	0	0	0	0	2	5	0	0	0	0	0	1	0	1.42091	1.42068
333.15	589.3	2	3	0	2	0	0	0	0	0	0	0	0	0	0	0	0	0	1	0	0	6	0	0	0	0	0	0	2	5	0	0	0	0	0	1	0	1.41957	1.42029
338.15	589.3	2	3	0	2	0	0	0	0	0	0	0	0	0	0	0	0	0	1	0	0	6	0	0	0	0	0	0	2	5	0	0	0	0	0	1	0	1.41825	1.41776
343.15	589.3	2	3	0	2	0	0	0	0	0	0	0	0	0	0	0	0	0	1	0	0	6	0	0	0	0	0	0	2	5	0	0	0	0	0	1	0	1.4169	1.41748
348.15	589.3	2	3	0	2	0	0	0	0	0	0	0	0	0	0	0	0	0	1	0	0	6	0	0	0	0	0	0	2	5	0	0	0	0	0	1	0	1.41558	1.41488
353.15	589.3	2	3	0	2	0	0	0	0	0	0	0	0	0	0	0	0	0	1	0	0	6	0	0	0	0	0	0	2	5	0	0	0	0	0	1	0	1.41423	1.41221
296	589.3	2	3	0	0	0	0	0	0	0	0	0	0	0	0	0	0	0	0	0	0	0	0	0	0	0	0	0	0	4	0	2	0	0	0	2	2	1.506	1.5245
288.15	589.3	4	4	0	1	1	1	0	0	1	1	0	0	0	0	0	0	1	0	0	0	0	0	0	0	0	0	0	1	4	0	0	0	0	0	1	0	1.49533	1.49421
293.15	589.3	4	4	0	1	1	1	0	0	1	1	0	0	0	0	0	0	1	0	0	0	0	0	0	0	0	0	0	1	4	0	0	0	0	0	1	0	1.49382	1.49296
298.15	589.3	4	4	0	1	1	1	0	0	1	1	0	0	0	0	0	0	1	0	0	0	0	0	0	0	0	0	0	1	4	0	0	0	0	0	1	0	1.49222	1.4914
303.15	589.3	4	4	0	1	1	1	0	0	1	1	0	0	0	0	0	0	1	0	0	0	0	0	0	0	0	0	0	1	4	0	0	0	0	0	1	0	1.49061	1.48945
308.15	589.3	4	4	0	1	1	1	0	0	1	1	0	0	0	0	0	0	1	0	0	0	0	0	0	0	0	0	0	1	4	0	0	0	0	0	1	0	1.48901	1.48828
313.15	589.3	4	4	0	1	1	1	0	0	1	1	0	0	0	0	0	0	1	0	0	0	0	0	0	0	0	0	0	1	4	0	0	0	0	0	1	0	1.48738	1.48639
318.15	589.3	4	4	0	1	1	1	0	0	1	1	0	0	0	0	0	0	1	0	0	0	0	0	0	0	0	0	0	1	4	0	0	0	0	0	1	0	1.48579	1.48579
323.15	589.3	4	4	0	1	1	1	0	0	1	1	0	0	0	0	0	0	1	0	0	0	0	0	0	0	0	0	0	1	4	0	0	0	0	0	1	0	1.48419	1.48506
328.15	589.3	4	4	0	1	1	1	0	0	1	1	0	0	0	0	0	0	1	0	0	0	0	0	0	0	0	0	0	1	4	0	0	0	0	0	1	0	1.48261	1.48276
333.15	589.3	4	4	0	1	1	1	0	0	1	1	0	0	0	0	0	0	1	0	0	0	0	0	0	0	0	0	0	1	4	0	0	0	0	0	1	0	1.48101	1.48037
283.15	589.3	3	3	0	0	0	0	0	0	0	0	0	1	0	0	0	0	0	0	0	0	0	0	0	0	0	0	0	0	4	0	0	0	0	0	1	0	1.47263	1.47205
288.15	589.3	3	3	0	0	0	0	0	0	0	0	0	1	0	0	0	0	0	0	0	0	0	0	0	0	0	0	0	0	4	0	0	0	0	0	1	0	1.47144	1.47081
293.15	589.3	3	3	0	0	0	0	0	0	0	0	0	1	0	0	0	0	0	0	0	0	0	0	0	0	0	0	0	0	4	0	0	0	0	0	1	0	1.47075	1.47057
298.15	589.3	3	3	0	0	0	0	0	0	0	0	0	1	0	0	0	0	0	0	0	0	0	0	0	0	0	0	0	0	4	0	0	0	0	0	1	0	1.46998	1.4705
303.15	589.3	3	3	0	0	0	0	0	0	0	0	0	1	0	0	0	0	0	0	0	0	0	0	0	0	0	0	0	0	4	0	0	0	0	0	1	0	1.46868	1.46738
308.15	589.3	3	3	0	0	0	0	0	0	0	0	0	1	0	0	0	0	0	0	0	0	0	0	0	0	0	0	0	0	4	0	0	0	0	0	1	0	1.46736	1.46729
313.15	589.3	3	3	0	0	0	0	0	0	0	0	0	1	0	0	0	0	0	0	0	0	0	0	0	0	0	0	0	0	4	0	0	0	0	0	1	0	1.46603	1.46677
318.15	589.3	3	3	0	0	0	0	0	0	0	0	0	1	0	0	0	0	0	0	0	0	0	0	0	0	0	0	0	0	4	0	0	0	0	0	1	0	1.46461	1.46572
323.15	589.3	3	3	0	0	0	0	0	0	0	0	0	1	0	0	0	0	0	0	0	0	0	0	0	0	0	0	0	0	4	0	0	0	0	0	1	0	1.4632	1.46415
328.15	589.3	3	3	0	0	0	0	0	0	0	0	0	1	0	0	0	0	0	0	0	0	0	0	0	0	0	0	0	0	4	0	0	0	0	0	1	0	1.46178	1.45959
333.15	589.3	3	3	0	0	0	0	0	0	0	0	0	1	0	0	0	0	0	0	0	0	0	0	0	0	0	0	0	0	4	0	0	0	0	0	1	0	1.46042	1.45863
338.15	589.3	3	3	0	0	0	0	0	0	0	0	0	1	0	0	0	0	0	0	0	0	0	0	0	0	0	0	0	0	4	0	0	0	0	0	1	0	1.459	1.45831
343.15	589.3	3	3	0	0	0	0	0	0	0	0	0	1	0	0	0	0	0	0	0	0	0	0	0	0	0	0	0	0	4	0	0	0	0	0	1	0	1.45755	1.45724
348.15	589.3	3	3	0	0	0	0	0	0	0	0	0	1	0	0	0	0	0	0	0	0	0	0	0	0	0	0	0	0	4	0	0	0	0	0	1	0	1.45619	1.45643
353.15	589.3	3	3	0	0	0	0	0	0	0	0	0	1	0	0	0	0	0	0	0	0	0	0	0	0	0	0	0	0	4	0	0	0	0	0	1	0	1.45479	1.4536
283.15	589.3	2	3	0	0	0	0	0	0	0	0	0	0	0	0	0	0	0	1	0	0	2	0	0	0	0	0	0	2	4	0	0	0	0	0	1	0	1.453	1.45347
288.15	589.3	2	3	0	0	0	0	0	0	0	0	0	0	0	0	0	0	0	1	0	0	2	0	0	0	0	0	0	2	4	0	0	0	0	0	1	0	1.4517	1.4521
293.15	589.3	2	3	0	0	0	0	0	0	0	0	0	0	0	0	0	0	0	1	0	0	2	0	0	0	0	0	0	2	4	0	0	0	0	0	1	0	1.4503	1.45149
298.15	589.3	2	3	0	0	0	0	0	0	0	0	0	0	0	0	0	0	0	1	0	0	2	0	0	0	0	0	0	2	4	0	0	0	0	0	1	0	1.4489	1.44982
303.15	589.3	2	3	0	0	0	0	0	0	0	0	0	0	0	0	0	0	0	1	0	0	2	0	0	0	0	0	0	2	4	0	0	0	0	0	1	0	1.4476	1.44946
308.15	589.3	2	3	0	0	0	0	0	0	0	0	0	0	0	0	0	0	0	1	0	0	2	0	0	0	0	0	0	2	4	0	0	0	0	0	1	0	1.4462	1.44679
313.15	589.3	2	3	0	0	0	0	0	0	0	0	0	0	0	0	0	0	0	1	0	0	2	0	0	0	0	0	0	2	4	0	0	0	0	0	1	0	1.4449	1.44635
318.15	589.3	2	3	0	0	0	0	0	0	0	0	0	0	0	0	0	0	0	1	0	0	2	0	0	0	0	0	0	2	4	0	0	0	0	0	1	0	1.4436	1.44406
323.15	589.3	2	3	0	0	0	0	0	0	0	0	0	0	0	0	0	0	0	1	0	0	2	0	0	0	0	0	0	2	4	0	0	0	0	0	1	0	1.4422	1.43946
328.15	589.3	2	3	0	0	0	0	0	0	0	0	0	0	0	0	0	0	0	1	0	0	2	0	0	0	0	0	0	2	4	0	0	0	0	0	1	0	1.4409	1.43815
333.15	589.3	2	3	0	0	0	0	0	0	0	0	0	0	0	0	0	0	0	1	0	0	2	0	0	0	0	0	0	2	4	0	0	0	0	0	1	0	1.4396	1.43762
338.15	589.3	2	3	0	0	0	0	0	0	0	0	0	0	0	0	0	0	0	1	0	0	2	0	0	0	0	0	0	2	4	0	0	0	0	0	1	0	1.4383	1.43768
343.15	589.3	2	3	0	0	0	0	0	0	0	0	0	0	0	0	0	0	0	1	0	0	2	0	0	0	0	0	0	2	4	0	0	0	0	0	1	0	1.437	1.43523
348.15	589.3	2	3	0	0	0	0	0	0	0	0	0	0	0	0	0	0	0	1	0	0	2	0	0	0	0	0	0	2	4	0	0	0	0	0	1	0	1.4357	1.43305
353.15	589.3	2	3	0	0	0	0	0	0	0	0	0	0	0	0	0	0	0	1	0	0	2	0	0	0	0	0	0	2	4	0	0	0	0	0	1	0	1.4344	1.43195
298.15	589.3	2	3	0	2	0	0	0	0	0	0	0	0	0	0	0	0	0	1	0	0	6	0	0	0	0	0	0	2	4	0	0	0	0	0	1	0	1.42293	1.42307
298.15	589.3	2	3	0	2	0	0	0	0	0	0	0	0	0	0	0	0	0	1	0	0	6	0	0	0	0	0	0	2	4	0	0	0	0	0	1	0	1.423	1.42307
298.15	589.3	2	3	0	2	0	0	0	0	0	0	0	0	0	0	0	0	0	1	0	0	6	0	0	0	0	0	0	2	4	0	0	0	0	0	1	0	1.42302	1.42307
283.1	589.3	2	7	0	2	0	0	0	0	0	0	0	0	0	0	0	0	0	2	0	0	6	0	0	0	0	0	0	2	0	0	0	0	0	0	0	0	1.4241	1.42598
283.15	589.3	2	7	0	2	0	0	0	0	0	0	0	0	0	0	0	0	0	2	0	0	6	0	0	0	0	0	0	2	0	0	0	0	0	0	0	0	1.42717	1.42598
288.15	589.3	2	7	0	2	0	0	0	0	0	0	0	0	0	0	0	0	0	2	0	0	6	0	0	0	0	0	0	2	0	0	0	0	0	0	0	0	1.42573	1.42495
288.15	589.3	2	7	0	2	0	0	0	0	0	0	0	0	0	0	0	0	0	2	0	0	6	0	0	0	0	0	0	2	0	0	0	0	0	0	0	0	1.42612	1.42495
293.15	589.3	2	7	0	2	0	0	0	0	0	0	0	0	0	0	0	0	0	2	0	0	6	0	0	0	0	0	0	2	0	0	0	0	0	0	0	0	1.4216	1.42368
293.15	589.3	2	7	0	2	0	0	0	0	0	0	0	0	0	0	0	0	0	2	0	0	6	0	0	0	0	0	0	2	0	0	0	0	0	0	0	0	1.4243	1.42368
293.15	589.3	2	7	0	2	0	0	0	0	0	0	0	0	0	0	0	0	0	2	0	0	6	0	0	0	0	0	0	2	0	0	0	0	0	0	0	0	1.42442	1.42368
293.15	589.3	2	7	0	2	0	0	0	0	0	0	0	0	0	0	0	0	0	2	0	0	6	0	0	0	0	0	0	2	0	0	0	0	0	0	0	0	1.42466	1.42368
298.1	589.3	2	7	0	2	0	0	0	0	0	0	0	0	0	0	0	0	0	2	0	0	6	0	0	0	0	0	0	2	0	0	0	0	0	0	0	0	1.423	1.42206
298.15	589.3	2	7	0	2	0	0	0	0	0	0	0	0	0	0	0	0	0	2	0	0	6	0	0	0	0	0	0	2	0	0	0	0	0	0	0	0	1.42302	1.42224
298.15	589.3	2	7	0	2	0	0	0	0	0	0	0	0	0	0	0	0	0	2	0	0	6	0	0	0	0	0	0	2	0	0	0	0	0	0	0	0	1.42304	1.42224
298.15	589.3	2	7	0	2	0	0	0	0	0	0	0	0	0	0	0	0	0	2	0	0	6	0	0	0	0	0	0	2	0	0	0	0	0	0	0	0	1.42319	1.42224
303.15	589.3	2	7	0	2	0	0	0	0	0	0	0	0	0	0	0	0	0	2	0	0	6	0	0	0	0	0	0	2	0	0	0	0	0	0	0	0	1.4191	1.42095
303.15	589.3	2	7	0	2	0	0	0	0	0	0	0	0	0	0	0	0	0	2	0	0	6	0	0	0	0	0	0	2	0	0	0	0	0	0	0	0	1.4216	1.42095
303.15	589.3	2	7	0	2	0	0	0	0	0	0	0	0	0	0	0	0	0	2	0	0	6	0	0	0	0	0	0	2	0	0	0	0	0	0	0	0	1.42164	1.42095
303.15	589.3	2	7	0	2	0	0	0	0	0	0	0	0	0	0	0	0	0	2	0	0	6	0	0	0	0	0	0	2	0	0	0	0	0	0	0	0	1.42173	1.42095
308.15	589.3	2	7	0	2	0	0	0	0	0	0	0	0	0	0	0	0	0	2	0	0	6	0	0	0	0	0	0	2	0	0	0	0	0	0	0	0	1.42014	1.42035
308.15	589.3	2	7	0	2	0	0	0	0	0	0	0	0	0	0	0	0	0	2	0	0	6	0	0	0	0	0	0	2	0	0	0	0	0	0	0	0	1.42021	1.42035
308.15	589.3	2	7	0	2	0	0	0	0	0	0	0	0	0	0	0	0	0	2	0	0	6	0	0	0	0	0	0	2	0	0	0	0	0	0	0	0	1.42027	1.42035
313.15	589.3	2	7	0	2	0	0	0	0	0	0	0	0	0	0	0	0	0	2	0	0	6	0	0	0	0	0	0	2	0	0	0	0	0	0	0	0	1.416	1.41794
313.15	589.3	2	7	0	2	0	0	0	0	0	0	0	0	0	0	0	0	0	2	0	0	6	0	0	0	0	0	0	2	0	0	0	0	0	0	0	0	1.41871	1.41794
313.15	589.3	2	7	0	2	0	0	0	0	0	0	0	0	0	0	0	0	0	2	0	0	6	0	0	0	0	0	0	2	0	0	0	0	0	0	0	0	1.41878	1.41794
313.15	589.3	2	7	0	2	0	0	0	0	0	0	0	0	0	0	0	0	0	2	0	0	6	0	0	0	0	0	0	2	0	0	0	0	0	0	0	0	1.4188	1.41794
318.15	589.3	2	7	0	2	0	0	0	0	0	0	0	0	0	0	0	0	0	2	0	0	6	0	0	0	0	0	0	2	0	0	0	0	0	0	0	0	1.4173	1.41753
318.15	589.3	2	7	0	2	0	0	0	0	0	0	0	0	0	0	0	0	0	2	0	0	6	0	0	0	0	0	0	2	0	0	0	0	0	0	0	0	1.41734	1.41753
318.15	589.3	2	7	0	2	0	0	0	0	0	0	0	0	0	0	0	0	0	2	0	0	6	0	0	0	0	0	0	2	0	0	0	0	0	0	0	0	1.41736	1.41753
323.15	589.3	2	7	0	2	0	0	0	0	0	0	0	0	0	0	0	0	0	2	0	0	6	0	0	0	0	0	0	2	0	0	0	0	0	0	0	0	1.4134	1.41586
323.15	589.3	2	7	0	2	0	0	0	0	0	0	0	0	0	0	0	0	0	2	0	0	6	0	0	0	0	0	0	2	0	0	0	0	0	0	0	0	1.41588	1.41586
328.15	589.3	2	7	0	2	0	0	0	0	0	0	0	0	0	0	0	0	0	2	0	0	6	0	0	0	0	0	0	2	0	0	0	0	0	0	0	0	1.4144	1.41373
328.15	589.3	2	7	0	2	0	0	0	0	0	0	0	0	0	0	0	0	0	2	0	0	6	0	0	0	0	0	0	2	0	0	0	0	0	0	0	0	1.41447	1.41373
333.15	589.3	2	7	0	2	0	0	0	0	0	0	0	0	0	0	0	0	0	2	0	0	6	0	0	0	0	0	0	2	0	0	0	0	0	0	0	0	1.4108	1.41327
333.15	589.3	2	7	0	2	0	0	0	0	0	0	0	0	0	0	0	0	0	2	0	0	6	0	0	0	0	0	0	2	0	0	0	0	0	0	0	0	1.413	1.41327
333.15	589.3	2	7	0	2	0	0	0	0	0	0	0	0	0	0	0	0	0	2	0	0	6	0	0	0	0	0	0	2	0	0	0	0	0	0	0	0	1.4131	1.41327
338.15	589.3	2	7	0	2	0	0	0	0	0	0	0	0	0	0	0	0	0	2	0	0	6	0	0	0	0	0	0	2	0	0	0	0	0	0	0	0	1.4116	1.41203
338.15	589.3	2	7	0	2	0	0	0	0	0	0	0	0	0	0	0	0	0	2	0	0	6	0	0	0	0	0	0	2	0	0	0	0	0	0	0	0	1.41169	1.41203
343.15	589.3	2	7	0	2	0	0	0	0	0	0	0	0	0	0	0	0	0	2	0	0	6	0	0	0	0	0	0	2	0	0	0	0	0	0	0	0	1.4085	1.41162
343.15	589.3	2	7	0	2	0	0	0	0	0	0	0	0	0	0	0	0	0	2	0	0	6	0	0	0	0	0	0	2	0	0	0	0	0	0	0	0	1.4102	1.41162
343.15	589.3	2	7	0	2	0	0	0	0	0	0	0	0	0	0	0	0	0	2	0	0	6	0	0	0	0	0	0	2	0	0	0	0	0	0	0	0	1.4103	1.41162
353.15	589.3	2	7	0	2	0	0	0	0	0	0	0	0	0	0	0	0	0	2	0	0	6	0	0	0	0	0	0	2	0	0	0	0	0	0	0	0	1.4058	1.40953
363.15	589.3	2	7	0	2	0	0	0	0	0	0	0	0	0	0	0	0	0	2	0	0	6	0	0	0	0	0	0	2	0	0	0	0	0	0	0	0	1.4035	1.40953
288.15	589.3	2	3	0	0	0	0	0	0	0	0	0	0	0	0	0	0	0	1	2	0	0	0	0	0	0	0	0	0	4	0	0	0	0	0	1	0	1.4862	1.49262
288.15	589.3	2	3	0	0	0	0	0	0	0	0	0	0	0	0	0	0	0	1	2	0	0	0	0	0	0	0	0	0	4	0	0	0	0	0	1	0	1.49968	1.49262
288.15	589.3	2	3	0	0	0	0	0	0	0	0	0	0	0	0	0	0	0	1	2	0	0	0	0	0	0	0	0	0	4	0	0	0	0	0	1	0	1.49968	1.49262
293.15	589.3	2	3	0	0	0	0	0	0	0	0	0	0	0	0	0	0	0	1	2	0	0	0	0	0	0	0	0	0	4	0	0	0	0	0	1	0	1.4853	1.4911
293.15	589.3	2	3	0	0	0	0	0	0	0	0	0	0	0	0	0	0	0	1	2	0	0	0	0	0	0	0	0	0	4	0	0	0	0	0	1	0	1.49833	1.4911
298.15	589.3	2	3	0	0	0	0	0	0	0	0	0	0	0	0	0	0	0	1	2	0	0	0	0	0	0	0	0	0	4	0	0	0	0	0	1	0	1.4847	1.4896
298.15	589.3	2	3	0	0	0	0	0	0	0	0	0	0	0	0	0	0	0	1	2	0	0	0	0	0	0	0	0	0	4	0	0	0	0	0	1	0	1.49681	1.4896
298.15	589.3	2	3	0	0	0	0	0	0	0	0	0	0	0	0	0	0	0	1	2	0	0	0	0	0	0	0	0	0	4	0	0	0	0	0	1	0	1.49687	1.4896
298.15	589.3	2	3	0	0	0	0	0	0	0	0	0	0	0	0	0	0	0	1	2	0	0	0	0	0	0	0	0	0	4	0	0	0	0	0	1	0	1.49681	1.4896
303.15	589.3	2	3	0	0	0	0	0	0	0	0	0	0	0	0	0	0	0	1	2	0	0	0	0	0	0	0	0	0	4	0	0	0	0	0	1	0	1.4842	1.48968
303.15	589.3	2	3	0	0	0	0	0	0	0	0	0	0	0	0	0	0	0	1	2	0	0	0	0	0	0	0	0	0	4	0	0	0	0	0	1	0	1.49539	1.48968
308.15	589.3	2	3	0	0	0	0	0	0	0	0	0	0	0	0	0	0	0	1	2	0	0	0	0	0	0	0	0	0	4	0	0	0	0	0	1	0	1.4836	1.48959
308.15	589.3	2	3	0	0	0	0	0	0	0	0	0	0	0	0	0	0	0	1	2	0	0	0	0	0	0	0	0	0	4	0	0	0	0	0	1	0	1.49392	1.48959
308.15	589.3	2	3	0	0	0	0	0	0	0	0	0	0	0	0	0	0	0	1	2	0	0	0	0	0	0	0	0	0	4	0	0	0	0	0	1	0	1.49394	1.48959
308.15	589.3	2	3	0	0	0	0	0	0	0	0	0	0	0	0	0	0	0	1	2	0	0	0	0	0	0	0	0	0	4	0	0	0	0	0	1	0	1.49392	1.48959
313.15	589.3	2	3	0	0	0	0	0	0	0	0	0	0	0	0	0	0	0	1	2	0	0	0	0	0	0	0	0	0	4	0	0	0	0	0	1	0	1.4832	1.48784
313.15	589.3	2	3	0	0	0	0	0	0	0	0	0	0	0	0	0	0	0	1	2	0	0	0	0	0	0	0	0	0	4	0	0	0	0	0	1	0	1.49248	1.48784
318.15	589.3	2	3	0	0	0	0	0	0	0	0	0	0	0	0	0	0	0	1	2	0	0	0	0	0	0	0	0	0	4	0	0	0	0	0	1	0	1.4826	1.48789
318.15	589.3	2	3	0	0	0	0	0	0	0	0	0	0	0	0	0	0	0	1	2	0	0	0	0	0	0	0	0	0	4	0	0	0	0	0	1	0	1.49099	1.48789
323.15	589.3	2	3	0	0	0	0	0	0	0	0	0	0	0	0	0	0	0	1	2	0	0	0	0	0	0	0	0	0	4	0	0	0	0	0	1	0	1.4818	1.48854
323.15	589.3	2	3	0	0	0	0	0	0	0	0	0	0	0	0	0	0	0	1	2	0	0	0	0	0	0	0	0	0	4	0	0	0	0	0	1	0	1.4895	1.48854
328.15	589.3	2	3	0	0	0	0	0	0	0	0	0	0	0	0	0	0	0	1	2	0	0	0	0	0	0	0	0	0	4	0	0	0	0	0	1	0	1.481	1.4856
328.15	589.3	2	3	0	0	0	0	0	0	0	0	0	0	0	0	0	0	0	1	2	0	0	0	0	0	0	0	0	0	4	0	0	0	0	0	1	0	1.48801	1.4856
328.15	589.3	2	3	0	0	0	0	0	0	0	0	0	0	0	0	0	0	0	1	2	0	0	0	0	0	0	0	0	0	4	0	0	0	0	0	1	0	1.48821	1.4856
333.15	589.3	2	3	0	0	0	0	0	0	0	0	0	0	0	0	0	0	0	1	2	0	0	0	0	0	0	0	0	0	4	0	0	0	0	0	1	0	1.48	1.48339
333.15	589.3	2	3	0	0	0	0	0	0	0	0	0	0	0	0	0	0	0	1	2	0	0	0	0	0	0	0	0	0	4	0	0	0	0	0	1	0	1.48652	1.48339
338.15	589.3	2	3	0	0	0	0	0	0	0	0	0	0	0	0	0	0	0	1	2	0	0	0	0	0	0	0	0	0	4	0	0	0	0	0	1	0	1.479	1.48279
338.15	589.3	2	3	0	0	0	0	0	0	0	0	0	0	0	0	0	0	0	1	2	0	0	0	0	0	0	0	0	0	4	0	0	0	0	0	1	0	1.48505	1.48279
343.15	589.3	2	3	0	0	0	0	0	0	0	0	0	0	0	0	0	0	0	1	2	0	0	0	0	0	0	0	0	0	4	0	0	0	0	0	1	0	1.4779	1.48209
343.15	589.3	2	3	0	0	0	0	0	0	0	0	0	0	0	0	0	0	0	1	2	0	0	0	0	0	0	0	0	0	4	0	0	0	0	0	1	0	1.4836	1.48209
298.15	589.3	3	3	0	0	0	0	0	0	2	0	0	0	0	0	0	0	0	0	0	0	0	0	0	0	0	0	0	1	4	0	0	0	0	0	1	0	1.47308	1.47132
303.15	589.3	3	3	0	0	0	0	0	0	2	0	0	0	0	0	0	0	0	0	0	0	0	0	0	0	0	0	0	1	4	0	0	0	0	0	1	0	1.47184	1.47097
308.15	589.3	3	3	0	0	0	0	0	0	2	0	0	0	0	0	0	0	0	0	0	0	0	0	0	0	0	0	0	1	4	0	0	0	0	0	1	0	1.47054	1.47102
313.15	589.3	3	3	0	0	0	0	0	0	2	0	0	0	0	0	0	0	0	0	0	0	0	0	0	0	0	0	0	1	4	0	0	0	0	0	1	0	1.46924	1.47066
318.15	589.3	3	3	0	0	0	0	0	0	2	0	0	0	0	0	0	0	0	0	0	0	0	0	0	0	0	0	0	1	4	0	0	0	0	0	1	0	1.46792	1.46921
323.15	589.3	3	3	0	0	0	0	0	0	2	0	0	0	0	0	0	0	0	0	0	0	0	0	0	0	0	0	0	1	4	0	0	0	0	0	1	0	1.46661	1.46848
328.15	589.3	3	3	0	0	0	0	0	0	2	0	0	0	0	0	0	0	0	0	0	0	0	0	0	0	0	0	0	1	4	0	0	0	0	0	1	0	1.46536	1.46556
333.15	589.3	3	3	0	0	0	0	0	0	2	0	0	0	0	0	0	0	0	0	0	0	0	0	0	0	0	0	0	1	4	0	0	0	0	0	1	0	1.46406	1.46517
338.15	589.3	3	3	0	0	0	0	0	0	2	0	0	0	0	0	0	0	0	0	0	0	0	0	0	0	0	0	0	1	4	0	0	0	0	0	1	0	1.46274	1.46473
343.15	589.3	3	3	0	0	0	0	0	0	2	0	0	0	0	0	0	0	0	0	0	0	0	0	0	0	0	0	0	1	4	0	0	0	0	0	1	0	1.46143	1.46417
288.15	589.3	2	3	0	1	0	0	0	0	1	0	0	0	0	0	0	0	0	0	0	0	3	0	0	0	0	0	0	1	4	0	0	0	0	0	1	0	1.4353	1.43538
288.15	589.3	2	3	0	1	0	0	0	0	1	0	0	0	0	0	0	0	0	0	0	0	3	0	0	0	0	0	0	1	4	0	0	0	0	0	1	0	1.43539	1.43538
288.15	589.3	2	3	0	1	0	0	0	0	1	0	0	0	0	0	0	0	0	0	0	0	3	0	0	0	0	0	0	1	4	0	0	0	0	0	1	0	1.4355	1.43538
288.15	589.3	2	3	0	1	0	0	0	0	1	0	0	0	0	0	0	0	0	0	0	0	3	0	0	0	0	0	0	1	4	0	0	0	0	0	1	0	1.43557	1.43538
293.15	589.3	2	3	0	1	0	0	0	0	1	0	0	0	0	0	0	0	0	0	0	0	3	0	0	0	0	0	0	1	4	0	0	0	0	0	1	0	1.4341	1.43442
298.15	589.3	2	3	0	1	0	0	0	0	1	0	0	0	0	0	0	0	0	0	0	0	3	0	0	0	0	0	0	1	4	0	0	0	0	0	1	0	1.4337	1.43341
298.15	589.3	2	3	0	1	0	0	0	0	1	0	0	0	0	0	0	0	0	0	0	0	3	0	0	0	0	0	0	1	4	0	0	0	0	0	1	0	1.43267	1.43341
298.15	589.3	2	3	0	1	0	0	0	0	1	0	0	0	0	0	0	0	0	0	0	0	3	0	0	0	0	0	0	1	4	0	0	0	0	0	1	0	1.4327	1.43341
298.15	589.3	2	3	0	1	0	0	0	0	1	0	0	0	0	0	0	0	0	0	0	0	3	0	0	0	0	0	0	1	4	0	0	0	0	0	1	0	1.4328	1.43341
298.15	589.3	2	3	0	1	0	0	0	0	1	0	0	0	0	0	0	0	0	0	0	0	3	0	0	0	0	0	0	1	4	0	0	0	0	0	1	0	1.43287	1.43341
298.15	589.3	2	3	0	1	0	0	0	0	1	0	0	0	0	0	0	0	0	0	0	0	3	0	0	0	0	0	0	1	4	0	0	0	0	0	1	0	1.43289	1.43341
303.15	589.3	2	3	0	1	0	0	0	0	1	0	0	0	0	0	0	0	0	0	0	0	3	0	0	0	0	0	0	1	4	0	0	0	0	0	1	0	1.4315	1.43143
308.15	589.3	2	3	0	1	0	0	0	0	1	0	0	0	0	0	0	0	0	0	0	0	3	0	0	0	0	0	0	1	4	0	0	0	0	0	1	0	1.43	1.42999
308.15	589.3	2	3	0	1	0	0	0	0	1	0	0	0	0	0	0	0	0	0	0	0	3	0	0	0	0	0	0	1	4	0	0	0	0	0	1	0	1.43001	1.42999
308.15	589.3	2	3	0	1	0	0	0	0	1	0	0	0	0	0	0	0	0	0	0	0	3	0	0	0	0	0	0	1	4	0	0	0	0	0	1	0	1.4301	1.42999
308.15	589.3	2	3	0	1	0	0	0	0	1	0	0	0	0	0	0	0	0	0	0	0	3	0	0	0	0	0	0	1	4	0	0	0	0	0	1	0	1.43017	1.42999
308.15	589.3	2	3	0	1	0	0	0	0	1	0	0	0	0	0	0	0	0	0	0	0	3	0	0	0	0	0	0	1	4	0	0	0	0	0	1	0	1.43018	1.42999
313.15	589.3	2	3	0	1	0	0	0	0	1	0	0	0	0	0	0	0	0	0	0	0	3	0	0	0	0	0	0	1	4	0	0	0	0	0	1	0	1.42884	1.42972
318.15	589.3	2	3	0	1	0	0	0	0	1	0	0	0	0	0	0	0	0	0	0	0	3	0	0	0	0	0	0	1	4	0	0	0	0	0	1	0	1.42735	1.42794
318.15	589.3	2	3	0	1	0	0	0	0	1	0	0	0	0	0	0	0	0	0	0	0	3	0	0	0	0	0	0	1	4	0	0	0	0	0	1	0	1.4274	1.42794
318.15	589.3	2	3	0	1	0	0	0	0	1	0	0	0	0	0	0	0	0	0	0	0	3	0	0	0	0	0	0	1	4	0	0	0	0	0	1	0	1.42743	1.42794
318.15	589.3	2	3	0	1	0	0	0	0	1	0	0	0	0	0	0	0	0	0	0	0	3	0	0	0	0	0	0	1	4	0	0	0	0	0	1	0	1.4275	1.42794
323.15	589.3	2	3	0	1	0	0	0	0	1	0	0	0	0	0	0	0	0	0	0	0	3	0	0	0	0	0	0	1	4	0	0	0	0	0	1	0	1.42604	1.42768
328.15	589.3	2	3	0	1	0	0	0	0	1	0	0	0	0	0	0	0	0	0	0	0	3	0	0	0	0	0	0	1	4	0	0	0	0	0	1	0	1.42468	1.42533
328.15	589.3	2	3	0	1	0	0	0	0	1	0	0	0	0	0	0	0	0	0	0	0	3	0	0	0	0	0	0	1	4	0	0	0	0	0	1	0	1.4247	1.42533
328.15	589.3	2	3	0	1	0	0	0	0	1	0	0	0	0	0	0	0	0	0	0	0	3	0	0	0	0	0	0	1	4	0	0	0	0	0	1	0	1.4248	1.42533
333.15	589.3	2	3	0	1	0	0	0	0	1	0	0	0	0	0	0	0	0	0	0	0	3	0	0	0	0	0	0	1	4	0	0	0	0	0	1	0	1.42333	1.42543
338.15	589.3	2	3	0	1	0	0	0	0	1	0	0	0	0	0	0	0	0	0	0	0	3	0	0	0	0	0	0	1	4	0	0	0	0	0	1	0	1.42201	1.42301
338.15	589.3	2	3	0	1	0	0	0	0	1	0	0	0	0	0	0	0	0	0	0	0	3	0	0	0	0	0	0	1	4	0	0	0	0	0	1	0	1.42202	1.42301
338.15	589.3	2	3	0	1	0	0	0	0	1	0	0	0	0	0	0	0	0	0	0	0	3	0	0	0	0	0	0	1	4	0	0	0	0	0	1	0	1.4221	1.42301
338.15	589.3	2	3	0	1	0	0	0	0	1	0	0	0	0	0	0	0	0	0	0	0	3	0	0	0	0	0	0	1	4	0	0	0	0	0	1	0	1.4222	1.42301
343.15	589.3	2	3	0	1	0	0	0	0	1	0	0	0	0	0	0	0	0	0	0	0	3	0	0	0	0	0	0	1	4	0	0	0	0	0	1	0	1.42067	1.42181
293.1	589.3	4	3	0	2	0	0	0	0	0	0	0	0	0	0	0	0	0	1	0	0	6	0	0	0	0	0	0	2	0	0	2	3	0	0	0	1	1.4583	1.46245
288.15	589.3	4	3	1	0	0	0	0	0	0	0	0	1	0	0	1	0	0	0	0	0	0	0	0	0	0	0	0	0	0	0	2	1	0	0	1	1	1.5192	1.5201
293.15	589.3	4	3	1	0	0	0	0	0	0	0	0	1	0	0	1	0	0	0	0	0	0	0	0	0	0	0	0	0	0	0	2	1	0	0	1	1	1.5173	1.51796
298.15	589.3	4	3	1	0	0	0	0	0	0	0	0	1	0	0	1	0	0	0	0	0	0	0	0	0	0	0	0	0	0	0	2	1	0	0	1	1	1.5154	1.51731
303.15	589.3	4	3	1	0	0	0	0	0	0	0	0	1	0	0	1	0	0	0	0	0	0	0	0	0	0	0	0	0	0	0	2	1	0	0	1	1	1.5141	1.51697
308.15	589.3	4	3	1	0	0	0	0	0	0	0	0	1	0	0	1	0	0	0	0	0	0	0	0	0	0	0	0	0	0	0	2	1	0	0	1	1	1.5126	1.51405
313.15	589.3	4	3	1	0	0	0	0	0	0	0	0	1	0	0	1	0	0	0	0	0	0	0	0	0	0	0	0	0	0	0	2	1	0	0	1	1	1.5107	1.51233
318.15	589.3	4	3	1	0	0	0	0	0	0	0	0	1	0	0	1	0	0	0	0	0	0	0	0	0	0	0	0	0	0	0	2	1	0	0	1	1	1.5093	1.51079
323.15	589.3	4	3	1	0	0	0	0	0	0	0	0	1	0	0	1	0	0	0	0	0	0	0	0	0	0	0	0	0	0	0	2	1	0	0	1	1	1.5077	1.5054
328.15	589.3	4	3	1	0	0	0	0	0	0	0	0	1	0	0	1	0	0	0	0	0	0	0	0	0	0	0	0	0	0	0	2	1	0	0	1	1	1.506	1.50442
288.15	589.3	3	4	0	0	0	0	0	0	0	0	0	1	0	0	1	0	0	0	0	0	0	0	0	0	0	0	0	0	0	0	2	1	0	0	1	1	1.5064	1.50606
293.15	589.3	3	4	0	0	0	0	0	0	0	0	0	1	0	0	1	0	0	0	0	0	0	0	0	0	0	0	0	0	0	0	2	1	0	0	1	1	1.5048	1.50277
298.15	589.3	3	4	0	0	0	0	0	0	0	0	0	1	0	0	1	0	0	0	0	0	0	0	0	0	0	0	0	0	0	0	2	1	0	0	1	1	1.5034	1.50027
303.15	589.3	3	4	0	0	0	0	0	0	0	0	0	1	0	0	1	0	0	0	0	0	0	0	0	0	0	0	0	0	0	0	2	1	0	0	1	1	1.502	1.50097
308.15	589.3	3	4	0	0	0	0	0	0	0	0	0	1	0	0	1	0	0	0	0	0	0	0	0	0	0	0	0	0	0	0	2	1	0	0	1	1	1.5004	1.49937
313.15	589.3	3	4	0	0	0	0	0	0	0	0	0	1	0	0	1	0	0	0	0	0	0	0	0	0	0	0	0	0	0	0	2	1	0	0	1	1	1.4988	1.49734
318.15	589.3	3	4	0	0	0	0	0	0	0	0	0	1	0	0	1	0	0	0	0	0	0	0	0	0	0	0	0	0	0	0	2	1	0	0	1	1	1.4976	1.49445
323.15	589.3	3	4	0	0	0	0	0	0	0	0	0	1	0	0	1	0	0	0	0	0	0	0	0	0	0	0	0	0	0	0	2	1	0	0	1	1	1.496	1.49573
328.15	589.3	3	4	0	0	0	0	0	0	0	0	0	1	0	0	1	0	0	0	0	0	0	0	0	0	0	0	0	0	0	0	2	1	0	0	1	1	1.4949	1.49485
298.15	589.3	3	3	0	0	0	0	0	0	0	0	0	0	0	0	0	0	0	0	0	0	4	0	0	0	0	1	0	0	0	0	2	1	0	0	1	1	1.433	1.43353
293.1	589.3	3	3	0	1	0	0	0	0	1	0	0	0	0	0	0	0	0	0	0	0	3	0	0	0	0	0	0	1	0	0	3	2	0	0	0	1	1.4748	1.473
293.1	589.3	3	3	0	2	0	0	0	0	0	0	0	0	0	0	0	0	0	1	0	0	6	0	0	0	0	0	0	2	0	0	3	2	0	0	0	1	1.4497	1.45884
293.1	589.3	3	3	0	0	0	0	0	0	0	0	0	0	0	0	0	0	0	1	2	0	0	0	0	0	0	0	0	0	0	0	3	2	0	0	0	1	1.5403	1.53422
288.15	589.3	2	3	0	0	0	0	0	0	0	0	0	0	0	0	0	0	0	0	0	0	4	0	0	0	0	1	0	0	0	0	4	1	0	0	0	1	1.46042	1.45533
290.65	589.3	2	3	0	0	0	0	0	0	0	0	0	0	0	0	0	0	0	0	0	0	4	0	0	0	0	1	0	0	0	0	4	1	0	0	0	1	1.45973	1.45398
293.15	589.3	2	3	0	0	0	0	0	0	0	0	0	0	0	0	0	0	0	0	0	0	4	0	0	0	0	1	0	0	0	0	4	1	0	0	0	1	1.45905	1.45358
295.65	589.3	2	3	0	0	0	0	0	0	0	0	0	0	0	0	0	0	0	0	0	0	4	0	0	0	0	1	0	0	0	0	4	1	0	0	0	1	1.45839	1.45299
298.15	589.3	2	3	0	0	0	0	0	0	0	0	0	0	0	0	0	0	0	0	0	0	4	0	0	0	0	1	0	0	0	0	4	1	0	0	0	1	1.454	1.45204
298.15	589.3	2	3	0	0	0	0	0	0	0	0	0	0	0	0	0	0	0	0	0	0	4	0	0	0	0	1	0	0	0	0	4	1	0	0	0	1	1.4545	1.45204
298.15	589.3	2	3	0	0	0	0	0	0	0	0	0	0	0	0	0	0	0	0	0	0	4	0	0	0	0	1	0	0	0	0	4	1	0	0	0	1	1.4548	1.45204
298.15	589.3	2	3	0	0	0	0	0	0	0	0	0	0	0	0	0	0	0	0	0	0	4	0	0	0	0	1	0	0	0	0	4	1	0	0	0	1	1.45772	1.45204
300.65	589.3	2	3	0	0	0	0	0	0	0	0	0	0	0	0	0	0	0	0	0	0	4	0	0	0	0	1	0	0	0	0	4	1	0	0	0	1	1.45703	1.45282
303.15	589.3	2	3	0	0	0	0	0	0	0	0	0	0	0	0	0	0	0	0	0	0	4	0	0	0	0	1	0	0	0	0	4	1	0	0	0	1	1.45638	1.45148
305.65	589.3	2	3	0	0	0	0	0	0	0	0	0	0	0	0	0	0	0	0	0	0	4	0	0	0	0	1	0	0	0	0	4	1	0	0	0	1	1.4557	1.45156
308.15	589.3	2	3	0	0	0	0	0	0	0	0	0	0	0	0	0	0	0	0	0	0	4	0	0	0	0	1	0	0	0	0	4	1	0	0	0	1	1.45502	1.45087
310.65	589.3	2	3	0	0	0	0	0	0	0	0	0	0	0	0	0	0	0	0	0	0	4	0	0	0	0	1	0	0	0	0	4	1	0	0	0	1	1.45437	1.45078
313.15	589.3	2	3	0	0	0	0	0	0	0	0	0	0	0	0	0	0	0	0	0	0	4	0	0	0	0	1	0	0	0	0	4	1	0	0	0	1	1.45371	1.4486
315.65	589.3	2	3	0	0	0	0	0	0	0	0	0	0	0	0	0	0	0	0	0	0	4	0	0	0	0	1	0	0	0	0	4	1	0	0	0	1	1.45304	1.4486
318.15	589.3	2	3	0	0	0	0	0	0	0	0	0	0	0	0	0	0	0	0	0	0	4	0	0	0	0	1	0	0	0	0	4	1	0	0	0	1	1.45	1.44837
318.15	589.3	2	3	0	0	0	0	0	0	0	0	0	0	0	0	0	0	0	0	0	0	4	0	0	0	0	1	0	0	0	0	4	1	0	0	0	1	1.45237	1.44837
320.65	589.3	2	3	0	0	0	0	0	0	0	0	0	0	0	0	0	0	0	0	0	0	4	0	0	0	0	1	0	0	0	0	4	1	0	0	0	1	1.45172	1.44833
323.15	589.3	2	3	0	0	0	0	0	0	0	0	0	0	0	0	0	0	0	0	0	0	4	0	0	0	0	1	0	0	0	0	4	1	0	0	0	1	1.45108	1.44667
325.65	589.3	2	3	0	0	0	0	0	0	0	0	0	0	0	0	0	0	0	0	0	0	4	0	0	0	0	1	0	0	0	0	4	1	0	0	0	1	1.45042	1.44642
328.15	589.3	2	3	0	0	0	0	0	0	0	0	0	0	0	0	0	0	0	0	0	0	4	0	0	0	0	1	0	0	0	0	4	1	0	0	0	1	1.44975	1.44621
330.65	589.3	2	3	0	0	0	0	0	0	0	0	0	0	0	0	0	0	0	0	0	0	4	0	0	0	0	1	0	0	0	0	4	1	0	0	0	1	1.44911	1.44624
333.15	589.3	2	3	0	0	0	0	0	0	0	0	0	0	0	0	0	0	0	0	0	0	4	0	0	0	0	1	0	0	0	0	4	1	0	0	0	1	1.44845	1.44421
335.65	589.3	2	3	0	0	0	0	0	0	0	0	0	0	0	0	0	0	0	0	0	0	4	0	0	0	0	1	0	0	0	0	4	1	0	0	0	1	1.44782	1.44394
338.15	589.3	2	3	0	0	0	0	0	0	0	0	0	0	0	0	0	0	0	0	0	0	4	0	0	0	0	1	0	0	0	0	4	1	0	0	0	1	1.44725	1.44216
298.15	589.3	2	16	0	0	0	0	0	0	2	0	0	0	0	0	0	0	0	0	1	0	0	0	0	0	0	0	0	1	0	0	3	0	0	0	1	1	1.48791	1.48461
303.15	589.3	2	16	0	0	0	0	0	0	2	0	0	0	0	0	0	0	0	0	1	0	0	0	0	0	0	0	0	1	0	0	3	0	0	0	1	1	1.48619	1.48323
308.15	589.3	2	16	0	0	0	0	0	0	2	0	0	0	0	0	0	0	0	0	1	0	0	0	0	0	0	0	0	1	0	0	3	0	0	0	1	1	1.48443	1.48217
313.15	589.3	2	16	0	0	0	0	0	0	2	0	0	0	0	0	0	0	0	0	1	0	0	0	0	0	0	0	0	1	0	0	3	0	0	0	1	1	1.48232	1.47964
318.15	589.3	2	16	0	0	0	0	0	0	2	0	0	0	0	0	0	0	0	0	1	0	0	0	0	0	0	0	0	1	0	0	3	0	0	0	1	1	1.48009	1.47844
323.15	589.3	2	16	0	0	0	0	0	0	2	0	0	0	0	0	0	0	0	0	1	0	0	0	0	0	0	0	0	1	0	0	3	0	0	0	1	1	1.47842	1.47673
328.15	589.3	2	16	0	0	0	0	0	0	2	0	0	0	0	0	0	0	0	0	1	0	0	0	0	0	0	0	0	1	0	0	3	0	0	0	1	1	1.47695	1.47526
333.15	589.3	2	16	0	0	0	0	0	0	2	0	0	0	0	0	0	0	0	0	1	0	0	0	0	0	0	0	0	1	0	0	3	0	0	0	1	1	1.47487	1.4742
298.15	589.3	1	5	0	0	0	0	0	0	1	0	0	0	0	0	0	0	0	0	1	0	0	0	0	0	0	0	0	1	0	0	8	1	0	0	1	1	1.53378	1.53429
303.15	589.3	1	5	0	0	0	0	0	0	1	0	0	0	0	0	0	0	0	0	1	0	0	0	0	0	0	0	0	1	0	0	8	1	0	0	1	1	1.53237	1.53295
308.15	589.3	1	5	0	0	0	0	0	0	1	0	0	0	0	0	0	0	0	0	1	0	0	0	0	0	0	0	0	1	0	0	8	1	0	0	1	1	1.53113	1.53087
313.15	589.3	1	5	0	0	0	0	0	0	1	0	0	0	0	0	0	0	0	0	1	0	0	0	0	0	0	0	0	1	0	0	8	1	0	0	1	1	1.52975	1.5295
318.15	589.3	1	5	0	0	0	0	0	0	1	0	0	0	0	0	0	0	0	0	1	0	0	0	0	0	0	0	0	1	0	0	8	1	0	0	1	1	1.52824	1.52769
323.15	589.3	1	5	0	0	0	0	0	0	1	0	0	0	0	0	0	0	0	0	1	0	0	0	0	0	0	0	0	1	0	0	8	1	0	0	1	1	1.52684	1.5284
328.15	589.3	1	5	0	0	0	0	0	0	1	0	0	0	0	0	0	0	0	0	1	0	0	0	0	0	0	0	0	1	0	0	8	1	0	0	1	1	1.52544	1.52727
333.15	589.3	1	5	0	0	0	0	0	0	1	0	0	0	0	0	0	0	0	0	1	0	0	0	0	0	0	0	0	1	0	0	8	1	0	0	1	1	1.52403	1.52673
298.15	589.3	1	5	0	0	0	0	0	0	0	0	0	0	0	0	0	0	0	0	1	0	0	0	1	0	0	0	0	0	0	0	3	0	0	0	1	1	1.5454	1.54143
303.15	589.3	1	5	0	0	0	0	0	0	0	0	0	0	0	0	0	0	0	0	1	0	0	0	1	0	0	0	0	0	0	0	3	0	0	0	1	1	1.54454	1.54091
308.15	589.3	1	5	0	0	0	0	0	0	0	0	0	0	0	0	0	0	0	0	1	0	0	0	1	0	0	0	0	0	0	0	3	0	0	0	1	1	1.54346	1.53689
313.15	589.3	1	5	0	0	0	0	0	0	0	0	0	0	0	0	0	0	0	0	1	0	0	0	1	0	0	0	0	0	0	0	3	0	0	0	1	1	1.54229	1.53844
318.15	589.3	1	5	0	0	0	0	0	0	0	0	0	0	0	0	0	0	0	0	1	0	0	0	1	0	0	0	0	0	0	0	3	0	0	0	1	1	1.54111	1.53816
323.15	589.3	1	5	0	0	0	0	0	0	0	0	0	0	0	0	0	0	0	0	1	0	0	0	1	0	0	0	0	0	0	0	3	0	0	0	1	1	1.53992	1.53563
328.15	589.3	1	5	0	0	0	0	0	0	0	0	0	0	0	0	0	0	0	0	1	0	0	0	1	0	0	0	0	0	0	0	3	0	0	0	1	1	1.53869	1.53142
333.15	589.3	1	5	0	0	0	0	0	0	0	0	0	0	0	0	0	0	0	0	1	0	0	0	1	0	0	0	0	0	0	0	3	0	0	0	1	1	1.53748	1.52543
293.15	589.3	1	9	0	0	0	0	0	1	0	0	0	0	0	0	0	0	0	0	0	0	0	1	0	0	0	0	0	0	0	0	3	0	0	0	1	1	1.5132	1.51113
298.15	589.3	1	9	0	0	0	0	0	1	0	0	0	0	0	0	0	0	0	0	0	0	0	1	0	0	0	0	0	0	0	0	3	0	0	0	1	1	1.5119	1.50869
303.15	589.3	1	9	0	0	0	0	0	1	0	0	0	0	0	0	0	0	0	0	0	0	0	1	0	0	0	0	0	0	0	0	3	0	0	0	1	1	1.5106	1.50628
308.15	589.3	1	9	0	0	0	0	0	1	0	0	0	0	0	0	0	0	0	0	0	0	0	1	0	0	0	0	0	0	0	0	3	0	0	0	1	1	1.5093	1.50286
313.15	589.3	1	9	0	0	0	0	0	1	0	0	0	0	0	0	0	0	0	0	0	0	0	1	0	0	0	0	0	0	0	0	3	0	0	0	1	1	1.508	1.50156
318.15	589.3	1	9	0	0	0	0	0	1	0	0	0	0	0	0	0	0	0	0	0	0	0	1	0	0	0	0	0	0	0	0	3	0	0	0	1	1	1.5067	1.50163
323.15	589.3	1	9	0	0	0	0	0	1	0	0	0	0	0	0	0	0	0	0	0	0	0	1	0	0	0	0	0	0	0	0	3	0	0	0	1	1	1.5054	1.50191
328.15	589.3	1	9	0	0	0	0	0	1	0	0	0	0	0	0	0	0	0	0	0	0	0	1	0	0	0	0	0	0	0	0	3	0	0	0	1	1	1.5041	1.50018
333.15	589.3	1	9	0	0	0	0	0	1	0	0	0	0	0	0	0	0	0	0	0	0	0	1	0	0	0	0	0	0	0	0	3	0	0	0	1	1	1.5028	1.49851
298.15	589.3	4	7	0	2	0	0	0	0	0	0	0	0	0	0	0	0	0	1	0	0	6	0	0	0	0	0	0	2	0	0	2	3	0	0	0	1	1.4604	1.45846
303.15	589.3	4	7	0	2	0	0	0	0	0	0	0	0	0	0	0	0	0	1	0	0	6	0	0	0	0	0	0	2	0	0	2	3	0	0	0	1	1.45878	1.45769
308.15	589.3	4	7	0	2	0	0	0	0	0	0	0	0	0	0	0	0	0	1	0	0	6	0	0	0	0	0	0	2	0	0	2	3	0	0	0	1	1.45714	1.45763
313.15	589.3	4	7	0	2	0	0	0	0	0	0	0	0	0	0	0	0	0	1	0	0	6	0	0	0	0	0	0	2	0	0	2	3	0	0	0	1	1.45549	1.45599
318.15	589.3	4	7	0	2	0	0	0	0	0	0	0	0	0	0	0	0	0	1	0	0	6	0	0	0	0	0	0	2	0	0	2	3	0	0	0	1	1.45386	1.4557
323.15	589.3	4	7	0	2	0	0	0	0	0	0	0	0	0	0	0	0	0	1	0	0	6	0	0	0	0	0	0	2	0	0	2	3	0	0	0	1	1.45226	1.45121
328.15	589.3	4	7	0	2	0	0	0	0	0	0	0	0	0	0	0	0	0	1	0	0	6	0	0	0	0	0	0	2	0	0	2	3	0	0	0	1	1.45065	1.45118
333.15	589.3	4	7	0	2	0	0	0	0	0	0	0	0	0	0	0	0	0	1	0	0	6	0	0	0	0	0	0	2	0	0	2	3	0	0	0	1	1.44902	1.4507
338.15	589.3	4	7	0	2	0	0	0	0	0	0	0	0	0	0	0	0	0	1	0	0	6	0	0	0	0	0	0	2	0	0	2	3	0	0	0	1	1.44744	1.44731
343.15	589.3	4	7	0	2	0	0	0	0	0	0	0	0	0	0	0	0	0	1	0	0	6	0	0	0	0	0	0	2	0	0	2	3	0	0	0	1	1.44588	1.44607
293.1	589.3	3	3	0	2	0	0	0	0	0	0	0	0	0	0	0	0	0	1	0	0	6	0	0	0	0	0	0	2	0	0	3	2	0	0	0	1	1.4559	1.45884
293.1	589.3	3	3	0	0	0	0	0	0	0	0	0	0	0	0	0	0	0	1	2	0	0	0	0	0	0	0	0	0	0	0	3	2	0	0	0	1	1.5278	1.53422
298.1	589.3	2	4	0	0	0	0	0	0	0	0	0	0	0	0	0	0	0	0	0	0	4	0	0	0	0	1	0	0	0	0	3	0	0	0	1	1	1.4253	1.42177
298.1	589.3	2	4	0	0	0	0	0	0	0	0	0	0	0	0	0	0	0	0	0	0	4	0	0	0	0	1	0	0	0	0	3	0	0	0	1	1	1.4261	1.42177
283.15	589.3	2	3	0	8	0	0	0	0	0	0	0	0	0	0	0	0	0	1	0	0	18	0	0	0	0	0	0	2	0	0	3	0	0	0	1	1	1.39249	1.39327
288.15	589.3	2	3	0	8	0	0	0	0	0	0	0	0	0	0	0	0	0	1	0	0	18	0	0	0	0	0	0	2	0	0	3	0	0	0	1	1	1.39104	1.3917
293.15	589.3	2	3	0	8	0	0	0	0	0	0	0	0	0	0	0	0	0	1	0	0	18	0	0	0	0	0	0	2	0	0	3	0	0	0	1	1	1.38955	1.39055
298.15	589.3	2	3	0	8	0	0	0	0	0	0	0	0	0	0	0	0	0	1	0	0	18	0	0	0	0	0	0	2	0	0	3	0	0	0	1	1	1.38807	1.38938
303.15	589.3	2	3	0	8	0	0	0	0	0	0	0	0	0	0	0	0	0	1	0	0	18	0	0	0	0	0	0	2	0	0	3	0	0	0	1	1	1.38662	1.38722
308.15	589.3	2	3	0	8	0	0	0	0	0	0	0	0	0	0	0	0	0	1	0	0	18	0	0	0	0	0	0	2	0	0	3	0	0	0	1	1	1.38516	1.38756
313.15	589.3	2	3	0	8	0	0	0	0	0	0	0	0	0	0	0	0	0	1	0	0	18	0	0	0	0	0	0	2	0	0	3	0	0	0	1	1	1.38367	1.384
318.15	589.3	2	3	0	8	0	0	0	0	0	0	0	0	0	0	0	0	0	1	0	0	18	0	0	0	0	0	0	2	0	0	3	0	0	0	1	1	1.38222	1.38374
323.15	589.3	2	3	0	8	0	0	0	0	0	0	0	0	0	0	0	0	0	1	0	0	18	0	0	0	0	0	0	2	0	0	3	0	0	0	1	1	1.38078	1.37879
328.15	589.3	2	3	0	8	0	0	0	0	0	0	0	0	0	0	0	0	0	1	0	0	18	0	0	0	0	0	0	2	0	0	3	0	0	0	1	1	1.3793	1.37766
333.15	589.3	2	3	0	8	0	0	0	0	0	0	0	0	0	0	0	0	0	1	0	0	18	0	0	0	0	0	0	2	0	0	3	0	0	0	1	1	1.37783	1.37288
338.15	589.3	2	3	0	8	0	0	0	0	0	0	0	0	0	0	0	0	0	1	0	0	18	0	0	0	0	0	0	2	0	0	3	0	0	0	1	1	1.37638	1.37072
343.15	589.3	2	3	0	8	0	0	0	0	0	0	0	0	0	0	0	0	0	1	0	0	18	0	0	0	0	0	0	2	0	0	3	0	0	0	1	1	1.37496	1.36995
[truncated: 5,372 more rows]
