# Supplementary material for: Insights into modeling refractive index of ionic liquids using chemical structure-based machine learning methods
Source: Sci Rep. 2023 Jul 24;13:11966. doi: 10.1038/s41598-023-39079-5 (PMC10366230; doi:10.1038/s41598-023-39079-5)
Supplement: Supplementary file 10 — Supplementary Information 10. [file 41598_2023_39079_MOESM10_ESM.xlsx]

## Sheet: Train
Table S17. XGBoost train dataset
T(K)	Wave Length(nm)	-CH3	-CH2-	>CH-	>C<	=CH2	=CH-	=C<	-OH	-O-	>C=O	-COOH	-COO-	HCOO-	=O(other)	-NH2	-NH3	-NH-	>N-	-CN	-NO2	-F	-Cl	-Br	-I	-P	-B	-S-	-SO2	-CH2-	>CH-	=CH-	=C<	-O-	-NH-	>N-	=N-	y	ypred
293.15	589.3	2	1	0	6	0	0	0	0	0	0	0	0	0	0	0	0	0	0	0	0	18	0	0	0	1	0	0	0	0	0	3	0	0	0	1	1	1.37043	1.37133
313.15	589.3	2	7	0	0	0	0	0	0	0	0	0	0	0	0	0	0	0	0	0	0	4	0	0	0	0	1	0	0	0	0	3	0	0	0	1	1	1.4285	1.42628
323.15	589.3	3	3	0	2	0	0	0	0	0	0	0	0	0	0	0	0	0	1	0	0	6	0	0	0	0	0	1	2	0	0	0	0	0	0	0	0	1.41906	1.41859
308.15	589.3	2	3	0	0	0	0	0	0	0	0	0	0	0	0	0	0	0	0	0	0	6	0	0	0	1	0	0	0	0	0	3	0	0	0	1	1	1.40691	1.40718
293.15	589.3	3	5	2	0	0	0	0	1	0	0	0	1	0	0	1	0	0	0	0	0	0	0	0	0	0	0	0	0	0	0	3	0	0	0	1	1	1.5033	1.50404
303.2	589.3	2	4	0	2	0	0	0	0	2	0	0	0	0	0	0	0	0	0	0	0	6	0	0	0	0	0	0	2	0	0	6	0	0	0	2	2	1.44115	1.44047
348.15	589.3	3	3	0	0	0	0	0	0	0	0	0	1	0	0	0	0	0	0	0	0	0	0	0	0	0	0	0	0	0	0	3	0	0	0	1	1	1.47318	1.47612
353.15	589.3	2	3	0	2	0	0	0	0	1	0	0	0	0	0	0	0	0	1	0	0	6	0	0	0	0	0	0	2	0	0	3	0	0	0	1	1	1.4118	1.41257
308.15	589.3	3	12	1	0	0	0	0	0	3	1	0	0	0	0	0	1	0	0	0	0	0	0	0	0	0	0	0	1	0	0	0	0	0	0	0	0	1.4603	1.45608
303.15	589.3	3	2	0	0	0	0	0	0	2	0	0	0	0	0	0	0	0	0	0	0	0	0	0	0	0	0	0	1	0	0	3	0	0	0	1	1	1.4774	1.47669
303.15	589.3	2	9	0	0	0	0	0	0	0	0	0	0	0	0	0	0	0	0	0	0	0	1	0	0	0	0	0	0	0	0	3	0	0	0	1	1	1.4972	1.49922
303.15	589.6	2	2	0	2	0	0	0	0	0	0	0	0	0	0	0	0	0	1	0	0	6	0	0	0	0	0	0	2	0	0	3	0	0	0	1	1	1.4232	1.42325
323.15	589.3	3	2	0	0	0	0	0	0	0	0	0	1	0	0	0	0	0	0	0	0	0	0	0	0	0	0	0	0	0	0	3	0	0	0	1	1	1.4845	1.48428
328.15	589.3	3	1	0	0	0	0	0	0	0	0	0	1	0	0	0	0	0	0	0	0	0	0	0	0	0	0	0	0	0	0	3	0	0	0	1	1	1.49171	1.48823
313.15	589.3	2	13	0	2	0	0	0	0	0	0	0	0	0	0	0	0	0	1	0	0	6	0	0	0	0	0	0	2	0	0	3	0	0	0	1	1	1.43456	1.43463
298.15	589.3	2	2	0	2	0	0	0	0	0	0	0	0	0	0	0	0	0	1	0	0	6	0	0	0	0	0	0	2	5	0	0	0	0	0	1	0	1.427	1.42757
283.15	589.3	1	3	0	0	0	0	0	0	0	0	0	0	0	0	0	0	0	0	0	0	4	0	0	0	0	1	0	0	0	0	5	0	0	0	0	1	1.4496	1.44832
310.65	589.3	2	3	0	0	0	0	0	0	0	0	0	0	0	0	0	0	0	0	0	0	4	0	0	0	0	1	0	0	0	0	4	1	0	0	0	1	1.44773	1.44949
338.15	589.3	2	3	0	0	0	0	0	0	1	0	0	0	0	0	1	0	0	0	0	0	0	0	0	0	0	0	0	1	0	0	3	0	0	0	1	1	1.50136	1.50101
333.15	589.3	3	2	0	0	0	0	0	0	0	0	0	1	0	0	0	0	0	0	0	0	0	0	0	0	0	0	0	0	0	0	3	0	0	0	1	1	1.4824	1.48159
323.15	589.3	6	12	0	0	0	0	0	0	3	0	0	0	0	1	0	0	0	0	0	0	0	0	0	0	2	0	0	0	0	0	0	0	0	0	0	0	1.45904	1.45871
318.15	589.3	2	3	0	0	0	0	0	1	1	0	0	0	0	0	0	0	0	0	0	0	0	0	0	0	0	0	0	1	0	0	3	0	0	0	1	1	1.4857	1.49311
348.15	589.3	2	5	0	0	0	0	0	0	0	0	0	0	0	0	0	0	0	0	4	0	0	0	0	0	0	1	0	0	0	0	3	0	0	0	1	1	1.43592	1.4362
298.15	589.3	2	1	0	2	0	0	0	0	0	0	0	0	0	0	0	0	0	1	0	0	6	0	0	0	0	0	0	2	0	0	4	1	0	0	0	1	1.44412	1.44487
283.15	589.3	2	2	0	2	0	0	0	0	0	0	0	0	0	0	0	0	0	1	0	0	6	0	0	0	0	0	0	2	4	0	0	0	0	0	1	0	1.42474	1.42514
338.15	589.3	4	28	0	0	0	0	0	0	0	0	0	0	0	0	0	0	0	0	0	0	0	0	1	0	1	0	0	0	0	0	0	0	0	0	0	0	1.47523	1.47535
303.15	589.3	3	2	0	2	0	0	0	0	0	0	0	0	0	0	0	0	0	1	0	0	6	0	0	0	0	0	1	2	0	0	0	0	0	0	0	0	1.4219	1.42191
333	589.3	1	5	0	2	0	0	0	0	1	0	0	0	0	0	0	0	0	1	1	0	6	0	0	0	0	0	0	2	0	0	3	0	0	0	1	1	1.415	1.42742
328.15	589.3	2	3	0	1	0	0	0	0	1	0	0	0	0	0	0	0	0	0	0	0	3	0	0	0	0	0	0	1	4	0	0	0	0	0	1	0	1.4247	1.42642
313.15	589.3	1	3	0	1	0	0	0	0	0	0	0	1	0	0	0	0	0	0	0	0	3	0	0	0	0	0	0	0	0	0	5	0	0	0	0	1	1.5041	1.50365
293.15	589.3	3	6	0	0	0	0	0	0	0	0	0	1	0	0	0	0	0	0	0	0	0	0	0	0	0	0	0	0	0	0	3	0	0	0	1	1	1.4834	1.48809
318.15	589.3	4	34	0	0	0	0	0	0	0	0	0	0	0	0	0	0	0	0	0	0	0	1	0	0	1	0	0	0	0	0	0	0	0	0	0	0	1.472	1.47397
308.15	589.3	2	3	0	0	0	0	0	0	0	0	0	0	0	0	0	0	0	1	2	0	0	0	0	0	0	0	0	0	4	0	0	0	0	0	1	0	1.49392	1.49151
298.15	589.3	2	3	0	0	0	0	0	0	0	0	0	0	0	0	0	0	0	1	2	0	0	0	0	0	0	0	0	0	0	0	3	0	0	0	1	1	1.50893	1.50954
328.15	589.3	3	1	0	0	0	0	0	0	2	0	0	0	0	0	0	0	0	0	0	0	0	0	0	0	0	0	0	1	0	0	3	0	0	0	1	1	1.4704	1.47167
303.15	589.3	2	3	0	8	0	0	0	0	0	0	0	0	0	0	0	0	0	1	0	0	18	0	0	0	0	0	0	2	0	0	3	0	0	0	1	1	1.38662	1.38983
308.15	589.3	4	28	0	0	0	0	0	0	0	0	0	0	0	0	0	0	0	1	2	0	0	0	0	0	1	0	0	0	0	0	0	0	0	0	0	0	1.48008	1.48042
328.15	589.3	2	2	0	0	0	0	0	0	2	0	0	0	0	0	0	0	0	0	0	0	0	0	0	0	0	0	0	1	0	0	5	0	0	0	0	1	1.4972	1.49669
315.65	589.3	2	1	0	2	0	0	0	0	0	0	0	0	0	0	0	0	0	1	0	0	6	0	0	0	0	0	0	2	0	0	4	1	0	0	0	1	1.44281	1.44033
348.15	589.3	4	14	1	0	0	0	0	1	1	0	0	0	0	0	0	0	0	1	0	0	0	0	0	0	0	0	0	1	4	0	0	0	1	0	1	0	1.47111	1.47227
298.1	589.3	4	4	0	0	0	8	4	0	2	0	0	0	0	0	0	0	0	0	0	0	0	0	0	0	0	0	0	2	0	0	6	0	0	0	2	2	1.55694	1.55132
318.15	589.3	1	3	0	0	0	0	0	0	0	0	0	0	0	0	0	0	0	1	0	0	2	0	0	0	0	0	0	2	0	0	5	0	0	0	0	1	1.4654	1.46541
293.2	589.3	2	5	0	2	0	0	0	0	0	0	0	0	0	0	0	0	0	1	0	0	6	0	0	0	0	0	0	2	0	0	3	0	0	0	1	1	1.43115	1.43102
308.15	589.3	2	5	0	6	0	0	0	0	0	0	0	0	0	0	0	0	0	0	0	0	18	0	0	0	1	0	0	0	0	0	3	0	0	0	1	1	1.38298	1.38234
308.15	589.3	1	3	0	0	0	0	0	0	0	0	0	0	0	0	0	0	0	0	0	0	4	0	0	0	0	1	0	0	0	0	5	0	0	0	0	1	1.4427	1.44272
308.15	589.3	3	2	2	0	0	0	0	1	0	0	0	1	0	0	1	0	0	0	0	0	0	0	0	0	0	0	0	0	0	0	3	0	0	0	1	1	1.5086	1.50726
303.15	589.3	3	13	1	0	0	0	0	0	3	1	0	0	0	0	0	1	0	0	0	0	0	0	0	0	0	0	0	1	0	0	0	0	0	0	0	0	1.4624	1.45621
313.15	589.3	2	3	0	0	0	0	0	0	0	0	0	0	0	0	0	0	0	0	0	0	4	0	0	0	0	1	0	0	0	0	3	0	0	0	1	1	1.41621	1.41816
288.15	589.3	3	2	0	0	0	0	0	0	2	0	0	0	0	0	0	0	0	0	0	0	0	0	0	0	0	0	0	1	0	0	3	0	0	0	1	1	1.48155	1.48182
318.15	589.3	8	3	3	0	0	0	0	0	1	0	0	0	0	0	0	0	0	0	0	0	0	0	0	0	1	0	0	1	0	0	4	2	0	0	0	0	1.51233	1.51494
313.15	589.3	4	6	0	0	0	0	0	1	0	0	0	1	0	0	0	0	0	1	0	0	0	0	0	0	0	0	0	0	0	0	0	0	0	0	0	0	1.4658	1.46673
329.61	589.3	3	1	0	0	0	0	0	0	1	0	0	0	0	0	0	0	0	0	0	0	0	0	0	0	0	0	0	1	0	0	7	2	0	0	1	1	1.53649	1.53699
308.15	589.3	1	3	0	0	0	0	0	0	0	0	0	1	0	0	0	0	0	0	1	0	0	0	0	0	0	0	0	0	0	0	3	0	0	1	0	1	1.4691	1.46922
323.1	589.3	4	4	0	0	0	0	0	0	2	0	0	0	0	0	0	0	0	0	0	0	0	0	0	0	0	0	0	2	0	0	6	0	0	0	2	2	1.50212	1.50397
293	589.3	1	1	0	0	0	0	0	0	1	0	0	0	0	0	0	1	0	0	0	1	0	0	0	0	0	0	0	0	0	0	0	0	0	0	0	0	1.4531	1.45252
323.15	589.3	3	4	1	0	0	0	0	2	1	0	0	0	0	0	0	0	0	1	0	0	0	0	0	0	0	0	0	1	4	0	0	0	1	0	1	0	1.49453	1.49409
318.15	589.3	2	1	0	1	0	0	0	0	1	0	0	0	0	0	0	0	0	0	0	0	3	0	0	0	0	0	0	1	0	0	3	0	0	0	1	1	1.42719	1.43092
293.15	589.3	3	10	0	0	0	0	0	0	2	0	0	0	0	0	0	0	0	0	0	0	0	0	0	0	0	0	0	1	0	0	3	0	0	0	1	1	1.4712	1.47243
343.15	589.3	2	1	0	6	0	0	0	0	0	0	0	0	0	0	0	0	0	0	0	0	18	0	0	0	1	0	0	0	0	0	3	0	0	0	1	1	1.35756	1.356
288.15	589.3	2	3	0	0	0	0	0	0	0	0	0	0	0	0	0	0	0	1	2	0	0	0	0	0	0	0	0	0	0	0	4	1	0	0	0	1	1.53696	1.53576
293.15	589.3	3	2	0	0	0	0	0	1	0	0	0	1	0	0	0	0	0	1	0	0	0	0	0	0	0	0	0	0	3	1	0	0	0	1	0	0	1.5419	1.53476
313.15	589.3	5	7	2	0	0	0	0	0	0	1	0	1	0	0	0	0	1	0	0	0	0	0	0	0	0	0	0	0	4	0	0	0	1	0	1	0	1.478	1.478
293.15	589.3	3	1	1	2	0	0	0	0	0	0	0	0	0	0	0	0	0	1	0	0	6	0	0	0	0	0	0	2	5	0	0	0	0	0	1	0	1.43243	1.43057
293.15	589.3	2	2	0	0	0	0	0	0	1	0	0	0	0	0	0	0	0	0	0	0	0	1	0	0	0	0	0	0	0	0	3	0	0	0	1	1	1.5185	1.51445
298.15	589.3	2	7	0	0	0	0	0	0	0	0	0	0	0	0	0	0	0	0	0	0	0	0	1	0	0	0	0	0	0	0	3	0	0	0	1	1	1.49656	1.51448
333.15	589.3	1	1	0	1	0	0	0	0	1	0	0	0	0	0	0	0	0	0	0	0	3	0	0	0	0	0	0	1	0	0	5	0	0	0	0	1	1.44927	1.45051
298.1	589.3	2	1	0	2	0	0	0	0	0	0	0	0	0	0	0	0	0	1	0	0	6	0	0	0	0	0	0	2	0	0	3	0	0	0	1	1	1.422	1.42405
333.15	589.3	4	21	0	0	0	0	0	0	0	0	0	1	0	0	0	0	1	0	0	0	0	0	0	0	0	0	0	0	0	0	0	0	0	0	0	0	1.4299	1.42994
293.15	589.3	2	5	0	2	0	0	0	0	0	0	0	0	0	0	0	0	0	1	0	0	6	0	0	0	0	0	0	2	0	0	3	0	0	0	1	1	1.43155	1.43115
298.15	589.3	4	23	0	0	0	0	0	0	0	0	0	1	0	0	0	0	1	0	0	0	0	0	0	0	0	0	0	0	0	0	0	0	0	0	0	0	1.4456	1.44428
328.15	589.3	3	4	2	0	0	0	0	1	0	0	0	1	0	0	1	0	0	0	0	0	0	0	0	0	0	0	0	0	0	0	3	0	0	0	1	1	1.4955	1.49685
308.15	589.3	2	5	0	1	0	0	0	0	1	0	0	0	0	0	0	0	0	0	0	0	3	0	0	0	0	0	0	1	0	0	3	0	0	0	1	1	1.43779	1.43973
313.15	589.3	2	3	0	0	0	0	0	0	0	0	0	0	0	0	0	0	0	0	0	0	6	0	0	0	1	0	0	0	0	0	3	0	0	0	1	1	1.4069	1.40682
293.12	589.3	2	3	0	0	0	0	0	0	0	0	0	0	0	0	0	0	0	0	0	0	4	0	0	0	0	1	0	0	0	0	3	0	0	0	1	1	1.4195	1.42297
298.15	589.3	2	7	1	0	0	0	0	0	0	0	1	1	0	0	1	0	0	0	0	0	0	0	0	0	0	0	0	0	0	0	3	0	0	0	1	1	1.514	1.51427
303.15	589.3	2	5	0	0	0	0	0	0	0	0	0	0	0	0	0	0	0	0	0	0	6	0	0	0	1	0	0	0	0	0	3	0	0	0	1	1	1.41806	1.41625
300.1	589.3	1	2	1	0	0	0	0	2	0	0	0	1	0	0	0	1	0	0	0	0	0	0	0	0	0	0	0	0	0	0	0	0	0	0	0	0	1.4702	1.46139
298.15	589.3	2	7	0	2	0	0	0	0	0	0	0	0	0	0	0	0	0	1	0	0	6	0	0	0	0	0	0	2	0	0	3	0	0	0	1	1	1.43331	1.43277
303.15	589.3	2	1	0	0	0	0	0	1	1	0	0	0	0	0	0	0	0	0	0	0	0	0	0	0	0	0	0	1	0	0	3	0	0	0	1	1	1.49601	1.49838
328.15	589.3	4	17	0	0	0	0	0	0	0	0	0	1	0	0	0	0	1	0	0	0	0	0	0	0	0	0	0	0	0	0	0	0	0	0	0	0	1.4282	1.42972
323.15	589.3	1	3	0	0	0	0	0	0	0	0	0	0	0	0	0	0	0	0	0	0	4	0	0	0	0	1	0	0	0	0	5	0	0	0	0	1	1.4392	1.43917
303.15	430.1	2	1	0	1	0	0	0	0	1	0	0	0	0	0	0	0	0	0	0	0	3	0	0	0	0	0	0	1	0	0	3	0	0	0	1	1	1.4439	1.44257
303.15	589.3	2	3	0	1	0	0	0	0	1	0	0	0	0	0	0	0	0	0	0	0	3	0	0	0	0	0	0	1	0	0	3	0	0	0	1	1	1.4319	1.43627
293.15	589.3	3	3	1	0	0	0	0	2	0	0	0	1	0	0	1	0	0	1	0	0	0	0	0	0	0	0	0	0	0	0	0	0	0	0	0	0	1.5447	1.5407
333.15	589.3	3	0	0	0	0	0	0	0	2	0	0	0	0	0	0	0	0	0	0	0	0	0	0	0	0	0	0	1	0	0	3	0	0	0	1	1	1.47294	1.47285
343.15	589.3	2	0	0	0	0	0	0	0	2	0	0	0	0	0	0	0	0	0	0	0	0	0	0	0	0	0	0	1	0	0	5	0	0	0	0	1	1.5013	1.50139
308.15	589.3	1	5	0	0	0	0	0	0	0	0	0	0	0	0	0	0	0	0	2	0	0	0	0	0	0	0	1	0	0	0	3	0	0	0	1	1	1.5453	1.5442
298.15	589.3	4	6	0	0	0	0	0	1	1	0	0	0	0	0	0	0	0	1	0	0	0	0	0	0	0	0	0	1	0	0	0	0	0	0	0	0	1.45985	1.47467
318.15	589.3	2	5	0	2	0	0	0	0	0	0	0	0	0	0	0	0	0	1	0	0	6	0	0	0	0	0	0	2	0	0	3	0	0	0	1	1	1.42398	1.42313
318.15	589.3	3	4	1	0	0	0	0	1	0	0	0	1	0	0	0	0	0	0	0	0	0	0	0	0	0	0	0	0	0	0	3	0	0	0	1	1	1.4864	1.48795
318.15	589.3	1	2	0	0	0	0	0	0	0	0	0	0	0	0	0	0	0	1	2	0	0	0	0	0	0	0	0	0	0	0	5	0	0	0	0	1	1.5342	1.53294
333.15	589.3	4	2	1	0	0	0	0	1	0	0	0	1	0	0	1	0	0	1	0	0	0	0	0	0	0	0	0	0	0	0	0	0	0	0	0	0	1.506	1.50637
308.15	822.7	2	3	0	2	0	0	0	0	0	0	0	0	0	0	0	0	0	1	0	0	6	0	0	0	0	0	0	2	0	0	3	0	0	0	1	1	1.4179	1.41769
313.15	589.3	2	2	0	2	0	0	0	0	0	0	0	0	0	0	0	0	0	1	0	0	6	0	0	0	0	0	0	2	0	0	4	1	0	0	0	1	1.44449	1.4415
298.15	589.3	4	2	1	0	0	0	0	1	0	0	0	1	0	0	1	0	0	1	0	0	0	0	0	0	0	0	0	0	0	0	0	0	0	0	0	0	1.4868	1.4957
298.15	589.3	2	1	0	2	0	0	0	0	0	0	0	0	0	0	0	0	0	1	0	0	6	0	0	0	0	0	0	2	0	0	3	0	0	0	1	1	1.42298	1.42394
333.15	589.3	2	0	0	0	0	0	0	0	2	0	0	0	0	0	0	0	0	0	0	0	0	0	0	0	0	0	0	1	0	0	5	0	0	0	0	1	1.50361	1.5036
318	589.3	2	1	0	0	0	0	0	0	1	0	0	0	0	0	0	0	0	0	0	0	0	0	0	0	0	0	0	0	0	0	8	1	0	0	1	1	1.5566	1.55639
298.15	589.3	2	6	0	0	0	0	0	1	0	0	0	1	0	0	1	0	0	0	0	0	0	0	0	0	0	0	0	0	0	0	0	0	0	0	0	0	1.4563	1.45482
303.15	589.3	2	1	0	2	0	0	0	0	0	0	0	0	0	0	0	0	0	1	0	0	6	0	0	0	0	0	0	2	0	0	3	0	0	0	1	1	1.42162	1.42217
303.15	589.3	3	1	0	0	0	0	0	0	2	0	0	0	0	0	0	0	0	0	0	0	0	0	0	0	0	0	0	1	0	0	3	0	0	0	1	1	1.47998	1.47834
323.15	589.3	2	2	0	2	0	0	0	0	1	0	0	0	0	0	0	0	0	1	0	0	6	0	0	0	0	0	0	2	0	0	3	0	0	0	1	1	1.4206	1.41734
313.15	589.3	2	3	0	0	0	0	0	0	0	0	0	0	0	0	0	0	0	0	0	0	6	0	0	0	1	0	0	0	0	0	3	0	0	0	1	1	1.40556	1.40682
298.15	589.3	4	3	0	2	0	0	0	0	0	0	0	0	0	0	0	0	0	2	0	0	6	0	0	0	0	0	0	2	0	0	0	0	0	0	0	0	1.40806	1.41192
318.15	589.3	1	9	0	0	0	0	0	0	0	0	0	0	0	0	0	0	0	0	1	0	0	0	1	0	0	0	0	0	0	0	3	0	0	0	1	1	1.51024	1.51178
288.15	589.3	2	5	0	0	0	0	0	0	0	0	0	0	0	0	0	0	0	0	1	0	0	0	0	0	0	0	1	0	0	0	3	0	0	0	1	1	1.5547	1.55151
298.15	589.3	3	5	0	2	0	0	0	0	0	0	0	0	0	0	0	0	0	1	0	0	6	0	0	0	0	0	0	2	0	0	3	2	0	0	0	1	1.44978	1.45473
313.15	822.7	2	2	0	2	0	0	0	0	0	0	0	0	0	0	0	0	0	1	0	0	6	0	0	0	0	0	0	2	0	0	3	0	0	0	1	1	1.4145	1.41522
313.15	822.7	2	5	0	2	0	0	0	0	0	0	0	0	0	0	0	0	0	1	0	0	6	0	0	0	0	0	0	2	0	0	3	0	0	0	1	1	1.4192	1.42031
338.15	589.3	2	1	0	0	0	0	0	0	0	0	0	1	0	0	0	0	0	0	0	0	0	0	0	0	0	0	0	0	0	0	3	0	0	1	0	1	1.44197	1.44393
293.15	589.3	2	3	0	0	0	0	0	0	0	0	0	0	0	0	0	0	0	0	0	0	6	0	0	0	1	0	0	0	0	0	3	0	0	0	1	1	1.4119	1.41138
343.15	589.3	3	4	1	0	0	0	0	2	1	0	0	0	0	0	0	0	0	1	0	0	0	0	0	0	0	0	0	1	4	0	0	0	1	0	1	0	1.48831	1.48851
333.15	589.3	3	4	0	2	0	0	0	1	0	0	0	0	0	0	0	0	0	2	0	0	6	0	0	0	0	0	0	2	0	0	0	0	0	0	0	0	1.4126	1.41208
303.15	589.3	3	1	0	0	0	0	0	0	0	0	0	1	0	0	0	0	0	0	0	0	0	0	0	0	0	0	0	0	0	0	3	0	0	0	1	1	1.49861	1.49541
343.15	589.3	3	1	0	0	0	0	0	0	0	0	0	1	0	0	0	0	0	0	0	0	0	0	0	0	0	0	0	0	0	0	3	0	0	0	1	1	1.48734	1.48685
298.15	589.3	5	7	2	0	0	0	0	0	0	1	0	1	0	0	0	0	1	0	0	0	0	0	0	0	0	0	0	0	4	0	0	0	1	0	1	0	1.4822	1.48251
313.15	589.3	1	2	0	0	0	0	0	0	0	0	0	0	0	0	0	0	0	0	0	0	4	0	0	0	0	1	0	0	0	0	5	0	0	0	0	1	1.44057	1.44094
315.65	589.3	1	2	0	0	0	0	0	0	0	0	0	0	0	0	0	0	0	0	0	0	4	0	0	0	0	1	0	0	0	0	5	0	0	0	0	1	1.4399	1.43994
293.15	589.3	2	5	0	2	0	0	0	0	0	0	0	0	0	0	0	0	0	1	0	0	6	0	0	0	0	0	0	2	0	0	3	0	0	0	1	1	1.4316	1.43115
318.15	589.3	5	3	2	0	0	0	0	0	0	1	0	1	0	0	0	0	1	0	0	0	0	0	0	0	0	0	0	0	4	0	0	0	1	0	1	0	1.48	1.47932
298.19	589.3	4	1	0	0	0	0	0	0	3	0	0	0	0	1	0	0	0	0	0	0	0	0	0	0	1	0	0	0	0	0	3	0	0	0	1	1	1.48175	1.47945
288.15	589.3	2	2	0	0	0	0	0	0	0	0	0	0	0	0	0	0	0	1	0	0	2	0	0	0	0	0	0	2	4	0	0	0	0	0	1	0	1.44522	1.44516
293	589.3	1	5	0	2	0	0	0	0	1	0	0	0	0	0	0	0	0	1	1	0	6	0	0	0	0	0	0	2	0	0	3	0	0	0	1	1	1.441	1.44175
333.15	589.3	2	3	0	1	0	0	0	0	1	0	0	0	0	0	0	0	0	0	0	0	3	0	0	0	0	0	0	1	0	0	3	0	0	0	1	1	1.4231	1.42782
293	589.3	1	5	0	2	0	0	0	0	2	0	0	0	0	0	0	0	0	1	1	0	6	0	0	0	0	0	0	2	0	0	3	0	0	0	1	1	1.446	1.44466
298.15	589.3	3	6	0	0	0	0	0	0	0	0	0	1	0	0	0	0	0	0	0	0	0	0	0	0	0	0	0	0	0	0	3	0	0	0	1	1	1.4823	1.4867
343.15	589.3	4	27	0	0	0	0	0	0	0	0	0	1	0	0	0	0	1	0	0	0	0	0	0	0	0	0	0	0	0	0	0	0	0	0	0	0	1.4309	1.42993
318.15	589.3	4	3	0	2	0	0	0	0	0	0	0	0	0	0	0	0	0	2	0	0	6	0	0	0	0	0	0	2	0	0	0	0	0	0	0	0	1.40273	1.40516
303.15	589.3	5	12	3	0	0	0	0	1	1	0	0	1	0	0	1	0	0	0	0	0	0	0	0	0	0	0	0	1	0	0	0	0	0	0	0	0	1.4519	1.45133
333.15	589.3	2	9	0	2	0	0	0	0	0	0	0	0	0	0	0	0	0	1	0	0	6	0	0	0	0	0	0	2	0	0	3	0	0	0	1	1	1.425	1.42336
298.15	589.3	2	2	0	2	0	0	0	0	0	0	0	0	0	0	0	0	0	1	0	0	6	0	0	0	0	0	0	2	0	0	4	1	0	0	0	1	1.4444	1.44571
298.15	589.3	1	3	0	0	0	0	0	0	1	0	0	0	0	0	0	1	0	0	0	1	0	0	0	0	0	0	0	0	0	0	0	0	0	0	0	0	1.4458	1.44994
298.15	589.3	2	3	0	0	0	0	0	0	0	0	0	0	0	0	0	0	0	0	0	0	4	0	0	0	0	1	0	0	0	0	4	1	0	0	0	1	1.4545	1.45166
303.15	589.3	1	11	0	2	0	0	0	0	0	0	0	0	0	0	0	0	0	1	0	0	6	0	0	0	0	0	0	2	0	0	5	0	0	0	0	1	1.44818	1.4489
298.15	589.3	3	2	0	0	0	0	0	0	2	0	0	0	0	0	0	0	0	0	0	0	0	0	0	0	0	0	0	1	0	0	3	0	0	0	1	1	1.47903	1.47835
353.15	589.3	2	1	0	2	0	0	0	0	0	0	0	0	0	0	0	0	0	1	0	0	6	0	0	0	0	0	0	2	0	0	3	0	0	0	1	1	1.4076	1.40832
323.15	589.3	1	1	0	2	0	0	0	0	0	0	0	0	0	0	0	0	0	1	0	0	6	0	0	0	0	0	0	2	0	0	5	0	0	0	0	1	1.43366	1.43322
328.15	589.3	3	4	0	2	0	0	0	1	0	0	0	0	0	0	0	0	0	2	0	0	6	0	0	0	0	0	0	2	0	0	0	0	0	0	0	0	1.4139	1.41347
308.15	589.3	1	3	0	0	0	0	0	0	0	0	0	0	0	0	0	0	0	1	0	0	2	0	0	0	0	0	0	2	0	0	5	0	0	0	0	1	1.4683	1.46843
313	633	4	3	0	0	0	0	0	0	1	0	0	0	0	0	0	0	0	0	0	0	0	0	0	0	0	0	0	1	0	0	6	3	0	0	1	1	1.5125	1.51322
308.15	589.3	4	2	1	0	0	0	0	1	0	0	0	1	0	0	1	0	0	1	0	0	0	0	0	0	0	0	0	0	0	0	0	0	0	0	0	0	1.5118	1.50766
308	589.3	3	1	0	0	0	0	0	0	2	0	0	0	0	0	0	0	0	0	0	0	0	0	0	0	0	0	0	1	0	0	3	0	0	0	1	1	1.478	1.47763
298.15	589.3	2	2	0	2	0	0	0	0	1	0	0	0	0	0	0	0	0	1	0	0	6	0	0	0	0	0	0	2	0	0	3	0	0	0	1	1	1.4259	1.42536
283	589.3	2	1	0	2	0	0	0	0	0	0	0	0	0	0	0	0	0	1	0	0	6	0	0	0	0	0	0	2	0	0	3	0	0	0	1	1	1.4254	1.42676
343.15	589.3	2	9	0	0	0	0	0	3	2	0	0	0	0	2	0	0	0	0	0	0	0	0	0	0	2	0	0	0	0	0	3	0	0	0	1	1	1.44308	1.44405
303.15	589.3	3	2	0	0	0	0	0	0	2	0	0	0	0	0	0	0	0	0	0	0	0	0	0	0	0	0	0	1	0	0	3	0	0	0	1	1	1.47746	1.47669
338.15	589.3	2	7	0	0	0	0	0	0	0	0	0	0	0	0	0	0	0	0	0	0	6	0	0	0	1	0	0	0	0	0	3	0	0	0	1	1	1.41195	1.41302
301.2	589.3	2	3	0	0	0	0	0	0	0	0	0	0	0	0	0	0	0	0	0	0	4	0	0	0	0	1	0	0	0	0	3	0	0	0	1	1	1.4211	1.4204
333.15	589.3	0	3	0	0	1	1	0	0	0	0	0	0	0	0	0	0	0	0	1	0	0	1	0	0	0	0	0	0	0	0	3	0	0	0	1	1	1.53682	1.53478
303.15	589.3	2	2	0	2	0	0	0	0	1	0	0	0	0	0	0	0	0	1	0	0	6	0	0	0	0	0	0	2	0	0	3	0	0	0	1	1	1.426	1.42359
298.15	486.1	2	2	0	2	0	0	0	0	0	0	0	0	0	0	0	0	0	1	0	0	6	0	0	0	0	0	0	2	0	0	3	0	0	0	1	1	1.4303	1.42948
303.15	589.3	2	7	0	2	0	0	0	0	0	0	0	0	0	0	0	0	0	2	0	0	6	0	0	0	0	0	0	2	0	0	0	0	0	0	0	0	1.4191	1.42217
323.15	589.3	2	1	0	0	0	0	0	0	0	0	0	0	0	0	0	0	0	0	1	0	0	0	0	0	0	0	1	0	0	0	3	0	0	0	1	1	1.54409	1.53891
338.15	589.3	2	1	0	2	0	0	0	0	0	0	0	0	0	0	0	0	0	1	0	0	6	0	0	0	0	0	0	2	0	0	4	1	0	0	0	1	1.43195	1.43361
313.15	589.3	2	7	0	0	0	0	0	0	0	0	0	0	0	0	0	0	0	0	0	0	0	1	0	0	0	0	0	0	0	0	3	0	0	0	1	1	1.5022	1.50277
298.15	486.1	2	7	0	0	0	0	0	0	0	0	0	0	0	0	0	0	0	0	0	0	4	0	0	0	0	1	0	0	0	0	3	0	0	0	1	1	1.4387	1.43739
298.15	589.3	2	2	0	2	0	0	0	0	0	0	0	0	0	0	0	0	0	1	0	0	6	0	0	0	0	0	0	2	4	0	0	0	0	0	1	0	1.4206	1.42225
313.15	589.3	1	3	0	2	0	0	0	0	0	0	0	0	0	0	0	0	0	1	0	0	6	0	0	0	0	0	0	2	0	0	5	0	0	0	0	1	1.4384	1.43908
303.15	589.3	2	4	1	0	0	0	0	1	0	0	0	1	0	0	1	0	0	0	0	0	0	0	0	0	0	0	0	0	0	0	3	0	0	0	1	1	1.5135	1.51407
318.15	589.3	3	5	0	0	0	0	0	0	0	0	0	1	0	0	0	0	0	0	0	0	0	0	0	0	0	0	0	0	0	0	3	0	0	0	1	1	1.4776	1.4837
323.15	589.3	1	5	0	1	0	0	0	0	1	0	0	0	0	0	0	0	0	0	1	0	3	0	0	0	0	0	0	1	0	0	3	0	0	0	1	1	1.52795	1.52407
283.15	589.3	2	1	0	0	0	0	0	0	0	0	0	0	0	0	0	0	0	0	1	0	0	0	0	0	0	0	1	0	0	0	3	0	0	0	1	1	1.556	1.55444
293.15	589.3	5	9	0	0	0	0	0	0	2	0	0	0	0	0	0	0	0	0	0	0	0	0	0	0	1	0	0	1	0	0	0	0	0	0	0	0	1.47742	1.47499
318.15	589.3	1	3	0	1	0	0	0	0	0	0	0	1	0	0	0	0	0	0	0	0	3	0	0	0	0	0	0	0	0	0	5	0	0	0	0	1	1.5032	1.50347
308.15	589.3	1	3	0	1	0	0	0	0	0	0	0	1	0	0	0	0	0	0	0	0	3	0	0	0	0	0	0	0	0	0	5	0	0	0	0	1	1.5056	1.50415
308.15	430.1	2	1	0	1	0	0	0	0	1	0	0	0	0	0	0	0	0	0	0	0	3	0	0	0	0	0	0	1	0	0	3	0	0	0	1	1	1.4423	1.4411
308.15	589.6	2	1	0	0	0	0	0	0	0	0	0	0	0	0	0	0	0	0	0	0	4	0	0	0	0	1	0	0	0	0	3	0	0	0	1	1	1.4091	1.40995
363.15	589.3	2	9	0	2	0	0	0	0	0	0	0	0	0	0	0	0	0	1	0	0	6	0	0	0	0	0	0	2	0	0	3	0	0	0	1	1	1.4166	1.41626
333	589.3	5	0	0	0	0	0	0	0	2	0	0	0	0	0	0	0	0	0	0	0	0	0	0	0	0	0	0	1	0	0	5	4	0	0	1	1	1.5266	1.52572
333.15	589.3	2	2	0	2	0	0	0	0	0	0	0	0	0	0	0	0	0	1	0	0	6	0	0	0	0	0	0	2	5	0	0	0	0	0	1	0	1.41758	1.41715
353.15	589.3	1	3	0	0	0	0	0	0	0	0	0	0	0	0	0	0	0	0	0	0	4	0	0	0	0	1	0	0	0	0	5	0	0	0	0	1	1.4315	1.43119
298.1	589.3	2	10	0	0	0	0	0	0	0	0	0	0	0	0	0	0	0	0	0	0	4	0	0	0	0	1	0	0	0	0	3	0	0	0	1	1	1.4399	1.43639
313.15	589.3	2	3	0	0	0	0	0	0	0	0	0	0	0	0	0	0	0	0	0	0	4	0	0	0	0	1	0	0	0	0	3	0	0	0	1	1	1.4155	1.41816
318.15	589.3	2	1	0	0	0	0	0	0	0	0	0	0	0	0	0	0	0	0	0	0	4	0	0	0	0	1	0	0	0	0	3	0	0	0	1	1	1.4069	1.40884
343.15	589.3	5	13	3	0	0	0	0	0	4	2	0	0	0	0	0	1	0	0	0	0	0	0	0	0	0	0	0	1	0	0	0	0	0	0	0	0	1.4392	1.43972
318.15	589.3	3	1	0	0	0	0	0	0	0	0	0	1	0	0	0	0	0	0	0	0	0	0	0	0	0	0	0	0	0	0	3	0	0	0	1	1	1.4952	1.4907
298.15	589.3	2	7	0	0	0	0	0	0	0	0	0	0	0	0	0	0	0	0	0	0	0	1	0	0	0	0	0	0	0	0	3	0	0	0	1	1	1.5088	1.50595
323.15	589.3	2	1	0	2	0	0	0	0	0	0	0	0	0	0	0	0	0	1	0	0	6	0	0	0	0	0	0	2	0	0	4	1	0	0	0	1	1.44037	1.43913
293.389	589.3	2	5	0	2	0	0	0	0	0	0	0	0	0	0	0	0	0	1	0	0	6	0	0	0	0	0	0	2	0	0	3	0	0	0	1	1	1.4298	1.43092
303.15	589.3	3	3	0	0	0	0	0	0	0	0	0	1	0	0	0	0	0	0	0	0	0	0	0	0	0	0	0	0	0	0	3	0	0	0	1	1	1.48725	1.48937
293.15	589.3	3	1	1	0	0	0	0	1	0	0	0	1	0	0	0	0	0	0	0	0	0	0	0	0	0	0	0	0	0	0	3	0	0	0	1	1	1.5014	1.50185
298.1	589.3	2	3	0	0	0	0	0	0	0	0	0	0	0	0	0	0	0	0	0	0	0	0	0	1	0	0	0	0	0	0	3	0	0	0	1	1	1.572	1.57291
313.15	589.3	3	1	0	0	0	0	0	0	0	0	0	1	0	0	0	0	0	0	0	0	0	0	0	0	0	0	0	0	0	0	3	0	0	0	1	1	1.49553	1.49204
308.15	589.3	4	7	0	2	0	0	0	0	0	0	0	0	0	0	0	0	0	1	0	0	6	0	0	0	1	0	0	2	0	0	0	0	0	0	0	0	1.4311	1.42926
298.15	589.3	2	3	0	0	0	0	0	0	0	0	0	0	0	0	0	0	0	0	1	0	0	0	0	0	0	0	1	0	0	0	3	0	0	0	1	1	1.53945	1.54119
298.15	589.3	2	3	0	0	0	0	0	0	0	0	0	0	0	0	0	0	0	0	0	0	4	0	0	0	0	1	0	0	0	0	4	1	0	0	0	1	1.45114	1.45166
353.15	589.3	1	2	0	4	0	0	0	1	0	0	0	1	0	0	0	0	0	0	0	0	9	0	0	0	0	0	0	0	0	0	3	0	0	0	1	1	1.39221	1.39258
298.15	589.3	2	4	0	0	0	0	0	1	0	0	0	1	0	0	1	0	0	0	0	0	0	0	0	0	0	0	0	0	0	0	0	0	0	0	0	0	1.4549	1.45418
296	589.3	2	3	0	0	0	0	0	0	0	0	0	0	0	0	0	0	0	0	0	0	0	0	0	0	0	0	0	0	4	0	2	0	0	0	2	2	1.506	1.50303
338.15	589.3	3	3	0	0	0	0	0	0	0	0	0	1	0	0	0	0	0	0	0	0	0	0	0	0	0	0	0	0	4	0	0	0	0	0	1	0	1.459	1.46201
298.15	822.7	2	3	0	0	0	0	0	0	0	0	0	0	0	0	0	0	0	0	0	0	4	0	0	0	0	1	0	0	0	0	3	0	0	0	1	1	1.4156	1.41587
298.15	589.6	2	5	0	0	0	0	0	0	0	0	0	0	0	0	0	0	0	0	0	0	4	0	0	0	0	1	0	0	0	0	3	0	0	0	1	1	1.4276	1.4279
307.2	589.3	3	3	0	0	0	0	0	0	2	0	0	0	0	0	0	0	0	0	0	0	0	0	0	0	0	0	0	1	0	0	3	0	0	0	1	1	1.4768	1.47597
298.15	589.3	2	7	0	0	0	0	0	0	0	0	0	0	0	0	0	0	0	0	0	0	0	1	0	0	0	0	0	0	0	0	3	0	0	0	1	1	1.507	1.50595
315.782	632.8	2	3	0	0	0	0	0	0	0	0	0	0	0	0	0	0	0	0	0	0	4	0	0	0	0	1	0	0	0	0	3	0	0	0	1	1	1.4161	1.4155
313.15	589.3	3	2	0	2	0	0	0	0	0	0	0	0	0	0	0	0	0	1	0	0	6	0	0	0	0	0	1	2	0	0	0	0	0	0	0	0	1.41886	1.41886
288.15	589.3	2	2	0	2	0	0	0	0	0	0	0	0	0	0	0	0	0	1	0	0	6	0	0	0	0	0	0	2	4	0	0	0	0	0	1	0	1.42336	1.42442
318.15	589.3	1	0	0	0	0	0	0	1	1	0	0	0	0	0	0	0	0	0	0	0	0	0	0	0	0	0	0	1	0	0	3	0	0	1	0	1	1.48432	1.48778
328.15	589.3	3	1	0	0	0	0	0	0	0	0	0	1	0	0	0	0	0	0	0	0	0	0	0	0	0	0	0	0	0	0	3	0	0	0	1	1	1.4927	1.48823
333.15	589.3	5	3	0	0	0	0	0	0	2	0	0	0	0	0	0	0	0	1	0	0	0	0	0	0	0	0	0	1	0	0	0	0	0	0	0	0	1.45561	1.45654
313.15	589.3	2	3	0	1	0	0	0	0	1	0	0	0	0	0	0	0	0	0	0	0	3	0	0	0	0	0	0	1	0	0	3	0	0	0	1	1	1.4333	1.43409
313.15	589.3	2	3	0	2	0	0	0	0	1	0	0	0	0	0	0	0	0	1	0	0	6	0	0	0	0	0	0	2	4	0	0	0	0	0	1	0	1.4175	1.42011
298.15	589.3	2	2	0	0	0	0	0	0	0	0	0	0	0	0	0	0	0	1	0	0	2	0	0	0	0	0	0	2	4	0	0	0	0	0	1	0	1.4425	1.44236
323.15	589.3	2	3	0	0	0	0	0	0	0	0	0	0	0	0	0	0	0	1	2	0	0	0	0	0	0	0	0	0	0	0	4	1	0	0	0	1	1.5257	1.52288
303.15	589.3	3	4	1	0	0	0	0	1	0	0	0	1	0	0	0	0	0	0	0	0	0	0	0	0	0	0	0	0	0	0	3	0	0	0	1	1	1.4901	1.49333
298.15	589.3	3	1	1	2	0	0	0	0	0	0	0	0	0	0	0	0	0	1	0	0	6	0	0	0	0	0	0	2	0	0	4	1	0	0	0	1	1.44585	1.44541
313.15	589.3	3	10	0	0	0	0	0	0	2	0	0	0	0	0	0	0	0	0	0	0	0	0	0	0	0	0	0	1	0	0	3	0	0	0	1	1	1.4658	1.46673
303.15	589.3	4	3	0	2	0	0	0	0	1	0	0	0	0	0	0	0	0	2	0	0	6	0	0	0	0	0	0	2	0	0	0	0	0	0	0	0	1.4107	1.41094
290.65	589.3	1	1	0	2	0	0	0	0	0	0	0	0	0	0	0	0	0	1	0	0	6	0	0	0	0	0	0	2	0	0	5	0	0	0	0	1	1.44331	1.44314
323.15	589.3	1	4	0	2	0	0	0	0	1	0	0	0	0	0	0	0	0	1	0	0	6	0	0	0	0	0	0	2	0	0	5	0	0	0	0	1	1.435	1.43491
293.15	589.3	2	3	0	0	0	0	0	0	0	0	0	0	0	0	0	0	0	0	0	0	4	0	0	0	0	1	0	0	0	0	3	0	0	0	1	1	1.4232	1.42297
343.15	589.3	3	2	0	0	0	0	0	0	2	0	0	0	0	0	0	0	0	0	0	0	0	0	0	0	0	0	0	1	0	0	3	0	0	0	1	1	1.46718	1.46737
318.15	589.3	2	3	0	0	0	0	0	0	0	0	0	0	0	0	0	0	0	0	0	0	4	0	0	0	0	1	0	0	0	0	4	1	0	0	0	1	1.44566	1.44814
320.004	632.8	2	1	0	2	0	0	0	0	0	0	0	0	0	0	0	0	0	1	0	0	6	0	0	0	0	0	0	2	0	0	3	0	0	0	1	1	1.4154	1.41598
308.15	589.3	2	7	0	0	0	0	0	0	0	0	0	0	0	0	0	0	0	0	0	0	6	0	0	0	1	0	0	0	0	0	3	0	0	0	1	1	1.4224	1.41982
308.821	632.8	2	1	0	2	0	0	0	0	0	0	0	0	0	0	0	0	0	1	0	0	6	0	0	0	0	0	0	2	0	0	3	0	0	0	1	1	1.4186	1.41847
313.15	589.3	3	8	0	0	0	0	0	3	1	0	0	0	0	0	0	0	0	2	0	0	0	0	0	0	0	0	0	1	0	0	0	0	0	0	0	0	1.49716	1.4939
353.15	589.3	2	2	0	0	0	0	0	0	0	0	0	0	0	0	0	0	0	1	0	0	2	0	0	0	0	0	0	2	4	0	0	0	0	0	1	0	1.42792	1.42853
308.15	589.3	2	5	0	0	0	0	0	0	0	0	0	0	0	0	0	0	0	0	0	0	4	0	0	0	0	1	0	0	0	0	3	0	0	0	1	1	1.42527	1.42427
338.15	589.3	3	2	0	0	0	0	0	1	0	0	0	1	0	0	0	0	0	1	0	0	0	0	0	0	0	0	0	0	3	1	0	0	0	1	0	0	1.5317	1.53077
293.15	589.3	2	4	0	0	0	0	0	0	0	0	0	1	0	0	1	0	0	0	0	0	0	0	0	0	0	0	0	0	0	0	3	0	0	0	1	1	1.5091	1.50704
343.15	589.3	2	3	0	0	0	0	0	0	0	0	0	0	0	0	0	0	0	0	0	0	6	0	0	0	1	0	0	0	0	0	3	0	0	0	1	1	1.3983	1.40018
333.15	589.3	2	1	0	0	0	0	0	0	0	0	0	1	0	0	0	0	0	0	0	0	0	0	0	0	0	0	0	0	3	1	3	0	0	1	1	1	1.51177	1.50788
303.15	589.3	2	3	0	2	0	0	0	0	0	0	0	0	0	0	0	0	0	1	0	0	6	0	0	0	0	0	0	2	5	0	0	0	0	0	1	0	1.42813	1.42756
318.15	589.3	2	3	0	2	0	0	0	0	0	0	0	0	0	0	0	0	0	1	0	0	6	0	0	0	0	0	0	2	5	0	0	0	0	0	1	0	1.42366	1.42239
308.15	589.3	2	1	0	0	0	0	0	0	0	0	0	0	0	0	0	0	0	0	4	0	0	0	0	0	0	1	0	0	0	0	3	0	0	0	1	1	1.44421	1.44401
323.15	589.3	5	13	3	0	0	0	0	0	4	2	0	0	0	0	0	1	0	0	0	0	0	0	0	0	0	0	0	1	0	0	0	0	0	0	0	0	1.4461	1.44586
338.15	589.3	2	1	0	2	0	0	0	0	0	0	0	0	0	0	0	0	0	1	0	0	6	0	0	0	0	0	0	2	0	0	4	1	0	0	0	1	1.43599	1.43361
318.2	589.3	2	3	0	0	0	0	0	0	0	0	0	0	0	0	0	0	0	0	0	0	4	0	0	0	0	1	0	0	0	0	3	0	0	0	1	1	1.4188	1.41582
308.15	589.3	2	2	0	2	0	0	0	0	0	0	0	0	0	0	0	0	0	1	0	0	6	0	0	0	0	0	0	2	5	0	0	0	0	0	1	0	1.42444	1.42398
318.15	589.3	1	3	0	0	0	0	0	1	1	0	0	0	0	0	0	0	0	0	0	0	0	0	0	0	0	0	0	1	0	0	3	0	0	1	0	1	1.48736	1.48598
328	589.3	2	5	0	0	0	0	0	0	1	0	0	0	0	0	0	0	0	0	0	0	0	0	0	0	0	0	0	0	0	0	8	1	0	0	1	1	1.5273	1.52514
313	589.3	3	1	0	0	0	0	0	0	2	0	0	0	0	0	0	0	0	0	0	0	0	0	0	0	0	0	0	1	0	0	3	0	0	0	1	1	1.476	1.47597
313.15	589.3	2	5	0	0	0	0	0	0	0	0	0	0	0	0	0	0	0	0	0	0	4	0	0	0	0	1	0	0	0	0	3	0	0	0	1	1	1.4235	1.42316
323	589.3	2	5	0	0	0	0	0	0	1	1	0	0	0	0	0	0	0	1	2	0	0	0	0	0	0	0	0	0	0	0	3	0	0	0	1	1	1.508	1.50675
303.15	589.3	2	4	0	2	0	0	0	0	1	0	0	0	0	0	0	0	0	1	0	0	6	0	0	0	0	0	0	2	4	0	0	0	0	0	1	0	1.4215	1.42264
318.15	589.3	2	3	0	0	0	0	0	0	0	0	0	0	0	0	0	0	0	0	0	0	6	0	0	0	1	0	0	0	0	0	3	0	0	0	1	1	1.40352	1.4048
308.15	589.6	2	3	0	2	0	0	0	0	0	0	0	0	0	0	0	0	0	1	0	0	6	0	0	0	0	0	0	2	0	0	3	0	0	0	1	1	1.4234	1.42225
323.15	589.3	2	3	0	0	0	0	0	0	0	0	0	0	0	0	0	0	0	0	0	0	4	0	0	0	0	1	0	0	0	0	3	0	0	0	1	1	1.41331	1.41515
323.15	589.3	2	3	0	6	0	0	0	0	0	0	0	0	0	0	0	0	0	0	0	0	18	0	0	0	1	0	0	0	0	0	3	0	0	0	1	1	1.3648	1.36685
313.15	589.3	2	3	0	1	0	0	0	0	1	0	0	0	0	0	0	0	0	0	0	0	3	0	0	0	0	0	0	1	0	0	3	0	0	0	1	1	1.432	1.43409
308.15	589.3	3	3	0	0	0	0	0	0	0	0	0	1	0	0	0	0	0	0	0	0	0	0	0	0	0	0	0	0	0	0	3	0	0	0	1	1	1.4861	1.48813
303	589.3	2	9	0	0	0	0	0	0	1	0	0	0	0	0	0	0	0	0	0	0	0	0	0	0	0	0	0	0	0	0	8	1	0	0	1	1	1.5202	1.52117
338.15	589.3	3	3	0	0	0	0	0	0	0	0	0	1	0	0	0	0	0	0	0	0	0	0	0	0	0	0	0	0	0	0	3	0	0	0	1	1	1.47624	1.47834
343.15	589.3	4	25	0	0	0	0	0	0	0	0	0	1	0	0	0	0	1	0	0	0	0	0	0	0	0	0	0	0	0	0	0	0	0	0	0	0	1.4294	1.42837
328.15	589.3	1	3	0	2	0	0	0	0	0	0	0	0	0	0	0	0	0	1	0	0	6	0	0	0	0	0	0	2	0	0	5	0	0	0	0	1	1.43496	1.43428
298.15	589.3	2	6	0	0	0	0	0	3	2	0	0	0	0	0	0	0	0	1	0	0	0	0	0	0	0	0	0	1	0	0	0	0	0	0	0	0	1.48489	1.47899
333	589.3	2	3	0	0	0	0	0	0	1	0	0	0	0	0	0	0	0	0	0	0	0	0	0	0	0	0	0	0	0	0	8	1	0	0	1	1	1.5402	1.54265
293.2	589.3	2	3	0	0	0	0	0	1	0	0	0	1	0	0	1	0	0	0	0	0	0	0	0	0	0	0	0	0	0	0	0	0	0	0	0	0	1.4548	1.45559
303.15	589.3	1	2	1	0	0	0	0	2	0	0	0	1	0	0	0	1	0	0	0	0	0	0	0	0	0	0	0	0	0	0	0	0	0	0	0	0	1.46659	1.45302
293.15	589.3	2	2	0	2	0	0	0	0	0	0	0	0	0	0	0	0	0	1	0	0	6	0	0	0	0	0	0	2	0	0	4	1	0	0	0	1	1.44639	1.44774
323.15	822.7	2	3	0	2	0	0	0	0	0	0	0	0	0	0	0	0	0	1	0	0	6	0	0	0	0	0	0	2	0	0	3	0	0	0	1	1	1.4136	1.41414
328.15	589.3	1	3	0	0	0	0	0	0	0	0	0	1	0	0	0	0	0	0	1	0	0	0	0	0	0	0	0	0	0	0	3	0	0	1	0	1	1.4619	1.46143
308.2	589.3	2	3	0	0	0	0	0	0	0	0	0	0	0	0	0	0	0	0	0	0	4	0	0	0	0	1	0	0	0	0	3	0	0	0	1	1	1.42	1.41838
333.15	589.3	3	1	0	0	0	0	0	0	2	0	0	0	0	0	0	0	0	0	0	0	0	0	0	0	0	0	0	1	0	0	3	0	0	0	1	1	1.471	1.47096
298.15	589.3	3	1	0	0	0	0	0	0	0	0	0	1	0	0	0	0	0	0	0	0	0	0	0	0	0	0	0	0	0	0	3	0	0	0	1	1	1.50097	1.49707
298.15	486.1	2	3	0	0	0	0	0	0	0	0	0	0	0	0	0	0	0	0	0	0	4	0	0	0	0	1	0	0	0	0	3	0	0	0	1	1	1.4272	1.42635
288.15	589.3	3	1	0	0	0	0	0	0	0	0	0	1	0	0	0	0	0	0	0	0	0	0	0	0	0	0	0	0	0	0	3	0	0	0	1	1	1.50267	1.50076
318.15	589.3	3	3	0	2	0	0	0	0	0	0	0	0	0	0	0	0	0	1	0	0	6	0	0	0	0	0	1	2	0	0	0	0	0	0	0	0	1.4204	1.41965
298.15	589.3	2	7	0	2	0	0	0	0	0	0	0	0	0	0	0	0	0	2	0	0	6	0	0	0	0	0	0	2	0	0	0	0	0	0	0	0	1.42304	1.42433
298.15	589.3	3	3	0	2	0	0	0	0	0	0	0	0	0	0	0	0	0	1	0	0	6	0	0	0	0	0	1	2	0	0	0	0	0	0	0	0	1.42632	1.42606
310.251	632.8	2	7	0	0	0	0	0	0	0	0	0	0	0	0	0	0	0	0	0	0	6	0	0	0	1	0	0	0	0	0	3	0	0	0	1	1	1.4183	1.41831
323.15	589.3	1	11	0	2	0	0	0	0	0	0	0	0	0	0	0	0	0	1	0	0	6	0	0	0	0	0	0	2	0	0	5	0	0	0	0	1	1.44235	1.44049
323.15	589.3	2	9	0	2	0	0	0	0	0	0	0	0	0	0	0	0	0	1	0	0	6	0	0	0	0	0	0	2	0	0	3	0	0	0	1	1	1.4278	1.42366
363	589.3	2	5	0	0	0	0	0	0	0	0	0	0	0	0	0	0	0	0	0	0	4	0	0	0	0	1	0	0	0	0	3	0	0	0	1	1	1.4051	1.40612
308.15	589.3	2	2	0	2	0	0	0	0	0	0	0	0	0	0	0	0	0	1	0	0	6	0	0	0	0	0	0	2	4	0	0	0	0	0	1	0	1.41792	1.41874
315.65	589.3	2	2	0	2	0	0	0	0	0	0	0	0	0	0	0	0	0	1	0	0	6	0	0	0	0	0	0	2	0	0	4	1	0	0	0	1	1.44374	1.44068
313.15	589.3	2	1	0	1	0	0	0	0	0	0	0	0	0	0	0	0	0	0	3	0	0	0	0	0	0	0	0	0	0	0	3	0	0	0	1	1	1.5071	1.50499
302.2	589.3	3	5	0	0	0	0	0	0	4	0	0	0	0	0	0	0	0	0	0	0	0	0	0	0	0	0	0	1	0	0	3	0	0	0	1	1	1.4804	1.47718
308.15	589.3	3	2	0	2	0	0	0	0	0	0	0	0	0	0	0	0	0	1	0	0	6	0	0	0	0	0	1	2	0	0	0	0	0	0	0	0	1.4204	1.42008
298.15	589.3	4	6	0	0	0	0	0	1	0	0	0	1	0	0	0	0	0	1	0	0	0	0	0	0	0	0	0	0	0	0	0	0	0	0	0	0	1.4709	1.4703
303.15	589.3	2	3	0	0	0	0	0	0	0	0	0	0	0	0	0	0	0	0	0	0	4	0	0	0	0	1	0	0	0	0	4	1	0	0	0	1	1.44976	1.45109
353.15	589.3	4	9	0	2	0	0	0	0	0	0	0	0	0	0	0	0	0	2	0	0	6	0	0	0	0	0	0	2	0	0	0	0	0	0	0	0	1.4104	1.4111
353.15	589.3	2	1	0	6	0	0	0	0	0	0	0	0	0	0	0	0	0	0	0	0	18	0	0	0	1	0	0	0	0	0	3	0	0	0	1	1	1.35509	1.35149
343.15	589.3	1	2	0	2	0	0	0	1	0	0	0	0	0	0	0	0	0	1	0	0	6	0	0	0	0	0	0	2	0	0	3	0	0	0	1	1	1.4207	1.41993
343.15	589.3	2	7	0	0	0	0	0	3	2	0	0	0	0	2	0	0	0	0	0	0	0	0	0	0	2	0	0	0	0	0	3	0	0	0	1	1	1.46073	1.45819
318.15	589.3	2	2	0	2	0	0	0	0	0	0	0	0	0	0	0	0	0	1	0	0	6	0	0	0	0	0	0	2	4	0	0	0	0	0	1	0	1.41519	1.41541
338.15	589.3	6	12	0	0	0	0	0	0	3	0	0	0	0	1	0	0	0	0	0	0	0	0	0	0	2	0	0	0	0	0	0	0	0	0	0	0	1.45409	1.45423
313.15	589.3	3	3	0	0	0	0	0	0	2	0	0	0	0	0	0	0	0	0	0	0	0	0	0	0	0	0	0	1	0	0	3	0	0	0	1	1	1.47532	1.47473
313.15	589.3	2	9	0	1	0	0	0	0	0	0	0	0	0	0	0	0	0	0	3	0	0	0	0	0	0	0	0	0	0	0	3	0	0	0	1	1	1.4918	1.49511
353.15	589.3	2	1	0	0	0	0	0	0	0	0	0	0	0	0	0	0	0	0	1	0	0	0	0	0	0	0	1	0	0	0	3	0	0	0	1	1	1.53545	1.53341
318.15	589.3	1	5	0	0	0	0	0	0	1	0	0	0	0	0	0	0	0	0	1	0	0	0	0	0	0	0	0	1	0	0	8	1	0	0	1	1	1.52824	1.52629
298.15	589.6	2	1	0	2	0	0	0	0	0	0	0	0	0	0	0	0	0	1	0	0	6	0	0	0	0	0	0	2	0	0	3	0	0	0	1	1	1.4226	1.42344
313.15	589.3	2	5	0	0	0	0	0	0	0	0	0	0	0	0	0	0	0	0	0	0	6	0	0	0	1	0	0	0	0	0	3	0	0	0	1	1	1.41422	1.41458
293.15	589.3	2	3	0	0	0	0	0	0	0	0	0	0	0	0	0	0	0	0	0	0	4	0	0	0	0	1	0	0	0	0	3	0	0	0	1	1	1.423	1.42297
303.15	589.3	1	2	0	4	0	0	0	1	1	0	0	0	0	0	0	0	0	0	0	0	9	0	0	0	0	0	0	1	0	0	3	0	0	0	1	1	1.39512	1.39817
343.15	589.3	2	1	0	0	0	0	0	0	0	0	0	0	0	0	0	0	0	0	4	0	0	0	0	0	0	1	0	0	0	0	3	0	0	0	1	1	1.43146	1.4334
308.15	822.7	2	1	0	2	0	0	0	0	0	0	0	0	0	0	0	0	0	1	0	0	6	0	0	0	0	0	0	2	0	0	3	0	0	0	1	1	1.4141	1.41394
298.15	589.3	1	4	0	1	0	0	0	0	0	0	0	1	0	0	0	0	0	0	0	0	3	0	0	0	0	0	0	0	0	0	5	0	0	0	0	1	1.4934	1.49505
304.2	589.3	2	3	0	1	0	0	0	0	1	0	0	0	0	0	0	0	0	0	0	0	3	0	0	0	0	0	0	1	0	0	3	0	0	0	1	1	1.4355	1.43467
293.15	589.3	1	7	0	2	0	0	0	0	0	0	0	0	0	0	0	0	0	1	0	0	6	0	0	0	0	0	0	2	0	0	5	0	0	0	0	1	1.4487	1.44844
298.15	656.3	2	1	0	0	0	0	0	0	0	0	0	0	0	0	0	0	0	0	0	0	4	0	0	0	0	1	0	0	0	0	3	0	0	0	1	1	1.4095	1.40956
298.15	589.3	3	2	0	0	0	0	0	0	2	0	0	0	0	0	0	0	0	0	0	0	0	0	0	0	0	0	0	1	0	0	4	1	0	0	0	1	1.50591	1.50919
293.15	589.3	2	9	0	0	0	0	0	0	0	0	0	0	0	0	0	0	0	0	0	0	0	1	0	0	0	0	0	0	0	0	3	0	0	0	1	1	1.5002	1.50193
318.15	589.3	3	3	0	2	0	0	0	0	0	0	0	0	0	0	0	0	0	1	0	0	6	0	0	0	0	0	1	2	0	0	0	0	0	0	0	0	1.42044	1.41965
293.15	589.3	2	3	0	2	0	0	0	0	0	0	0	0	0	0	0	0	0	1	0	0	6	0	0	0	0	0	0	2	0	0	4	1	0	0	0	1	1.44748	1.44801
308.15	589.3	2	3	0	0	0	0	0	0	0	0	0	0	0	0	0	0	0	0	0	0	6	0	0	0	1	0	0	0	0	0	3	0	0	0	1	1	1.4082	1.40718
318.15	589.3	2	4	0	0	0	0	0	1	0	0	0	1	0	0	1	0	0	0	0	0	0	0	0	0	0	0	0	0	0	0	0	0	0	0	0	0	1.4488	1.44811
328.15	589.3	3	3	0	0	0	0	0	0	2	0	0	0	0	0	0	0	0	0	0	0	0	0	0	0	0	0	0	1	0	0	3	0	0	0	1	1	1.47132	1.47011
303.15	430.1	2	3	0	1	0	0	0	0	1	0	0	0	0	0	0	0	0	0	0	0	3	0	0	0	0	0	0	1	0	0	3	0	0	0	1	1	1.4472	1.44595
303.15	589.3	2	3	0	1	0	0	0	0	0	0	0	0	0	0	0	0	0	0	3	0	0	0	0	0	0	0	0	0	0	0	3	0	0	0	1	1	1.50463	1.50542
303.15	589.3	4	2	1	0	0	0	0	2	0	0	0	1	0	0	0	0	0	1	0	0	0	0	0	0	0	0	0	0	0	0	0	0	0	0	0	0	1.47931	1.47988
333.15	589.3	1	7	0	2	0	0	0	0	0	0	0	0	0	0	0	0	0	1	0	0	6	0	0	0	0	0	0	2	0	0	5	0	0	0	0	1	1.43681	1.43735
338.15	589.3	2	3	0	0	0	0	0	0	0	0	0	0	0	0	0	0	0	0	0	0	4	0	0	0	0	1	0	0	0	0	3	0	0	0	1	1	1.41108	1.41061
318.15	589.3	4	16	0	0	0	0	0	0	0	0	0	0	0	0	0	0	0	0	0	0	0	1	0	0	1	0	0	0	0	0	0	0	0	0	0	0	1.48749	1.48527
333.15	589.3	2	1	0	0	0	0	0	0	0	0	0	0	0	0	0	0	0	0	4	0	0	0	0	0	0	1	0	0	0	0	3	0	0	0	1	1	1.43578	1.43592
303.15	589.3	2	1	0	0	0	0	0	0	0	0	0	1	0	0	0	0	0	0	0	0	0	0	0	0	0	0	0	0	3	1	3	0	0	1	1	1	1.52009	1.51715
328.15	589.3	2	2	0	0	0	0	0	0	0	0	0	0	0	0	0	0	0	1	0	0	2	0	0	0	0	0	0	2	4	0	0	0	0	0	1	0	1.43446	1.43223
333.3	589.3	2	4	0	2	0	0	0	0	2	0	0	0	0	0	0	0	0	0	0	0	6	0	0	0	0	0	0	2	0	0	6	0	0	0	2	2	1.43405	1.43468
298.15	589.3	2	7	0	0	0	0	0	0	0	0	0	0	0	0	0	0	0	0	0	0	4	0	0	0	0	1	0	0	0	0	3	0	0	0	1	1	1.43253	1.43175
338.15	589.3	5	36	0	0	0	0	0	0	0	0	0	1	0	0	0	0	0	0	0	0	0	0	0	0	1	0	0	0	0	0	0	0	0	0	0	0	1.45828	1.45794
328.15	589.3	5	11	3	0	0	0	0	0	3	1	0	0	0	0	0	1	0	0	0	0	0	0	0	0	0	0	0	1	0	0	0	0	0	0	0	0	1.4434	1.44358
303.15	822.7	2	3	0	0	0	0	0	0	0	0	0	0	0	0	0	0	0	0	0	0	4	0	0	0	0	1	0	0	0	0	3	0	0	0	1	1	1.4141	1.41431
313.2	589.3	3	2	0	0	0	0	0	0	2	0	0	0	0	0	0	0	0	0	0	0	0	0	0	0	0	0	0	1	0	0	3	0	0	0	1	1	1.4745	1.47484
303.15	589.3	1	7	0	0	0	0	0	0	0	0	0	0	0	0	0	0	0	0	1	0	0	0	1	0	0	0	0	0	0	0	3	0	0	0	1	1	1.52835	1.5284
338.15	589.3	3	4	0	0	0	0	0	0	0	0	0	1	0	0	0	0	0	0	0	0	0	0	0	0	0	0	0	0	0	0	3	0	0	0	1	1	1.4751	1.47823
291.114	632.8	2	1	0	2	0	0	0	0	0	0	0	0	0	0	0	0	0	1	0	0	6	0	0	0	0	0	0	2	0	0	3	0	0	0	1	1	1.4236	1.42449
305.65	589.3	1	3	0	0	0	0	0	0	0	0	0	0	0	0	0	0	0	0	0	0	4	0	0	0	0	1	0	0	0	0	5	0	0	0	0	1	1.44387	1.4428
323.15	589.3	2	1	0	1	0	0	0	0	0	0	0	0	0	0	0	0	0	0	3	0	0	0	0	0	0	0	0	0	0	0	3	0	0	0	1	1	1.50419	1.50118
283.15	589.3	1	5	0	0	0	0	0	0	0	0	0	0	0	0	0	0	0	1	0	0	2	0	0	0	0	0	0	2	0	0	5	0	0	0	0	1	1.47548	1.47552
333.15	589.3	3	10	0	0	0	0	0	0	2	0	0	0	0	0	0	0	0	0	0	0	0	0	0	0	0	0	0	1	0	0	3	0	0	0	1	1	1.45759	1.4615
303.15	589.6	2	5	0	0	0	0	0	0	0	0	0	0	0	0	0	0	0	0	0	0	4	0	0	0	0	1	0	0	0	0	3	0	0	0	1	1	1.4263	1.42619
298.15	589.3	3	3	0	0	0	0	0	0	2	0	0	0	0	0	0	0	0	0	0	0	0	0	0	0	0	0	0	1	0	0	4	1	0	0	0	1	1.5135	1.51259
318.15	589.3	5	13	3	0	0	0	0	0	4	2	0	0	0	0	0	1	0	0	0	0	0	0	0	0	0	0	0	1	0	0	0	0	0	0	0	0	1.4476	1.44797
353.15	589.3	3	1	0	0	0	0	0	0	1	0	0	0	0	0	0	0	0	0	0	0	0	0	0	0	0	0	0	1	0	0	3	0	0	0	1	1	1.48095	1.48171
288.15	589.3	4	12	2	0	0	0	0	0	3	1	0	0	0	0	0	1	0	0	0	0	0	0	0	0	0	0	0	1	0	0	0	0	0	0	0	0	1.456	1.45547
323.15	589.3	3	1	1	0	0	0	0	0	0	0	0	1	0	0	1	0	0	0	0	0	0	0	0	0	0	0	0	0	0	0	3	0	0	0	1	1	1.49568	1.50268
303.2	589.3	3	2	0	0	0	0	0	0	2	0	0	0	0	0	0	0	0	0	0	0	0	0	0	0	0	0	0	1	0	0	3	0	0	0	1	1	1.4776	1.47669
293.15	589.3	4	28	0	0	0	0	0	0	0	0	0	0	0	0	0	0	0	0	0	0	0	1	0	0	1	0	0	0	0	0	0	0	0	0	0	0	1.48471	1.48447
293.1	589.3	4	7	0	2	0	0	0	0	0	0	0	0	0	0	0	0	0	1	0	0	6	0	0	0	0	0	0	2	0	0	2	3	0	0	0	1	1.4617	1.46053
303.15	589.3	2	1	0	2	0	0	0	0	0	0	0	0	0	0	0	0	0	1	0	0	6	0	0	0	0	0	0	2	0	0	4	1	0	0	0	1	1.4464	1.44459
333.15	589.3	1	9	0	2	0	0	0	0	0	0	0	0	0	0	0	0	0	1	0	0	6	0	0	0	0	0	0	2	0	0	5	0	0	0	0	1	1.43796	1.43799
293.15	589.3	1	3	0	0	0	0	0	0	0	0	0	0	0	0	0	0	0	1	0	0	2	0	0	0	0	0	0	2	0	0	5	0	0	0	0	1	1.4727	1.47439
323.15	589.3	4	28	0	0	0	0	0	0	0	0	0	0	0	0	0	0	0	0	0	0	0	0	1	0	1	0	0	0	0	0	0	0	0	0	0	0	1.48092	1.48062
303.15	589.3	1	4	0	0	0	0	0	0	0	0	0	0	0	0	0	0	0	1	2	0	0	0	0	0	0	0	0	0	0	0	5	0	0	0	0	1	1.5287	1.52729
303.15	589.3	2	3	0	0	0	0	0	0	0	0	0	0	0	0	0	0	0	0	0	0	4	0	0	0	0	1	0	0	0	0	3	0	0	0	1	1	1.42033	1.4204
298.15	589.3	1	3	0	0	0	0	0	1	1	0	0	0	0	0	0	0	0	0	0	0	0	0	0	0	0	0	0	1	0	0	3	0	0	1	0	1	1.49163	1.49041
323.15	589.3	2	5	0	0	0	0	0	0	1	0	0	0	0	0	1	0	0	0	0	0	0	0	0	0	0	0	0	1	0	0	3	0	0	0	1	1	1.496	1.49833
313.15	589.3	3	3	0	0	0	0	0	0	2	0	0	0	0	0	0	0	0	0	0	0	0	0	0	0	0	0	0	1	4	0	0	0	0	0	1	0	1.46924	1.4649
298.15	589.3	4	12	2	0	0	0	0	0	3	1	0	0	0	0	0	1	0	0	0	0	0	0	0	0	0	0	0	1	0	0	0	0	0	0	0	0	1.452	1.45267
293.15	589.3	2	3	0	2	0	0	0	0	0	0	0	0	0	0	0	0	0	1	0	0	6	0	0	0	0	0	0	2	0	0	3	0	0	0	1	1	1.4281	1.42757
323.15	589.3	2	3	0	0	0	0	0	0	0	0	0	0	0	0	0	0	0	0	0	0	4	0	0	0	0	1	0	0	0	0	3	0	0	0	1	1	1.4133	1.41515
313.15	589.3	2	5	0	2	0	0	0	0	0	0	0	0	0	0	0	0	0	1	0	0	6	0	0	0	0	0	0	2	0	0	3	0	0	0	1	1	1.42552	1.42518
298.15	589.3	2	2	0	2	0	0	0	0	0	0	0	0	0	0	0	0	0	1	0	0	6	0	0	0	0	0	0	2	4	0	0	0	0	0	1	0	1.42069	1.42225
308.15	589.3	4	6	0	2	0	0	0	0	0	0	0	0	0	0	0	0	0	1	0	0	6	0	0	0	0	0	0	2	0	0	2	3	0	0	0	1	1.45618	1.45625
308.15	589.3	3	4	1	0	0	0	0	2	1	0	0	0	0	0	0	0	0	1	0	0	0	0	0	0	0	0	0	1	4	0	0	0	1	0	1	0	1.49778	1.49699
288.15	589.3	2	4	0	0	0	0	0	1	0	0	0	1	0	0	1	0	0	0	0	0	0	0	0	0	0	0	0	0	0	0	0	0	0	0	0	0	1.4579	1.45674
298.15	589.3	1	2	1	0	0	0	0	2	0	0	0	1	0	0	0	1	0	0	0	0	0	0	0	0	0	0	0	0	0	0	0	0	0	0	0	0	1.4376	1.45544
285.65	589.3	2	7	0	0	0	0	0	0	0	0	0	0	0	0	0	0	0	0	0	0	4	0	0	0	0	1	0	0	0	0	4	1	0	0	0	1	1.45907	1.45923
353	589.3	2	1	0	2	0	0	0	0	0	0	0	0	0	0	0	0	0	1	0	0	6	0	0	0	0	0	0	2	0	0	3	0	0	0	1	1	1.4072	1.40817
333	589.3	2	3	0	0	0	0	0	0	1	1	0	0	0	0	0	0	0	1	2	0	0	0	0	0	0	0	0	0	0	0	3	0	0	0	1	1	1.514	1.50733
313.15	589.3	1	1	0	1	0	0	0	0	0	0	0	1	0	0	0	0	0	0	0	0	3	0	0	0	0	0	0	0	0	0	5	0	0	0	0	1	1.5633	1.55831
318.15	589.3	2	1	0	0	0	0	0	0	0	0	0	0	0	0	0	0	0	0	0	0	4	0	0	0	0	1	0	0	0	0	3	0	0	0	1	1	1.4047	1.40884
313.15	589.3	2	3	0	0	0	0	0	0	0	0	0	0	0	0	0	0	0	1	0	0	2	0	0	0	0	0	0	2	4	0	0	0	0	0	1	0	1.4449	1.44184
333.15	589.3	2	7	0	0	0	0	0	0	0	0	0	0	0	0	0	0	0	0	0	0	0	1	0	0	0	0	0	0	0	0	3	0	0	0	1	1	1.4965	1.49722
323.15	589.3	3	22	0	0	0	0	0	2	5	0	0	0	0	0	0	0	0	1	0	0	0	0	0	0	0	0	0	1	0	0	0	0	0	0	0	0	1.46526	1.46638
308.15	589.3	2	1	0	6	0	0	0	0	0	0	0	0	0	0	0	0	0	0	0	0	18	0	0	0	1	0	0	0	0	0	3	0	0	0	1	1	1.36656	1.36724
323.15	656.3	2	2	0	2	0	0	0	0	0	0	0	0	0	0	0	0	0	1	0	0	6	0	0	0	0	0	0	2	0	0	3	0	0	0	1	1	1.415	1.41543
305.65	589.3	1	2	0	0	0	0	0	0	0	0	0	0	0	0	0	0	0	0	0	0	4	0	0	0	0	1	0	0	0	0	5	0	0	0	0	1	1.44256	1.44183
293.15	589.3	1	0	0	0	0	0	0	1	1	0	0	0	0	0	0	0	0	0	0	0	0	0	0	0	0	0	0	1	0	0	3	0	0	1	0	1	1.49571	1.49301
328.15	589.3	1	9	0	0	0	0	0	0	0	0	0	0	0	0	0	0	0	0	1	0	0	1	0	0	0	0	0	0	0	0	3	0	0	0	1	1	1.50203	1.50202
298.15	589.3	2	5	0	0	0	0	0	0	0	0	0	0	0	0	0	0	0	0	0	0	0	0	1	0	0	0	0	0	0	0	3	0	0	0	1	1	1.5254	1.52331
323.15	589.3	2	3	0	0	0	0	0	0	1	0	0	0	0	0	0	0	0	1	2	0	0	0	0	0	0	0	0	0	0	0	3	0	0	0	1	1	1.4989	1.4993
287.98	589.3	2	3	0	0	0	0	0	0	0	0	0	0	0	0	0	0	0	0	0	0	6	0	0	0	1	0	0	0	0	0	3	0	0	0	1	1	1.41217	1.41264
333.15	589.3	4	3	0	2	0	0	0	0	1	0	0	0	0	0	0	0	0	2	0	0	6	0	0	0	0	0	0	2	0	0	0	0	0	0	0	0	1.4024	1.40256
333.15	589.3	1	1	0	2	0	0	0	0	0	0	0	0	0	0	0	0	0	1	0	0	6	0	0	0	0	0	0	2	0	0	5	0	0	0	0	1	1.43075	1.43199
293.15	589.3	2	5	0	0	0	0	0	0	0	0	0	0	0	0	0	0	0	0	0	0	6	0	0	0	1	0	0	0	0	0	3	0	0	0	1	1	1.418	1.41891
313.15	589.3	4	28	0	2	0	0	0	0	0	0	0	0	0	0	0	0	0	1	0	0	6	0	0	0	1	0	0	2	0	0	0	0	0	0	0	0	1.44561	1.44283
313.15	589.3	4	9	0	2	0	0	0	0	0	0	0	0	0	0	0	0	0	2	0	0	6	0	0	0	0	0	0	2	0	0	0	0	0	0	0	0	1.42194	1.42184
298.2	589.3	2	5	0	2	0	0	0	0	0	0	0	0	0	0	0	0	0	1	0	0	6	0	0	0	0	0	0	2	0	0	3	0	0	0	1	1	1.42975	1.42906
303.2	589.3	2	4	0	0	0	0	0	2	2	0	0	0	0	0	0	0	0	0	0	0	0	0	0	0	0	0	0	2	0	0	6	0	0	0	2	2	1.49997	1.50179
308.15	589.3	2	5	0	0	0	0	0	0	1	0	0	0	0	0	1	0	0	0	0	0	0	0	0	0	0	0	0	1	0	0	3	0	0	0	1	1	1.5007	1.50238
303.15	589.3	3	3	0	0	0	0	0	0	2	0	0	0	0	0	0	0	0	0	0	0	0	0	0	0	0	0	0	1	0	0	4	1	0	0	0	1	1.51192	1.51134
313.15	589.3	1	5	0	2	0	0	0	0	0	0	0	0	0	0	0	0	0	1	0	0	6	0	0	0	0	0	0	2	0	0	5	0	0	0	0	1	1.4391	1.44036
328.15	589.3	1	4	0	0	0	0	0	0	0	0	0	1	0	0	0	0	0	0	1	0	0	0	0	0	0	0	0	0	0	0	3	0	0	1	0	1	1.4589	1.45966
313.15	656.3	2	1	0	1	0	0	0	0	1	0	0	0	0	0	0	0	0	0	0	0	3	0	0	0	0	0	0	1	0	0	3	0	0	0	1	1	1.4274	1.42704
303.15	589.3	1	6	0	0	0	0	0	0	0	0	0	1	0	0	0	0	0	0	1	0	0	0	0	0	0	0	0	0	0	0	3	0	0	1	0	1	1.4662	1.46671
298.15	589.3	3	3	0	0	0	0	0	0	0	0	0	1	0	0	0	0	0	0	0	0	0	0	0	0	0	0	0	0	0	0	3	0	0	0	1	1	1.4884	1.49103
313.15	589.3	2	5	0	0	0	0	0	0	0	0	0	0	0	0	0	0	0	0	0	0	6	0	0	0	1	0	0	0	0	0	3	0	0	0	1	1	1.41304	1.41458
298.1	589.3	2	3	0	0	0	0	0	0	0	0	0	0	0	0	0	0	0	0	0	0	4	0	0	0	0	1	0	0	0	0	4	1	0	0	0	1	1.4509	1.45228
308.15	589.3	2	2	0	2	0	0	0	0	0	0	0	0	0	0	0	0	0	1	0	0	6	0	0	0	0	0	0	2	5	0	0	0	0	0	1	0	1.4242	1.42398
318.15	589.3	3	3	0	0	0	0	0	0	0	0	0	1	0	0	0	0	0	0	0	0	0	0	0	0	0	0	0	0	4	0	0	0	0	0	1	0	1.46461	1.46873
308.15	589.3	3	1	1	2	0	0	0	0	0	0	0	0	0	0	0	0	0	1	0	0	6	0	0	0	0	0	0	2	4	0	0	0	0	0	1	0	1.42127	1.4218
333.15	589.3	1	2	0	2	0	0	0	1	0	0	0	0	0	0	0	0	0	1	0	0	6	0	0	0	0	0	0	2	0	0	3	0	0	0	1	1	1.4235	1.42178
323.15	430.1	2	1	0	2	0	0	0	0	0	0	0	0	0	0	0	0	0	1	0	0	6	0	0	0	0	0	0	2	0	0	3	0	0	0	1	1	1.4257	1.42409
323.15	589.3	1	7	0	0	0	0	0	0	0	0	0	0	0	0	0	0	0	0	1	0	0	1	0	0	0	0	0	0	0	0	3	0	0	0	1	1	1.5097	1.51265
343.15	589.3	4	7	0	2	0	0	0	0	0	0	0	0	0	0	0	0	0	2	0	0	6	0	0	0	0	0	0	2	0	0	0	0	0	0	0	0	1.412	1.41122
323.15	589.3	2	3	0	0	0	0	0	0	0	0	0	1	0	0	1	0	0	0	0	0	0	0	0	0	0	0	0	0	0	0	3	0	0	0	1	1	1.4973	1.50237
323	589.3	2	1	0	2	0	0	0	0	0	0	0	0	0	0	0	0	0	1	0	0	6	0	0	0	0	0	0	2	0	0	3	0	0	0	1	1	1.4153	1.41684
338.15	589.3	5	12	3	0	0	0	0	1	1	0	0	1	0	0	1	0	0	0	0	0	0	0	0	0	0	0	0	1	0	0	0	0	0	0	0	0	1.4406	1.44
343.15	589.3	2	3	0	0	0	0	0	0	0	0	0	0	0	0	0	0	0	0	0	0	6	0	0	0	1	0	0	0	0	0	3	0	0	0	1	1	1.39771	1.40018
333.15	589.3	2	4	0	2	0	0	0	0	1	0	0	0	0	0	0	0	0	1	0	0	6	0	0	0	0	0	0	2	4	0	0	0	0	0	1	0	1.4136	1.415
338.15	589.3	2	2	0	2	0	0	0	0	0	0	0	0	0	0	0	0	0	1	0	0	6	0	0	0	0	0	0	2	0	0	3	0	0	0	1	1	1.41334	1.4129
288.15	589.3	3	3	0	2	0	0	0	0	0	0	0	0	0	0	0	0	0	1	0	0	6	0	0	0	0	0	1	2	0	0	0	0	0	0	0	0	1.42906	1.42811
338.15	589.3	3	13	1	0	0	0	0	0	3	1	0	0	0	0	0	1	0	0	0	0	0	0	0	0	0	0	0	1	0	0	0	0	0	0	0	0	1.4397	1.44168
353.15	589.3	1	3	0	0	0	0	0	0	0	0	0	0	0	0	0	0	0	1	0	0	2	0	0	0	0	0	0	2	0	0	5	0	0	0	0	1	1.4554	1.45575
303.15	589.3	2	7	0	0	0	0	0	0	0	0	0	0	0	0	0	0	0	0	0	0	6	0	0	0	1	0	0	0	0	0	3	0	0	0	1	1	1.4238	1.42207
343.15	589.3	5	36	0	0	0	0	0	0	0	0	0	1	0	0	0	0	0	0	0	0	0	0	0	0	1	0	0	0	0	0	0	0	0	0	0	0	1.4566	1.45664
308.15	589.3	1	4	0	0	0	0	0	0	0	0	0	0	0	0	0	0	0	1	2	0	0	0	0	0	0	0	0	0	0	0	5	0	0	0	0	1	1.5272	1.52694
303.15	589.3	2	5	0	0	0	0	0	0	0	0	0	0	0	0	0	0	0	0	0	0	6	0	0	0	1	0	0	0	0	0	3	0	0	0	1	1	1.41643	1.41625
308.15	589.3	2	3	0	0	0	0	0	0	0	0	0	0	0	0	0	0	0	1	2	0	0	0	0	0	0	0	0	0	0	0	3	0	0	0	1	1	1.50404	1.50655
298.1	589.3	2	3	0	0	0	0	0	0	0	0	0	0	0	0	0	0	0	0	0	0	4	0	0	0	0	1	0	0	0	0	3	0	0	0	1	1	1.421	1.42188
313.15	589.3	3	3	0	0	0	0	0	0	0	0	0	1	0	0	0	0	0	0	0	0	0	0	0	0	0	0	0	0	0	0	3	0	0	0	1	1	1.48438	1.48643
338.15	589.3	5	15	3	0	0	0	0	0	4	2	0	0	0	0	0	1	0	0	0	0	0	0	0	0	0	0	0	1	0	0	0	0	0	0	0	0	1.4414	1.44059
303.15	589.3	1	4	0	2	0	0	0	0	1	0	0	0	0	0	0	0	0	1	0	0	6	0	0	0	0	0	0	2	0	0	5	0	0	0	0	1	1.4404	1.4417
353.15	589.3	2	3	0	0	0	0	0	0	0	0	0	0	0	0	0	0	0	0	1	0	0	0	0	0	0	0	1	0	0	0	3	0	0	0	1	1	1.52252	1.52179
328.15	589.3	2	3	0	0	0	0	0	0	0	0	0	0	0	0	0	0	0	0	0	0	4	0	0	0	0	1	0	0	0	0	3	0	0	0	1	1	1.4144	1.41366
303.15	589.3	2	1	0	2	0	0	0	0	0	0	0	0	0	0	0	0	0	1	0	0	6	0	0	0	0	0	0	2	0	0	3	0	0	0	1	1	1.421	1.42217
333.15	589.3	2	3	0	0	0	0	0	0	1	0	0	0	0	0	0	0	0	1	2	0	0	0	0	0	0	0	0	0	0	0	3	0	0	0	1	1	1.496	1.49579
313.15	589.3	2	3	0	0	0	0	0	0	0	0	0	0	0	0	0	0	0	0	0	0	6	0	0	0	1	0	0	0	0	0	3	0	0	0	1	1	1.40567	1.40682
313.15	589.3	4	3	1	0	0	0	0	0	0	1	0	1	0	0	0	0	1	0	0	0	0	0	0	0	0	0	0	0	4	0	0	0	1	0	1	0	1.4812	1.48194
328.15	589.3	1	2	0	0	0	0	0	0	0	0	0	0	0	0	0	0	0	0	0	0	4	0	0	0	0	1	0	0	0	0	5	0	0	0	0	1	1.43659	1.43688
298.15	589.3	2	3	0	0	0	0	0	0	0	0	0	0	0	0	0	0	0	0	0	0	6	0	0	0	1	0	0	0	0	0	3	0	0	0	1	1	1.40925	1.41004
328.15	589.3	4	9	0	2	0	0	0	0	0	0	0	0	0	0	0	0	0	1	0	0	6	0	0	0	0	0	0	2	0	0	2	3	0	0	0	1	1.45093	1.4515
348.15	589.3	2	1	0	0	0	0	0	0	0	0	0	0	0	0	0	0	0	1	0	0	2	0	0	0	0	0	0	2	0	0	3	0	0	0	1	1	1.43342	1.43291
303.15	589.3	3	3	0	0	0	0	0	0	2	0	0	0	0	0	0	0	0	0	0	0	0	0	0	0	0	0	0	1	0	0	3	0	0	0	1	1	1.4766	1.47668
323.15	589.3	3	2	0	0	0	0	0	0	2	0	0	0	0	0	0	0	0	0	0	0	0	0	0	0	0	0	0	1	0	0	3	0	0	0	1	1	1.471	1.4721
293.15	589.3	1	3	0	0	0	0	0	0	0	0	0	0	0	0	0	0	0	1	0	0	2	0	0	0	0	0	0	2	0	0	5	0	0	0	0	1	1.47271	1.47439
353.15	589.3	2	7	0	0	0	0	0	0	0	0	0	0	0	0	0	0	0	0	0	0	4	0	0	0	0	1	0	0	0	0	3	0	0	0	1	1	1.4167	1.41721
338.15	589.3	4	9	0	2	0	0	0	0	0	0	0	0	0	0	0	0	0	1	0	0	6	0	0	0	0	0	0	2	0	0	2	3	0	0	0	1	1.44769	1.44792
303.15	589.3	5	2	2	0	0	0	0	0	0	1	0	1	0	0	0	0	1	0	0	0	0	0	0	0	0	0	0	0	4	0	0	0	1	0	1	0	1.4861	1.48462
323.294	632.8	2	3	0	0	0	0	0	0	0	0	0	0	0	0	0	0	0	0	0	0	4	0	0	0	0	1	0	0	0	0	3	0	0	0	1	1	1.4146	1.41423
308	633	3	5	0	0	0	0	0	0	0	0	0	0	0	0	0	0	0	0	0	0	4	0	0	0	0	1	0	0	0	0	6	3	0	0	1	1	1.474	1.47353
323.15	589.3	3	2	0	0	0	0	0	0	2	0	0	0	0	0	0	0	0	0	0	0	0	0	0	0	0	0	0	1	0	0	3	0	0	0	1	1	1.47259	1.4721
323.15	589.3	2	3	0	0	0	0	0	0	0	0	0	0	0	0	0	0	0	1	2	0	0	0	0	0	0	0	0	0	0	0	3	0	0	0	1	1	1.49835	1.49925
303.15	589.3	2	3	0	1	0	0	0	0	1	0	0	0	0	0	0	0	0	0	0	0	3	0	0	0	0	0	0	1	0	0	3	0	0	0	1	1	1.4362	1.43627
313.15	589.3	4	34	0	0	0	0	0	0	0	0	0	0	0	0	0	0	0	0	0	0	0	1	0	0	1	0	0	0	0	0	0	0	0	0	0	0	1.474	1.47475
298.15	589.3	3	1	0	0	0	0	0	0	2	0	0	0	0	0	0	0	0	0	0	0	0	0	0	0	0	0	0	1	0	0	3	0	0	0	1	1	1.4741	1.47999
293.15	589.3	2	2	0	2	0	0	0	0	0	0	0	0	0	0	0	0	0	1	0	0	6	0	0	0	0	0	0	2	5	0	0	0	0	0	1	0	1.42865	1.42837
298.2	589.3	2	1	0	0	0	0	0	0	0	0	0	0	0	0	0	0	0	1	2	0	0	0	0	0	0	0	0	0	0	0	3	0	0	0	1	1	1.5134	1.51273
298.15	589.3	2	3	0	0	0	0	0	0	0	0	0	0	0	0	0	0	0	0	0	0	6	0	0	0	1	0	0	0	0	0	3	0	0	0	1	1	1.4107	1.41004
313.15	589.3	2	7	0	0	0	0	0	0	0	0	0	0	0	0	0	0	0	0	0	0	6	0	0	0	1	0	0	0	0	0	3	0	0	0	1	1	1.4185	1.41891
323.15	589.3	3	1	1	0	0	0	0	0	0	0	0	1	0	0	1	0	0	0	0	0	0	0	0	0	0	0	0	0	0	0	3	0	0	0	1	1	1.50505	1.50268
333.15	589.3	2	3	0	0	0	0	0	0	0	0	0	0	0	0	0	0	0	0	0	0	6	0	0	0	1	0	0	0	0	0	3	0	0	0	1	1	1.4004	1.40206
303.15	589.3	1	2	0	2	0	0	0	0	0	0	0	0	0	0	0	0	0	1	0	0	6	0	0	0	0	0	0	2	0	0	5	0	0	0	0	1	1.4407	1.44137
313.15	589.3	2	3	0	2	0	0	0	0	1	0	0	0	0	0	0	0	0	1	0	0	6	0	0	0	0	0	0	2	0	0	3	0	0	0	1	1	1.4254	1.42194
308.15	589.3	1	6	0	0	0	0	0	1	0	0	0	0	0	0	0	0	0	0	0	0	0	1	0	0	0	0	0	0	0	0	3	0	0	0	1	1	1.5067	1.50823
343.15	589.3	3	1	1	0	0	0	0	0	0	0	0	1	0	0	1	0	0	0	0	0	0	0	0	0	0	0	0	0	0	0	3	0	0	0	1	1	1.49932	1.49859
338.15	589.3	3	2	0	0	0	0	0	0	2	0	0	0	0	0	0	0	0	0	0	0	0	0	0	0	0	0	0	1	0	0	3	0	0	0	1	1	1.46851	1.4686
293.15	589.3	1	4	0	1	0	0	0	0	0	0	0	1	0	0	0	0	0	0	0	0	3	0	0	0	0	0	0	0	0	0	5	0	0	0	0	1	1.4945	1.49593
308.15	589.3	2	3	0	2	0	0	0	0	0	0	0	0	0	0	0	0	0	1	0	0	6	0	0	0	0	0	0	2	0	0	4	1	0	0	0	1	1.44289	1.44308
303.15	589.3	3	1	1	2	0	0	0	0	0	0	0	0	0	0	0	0	0	1	0	0	6	0	0	0	0	0	0	2	0	0	4	1	0	0	0	1	1.44426	1.44512
338.15	589.3	3	1	0	0	0	0	0	0	2	0	0	0	0	0	0	0	0	0	0	0	0	0	0	0	0	0	0	1	0	0	3	0	0	0	1	1	1.47086	1.47045
308.15	589.3	2	3	0	0	0	0	0	0	1	0	0	0	0	0	1	0	0	0	0	0	0	0	0	0	0	0	0	1	0	0	3	0	0	0	1	1	1.5095	1.50785
298.15	589.3	2	3	0	0	0	0	0	0	0	0	0	0	0	0	0	0	0	1	2	0	0	0	0	0	0	0	0	0	4	0	0	0	0	0	1	0	1.4847	1.49283
298.1	589.3	2	5	0	0	0	0	0	0	0	0	0	0	0	0	0	0	0	0	0	0	4	0	0	0	0	1	0	0	0	0	3	0	0	0	1	1	1.4269	1.42795
298.15	589.3	2	3	0	2	0	0	0	0	0	0	0	0	0	0	0	0	0	1	0	0	6	0	0	0	0	0	0	2	0	0	4	1	0	0	0	1	1.44566	1.44576
293.15	589.3	3	2	1	0	0	0	0	1	0	0	0	1	0	0	1	0	0	0	0	0	0	0	0	0	0	0	0	0	0	0	0	0	0	0	0	0	1.4525	1.455
298.15	589.3	1	2	0	0	0	0	0	0	0	0	0	0	0	0	0	0	0	0	0	0	4	0	0	0	0	1	0	0	0	0	5	0	0	0	0	1	1.44455	1.44449
290.218	589.3	2	5	0	2	0	0	0	0	0	0	0	0	0	0	0	0	0	1	0	0	6	0	0	0	0	0	0	2	0	0	3	0	0	0	1	1	1.4307	1.43114
328.15	589.3	2	5	0	6	0	0	0	0	0	0	0	0	0	0	0	0	0	0	0	0	18	0	0	0	1	0	0	0	0	0	3	0	0	0	1	1	1.37764	1.37545
313.15	589.3	3	1	1	2	0	0	0	0	0	0	0	0	0	0	0	0	0	1	0	0	6	0	0	0	0	0	0	2	0	0	3	0	0	0	1	1	1.42232	1.42301
303.15	589.3	2	1	0	1	0	0	0	0	1	0	0	0	0	0	0	0	0	0	0	0	3	0	0	0	0	0	0	1	0	0	3	0	0	0	1	1	1.4315	1.43327
298.15	589.3	4	2	0	1	1	1	0	0	1	1	0	0	0	0	0	0	1	0	0	0	0	0	0	0	0	0	0	1	0	0	3	0	0	0	1	1	1.49442	1.4943
298.15	589.3	2	5	0	0	0	0	0	0	0	0	0	0	0	0	0	0	0	0	0	0	6	0	0	0	1	0	0	0	0	0	3	0	0	0	1	1	1.41935	1.41808
323.15	589.3	2	2	0	2	0	0	0	0	0	0	0	0	0	0	0	0	0	1	0	0	6	0	0	0	0	0	0	2	0	0	3	0	0	0	1	1	1.41776	1.41686
318.15	589.3	4	7	0	2	0	0	0	0	0	0	0	0	0	0	0	0	0	1	0	0	6	0	0	0	0	0	0	2	0	0	2	3	0	0	0	1	1.45386	1.45396
303.13	589.3	2	3	0	2	0	0	0	0	0	0	0	0	0	0	0	0	0	1	0	0	6	0	0	0	0	0	0	2	0	0	3	0	0	0	1	1	1.4249	1.42466
323.15	589.3	1	9	0	0	0	0	0	1	0	0	0	1	0	0	0	0	0	0	1	0	0	0	0	0	0	0	0	1	0	0	7	2	0	0	1	1	1.51191	1.51207
298.15	589.3	4	0	0	0	0	0	0	0	0	0	0	1	0	0	0	0	1	0	0	0	0	0	0	0	0	0	0	0	0	0	0	0	0	0	0	0	1.392	1.40619
298.15	589.3	2	0	0	0	0	0	0	0	2	0	0	0	0	0	0	0	0	0	0	0	0	0	0	0	0	0	0	1	0	0	5	0	0	0	0	1	1.5134	1.51258
328.15	589.3	1	3	0	1	0	0	0	0	1	0	0	0	0	0	0	0	0	0	0	0	3	0	0	0	0	0	0	1	0	0	5	0	0	0	0	1	1.44976	1.45156
298.15	589.3	2	5	0	0	0	0	0	0	0	0	0	0	0	0	0	0	0	0	0	0	0	1	0	0	0	0	0	0	0	0	3	0	0	0	1	1	1.50953	1.51372
318.15	589.3	3	1	0	0	0	0	0	0	2	0	0	0	0	0	0	0	0	0	0	0	0	0	0	0	0	0	0	1	0	0	3	0	0	0	1	1	1.47612	1.47459
328.15	589.3	3	2	0	0	0	0	0	0	2	0	0	0	0	0	0	0	0	0	0	0	0	0	0	0	0	0	0	1	0	0	3	0	0	0	1	1	1.46966	1.47023
288.15	589.3	2	3	0	0	0	0	0	0	0	0	0	0	0	0	0	0	0	1	2	0	0	0	0	0	0	0	0	0	0	0	3	0	0	0	1	1	1.51213	1.51214
315.65	589.3	2	3	0	0	0	0	0	0	0	0	0	0	0	0	0	0	0	1	2	0	0	0	0	0	0	0	0	0	0	0	4	1	0	0	0	1	1.52811	1.527
313.15	589.3	2	5	0	0	0	0	0	0	0	0	0	0	0	0	0	0	0	0	0	0	6	0	0	0	1	0	0	0	0	0	3	0	0	0	1	1	1.413	1.41458
308.15	589.3	2	3	0	0	0	0	0	0	0	0	0	0	0	0	0	0	0	0	0	0	4	0	0	0	0	1	0	0	0	0	3	0	0	0	1	1	1.41885	1.41862
318.15	589.3	1	9	0	1	0	0	0	0	1	0	0	0	0	0	0	0	0	0	1	0	3	0	0	0	0	0	0	1	0	0	3	0	0	0	1	1	1.52248	1.52347
308.15	589.6	2	3	0	1	0	0	0	0	1	0	0	0	0	0	0	0	0	0	0	0	3	0	0	0	0	0	0	1	0	0	3	0	0	0	1	1	1.4343	1.43347
308.236	632.8	2	7	0	0	0	0	0	0	0	0	0	0	0	0	0	0	0	0	0	0	6	0	0	0	1	0	0	0	0	0	3	0	0	0	1	1	1.4188	1.41831
323.15	589.3	2	1	0	0	0	0	0	0	0	0	0	0	0	0	0	0	0	0	0	0	4	0	0	0	0	1	0	0	0	0	3	0	0	0	1	1	1.40512	1.40898
303.15	589.3	2	2	0	2	0	0	0	0	1	0	0	0	0	0	0	0	0	1	0	0	6	0	0	0	0	0	0	2	4	0	0	0	0	0	1	0	1.4203	1.42046
308.15	656.3	2	5	0	0	0	0	0	0	0	0	0	0	0	0	0	0	0	0	0	0	4	0	0	0	0	1	0	0	0	0	3	0	0	0	1	1	1.4225	1.42249
333.15	589.3	2	5	0	0	0	0	0	0	0	0	0	0	0	0	0	0	0	0	0	0	0	1	0	0	0	0	0	0	0	0	3	0	0	0	1	1	1.50727	1.50409
323.15	589.3	2	3	0	0	0	0	0	0	0	0	0	0	0	0	0	0	0	0	0	0	4	0	0	0	0	1	0	0	0	0	3	0	0	0	1	1	1.416	1.41515
288.15	589.3	4	28	0	0	0	0	0	0	0	0	0	0	0	0	0	0	0	1	2	0	0	0	0	0	1	0	0	0	0	0	0	0	0	0	0	0	1.48582	1.48603
323.15	589.3	2	3	0	0	0	0	0	0	0	0	0	0	0	0	0	0	0	0	0	0	4	0	0	0	0	1	0	0	0	0	4	1	0	0	0	1	1.45108	1.44734
293.15	589.3	2	2	0	0	0	0	0	0	0	0	0	1	0	0	1	0	0	0	0	0	0	0	0	0	0	0	0	0	0	0	3	0	0	0	1	1	1.52134	1.51044
308.2	589.3	2	5	0	2	0	0	0	0	0	0	0	0	0	0	0	0	0	1	0	0	6	0	0	0	0	0	0	2	0	0	3	0	0	0	1	1	1.42705	1.42523
298.15	589.6	2	2	0	2	0	0	0	0	0	0	0	0	0	0	0	0	0	1	0	0	6	0	0	0	0	0	0	2	0	0	3	0	0	0	1	1	1.4247	1.42521
308.15	589.3	2	3	0	0	0	0	0	0	0	0	0	0	0	0	0	0	0	0	0	0	6	0	0	0	1	0	0	0	0	0	3	0	0	0	1	1	1.40693	1.40718
328.15	589.3	3	2	0	0	0	0	0	1	0	0	0	1	0	0	0	0	0	1	0	0	0	0	0	0	0	0	0	0	3	1	0	0	0	1	0	0	1.5344	1.53249
318.15	589.3	4	5	0	2	0	0	0	0	0	0	0	0	0	0	0	0	0	1	0	0	6	0	0	0	0	0	0	2	0	0	2	3	0	0	0	1	1.45826	1.45514
338.15	589.3	2	1	0	1	0	0	0	0	1	0	0	0	0	0	0	0	0	0	0	0	3	0	0	0	0	0	0	1	0	0	3	0	0	0	1	1	1.42222	1.42565
298.1	589.3	2	5	0	0	0	0	0	0	0	0	0	0	0	0	0	0	0	0	0	0	4	0	0	0	0	1	0	0	0	0	3	0	0	0	1	1	1.427	1.42795
283.15	589.3	2	1	0	0	0	0	0	0	0	0	0	0	0	0	0	0	0	0	0	0	4	0	0	0	0	1	0	0	0	0	3	0	0	0	1	1	1.41846	1.41637
298.1	589.3	2	10	0	0	0	0	0	0	0	0	0	0	0	0	0	0	0	0	0	0	4	0	0	0	0	1	0	0	0	0	3	0	0	0	1	1	1.4376	1.43639
308.15	589.3	3	3	0	0	0	0	0	0	2	0	0	0	0	0	0	0	0	0	0	0	0	0	0	0	0	0	0	1	0	0	3	0	0	0	1	1	1.4751	1.47553
313.15	589.3	5	36	0	0	0	0	0	0	0	0	0	1	0	0	0	0	0	0	0	0	0	0	0	0	1	0	0	0	0	0	0	0	0	0	0	0	1.46722	1.46566
288.15	589.3	3	5	0	0	0	0	0	0	0	0	0	1	0	0	0	0	0	0	0	0	0	0	0	0	0	0	0	0	0	0	3	0	0	0	1	1	1.4862	1.49156
348.15	589.3	2	1	0	6	0	0	0	0	0	0	0	0	0	0	0	0	0	0	0	0	18	0	0	0	1	0	0	0	0	0	3	0	0	0	1	1	1.35635	1.35647
283.15	589.3	1	2	0	2	0	0	0	0	1	0	0	0	0	0	0	0	0	1	0	0	6	0	0	0	0	0	0	2	0	0	5	0	0	0	0	1	1.4475	1.44619
283.15	589.3	5	36	0	0	0	0	0	0	0	0	0	1	0	0	0	0	0	0	0	0	0	0	0	0	1	0	0	0	0	0	0	0	0	0	0	0	1.47754	1.47723
323	589.3	2	3	0	0	0	0	0	0	0	0	0	0	0	0	0	0	0	0	0	0	4	0	0	0	0	1	0	0	0	0	3	0	0	0	1	1	1.42	1.41567
313.15	589.3	1	3	0	0	0	0	0	0	0	0	0	0	0	0	0	0	0	0	0	0	4	0	0	0	0	1	0	0	0	0	5	0	0	0	0	1	1.4414	1.44209
313.15	589.3	3	3	0	0	0	0	0	0	0	0	0	1	0	0	0	0	0	0	0	0	0	0	0	0	0	0	0	0	0	0	3	0	0	0	1	1	1.48879	1.48643
328.15	589.3	2	18	0	0	0	0	0	0	2	0	0	0	0	0	0	0	0	0	1	0	0	0	0	0	0	0	0	1	0	0	3	0	0	0	1	1	1.46963	1.47211
328.15	589.3	5	13	3	0	0	0	0	0	4	2	0	0	0	0	0	1	0	0	0	0	0	0	0	0	0	0	0	1	0	0	0	0	0	0	0	0	1.4442	1.44419
308.15	589.3	2	5	0	0	0	0	0	0	0	0	0	0	0	0	0	0	0	0	0	0	4	0	0	0	0	1	0	0	0	0	3	0	0	0	1	1	1.42497	1.42427
323.15	589.3	4	6	0	0	0	0	0	1	0	0	0	1	0	0	0	0	0	1	0	0	0	0	0	0	0	0	0	0	0	0	0	0	0	0	0	0	1.4624	1.46311
368.1	589.3	3	3	0	0	0	0	0	0	2	0	0	0	0	0	0	0	0	0	0	0	0	0	0	0	0	0	0	1	0	0	3	0	0	0	1	1	1.4615	1.46164
318.15	589.3	2	18	0	0	0	0	0	0	2	0	0	0	0	0	0	0	0	0	1	0	0	0	0	0	0	0	0	1	0	0	3	0	0	0	1	1	1.47863	1.47521
313.15	589.3	2	1	0	2	0	0	0	0	0	0	0	0	0	0	0	0	0	1	0	0	6	0	0	0	0	0	0	2	0	0	3	0	0	0	1	1	1.4186	1.41917
288.15	589.3	4	7	0	2	0	0	0	0	0	0	0	0	0	0	0	0	0	2	0	0	6	0	0	0	0	0	0	2	0	0	0	0	0	0	0	0	1.4274	1.42615
288.15	589.3	1	2	0	2	0	0	0	1	0	0	0	0	0	0	0	0	0	1	0	0	6	0	0	0	0	0	0	2	4	0	0	0	0	0	1	0	1.4307	1.42935
298.15	589.3	3	2	0	2	0	0	0	0	0	0	0	0	0	0	0	0	0	1	0	0	6	0	0	0	0	0	1	2	0	0	0	0	0	0	0	0	1.4233	1.42353
343.15	589.3	6	12	0	0	0	0	0	0	3	0	0	0	0	1	0	0	0	0	0	0	0	0	0	0	2	0	0	0	0	0	0	0	0	0	0	0	1.45045	1.45276
303.15	589.3	2	3	0	2	0	0	0	0	0	0	0	0	0	0	0	0	0	1	0	0	6	0	0	0	0	0	0	2	0	0	3	0	0	0	1	1	1.42522	1.42466
333.15	589.3	2	5	0	2	0	0	0	0	0	0	0	0	0	0	0	0	0	1	0	0	6	0	0	0	0	0	0	2	0	0	3	0	0	0	1	1	1.41969	1.42102
313.15	589.3	1	11	0	2	0	0	0	0	0	0	0	0	0	0	0	0	0	1	0	0	6	0	0	0	0	0	0	2	0	0	5	0	0	0	0	1	1.44524	1.44501
298.15	589.3	5	5	0	0	0	0	0	0	2	0	0	0	0	0	0	0	0	1	0	0	0	0	0	0	0	0	0	1	0	0	0	0	0	0	0	0	1.46252	1.46832
308.01	589.3	2	1	0	1	0	0	0	0	1	0	0	0	0	0	0	0	0	0	0	0	3	0	0	0	0	0	0	1	0	0	3	0	0	0	1	1	1.43025	1.43175
308.15	589.3	3	1	0	0	0	0	0	0	0	0	0	1	0	0	0	0	0	0	0	0	0	0	0	0	0	0	0	0	0	0	3	0	0	0	1	1	1.49732	1.49463
293.15	589.3	2	5	0	0	0	0	0	0	0	0	0	0	0	0	0	0	0	0	0	0	6	0	0	0	1	0	0	0	0	0	3	0	0	0	1	1	1.41849	1.41891
313.15	589.3	1	3	0	0	0	0	0	0	0	0	0	0	0	0	0	0	0	1	0	0	2	0	0	0	0	0	0	2	0	0	5	0	0	0	0	1	1.4668	1.4673
303.06	633	2	3	0	0	0	0	0	0	0	0	0	0	0	0	0	0	0	0	0	0	4	0	0	0	0	1	0	0	0	0	3	0	0	0	1	1	1.4182	1.41859
308.15	589.3	2	7	0	0	0	0	0	0	0	0	0	0	0	0	0	0	0	0	0	0	4	0	0	0	0	1	0	0	0	0	3	0	0	0	1	1	1.42984	1.42812
318.15	656.3	2	5	0	2	0	0	0	0	0	0	0	0	0	0	0	0	0	1	0	0	6	0	0	0	0	0	0	2	0	0	3	0	0	0	1	1	1.4211	1.42185
308.15	589.3	4	14	1	0	0	0	0	1	1	0	0	0	0	0	0	0	1	1	0	0	0	0	0	0	0	0	0	1	5	1	0	0	0	0	0	0	1.48329	1.48288
313.15	589.3	5	2	2	0	0	0	0	0	0	1	0	1	0	0	0	0	1	0	0	0	0	0	0	0	0	0	0	0	4	0	0	0	1	0	1	0	1.4832	1.48259
353.15	589.3	2	1	0	0	0	0	0	0	0	0	0	0	0	0	0	0	0	0	0	0	4	0	0	0	0	1	0	0	0	0	3	0	0	0	1	1	1.40027	1.40114
313.15	589.6	2	7	0	0	0	0	0	0	0	0	0	0	0	0	0	0	0	0	0	0	4	0	0	0	0	1	0	0	0	0	3	0	0	0	1	1	1.4285	1.42722
313.15	589.3	1	7	0	1	0	0	0	0	1	0	0	0	0	0	0	0	0	0	1	0	3	0	0	0	0	0	0	1	0	0	3	0	0	0	1	1	1.52683	1.5282
308.15	589.3	4	9	0	2	0	0	0	0	0	0	0	0	0	0	0	0	0	1	0	0	6	0	0	0	0	0	0	2	0	0	2	3	0	0	0	1	1.45746	1.45788
293.15	589.3	3	3	0	0	0	0	0	0	2	0	0	0	0	0	0	0	0	0	0	0	0	0	0	0	0	0	0	1	0	0	3	0	0	0	1	1	1.48077	1.48058
298.1	589.3	2	6	0	0	0	0	0	0	0	0	0	0	0	0	0	0	0	0	0	0	4	0	0	0	0	1	0	0	0	0	3	0	0	0	1	1	1.4292	1.42983
343.15	589.3	6	12	0	0	0	0	0	0	3	0	0	0	0	1	0	0	0	0	0	0	0	0	0	0	2	0	0	0	0	0	0	0	0	0	0	0	1.4524	1.45276
328.15	589.3	5	36	0	0	0	0	0	0	0	0	0	1	0	0	0	0	0	0	0	0	0	0	0	0	1	0	0	0	0	0	0	0	0	0	0	0	1.46165	1.46148
303.15	589.3	4	3	1	0	0	0	0	0	0	0	0	1	0	0	1	0	0	0	0	0	0	0	0	0	0	0	0	0	0	0	2	1	0	0	1	1	1.5141	1.51356
303.15	589.3	3	2	0	0	0	0	0	0	2	0	0	0	0	0	0	0	0	0	0	0	0	0	0	0	0	0	0	1	0	0	3	0	0	0	1	1	1.47694	1.47669
338.15	589.3	2	1	0	0	0	0	0	0	0	0	0	0	0	0	0	0	0	0	0	0	4	0	0	0	0	1	0	0	0	0	3	0	0	0	1	1	1.40211	1.40431
313.15	589.3	0	4	0	0	0	0	0	1	0	0	0	0	0	0	0	0	0	0	2	0	0	0	0	0	0	0	1	0	0	0	3	0	0	0	1	1	1.564	1.56174
332.95	589.3	2	5	0	2	0	0	0	0	0	0	0	0	0	0	0	0	0	1	0	0	6	0	0	0	0	0	0	2	0	0	3	0	0	0	1	1	1.42376	1.42053
293.15	589.3	2	3	0	2	0	0	0	0	0	0	0	0	0	0	0	0	0	1	0	0	6	0	0	0	0	0	0	2	0	0	3	0	0	0	1	1	1.4281	1.42757
323.15	589.3	2	3	0	0	0	0	0	0	0	0	0	0	0	0	0	0	0	0	0	0	6	0	0	0	1	0	0	0	0	0	3	0	0	0	1	1	1.403	1.40437
288.15	589.3	2	3	0	1	0	0	0	0	1	0	0	0	0	0	0	0	0	0	0	0	3	0	0	0	0	0	0	1	4	0	0	0	0	0	1	0	1.43539	1.43563
303.12	589.3	1	3	0	2	0	0	0	0	0	0	0	0	0	0	0	0	0	1	1	0	6	0	0	0	0	0	0	2	0	0	3	0	0	0	1	1	1.4373	1.43674
308.15	589.3	2	5	0	0	0	0	0	0	0	0	0	0	0	0	0	0	0	0	4	0	0	0	0	0	0	1	0	0	0	0	3	0	0	0	1	1	1.44912	1.4493
328.15	589.3	1	1	0	2	0	0	0	0	0	0	0	0	0	0	0	0	0	1	0	0	6	0	0	0	0	0	0	2	0	0	5	0	0	0	0	1	1.43193	1.43246
318.15	589.3	2	2	1	0	0	0	0	1	0	0	0	1	0	0	1	0	0	0	0	0	0	0	0	0	0	0	0	0	0	0	3	0	0	0	1	1	1.52022	1.51228
353.15	589.3	3	4	0	2	0	0	0	1	0	0	0	0	0	0	0	0	0	2	0	0	6	0	0	0	0	0	0	2	0	0	0	0	0	0	0	0	1.4076	1.40832
298.15	589.3	2	3	0	1	0	0	0	0	1	0	0	0	0	0	0	0	0	0	0	0	3	0	0	0	0	0	0	1	4	0	0	0	0	0	1	0	1.4327	1.43367
293.15	589.3	3	2	0	2	0	0	0	0	0	0	0	0	0	0	0	0	0	1	0	0	6	0	0	0	0	0	1	2	0	0	0	0	0	0	0	0	1.42452	1.4247
328.15	589.3	0	3	0	0	0	0	0	0	0	0	0	0	0	0	0	0	0	0	2	0	0	0	0	0	0	0	1	0	0	0	8	1	0	0	1	1	1.5571	1.55771
293.15	589.3	2	1	0	2	0	0	0	0	0	0	0	0	0	0	0	0	0	1	0	0	6	0	0	0	0	0	0	2	0	0	3	0	0	0	1	1	1.42451	1.42508
298.15	589.3	3	2	0	0	0	0	0	0	2	0	0	0	0	0	0	0	0	0	0	0	0	0	0	0	0	0	0	1	0	0	3	0	0	0	1	1	1.4761	1.47835
323.15	589.3	0	3	0	0	1	1	0	0	0	0	0	0	0	0	0	0	0	0	2	0	0	0	0	0	0	0	1	0	0	0	3	0	0	0	1	1	1.5488	1.54848
303.13	589.3	1	3	0	0	0	0	0	0	0	0	0	0	0	0	0	0	0	0	1	0	4	0	0	0	0	1	0	0	0	0	3	0	0	0	1	1	1.4335	1.43397
348.15	589.3	2	3	0	0	0	0	0	0	1	0	0	0	0	0	1	0	0	0	0	0	0	0	0	0	0	0	0	1	0	0	3	0	0	0	1	1	1.4986	1.49888
298.15	589.3	3	3	0	0	0	0	0	0	0	0	0	1	0	0	0	0	0	0	0	0	0	0	0	0	0	0	0	0	0	0	3	0	0	0	1	1	1.4924	1.49103
298.15	589.3	3	4	2	0	0	0	0	1	0	0	0	1	0	0	1	0	0	0	0	0	0	0	0	0	0	0	0	0	0	0	3	0	0	0	1	1	1.5048	1.50384
298.15	589.3	3	3	0	0	0	0	0	0	0	0	0	1	0	0	0	0	0	0	0	0	0	0	0	0	0	0	0	0	0	0	3	0	0	0	1	1	1.49372	1.49103
318.15	589.3	1	1	0	2	0	0	0	0	0	0	0	0	0	0	0	0	0	1	0	0	6	0	0	0	0	0	0	2	0	0	5	0	0	0	0	1	1.43515	1.43484
308.15	589.3	2	3	0	1	0	0	0	0	1	0	0	0	0	0	0	0	0	0	0	0	3	0	0	0	0	0	0	1	4	0	0	0	0	0	1	0	1.43001	1.43091
318.15	589.3	2	3	0	0	0	0	0	0	0	0	0	0	0	0	0	0	0	0	0	0	4	0	0	0	0	1	0	0	0	0	3	0	0	0	1	1	1.4164	1.41582
298.15	589.3	2	3	0	2	0	0	0	0	0	0	0	0	0	0	0	0	0	1	0	0	6	0	0	0	0	0	0	2	5	0	0	0	0	0	1	0	1.42928	1.42927
313.15	589.3	2	7	0	0	0	0	0	0	0	0	0	0	0	0	0	0	0	0	0	0	4	0	0	0	0	1	0	0	0	0	3	0	0	0	1	1	1.42849	1.42628
308.15	589.3	3	0	0	0	0	0	0	0	2	0	0	0	0	0	0	0	0	0	0	0	0	0	0	0	0	0	0	1	0	0	3	0	0	0	1	1	1.47999	1.4779
298.15	589.3	2	1	0	0	0	0	0	0	0	0	0	1	0	0	0	1	0	0	0	0	0	0	0	0	0	0	0	0	0	0	0	0	0	0	0	0	1.4345	1.44003
333.15	589.3	4	28	0	1	0	0	0	0	1	0	0	0	0	0	0	0	0	0	0	0	3	0	0	0	1	0	0	1	0	0	0	0	0	0	0	0	1.44662	1.44538
343.15	589.3	2	7	0	0	0	0	0	0	0	0	0	0	0	0	0	0	0	0	0	0	6	0	0	0	1	0	0	0	0	0	3	0	0	0	1	1	1.4115	1.41227
308.15	589.3	2	3	0	0	0	0	0	0	0	0	0	0	0	0	0	0	0	0	0	0	6	0	0	0	1	0	0	0	0	0	3	0	0	0	1	1	1.40647	1.40718
318.15	589.3	5	1	2	0	0	0	0	0	0	1	0	1	0	0	0	0	1	0	0	0	0	0	0	0	0	0	0	0	4	0	0	0	1	0	1	0	1.4823	1.48099
323.15	589.3	4	28	0	0	0	0	0	0	0	0	0	0	0	0	0	0	0	0	0	0	0	1	0	0	1	0	0	0	0	0	0	0	0	0	0	0	1.47387	1.47389
298.19	589.3	3	1	0	0	0	0	0	0	0	0	0	1	0	0	0	0	0	0	0	0	0	0	0	0	0	0	0	0	0	0	3	0	0	0	1	1	1.50091	1.49707
358.15	589.3	3	4	0	2	0	0	0	1	0	0	0	0	0	0	0	0	0	2	0	0	6	0	0	0	0	0	0	2	0	0	0	0	0	0	0	0	1.4064	1.40546
306.2	589.3	2	1	0	0	0	0	0	0	0	0	0	0	0	0	0	0	0	0	0	0	4	0	0	0	0	1	0	0	0	0	3	0	0	0	1	1	1.4091	1.41036
338.15	589.3	2	1	0	2	0	0	0	0	0	0	0	0	0	0	0	0	0	1	0	0	6	0	0	0	0	0	0	2	0	0	4	1	0	0	0	1	1.43618	1.43361
313.2	589.3	4	4	0	0	0	8	4	0	2	0	0	0	0	0	0	0	0	0	0	0	0	0	0	0	0	0	0	2	0	0	6	0	0	0	2	2	1.55374	1.55376
328.15	589.3	2	3	0	0	0	0	0	0	0	0	0	0	0	0	0	0	0	0	0	0	4	0	0	0	0	1	0	0	0	0	4	1	0	0	0	1	1.44975	1.4471
298.19	589.3	2	1	0	1	0	0	0	0	1	0	0	0	0	0	0	0	0	0	0	0	3	0	0	0	0	0	0	1	0	0	3	0	0	0	1	1	1.43296	1.43462
328.15	589.3	4	6	0	0	0	0	0	1	0	0	0	1	0	0	0	0	0	1	0	0	0	0	0	0	0	0	0	0	0	0	0	0	0	0	0	0	1.4607	1.46179
298.15	589.3	12	32	2	2	0	0	0	0	1	0	0	0	0	1	0	0	0	0	0	0	0	0	0	0	2	0	0	0	0	0	0	0	0	0	0	0	1.47125	1.47243
283.15	589.3	2	2	0	2	0	0	0	0	1	0	0	0	0	0	0	0	0	1	0	0	6	0	0	0	0	0	0	2	4	0	0	0	0	0	1	0	1.4254	1.42443
318.2	589.3	2	3	0	0	0	0	0	0	0	0	0	0	0	0	0	0	0	0	0	0	0	0	1	0	0	0	0	0	0	0	3	0	0	0	1	1	1.5398	1.53716
348.15	589.3	4	3	0	2	0	0	0	0	0	0	0	0	0	0	0	0	0	2	0	0	6	0	0	0	0	0	0	2	0	0	0	0	0	0	0	0	1.39486	1.39533
308.15	589.3	3	1	0	0	0	0	0	0	1	0	0	0	0	0	0	0	0	0	0	0	0	0	0	0	0	0	0	1	0	0	3	0	0	0	1	1	1.49308	1.49273
308.15	589.3	1	1	0	0	0	0	0	0	0	0	0	0	0	0	0	0	0	1	0	0	2	0	0	0	0	0	0	2	0	0	5	0	0	0	1	0	1.46745	1.4674
310.65	589.3	1	3	0	0	0	0	0	0	0	0	0	0	0	0	0	0	0	0	0	0	4	0	0	0	0	1	0	0	0	0	5	0	0	0	0	1	1.44255	1.44219
298.15	589.3	3	3	0	0	0	0	0	0	2	0	0	0	0	0	0	0	0	0	0	0	0	0	0	0	0	0	0	1	0	0	4	1	0	0	0	1	1.51328	1.51259
288.15	589.3	5	4	2	0	0	0	0	0	0	0	0	1	0	0	0	0	0	0	0	0	0	0	0	0	0	0	0	0	0	0	7	2	0	0	1	1	1.5212	1.52239
333.15	589.3	2	2	0	2	0	0	0	0	1	0	0	0	0	0	0	0	0	1	0	0	6	0	0	0	0	0	0	2	4	0	0	0	0	0	1	0	1.4127	1.41253
343.15	589.3	4	14	1	0	0	0	0	1	1	0	0	0	0	0	0	0	0	0	0	0	0	0	0	0	1	0	0	1	4	0	0	0	1	0	1	0	1.47908	1.47825
313.15	589.3	2	7	0	0	0	0	0	0	0	0	0	0	0	0	0	0	0	0	0	0	0	1	0	0	0	0	0	0	0	0	3	0	0	0	1	1	1.5043	1.50277
348.15	589.3	2	1	0	0	0	0	0	1	1	0	0	0	0	0	0	0	0	0	0	0	0	0	0	0	0	0	0	1	0	0	3	0	0	0	1	1	1.48623	1.48656
313.15	589.3	3	1	1	0	0	0	0	0	0	0	0	1	0	0	1	0	0	0	0	0	0	0	0	0	0	0	0	0	0	0	3	0	0	0	1	1	1.50793	1.5042
283.15	589.3	1	3	0	2	0	0	0	0	1	0	0	0	0	0	0	0	0	1	0	0	6	0	0	0	0	0	0	2	0	0	5	0	0	0	0	1	1.448	1.44661
313.15	430.1	2	1	0	2	0	0	0	0	0	0	0	0	0	0	0	0	0	1	0	0	6	0	0	0	0	0	0	2	0	0	3	0	0	0	1	1	1.4289	1.42822
343.15	589.3	3	2	0	2	0	0	0	0	0	0	0	0	0	0	0	0	0	1	0	0	6	0	0	0	0	0	1	2	0	0	0	0	0	0	0	0	1.4103	1.41053
313.15	589.3	2	1	0	0	0	0	0	1	1	0	0	0	0	0	0	0	0	0	0	0	0	0	0	0	0	0	0	1	0	0	3	0	0	0	1	1	1.49379	1.49562
298.15	589.3	2	5	0	2	0	0	0	0	0	0	0	0	0	0	0	0	0	1	0	0	6	0	0	0	0	0	0	2	0	0	3	0	0	0	1	1	1.43119	1.43001
348.15	589.3	4	4	0	2	0	0	0	0	0	0	0	0	0	0	0	0	0	2	0	0	6	0	0	0	0	0	0	2	0	0	0	0	0	0	0	0	1.3998	1.39928
308.15	589.3	5	3	2	0	0	0	0	0	0	1	0	1	0	0	0	0	1	0	0	0	0	0	0	0	0	0	0	0	4	0	0	0	1	0	1	0	1.4822	1.4831
313.15	589.3	2	3	0	0	0	0	0	0	1	0	0	0	0	0	0	0	0	1	2	0	0	0	0	0	0	0	0	0	0	0	3	0	0	0	1	1	1.5017	1.50411
333	589.3	2	4	0	0	0	0	0	0	1	1	0	0	0	0	0	0	0	1	2	0	0	0	0	0	0	0	0	0	0	0	3	0	0	0	1	1	1.504	1.50279
318	589.3	2	3	0	0	0	0	0	0	1	0	0	0	0	0	0	0	0	0	0	0	0	0	0	0	0	0	0	0	0	0	8	1	0	0	1	1	1.5463	1.54841
288.15	589.3	2	5	0	0	0	0	0	0	0	0	0	0	0	0	0	0	0	0	0	0	0	1	0	0	0	0	0	0	0	0	3	0	0	0	1	1	1.52121	1.51475
303.15	589.3	2	9	0	2	0	0	0	0	0	0	0	0	0	0	0	0	0	1	0	0	6	0	0	0	0	0	0	2	0	0	3	0	0	0	1	1	1.4336	1.4322
323.15	589.3	4	9	0	2	0	0	0	0	0	0	0	0	0	0	0	0	0	2	0	0	6	0	0	0	0	0	0	2	0	0	0	0	0	0	0	0	1.41902	1.41727
328.15	589.3	2	3	0	0	0	0	0	0	0	0	0	0	0	0	0	0	0	0	0	0	6	0	0	0	1	0	0	0	0	0	3	0	0	0	1	1	1.4053	1.40365
328.15	589.3	4	4	0	1	1	1	0	0	1	1	0	0	0	0	0	0	1	0	0	0	0	0	0	0	0	0	0	1	4	0	0	0	0	0	1	0	1.48261	1.48044
333.15	589.3	2	5	0	0	0	0	0	0	0	0	0	0	0	0	0	0	0	0	0	0	0	1	0	0	0	0	0	0	0	0	3	0	0	0	1	1	1.50689	1.50409
298.15	589.3	3	3	0	0	0	0	0	0	0	0	0	1	0	0	0	0	0	0	0	0	0	0	0	0	0	0	0	0	0	0	3	0	0	0	1	1	1.49488	1.49103
318.15	589.3	4	2	1	0	0	0	0	1	0	0	0	1	0	0	1	0	0	1	0	0	0	0	0	0	0	0	0	0	0	0	0	0	0	0	0	0	1.5094	1.51061
338.15	589.3	2	3	0	0	0	0	0	0	0	0	0	0	0	0	0	0	0	0	0	0	6	0	0	0	1	0	0	0	0	0	3	0	0	0	1	1	1.39896	1.40093
323.15	589.3	2	7	0	0	0	0	0	0	0	0	0	0	0	0	0	0	0	0	0	0	0	1	0	0	0	0	0	0	0	0	3	0	0	0	1	1	1.50152	1.49985
293.15	589.3	3	1	0	0	0	0	0	0	1	0	0	0	0	0	0	0	0	0	0	0	0	0	0	0	0	0	0	1	0	0	3	0	0	0	1	1	1.4996	1.49785
338.15	589.3	3	3	1	0	0	0	0	2	0	0	0	1	0	0	1	0	0	1	0	0	0	0	0	0	0	0	0	0	0	0	0	0	0	0	0	0	1.5341	1.53495
313.15	589.3	2	3	0	2	0	0	0	0	0	0	0	0	0	0	0	0	0	1	0	0	6	0	0	0	0	0	0	2	0	0	3	0	0	0	1	1	1.42241	1.42181
298.15	589.3	3	1	0	0	0	0	0	0	0	0	0	1	0	0	0	0	0	0	0	0	0	0	0	0	0	0	0	0	0	0	3	0	0	0	1	1	1.49997	1.49707
313.15	589.3	2	5	0	0	0	0	0	0	0	0	0	0	0	0	0	0	0	0	0	0	0	1	0	0	0	0	0	0	0	0	3	0	0	0	1	1	1.51261	1.51014
298.15	589.3	2	1	0	0	0	0	0	0	0	0	0	0	0	0	0	0	0	0	0	0	4	0	0	0	0	1	0	0	0	0	3	0	0	0	1	1	1.41445	1.41297
300.1	589.3	2	2	1	0	0	0	0	0	0	0	0	0	1	0	0	1	0	0	0	0	0	0	0	0	0	0	0	0	0	0	0	0	0	0	0	0	1.4462	1.44677
313.15	589.3	2	3	0	0	0	0	0	0	0	0	0	0	0	0	0	0	0	0	0	0	4	0	0	0	0	1	0	0	0	0	3	0	0	0	1	1	1.419	1.41816
328.15	589.3	2	1	0	0	0	0	0	0	0	0	0	0	0	0	0	0	0	0	4	0	0	0	0	0	0	1	0	0	0	0	3	0	0	0	1	1	1.43627	1.43773
298.15	589.6	2	1	0	1	0	0	0	0	1	0	0	0	0	0	0	0	0	0	0	0	3	0	0	0	0	0	0	1	0	0	3	0	0	0	1	1	1.4339	1.43418
313.2	589.3	2	3	0	0	0	0	0	0	0	0	0	0	0	0	0	0	0	0	0	0	0	0	1	0	0	0	0	0	0	0	3	0	0	0	1	1	1.541	1.5393
293.15	589.3	0	6	0	0	0	0	0	1	0	0	0	0	0	0	0	0	0	0	0	0	0	1	0	0	0	0	0	0	0	0	3	0	0	1	0	1	1.5093	1.50806
343.15	589.3	3	2	0	2	0	0	0	0	0	0	0	0	0	0	0	0	0	1	0	0	6	0	0	0	0	0	1	2	0	0	0	0	0	0	0	0	1.41058	1.41053
308.15	589.3	1	5	0	1	0	0	0	0	1	0	0	0	0	0	0	0	0	0	1	0	3	0	0	0	0	0	0	1	0	0	3	0	0	0	1	1	1.53216	1.5262
293.15	589.3	2	2	0	2	0	0	0	0	0	0	0	0	0	0	0	0	0	1	0	0	6	0	0	0	0	0	0	2	5	0	0	0	0	0	1	0	1.4284	1.42837
328.15	589.3	1	2	0	1	0	0	0	0	0	0	0	1	0	0	0	0	0	0	0	0	3	0	0	0	0	0	0	0	0	0	5	0	0	0	0	1	1.523	1.51551
283.15	589.3	2	9	0	1	0	0	0	0	0	0	0	0	0	0	0	0	0	0	3	0	0	0	0	0	0	0	0	0	0	0	3	0	0	0	1	1	1.5008	1.50263
323.15	589.3	3	7	1	1	0	0	0	5	1	0	0	0	0	0	0	0	1	1	0	0	0	0	0	0	0	0	0	1	0	0	0	0	0	0	0	0	1.50991	1.50746
324.943	632.8	2	3	0	0	0	0	0	0	0	0	0	0	0	0	0	0	0	0	0	0	4	0	0	0	0	1	0	0	0	0	3	0	0	0	1	1	1.4142	1.41423
303.15	589.3	1	3	0	0	0	0	0	0	0	0	0	1	0	0	0	0	0	0	1	0	0	0	0	0	0	0	0	0	0	0	3	0	0	1	0	1	1.4709	1.47035
328.15	589.3	2	1	0	0	0	0	0	0	0	0	0	0	0	0	0	0	0	0	0	0	4	0	0	0	0	1	0	0	0	0	3	0	0	0	1	1	1.40452	1.40812
300.196	632.8	2	7	0	0	0	0	0	0	0	0	0	0	0	0	0	0	0	0	0	0	6	0	0	0	1	0	0	0	0	0	3	0	0	0	1	1	1.421	1.42151
313.15	589.6	2	2	0	0	0	0	0	0	0	0	0	0	0	0	0	0	0	0	0	0	4	0	0	0	0	1	0	0	0	0	3	0	0	0	1	1	1.4135	1.41373
283.15	589.3	2	6	0	2	0	0	0	0	0	0	0	0	0	0	0	0	0	1	0	0	6	0	0	0	0	0	0	2	0	0	3	0	0	0	1	1	1.4376	1.43614
298.15	589.3	4	28	0	0	0	0	0	0	0	0	0	0	0	0	0	0	0	1	2	0	0	0	0	0	1	0	0	0	0	0	0	0	0	0	0	0	1.48249	1.48338
303	589.3	3	3	0	0	0	0	0	0	2	0	0	0	0	0	0	0	0	0	0	0	0	0	0	0	0	0	0	1	0	0	3	0	0	0	1	1	1.4765	1.47668
313.15	589.3	3	2	0	0	0	0	0	0	2	0	0	0	0	0	0	0	0	0	0	0	0	0	0	0	0	0	0	1	0	0	3	0	0	0	1	1	1.47429	1.47484
343.15	589.3	5	11	3	0	0	0	0	0	3	1	0	0	0	0	0	1	0	0	0	0	0	0	0	0	0	0	0	1	0	0	0	0	0	0	0	0	1.4388	1.43927
338.15	589.3	1	1	0	1	0	0	0	0	0	0	0	1	0	0	0	0	0	0	0	0	3	0	0	0	0	0	0	0	0	0	5	0	0	0	0	1	1.5574	1.55364
333.15	589.3	3	2	0	2	0	0	0	0	0	0	0	0	0	0	0	0	0	1	0	0	6	0	0	0	0	0	1	2	0	0	0	0	0	0	0	0	1.4132	1.41358
293.15	589.3	2	1	0	0	0	0	0	0	0	0	0	0	0	0	0	0	0	0	0	0	4	0	0	0	0	1	0	0	0	0	3	0	0	0	1	1	1.414	1.41348
303.15	589.3	2	5	0	0	0	0	0	0	0	0	0	0	0	0	0	0	0	1	2	0	0	0	0	0	0	0	0	0	0	0	3	0	0	0	1	1	1.5026	1.50591
318.15	589.3	1	7	0	2	0	0	0	0	0	0	0	0	0	0	0	0	0	1	0	0	6	0	0	0	0	0	0	2	0	0	5	0	0	0	0	1	1.44115	1.44019
313.15	486.1	2	5	0	2	0	0	0	0	0	0	0	0	0	0	0	0	0	1	0	0	6	0	0	0	0	0	0	2	0	0	3	0	0	0	1	1	1.4305	1.43095
323.15	589.3	1	0	0	0	0	0	0	1	1	0	0	0	0	0	0	0	0	0	0	0	0	0	0	0	0	0	0	1	0	0	3	0	0	1	0	1	1.48311	1.48555
318.15	589.3	2	3	0	0	0	0	0	0	0	0	0	0	0	0	0	0	0	1	2	0	0	0	0	0	0	0	0	0	0	0	3	0	0	0	1	1	1.50016	1.5023
288.15	589.3	3	1	0	0	0	0	0	0	0	0	0	1	0	0	0	0	0	0	0	0	0	0	0	0	0	0	0	0	0	0	3	0	0	0	1	1	1.503	1.50076
330.65	589.3	2	2	0	2	0	0	0	0	0	0	0	0	0	0	0	0	0	1	0	0	6	0	0	0	0	0	0	2	0	0	4	1	0	0	0	1	1.43925	1.43763
293.15	589.3	2	1	0	0	0	0	0	0	0	0	0	0	0	0	0	0	0	1	0	0	2	0	0	0	0	0	0	2	0	0	4	1	0	0	0	1	1.47341	1.47522
293.25	589.3	2	3	0	0	0	0	0	0	0	0	0	0	0	0	0	0	0	0	0	0	6	0	0	0	1	0	0	0	0	0	3	0	0	0	1	1	1.41074	1.41068
333.15	589.3	1	3	0	1	0	0	0	0	0	0	0	1	0	0	0	0	0	0	0	0	3	0	0	0	0	0	0	0	0	0	5	0	0	0	0	1	1.4993	1.49913
308.1	589.3	4	4	0	0	0	8	4	0	2	0	0	0	0	0	0	0	0	0	0	0	0	0	0	0	0	0	0	2	0	0	6	0	0	0	2	2	1.55469	1.55462
298.15	589.3	1	1	0	1	0	0	0	0	1	0	0	0	0	0	0	0	0	0	0	0	3	0	0	0	0	0	0	1	0	0	5	0	0	0	0	1	1.45898	1.46203
298.15	589.3	2	3	0	0	0	0	0	0	0	0	0	0	0	0	0	0	0	0	0	0	4	0	0	0	0	1	0	0	0	0	3	0	0	0	1	1	1.4219	1.42232
333.15	589.3	2	1	0	2	0	0	0	0	1	0	0	0	0	0	0	0	0	1	0	0	6	0	0	0	0	0	0	2	0	0	3	0	0	0	1	1	1.4167	1.4151
303.15	486.1	2	3	0	1	0	0	0	0	1	0	0	0	0	0	0	0	0	0	0	0	3	0	0	0	0	0	0	1	0	0	3	0	0	0	1	1	1.4418	1.44118
298.15	589.3	2	3	0	0	0	0	0	0	0	0	0	0	0	0	0	0	0	0	0	0	4	0	0	0	0	1	0	0	0	0	4	1	0	0	0	1	1.4517	1.45166
293.15	589.3	2	3	0	0	0	0	0	0	0	0	0	0	0	0	0	0	0	0	0	0	4	0	0	0	0	1	0	0	0	0	3	0	0	0	1	1	1.42592	1.42297
303.15	589.3	2	5	0	0	0	0	0	0	0	0	0	0	0	0	0	0	0	0	0	0	6	0	0	0	1	0	0	0	0	0	3	0	0	0	1	1	1.41626	1.41625
308.15	589.3	3	3	1	0	0	0	0	2	0	0	0	1	0	0	1	0	0	1	0	0	0	0	0	0	0	0	0	0	0	0	0	0	0	0	0	0	1.5408	1.5422
298.15	589.3	1	7	0	0	0	0	0	1	0	0	0	1	0	0	0	0	0	0	1	0	0	0	0	0	0	0	0	1	0	0	7	2	0	0	1	1	1.52295	1.52307
313.15	589.3	1	7	0	0	0	0	0	0	0	0	0	0	0	0	0	0	0	0	1	0	0	1	0	0	0	0	0	0	0	0	3	0	0	0	1	1	1.51172	1.51278
308.15	589.3	3	2	0	0	0	0	0	0	2	0	0	0	0	0	0	0	0	0	0	0	0	0	0	0	0	0	0	1	0	0	3	0	0	0	1	1	1.4706	1.47565
290.65	589.3	2	3	0	0	0	0	0	0	0	0	0	0	0	0	0	0	0	0	0	0	4	0	0	0	0	1	0	0	0	0	4	1	0	0	0	1	1.45454	1.45439
298.15	589.3	2	3	0	0	0	0	0	0	0	0	0	0	0	0	0	0	0	1	2	0	0	0	0	0	0	0	0	0	4	0	0	0	0	0	1	0	1.49687	1.49283
298.15	589.3	2	5	0	2	0	0	0	0	0	0	0	0	0	0	0	0	0	1	0	0	6	0	0	0	0	0	0	2	4	0	0	0	0	0	1	0	1.4264	1.42795
348.15	589.3	2	2	0	2	0	0	0	0	0	0	0	0	0	0	0	0	0	1	0	0	6	0	0	0	0	0	0	2	0	0	3	0	0	0	1	1	1.4104	1.41086
323.15	589.3	1	9	0	0	0	0	0	0	1	0	0	0	0	0	0	0	0	0	1	0	0	0	0	0	0	0	0	1	0	0	8	1	0	0	1	1	1.51619	1.51566
308.15	656.3	2	1	0	1	0	0	0	0	1	0	0	0	0	0	0	0	0	0	0	0	3	0	0	0	0	0	0	1	0	0	3	0	0	0	1	1	1.4288	1.42803
294.732	632.8	2	3	0	0	0	0	0	0	0	0	0	0	0	0	0	0	0	0	0	0	4	0	0	0	0	1	0	0	0	0	3	0	0	0	1	1	1.4213	1.42207
333.15	589.3	2	3	0	0	0	0	0	0	0	0	0	0	0	0	0	0	0	0	0	0	6	0	0	0	1	0	0	0	0	0	3	0	0	0	1	1	1.4042	1.40206
328.15	589.3	2	3	0	0	0	0	0	0	0	0	0	0	0	0	0	0	0	0	0	0	4	0	0	0	0	1	0	0	0	0	4	1	0	0	0	1	1.44293	1.4471
293.15	589.3	4	28	0	2	0	0	0	0	0	0	0	0	0	0	0	0	0	1	0	0	6	0	0	0	1	0	0	2	0	0	0	0	0	0	0	0	1.4512	1.45078
343.15	589.3	1	2	0	4	0	0	0	1	0	0	0	1	0	0	0	0	0	0	0	0	9	0	0	0	0	0	0	0	0	0	3	0	0	0	1	1	1.39487	1.39354
298.1	589.3	4	2	1	2	0	0	0	1	0	0	0	0	0	0	0	0	0	2	0	0	6	0	0	0	0	0	0	2	0	0	0	0	0	0	0	0	1.421	1.41853
313.15	589.3	2	7	0	0	0	0	0	0	0	0	0	0	0	0	0	0	0	0	0	0	0	1	0	0	0	0	0	0	0	0	3	0	0	0	1	1	1.5023	1.50277
298.05	589.3	2	4	0	0	0	0	0	0	0	0	0	0	0	0	0	0	0	0	0	0	6	0	0	0	1	0	0	0	0	0	3	0	0	0	1	1	1.41387	1.41341
308.15	589.3	2	7	0	0	0	0	0	0	0	0	0	0	0	0	0	0	0	0	0	0	4	0	0	0	0	1	0	0	0	0	3	0	0	0	1	1	1.42939	1.42812
288.15	589.3	4	28	0	0	0	0	0	0	0	0	0	0	0	0	0	0	0	1	2	0	0	0	0	0	1	0	0	0	0	0	0	0	0	0	0	0	1.48667	1.48603
288.15	589.3	2	3	0	1	0	0	0	0	1	0	0	0	0	0	0	0	0	0	0	0	3	0	0	0	0	0	0	1	0	0	3	0	0	0	1	1	1.44032	1.43982
328.15	589.3	2	2	0	2	0	0	0	0	0	0	0	0	0	0	0	0	0	1	0	0	6	0	0	0	0	0	0	2	4	0	0	0	0	0	1	0	1.4125	1.41329
313.15	589.3	1	5	0	0	0	0	0	0	0	0	0	0	0	0	0	0	0	0	1	0	0	0	1	0	0	0	0	0	0	0	3	0	0	0	1	1	1.54229	1.53895
303.15	589.3	4	27	0	0	0	0	0	0	0	0	0	1	0	0	0	0	1	0	0	0	0	0	0	0	0	0	0	0	0	0	0	0	0	0	0	0	1.4464	1.44418
348.15	589.3	4	14	1	0	0	0	0	1	1	0	0	0	0	0	0	0	1	0	0	0	0	0	0	0	1	0	0	1	5	1	0	0	0	0	0	0	1.47764	1.4793
333.15	589.3	3	3	0	0	0	0	0	0	0	0	0	1	0	0	0	0	0	0	0	0	0	0	0	0	0	0	0	0	0	0	3	0	0	0	1	1	1.48477	1.47994
343.15	589.3	3	1	0	0	0	0	0	0	1	0	0	0	0	0	0	0	0	0	0	0	0	0	0	0	0	0	0	1	0	0	3	0	0	0	1	1	1.48367	1.48255
323.15	589.3	3	2	0	0	0	0	0	0	2	0	0	0	0	0	0	0	0	0	0	0	0	0	0	0	0	0	0	1	0	0	3	0	0	0	1	1	1.4727	1.4721
313.15	589.3	2	3	0	0	0	0	0	0	0	0	0	0	0	0	0	0	0	0	0	0	6	0	0	0	1	0	0	0	0	0	3	0	0	0	1	1	1.40468	1.40682
323.15	589.3	1	4	0	1	0	0	0	1	1	0	0	0	0	0	0	0	0	0	0	0	3	0	0	0	0	0	0	2	0	0	5	2	0	0	1	1	1.49968	1.49685
323.15	589.3	1	3	0	1	0	0	0	0	0	0	0	1	0	0	0	0	0	0	0	0	3	0	0	0	0	0	0	0	0	0	5	0	0	0	0	1	1.5017	1.50077
298.15	589.3	4	1	0	0	0	0	0	0	0	0	1	0	0	0	0	0	0	1	0	0	0	0	0	0	0	0	0	0	0	0	0	0	0	0	0	0	1.41819	1.41916
313.15	589.3	5	2	2	0	0	0	0	0	0	1	0	1	0	0	0	0	1	0	0	0	0	0	0	0	0	0	0	0	4	0	0	0	1	0	1	0	1.4828	1.48259
298.15	589.3	1	3	0	0	0	0	0	0	0	0	0	0	0	0	0	0	0	1	0	0	2	0	0	0	0	0	0	2	0	0	5	0	0	0	0	1	1.4712	1.47202
298.15	589.3	1	5	0	0	0	0	0	0	0	0	0	0	0	0	0	0	0	1	2	0	0	0	0	0	0	0	0	0	0	0	5	0	0	0	0	1	1.5267	1.52807
318.15	589.3	4	14	1	0	0	0	0	1	1	0	0	0	0	0	0	0	1	1	0	0	0	0	0	0	0	0	0	1	5	1	0	0	0	0	0	0	1.48037	1.48111
328.15	589.3	4	7	0	2	0	0	0	0	0	0	0	0	0	0	0	0	0	2	0	0	6	0	0	0	0	0	0	2	0	0	0	0	0	0	0	0	1.4162	1.41611
303.15	589.3	4	14	1	0	0	0	0	1	1	0	0	0	0	0	0	0	0	0	0	0	0	0	0	0	1	0	0	1	4	0	0	0	1	0	1	0	1.49152	1.48912
298.15	822.7	2	2	0	0	0	0	0	0	0	0	0	0	0	0	0	0	0	0	0	0	4	0	0	0	0	1	0	0	0	0	3	0	0	0	1	1	1.4116	1.4119
318.15	589.3	2	3	0	1	0	0	0	0	1	0	0	0	0	0	0	0	0	0	0	0	3	0	0	0	0	0	0	1	0	0	3	0	0	0	1	1	1.43167	1.43244
353.15	589.3	2	1	0	0	0	0	0	0	0	0	0	0	0	0	0	0	0	0	4	0	0	0	0	0	0	1	0	0	0	0	3	0	0	0	1	1	1.4284	1.42892
343.15	589.3	2	3	0	0	0	0	0	0	0	0	0	0	0	0	0	0	0	0	0	0	4	0	0	0	0	1	0	0	0	0	3	0	0	0	1	1	1.4107	1.40986
303.15	589.3	2	3	0	6	0	0	0	0	0	0	0	0	0	0	0	0	0	0	0	0	18	0	0	0	1	0	0	0	0	0	3	0	0	0	1	1	1.37544	1.3744
298.15	589.3	2	11	0	2	0	0	0	0	0	0	0	0	0	0	0	0	0	1	0	0	6	0	0	0	0	0	0	2	0	0	3	0	0	0	1	1	1.43758	1.43549
298.15	589.3	2	1	0	0	0	0	0	0	0	0	0	1	0	0	0	0	0	0	0	0	0	0	0	0	0	0	0	0	3	1	3	0	0	1	1	1	1.52151	1.51803
323.15	589.3	2	7	0	0	0	0	0	0	0	0	0	0	0	0	0	0	0	0	0	0	4	0	0	0	0	1	0	0	0	0	3	0	0	0	1	1	1.42583	1.42245
318	589.3	2	9	0	0	0	0	0	0	1	0	0	0	0	0	0	0	0	0	0	0	0	0	0	0	0	0	0	0	0	0	8	1	0	0	1	1	1.5151	1.51588
298.15	589.3	2	5	0	0	0	0	0	0	0	0	0	0	0	0	0	0	0	0	0	0	0	0	1	0	0	0	0	0	0	0	3	0	0	0	1	1	1.529	1.52331
303.15	589.3	4	18	0	0	0	0	0	2	1	0	0	0	0	0	0	0	0	2	0	0	0	0	0	0	0	0	0	1	0	0	0	0	0	0	0	0	1.48706	1.48516
343.15	589.3	1	1	0	2	0	0	0	0	1	0	0	0	0	0	0	0	0	1	0	0	6	0	0	0	0	0	0	2	0	0	5	0	0	0	0	1	1.43	1.429
298.15	589.3	2	2	0	2	0	0	0	0	0	0	0	0	0	0	0	0	0	1	0	0	6	0	0	0	0	0	0	2	4	0	0	0	0	0	1	0	1.4206	1.42225
313.15	430.1	2	3	0	0	0	0	0	0	0	0	0	0	0	0	0	0	0	0	0	0	4	0	0	0	0	1	0	0	0	0	3	0	0	0	1	1	1.4279	1.42838
333.15	589.3	3	2	0	0	0	0	0	0	2	0	0	0	0	0	0	0	0	0	0	0	0	0	0	0	0	0	0	1	0	0	3	0	0	0	1	1	1.46994	1.46941
333.15	589.3	2	2	0	2	0	0	0	0	0	0	0	0	0	0	0	0	0	1	0	0	6	0	0	0	0	0	0	2	4	0	0	0	0	0	1	0	1.41073	1.41251
323.15	589.3	2	9	0	0	0	0	0	3	2	0	0	0	0	2	0	0	0	0	0	0	0	0	0	0	2	0	0	0	0	0	3	0	0	0	1	1	1.44718	1.44944
293.15	589.3	2	7	0	0	0	0	0	0	0	0	0	0	0	0	0	0	0	0	0	0	6	0	0	0	1	0	0	0	0	0	3	0	0	0	1	1	1.42441	1.42468
320.65	589.3	3	10	0	0	0	0	0	0	2	0	0	0	0	0	0	0	0	0	0	0	0	0	0	0	0	0	0	1	0	0	3	0	0	0	1	1	1.46083	1.46623
303.15	589.3	2	3	0	2	0	0	0	0	0	0	0	0	0	0	0	0	0	1	0	0	6	0	0	0	0	0	0	2	0	0	4	1	0	0	0	1	1.44423	1.44594
313.15	589.3	2	1	0	0	0	0	0	0	0	0	0	0	0	0	0	0	0	0	0	0	4	0	0	0	0	1	0	0	0	0	3	0	0	0	1	1	1.409	1.4098
293.15	589.3	2	0	0	0	0	0	0	0	2	0	0	0	0	0	0	0	0	0	0	0	0	0	0	0	0	0	0	1	0	0	5	0	0	0	0	1	1.5139	1.51334
308.15	589.3	2	5	0	0	0	0	0	0	0	0	0	0	0	0	0	0	0	0	0	0	4	0	0	0	0	1	0	0	0	0	3	0	0	0	1	1	1.4289	1.42427
333.15	589.3	2	1	0	0	0	0	0	0	0	0	0	0	0	0	0	0	0	1	0	0	2	0	0	0	0	0	0	2	0	0	4	1	0	0	0	1	1.4618	1.46239
323.15	589.3	3	3	0	0	0	0	0	0	2	0	0	0	0	0	0	0	0	0	0	0	0	0	0	0	0	0	0	1	0	0	4	1	0	0	0	1	1.50648	1.50366
318.15	589.3	2	2	0	2	0	0	0	0	0	0	0	0	0	0	0	0	0	1	0	0	6	0	0	0	0	0	0	2	4	0	0	0	0	0	1	0	1.4152	1.41541
285.65	589.3	2	3	0	0	0	0	0	0	0	0	0	0	0	0	0	0	0	0	0	0	4	0	0	0	0	1	0	0	0	0	4	1	0	0	0	1	1.45452	1.45555
313.15	589.3	1	4	0	1	0	0	0	1	1	0	0	0	0	0	0	0	0	0	0	0	3	0	0	0	0	0	0	2	0	0	5	2	0	0	1	1	1.50284	1.5038
338.15	589.3	2	1	0	0	0	0	0	1	1	0	0	0	0	0	0	0	0	0	0	0	0	0	0	0	0	0	0	1	0	0	3	0	0	0	1	1	1.48836	1.48892
353.15	589.3	8	3	3	0	0	0	0	0	1	0	0	0	0	0	0	0	0	0	0	0	0	0	0	0	1	0	0	1	0	0	4	2	0	0	0	0	1.50124	1.50164
313.15	589.3	2	3	0	1	0	0	0	0	0	0	0	0	0	0	0	0	0	0	3	0	0	0	0	0	0	0	0	0	0	0	3	0	0	0	1	1	1.50096	1.50145
303.15	589.3	5	11	3	0	0	0	0	0	3	1	0	0	0	0	0	1	0	0	0	0	0	0	0	0	0	0	0	1	0	0	0	0	0	0	0	0	1.4514	1.45129
298.2	589.3	2	1	0	0	0	0	0	0	0	0	0	0	0	0	0	0	0	0	0	0	4	0	0	0	0	1	0	0	0	0	3	0	0	0	1	1	1.4109	1.41202
323.15	589.3	2	3	0	2	0	0	0	0	0	0	0	0	0	0	0	0	0	1	0	0	6	0	0	0	0	0	0	2	0	0	4	1	0	0	0	1	1.4388	1.44013
313.15	589.3	2	5	0	2	0	0	0	0	0	0	0	0	0	0	0	0	0	1	0	0	6	0	0	0	0	0	0	2	0	0	3	0	0	0	1	1	1.42737	1.42518
333.15	589.3	2	5	0	0	0	0	0	0	0	0	0	0	0	0	0	0	0	0	0	0	4	0	0	0	0	1	0	0	0	0	3	0	0	0	1	1	1.42	1.41821
333.2	589.3	2	13	0	2	0	4	0	0	0	0	0	0	0	0	0	0	0	1	0	0	6	0	0	0	0	0	0	2	0	0	3	0	0	0	1	1	1.4547	1.45603
298.15	589.3	2	1	0	0	0	0	0	1	1	0	0	0	0	0	0	0	0	0	0	0	0	0	0	0	0	0	0	1	0	0	3	0	0	0	1	1	1.4971	1.50004
318.15	486.1	2	2	0	2	0	0	0	0	0	0	0	0	0	0	0	0	0	1	0	0	6	0	0	0	0	0	0	2	0	0	3	0	0	0	1	1	1.4241	1.42315
298.15	589.3	4	28	0	2	0	0	0	0	0	0	0	0	0	0	0	0	0	1	0	0	6	0	0	0	1	0	0	2	0	0	0	0	0	0	0	0	1.44963	1.44842
293.15	589.3	1	6	0	0	0	0	0	1	0	0	0	0	0	0	0	0	0	0	0	0	0	1	0	0	0	0	0	0	0	0	3	0	0	0	1	1	1.5106	1.51139
338.2	589.3	2	3	0	0	0	0	0	0	0	0	0	0	0	0	0	0	0	0	0	0	4	0	0	0	0	1	0	0	0	0	3	0	0	0	1	1	1.4106	1.41027
333.15	589.3	1	4	0	0	0	0	0	0	0	0	0	0	0	0	0	0	0	1	2	0	0	0	0	0	0	0	0	0	0	0	5	0	0	0	0	1	1.5194	1.52003
323.15	486.1	2	3	0	0	0	0	0	0	0	0	0	0	0	0	0	0	0	0	0	0	4	0	0	0	0	1	0	0	0	0	3	0	0	0	1	1	1.4201	1.41935
328.15	589.3	2	3	0	0	0	0	0	0	0	0	0	0	0	0	0	0	0	0	1	0	0	0	0	0	0	0	1	0	0	0	3	0	0	0	1	1	1.5303	1.52874
308.15	589.3	2	5	0	0	0	0	0	0	0	0	0	0	0	0	0	0	0	0	0	0	6	0	0	0	1	0	0	0	0	0	3	0	0	0	1	1	1.41495	1.4151
333.15	589.3	2	3	0	0	0	0	0	0	0	0	0	0	0	0	0	0	0	0	0	0	4	0	0	0	0	1	0	0	0	0	4	1	0	0	0	1	1.44845	1.44579
293.15	589.3	2	7	0	0	0	0	0	3	2	0	0	0	0	2	0	0	0	0	0	0	0	0	0	0	2	0	0	0	0	0	3	0	0	0	1	1	1.4707	1.471
313.15	589.3	2	3	0	0	0	0	0	0	0	0	0	0	0	0	0	0	0	0	0	0	6	0	0	0	1	0	0	0	0	0	3	0	0	0	1	1	1.4055	1.40682
308.15	589.3	2	3	0	0	0	0	0	0	0	0	0	0	0	0	0	0	0	0	0	0	4	0	0	0	0	1	0	0	0	0	3	0	0	0	1	1	1.41918	1.41862
303.15	589.3	1	2	0	2	0	0	0	0	1	0	0	0	0	0	0	0	0	1	0	0	6	0	0	0	0	0	0	2	0	0	5	0	0	0	0	1	1.4421	1.44025
318.2	589.3	2	3	0	0	0	0	0	0	0	0	0	0	0	0	0	0	0	0	0	0	4	0	0	0	0	1	0	0	0	0	3	0	0	0	1	1	1.4142	1.41582
303.15	589.3	2	1	0	0	0	0	0	0	0	0	0	0	0	0	0	0	0	0	1	0	0	0	0	0	0	0	1	0	0	0	3	0	0	0	1	1	1.54999	1.54862
323.15	589.3	3	3	0	0	0	0	0	0	2	0	0	0	0	0	0	0	0	0	0	0	0	0	0	0	0	0	0	1	0	0	3	0	0	0	1	1	1.47266	1.47199
323.15	589.3	2	1	0	0	0	0	0	0	0	0	0	1	0	0	0	0	0	0	0	0	0	0	0	0	0	0	0	0	3	1	3	0	0	1	1	1	1.51454	1.51292
308.15	589.3	2	1	0	2	0	0	0	0	0	0	0	0	0	0	0	0	0	1	0	0	6	0	0	0	0	0	0	2	0	0	4	1	0	0	0	1	1.44056	1.44197
298.15	589.3	2	5	0	0	0	0	0	0	0	0	0	0	0	0	0	0	0	0	0	0	6	0	0	0	1	0	0	0	0	0	3	0	0	0	1	1	1.4194	1.41808
333	589.3	2	7	0	0	0	0	0	0	1	0	0	0	0	0	0	0	0	0	0	0	0	0	0	0	0	0	0	0	0	0	8	1	0	0	1	1	1.516	1.51744
343.15	589.3	4	28	0	0	0	0	0	0	0	0	0	0	0	0	0	0	0	0	0	0	0	0	1	0	1	0	0	0	0	0	0	0	0	0	0	0	1.47511	1.47277
308.15	589.3	2	18	0	0	0	0	0	0	2	0	0	0	0	0	0	0	0	0	1	0	0	0	0	0	0	0	0	1	0	0	3	0	0	0	1	1	1.47597	1.47738
318.15	589.3	2	3	0	0	0	0	0	0	0	0	0	0	0	0	0	0	0	0	0	0	4	0	0	0	0	1	0	0	0	0	3	0	0	0	1	1	1.41689	1.41582
293.15	589.3	1	1	0	1	0	0	0	0	1	0	0	0	0	0	0	0	0	0	0	0	3	0	0	0	0	0	0	1	0	0	5	0	0	0	0	1	1.46039	1.46536
333.15	589.3	1	5	0	1	0	0	0	0	1	0	0	0	0	0	0	0	0	0	1	0	3	0	0	0	0	0	0	1	0	0	3	0	0	0	1	1	1.52515	1.51537
311.946	632.8	2	1	0	2	0	0	0	0	0	0	0	0	0	0	0	0	0	1	0	0	6	0	0	0	0	0	0	2	0	0	3	0	0	0	1	1	1.4177	1.4184
343.15	589.3	3	2	0	0	0	0	0	0	2	0	0	0	0	0	0	0	0	0	0	0	0	0	0	0	0	0	0	1	0	0	3	0	0	0	1	1	1.46625	1.46737
333.15	589.3	1	9	0	0	0	0	0	1	0	0	0	1	0	0	0	0	0	0	1	0	0	0	0	0	0	0	0	1	0	0	7	2	0	0	1	1	1.50912	1.51016
353.15	589.3	2	3	0	0	0	0	0	0	0	0	0	0	0	0	0	0	0	1	2	0	0	0	0	0	0	0	0	0	0	0	3	0	0	0	1	1	1.48816	1.48902
308.15	656.3	2	7	0	0	0	0	0	0	0	0	0	0	0	0	0	0	0	0	0	0	4	0	0	0	0	1	0	0	0	0	3	0	0	0	1	1	1.4278	1.42796
343.15	589.3	2	2	0	0	0	0	0	0	0	0	0	1	0	0	1	0	0	0	0	0	0	0	0	0	0	0	0	0	0	0	3	0	0	0	1	1	1.50769	1.50563
283.15	589.3	1	3	0	0	0	0	0	0	0	0	0	0	0	0	0	0	0	0	1	0	4	0	0	0	0	1	0	0	0	0	3	0	0	0	1	1	1.4396	1.43913
333.15	589.3	2	2	0	2	0	0	0	0	0	0	0	0	0	0	0	0	0	1	0	0	6	0	0	0	0	0	0	2	0	0	4	1	0	0	0	1	1.43405	1.43622
353.15	589.3	2	3	0	1	0	0	0	0	1	0	0	0	0	0	0	0	0	0	0	0	3	0	0	0	0	0	0	1	0	0	3	0	0	0	1	1	1.4182	1.42249
313.15	589.3	5	28	0	0	0	0	0	0	1	0	0	0	0	0	0	0	0	0	0	0	0	0	0	0	1	0	0	1	0	0	0	0	0	0	0	0	1.46865	1.46886
318.15	589.3	4	2	0	1	1	1	0	0	1	1	0	0	0	0	0	0	1	0	0	0	0	0	0	0	0	0	0	1	0	0	3	0	0	0	1	1	1.48873	1.48959
318.15	589.3	2	2	0	2	0	0	0	0	0	0	0	0	0	0	0	0	0	1	0	0	6	0	0	0	0	0	0	2	5	0	0	0	0	0	1	0	1.42165	1.42031
298.15	589.3	2	3	0	0	0	0	0	0	0	0	0	0	1	0	0	0	0	0	0	0	0	0	0	0	0	0	0	0	0	0	3	0	0	0	1	1	1.4975	1.49826
288.15	589.3	3	3	0	2	0	0	0	0	0	0	0	0	0	0	0	0	0	1	0	0	6	0	0	0	0	0	1	2	0	0	0	0	0	0	0	0	1.4293	1.42811
313.15	589.3	1	5	0	0	0	0	0	0	1	0	0	0	0	0	0	0	0	1	3	0	0	0	0	0	0	0	0	0	0	0	3	0	0	0	1	1	1.517	1.51611
323.15	589.3	3	3	0	0	0	0	0	0	2	0	0	0	0	0	0	0	0	0	0	0	0	0	0	0	0	0	0	1	0	0	3	0	0	0	1	1	1.47261	1.47199
343.15	589.3	4	14	1	0	0	0	0	1	1	0	0	0	0	0	0	0	0	1	0	0	0	0	0	0	0	0	0	1	4	0	0	0	1	0	1	0	1.47242	1.47312
298.15	589.3	4	2	1	2	0	0	0	0	1	0	0	0	0	0	0	0	0	1	0	0	6	0	0	0	0	0	0	2	3	3	3	0	0	0	1	1	1.4476	1.4467
293.1	589.3	3	3	0	0	0	0	0	0	0	0	0	0	0	0	0	0	0	1	2	0	0	0	0	0	0	0	0	0	0	0	3	2	0	0	0	1	1.5278	1.53114
298.15	589.3	2	7	0	0	0	0	0	0	0	0	0	0	0	0	0	0	0	0	0	0	0	1	0	0	0	0	0	0	0	0	3	0	0	0	1	1	1.50867	1.50595
338.15	589.3	1	1	0	1	0	0	0	0	1	0	0	0	0	0	0	0	0	0	0	0	3	0	0	0	0	0	0	1	0	0	5	0	0	0	0	1	1.44789	1.4485
313	589.3	2	9	0	0	0	0	0	0	1	0	0	0	0	0	0	0	0	0	0	0	0	0	0	0	0	0	0	0	0	0	8	1	0	0	1	1	1.5169	1.51626
338.15	589.3	2	5	0	0	0	0	0	0	0	0	0	0	0	0	0	0	0	0	0	0	4	0	0	0	0	1	0	0	0	0	3	0	0	0	1	1	1.4179	1.41603
303.15	589.3	2	1	0	0	0	0	0	0	0	0	0	0	0	0	0	0	0	1	2	0	0	0	0	0	0	0	0	0	0	0	3	0	0	0	1	1	1.5092	1.51088
328.15	589.3	3	1	0	0	0	0	0	0	2	0	0	0	0	0	0	0	0	0	0	0	0	0	0	0	0	0	0	1	0	0	4	1	0	0	0	1	1.51115	1.50823
313.15	589.3	3	0	0	0	0	0	0	0	2	0	0	0	0	0	0	0	0	0	0	0	0	0	0	0	0	0	0	1	0	0	3	0	0	0	1	1	1.47867	1.47748
308.15	589.3	2	3	0	0	0	0	0	0	0	0	0	0	0	0	0	0	0	0	0	0	4	0	0	0	0	1	0	0	0	0	4	1	0	0	0	1	1.44842	1.45022
313.15	589.3	3	3	0	0	0	0	0	0	0	0	0	1	0	0	0	0	0	0	0	0	0	0	0	0	0	0	0	0	0	0	3	0	0	0	1	1	1.49053	1.48643
343.15	589.3	2	3	0	1	0	0	0	0	1	0	0	0	0	0	0	0	0	0	0	0	3	0	0	0	0	0	0	1	0	0	3	0	0	0	1	1	1.42489	1.42602
283.15	589.3	3	2	0	0	0	0	0	0	2	0	0	0	0	0	0	0	0	0	0	0	0	0	0	0	0	0	0	1	0	0	3	0	0	0	1	1	1.483	1.48312
288.15	589.3	2	3	0	0	0	0	0	0	0	0	0	0	0	0	0	0	0	1	2	0	0	0	0	0	0	0	0	0	0	0	3	0	0	0	1	1	1.51213	1.51214
298.15	589.3	2	3	0	1	0	0	0	0	1	0	0	0	0	0	0	0	0	0	0	0	3	0	0	0	0	0	0	1	0	0	3	0	0	0	1	1	1.4377	1.43762
333.15	589.3	2	3	0	0	0	0	0	0	0	0	0	0	0	0	0	0	0	0	0	0	4	0	0	0	0	1	0	0	0	0	3	0	0	0	1	1	1.41235	1.41293
288.15	589.3	2	2	0	2	0	0	0	0	0	0	0	0	0	0	0	0	0	1	0	0	6	0	0	0	0	0	0	2	5	0	0	0	0	0	1	0	1.43004	1.42889
313.15	589.3	2	3	0	2	0	0	0	0	0	0	0	0	0	0	0	0	0	1	0	0	6	0	0	0	0	0	0	2	0	0	3	0	0	0	1	1	1.42437	1.42181
313.15	656.3	2	1	0	0	0	0	0	0	0	0	0	0	0	0	0	0	0	0	0	0	4	0	0	0	0	1	0	0	0	0	3	0	0	0	1	1	1.4055	1.40588
333	633	4	0	0	0	0	0	0	0	1	0	0	0	0	0	0	0	0	0	0	0	0	0	0	0	0	0	0	1	0	0	6	3	0	0	1	1	1.51	1.51053
323.12	589.3	2	3	0	0	0	0	0	0	0	0	0	0	0	0	0	0	0	0	0	0	4	0	0	0	0	1	0	0	0	0	3	0	0	0	1	1	1.4116	1.41497
303.15	589.3	4	23	0	0	0	0	0	0	0	0	0	1	0	0	0	0	1	0	0	0	0	0	0	0	0	0	0	0	0	0	0	0	0	0	0	0	1.4437	1.44293
288.805	632.8	2	7	0	0	0	0	0	0	0	0	0	0	0	0	0	0	0	0	0	0	4	0	0	0	0	1	0	0	0	0	3	0	0	0	1	1	1.4343	1.43344
333.15	589.3	2	3	0	2	0	0	0	0	0	0	0	0	0	0	0	0	0	1	0	0	6	0	0	0	0	0	0	2	0	0	3	0	0	0	1	1	1.41648	1.41633
303.15	589.3	2	2	0	2	0	0	0	0	1	0	0	0	0	0	0	0	0	1	0	0	6	0	0	0	0	0	0	2	0	0	3	0	0	0	1	1	1.4245	1.42359
313.15	589.3	3	3	0	0	0	0	0	0	0	0	0	1	0	0	0	0	0	0	0	0	0	0	0	0	0	0	0	0	0	0	3	0	0	0	1	1	1.4882	1.48643
318	589.3	2	3	0	0	0	0	0	0	0	0	0	0	0	0	0	0	0	0	0	0	0	0	1	0	0	0	0	0	0	0	3	0	0	0	1	1	1.54	1.53773
333.15	589.3	2	5	0	0	0	0	0	0	0	0	0	0	0	0	0	0	0	1	2	0	0	0	0	0	0	0	0	0	0	0	3	0	0	0	1	1	1.49273	1.49435
338.15	589.3	2	3	0	1	0	0	0	0	1	0	0	0	0	0	0	0	0	0	0	0	3	0	0	0	0	0	0	1	0	0	3	0	0	0	1	1	1.42614	1.42613
313.15	589.3	4	2	1	0	0	0	0	2	0	0	0	1	0	0	0	0	0	1	0	0	0	0	0	0	0	0	0	0	0	0	0	0	0	0	0	0	1.47676	1.47724
288.15	589.3	3	3	0	0	0	0	0	0	0	0	0	1	0	0	0	0	0	0	0	0	0	0	0	0	0	0	0	0	0	0	3	0	0	0	1	1	1.49158	1.49353
293.15	589.3	2	5	0	0	0	0	0	0	0	0	0	0	0	0	0	0	0	0	0	0	0	1	0	0	0	0	0	0	0	0	3	0	0	0	1	1	1.51481	1.51458
313.15	589.3	2	5	0	0	0	0	0	0	0	0	0	0	0	0	0	0	0	0	0	0	6	0	0	0	1	0	0	0	0	0	3	0	0	0	1	1	1.41358	1.41458
293.15	589.3	2	4	0	0	0	0	0	0	1	0	0	0	0	0	1	0	0	0	0	0	0	0	0	0	0	0	0	1	0	0	3	0	0	0	1	1	1.5087	1.50791
313.15	589.3	1	4	0	0	0	0	0	0	0	0	0	1	0	0	0	0	0	0	1	0	0	0	0	0	0	0	0	0	0	0	3	0	0	1	0	1	1.4643	1.46545
303.15	589.3	3	4	0	0	0	0	0	0	0	0	0	1	0	0	0	0	0	0	0	0	0	0	0	0	0	0	0	0	0	0	3	0	0	0	1	1	1.4851	1.48868
318.15	589.3	2	1	0	2	0	0	0	0	0	0	0	0	0	0	0	0	0	1	0	0	6	0	0	0	0	0	0	2	0	0	3	0	0	0	1	1	1.417	1.41698
313.15	589.3	1	3	0	2	0	0	0	0	1	0	0	0	0	0	0	0	0	1	0	0	6	0	0	0	0	0	0	2	0	0	5	0	0	0	0	1	1.4371	1.43825
353.15	589.3	2	1	0	1	0	0	0	0	0	0	0	0	0	0	0	0	0	0	3	0	0	0	0	0	0	0	0	0	0	0	3	0	0	0	1	1	1.49293	1.49418
298.15	589.3	2	5	0	0	0	0	0	0	0	0	0	0	0	0	0	0	0	0	0	0	0	1	0	0	0	0	0	0	0	0	3	0	0	0	1	1	1.51714	1.51372
308.15	589.3	2	3	0	0	0	0	0	0	0	0	0	0	0	0	0	0	0	0	0	0	0	0	1	0	0	0	0	0	0	0	3	0	0	0	1	1	1.54312	1.53892
333.15	589.3	2	3	0	0	0	0	0	0	0	0	0	0	0	0	0	0	0	0	0	0	4	0	0	0	0	1	0	0	0	0	3	0	0	0	1	1	1.415	1.41293
293.15	589.3	1	2	0	2	0	0	0	1	0	0	0	0	0	0	0	0	0	1	0	0	6	0	0	0	0	0	0	2	4	0	0	0	0	0	1	0	1.4291	1.429
284.14	632.8	1	3	0	0	0	0	0	0	0	0	0	0	0	0	0	0	0	0	0	0	4	0	0	0	0	1	0	0	0	0	5	0	0	0	0	1	1.4475	1.44789
313.15	589.3	2	5	0	0	0	0	0	0	0	0	0	0	0	0	0	0	0	0	0	0	4	0	0	0	0	1	0	0	0	0	3	0	0	0	1	1	1.42666	1.42316
330.65	589.3	1	1	0	2	0	0	0	0	0	0	0	0	0	0	0	0	0	1	0	0	6	0	0	0	0	0	0	2	0	0	5	0	0	0	0	1	1.43147	1.43211
298.15	589.3	5	3	2	0	0	0	0	0	0	1	0	1	0	0	0	0	1	0	0	0	0	0	0	0	0	0	0	0	4	0	0	0	1	0	1	0	1.485	1.48583
318.15	589.3	3	1	1	0	0	0	0	1	0	0	0	1	0	0	0	0	0	0	0	0	0	0	0	0	0	0	0	0	0	0	3	0	0	0	1	1	1.48996	1.49259
313.15	589.3	2	7	0	0	0	0	0	0	0	0	0	0	0	0	0	0	0	0	0	0	4	0	0	0	0	1	0	0	0	0	3	0	0	0	1	1	1.4277	1.42628
318.15	589.3	1	11	0	0	0	0	0	1	0	0	0	1	0	0	0	0	0	0	1	0	0	0	0	0	0	0	0	1	0	0	7	2	0	0	1	1	1.50706	1.50844
333.15	589.3	2	7	0	0	0	0	0	0	0	0	0	0	0	0	0	0	0	2	0	0	2	0	0	0	0	0	0	2	0	0	0	0	0	0	0	0	1.4349	1.43402
308.15	589.3	2	7	0	2	0	0	0	0	0	0	0	0	0	0	0	0	0	2	0	0	6	0	0	0	0	0	0	2	0	0	0	0	0	0	0	0	1.42014	1.41994
318.15	589.3	2	3	0	0	0	0	0	0	0	0	0	0	0	0	0	0	0	0	0	0	6	0	0	0	1	0	0	0	0	0	3	0	0	0	1	1	1.4068	1.4048
303.15	589.3	2	3	0	1	0	0	0	0	1	0	0	0	0	0	0	0	0	0	0	0	3	0	0	0	0	0	0	1	0	0	3	0	0	0	1	1	1.4355	1.43627
310.65	589.3	1	2	0	0	0	0	0	0	0	0	0	0	0	0	0	0	0	0	0	0	4	0	0	0	0	1	0	0	0	0	5	0	0	0	0	1	1.44123	1.44103
343.2	589.3	2	15	0	2	0	2	0	0	0	0	0	0	0	0	0	0	0	1	0	0	6	0	0	0	0	0	0	2	0	0	3	0	0	0	1	1	1.4343	1.4369
303.15	656.3	2	3	0	0	0	0	0	0	0	0	0	0	0	0	0	0	0	0	0	0	4	0	0	0	0	1	0	0	0	0	3	0	0	0	1	1	1.4177	1.41749
323.15	589.3	2	3	0	2	0	0	0	0	1	0	0	0	0	0	0	0	0	1	0	0	6	0	0	0	0	0	0	2	4	0	0	0	0	0	1	0	1.4148	1.41693
308.15	589.3	3	3	0	0	0	0	0	0	0	0	0	1	0	0	0	0	0	0	0	0	0	0	0	0	0	0	0	0	4	0	0	0	0	0	1	0	1.46736	1.4716
303.15	589.3	2	1	0	2	0	0	0	0	0	0	0	0	0	0	0	0	0	1	0	0	6	0	0	0	0	0	0	2	0	0	4	1	0	0	0	1	1.44224	1.44459
293.15	589.3	2	5	0	0	0	0	0	0	0	0	0	0	0	0	0	0	0	1	2	0	0	0	0	0	0	0	0	0	0	0	3	0	0	0	1	1	1.50573	1.50885
303.15	589.3	2	7	0	0	0	0	0	0	0	0	0	0	0	0	0	0	0	0	0	0	6	0	0	0	1	0	0	0	0	0	3	0	0	0	1	1	1.42171	1.42207
318.15	589.3	2	3	0	0	0	0	0	0	0	0	0	0	0	0	0	0	0	0	0	0	4	0	0	0	0	1	0	0	0	0	4	1	0	0	0	1	1.45237	1.44814
298.15	589.3	2	1	0	0	0	0	0	0	0	0	0	0	0	0	0	0	0	0	4	0	0	0	0	0	0	1	0	0	0	0	3	0	0	0	1	1	1.44763	1.44877
307.75	589.3	2	5	0	0	0	0	0	0	0	0	0	0	0	0	0	0	0	0	0	0	4	0	0	0	0	1	0	0	0	0	3	0	0	0	1	1	1.42613	1.42433
318.15	589.3	2	1	0	1	0	0	0	0	0	0	0	0	0	0	0	0	0	0	3	0	0	0	0	0	0	0	0	0	0	0	3	0	0	0	1	1	1.50595	1.50353
328.15	589.3	2	2	0	0	0	0	0	0	0	0	0	1	0	0	1	0	0	0	0	0	0	0	0	0	0	0	0	0	0	0	3	0	0	0	1	1	1.49488	1.50326
328.15	589.3	1	1	0	1	0	0	0	0	1	0	0	0	0	0	0	0	0	0	0	0	3	0	0	0	0	0	0	1	0	0	5	0	0	0	0	1	1.45064	1.45163
303.15	589.3	1	5	0	1	0	0	0	0	0	0	0	1	0	0	0	0	0	0	0	0	3	0	0	0	0	0	0	0	0	0	5	0	0	0	0	1	1.4754	1.47798
334.52	589.3	3	1	0	0	0	0	0	0	1	0	0	0	0	0	0	0	0	0	0	0	0	0	0	0	0	0	0	1	0	0	7	2	0	0	1	1	1.53509	1.53488
333.15	589.3	2	3	0	0	0	0	0	0	0	0	0	0	0	0	0	0	0	0	0	0	4	0	0	0	0	1	0	0	0	0	3	0	0	0	1	1	1.4159	1.41293
283.15	589.3	3	3	0	0	0	0	0	0	0	0	0	1	0	0	0	0	0	0	0	0	0	0	0	0	0	0	0	0	0	0	3	0	0	0	1	1	1.49925	1.49614
333.15	589.3	2	11	0	2	0	0	0	0	0	0	0	0	0	0	0	0	0	1	0	0	6	0	0	0	0	0	0	2	0	0	3	0	0	0	1	1	1.4265	1.42616
298.15	589.3	3	3	0	0	0	0	0	1	1	0	0	0	0	0	0	0	1	0	0	0	0	0	0	0	0	0	0	1	0	0	0	0	0	0	0	0	1.516	1.48908
298.15	589.3	2	7	0	0	0	0	0	0	0	0	0	0	0	0	0	0	0	0	1	0	0	0	0	0	0	0	1	0	0	0	3	0	0	0	1	1	1.5545	1.55198
288.15	589.3	2	1	0	0	0	0	0	1	1	0	0	0	0	0	0	0	0	0	0	0	0	0	0	0	0	0	0	1	0	0	3	0	0	0	1	1	1.49931	1.50296
293.15	589.3	1	5	0	0	0	0	0	0	0	0	0	0	0	0	0	0	0	1	0	0	2	0	0	0	0	0	0	2	0	0	5	0	0	0	0	1	1.47248	1.47399
338.15	589.3	1	3	0	1	0	0	0	0	0	0	0	1	0	0	0	0	0	0	0	0	3	0	0	0	0	0	0	0	0	0	5	0	0	0	0	1	1.4981	1.49892
308.15	589.3	2	4	0	0	0	0	0	0	0	0	0	0	0	0	0	0	0	0	0	0	4	0	0	0	0	1	0	0	0	0	3	0	0	0	1	1	1.4216	1.42039
323.15	589.3	1	2	0	2	0	0	0	0	0	0	0	0	0	0	0	0	0	1	0	0	6	0	0	0	0	0	0	2	0	0	5	0	0	0	0	1	1.4349	1.43441
368.1	589.3	2	5	0	0	0	0	0	0	0	0	0	0	0	0	0	0	0	0	0	0	4	0	0	0	0	1	0	0	0	0	3	0	0	0	1	1	1.4038	1.40508
293.15	589.3	2	3	0	2	0	0	0	0	1	0	0	0	0	0	0	0	0	1	0	0	6	0	0	0	0	0	0	2	4	0	0	0	0	0	1	0	1.4226	1.42535
343.15	589.3	2	5	0	2	0	0	0	0	0	0	0	0	0	0	0	0	0	1	0	0	6	0	0	0	0	0	0	2	0	0	3	0	0	0	1	1	1.41684	1.41804
343.15	589.3	3	12	1	0	0	0	0	0	3	1	0	0	0	0	0	1	0	0	0	0	0	0	0	0	0	0	0	1	0	0	0	0	0	0	0	0	1.4414	1.44186
323.15	589.3	2	3	0	2	0	0	0	0	1	0	0	0	0	0	0	0	0	1	0	0	6	0	0	0	0	0	0	2	0	0	3	0	0	0	1	1	1.4196	1.41875
318.15	589.3	3	0	0	0	0	0	0	0	2	0	0	0	0	0	0	0	0	0	0	0	0	0	0	0	0	0	0	1	0	0	3	0	0	0	1	1	1.475	1.47613
293.15	589.3	3	4	1	0	0	0	0	1	0	0	0	1	0	0	0	0	0	0	0	0	0	0	0	0	0	0	0	0	0	0	3	0	0	0	1	1	1.4928	1.49664
313.15	589.3	1	5	0	0	0	0	0	0	0	0	0	0	0	0	0	0	0	1	0	0	2	0	0	0	0	0	0	2	0	0	5	0	0	0	0	1	1.46651	1.4676
313.15	589.3	3	1	1	0	0	0	0	1	0	0	0	1	0	0	0	0	0	0	0	0	0	0	0	0	0	0	0	0	0	0	3	0	0	0	1	1	1.4961	1.49491
323.15	589.3	2	3	0	2	0	0	0	0	0	0	0	0	0	0	0	0	0	1	0	0	6	0	0	0	0	0	0	2	0	0	3	0	0	0	1	1	1.41945	1.41862
283.15	589.3	2	3	0	0	0	0	0	0	0	0	0	0	0	0	0	0	0	1	2	0	0	0	0	0	0	0	0	0	0	0	3	0	0	0	1	1	1.51371	1.51348
318.15	589.3	1	7	0	1	0	0	0	0	1	0	0	0	0	0	0	0	0	0	1	0	3	0	0	0	0	0	0	1	0	0	3	0	0	0	1	1	1.5259	1.52577
298.15	589.3	2	7	0	0	0	0	0	0	0	0	0	0	0	0	0	0	0	0	0	0	4	0	0	0	0	1	0	0	0	0	3	0	0	0	1	1	1.43306	1.43175
303.15	589.3	2	7	0	0	0	0	0	0	0	0	0	0	0	0	0	0	0	0	0	0	6	0	0	0	1	0	0	0	0	0	3	0	0	0	1	1	1.42165	1.42207
343.15	589.3	1	1	0	2	0	0	0	0	0	0	0	0	0	0	0	0	0	1	0	0	6	0	0	0	0	0	0	2	0	0	5	0	0	0	0	1	1.42762	1.4286
320.65	589.3	1	1	0	2	0	0	0	0	0	0	0	0	0	0	0	0	0	1	0	0	6	0	0	0	0	0	0	2	0	0	5	0	0	0	0	1	1.43442	1.4347
313	589.3	2	5	0	0	0	0	0	0	0	0	0	0	0	0	0	0	0	0	0	0	4	0	0	0	0	1	0	0	0	0	3	0	0	0	1	1	1.4183	1.4232
318.15	589.3	3	2	2	0	0	0	0	1	0	0	0	1	0	0	1	0	0	0	0	0	0	0	0	0	0	0	0	0	0	0	3	0	0	0	1	1	1.5055	1.50452
298	633	4	4	0	0	0	0	0	0	1	0	0	0	0	0	0	0	0	0	0	0	0	0	0	0	0	0	0	1	0	0	6	3	0	0	1	1	1.5141	1.51487
328.15	589.3	1	7	0	0	0	0	0	1	0	0	0	0	0	0	0	0	0	0	0	0	0	1	0	0	0	0	0	0	0	0	3	0	0	0	1	1	1.5024	1.50217
308.15	589.3	5	12	3	0	0	0	0	1	1	0	0	1	0	0	1	0	0	0	0	0	0	0	0	0	0	0	0	1	0	0	0	0	0	0	0	0	1.4505	1.45082
303.15	589.3	2	7	1	0	0	0	0	0	0	0	1	1	0	0	1	0	0	0	0	0	0	0	0	0	0	0	0	0	0	0	3	0	0	0	1	1	1.5126	1.51337
288.15	589.3	3	1	0	0	0	0	0	0	0	0	0	1	0	0	0	0	0	0	0	0	0	0	0	0	0	0	0	0	0	0	3	0	0	0	1	1	1.50283	1.50076
293.15	589.3	3	4	0	0	0	0	0	1	0	0	0	1	0	0	1	0	0	1	0	0	0	0	0	0	0	0	0	0	0	0	0	0	0	0	0	0	1.5322	1.52857
298.15	656.3	2	3	0	1	0	0	0	0	1	0	0	0	0	0	0	0	0	0	0	0	3	0	0	0	0	0	0	1	0	0	3	0	0	0	1	1	1.4348	1.43406
333.15	589.3	3	2	0	0	0	0	0	0	2	0	0	0	0	0	0	0	0	0	0	0	0	0	0	0	0	0	0	1	0	0	4	1	0	0	0	1	1.49683	1.49732
308	589.3	2	7	0	0	0	0	0	0	1	0	0	0	0	0	0	0	0	0	0	0	0	0	0	0	0	0	0	0	0	0	8	1	0	0	1	1	1.5253	1.52531
313.15	589.3	2	9	0	2	0	0	0	0	0	0	0	0	0	0	0	0	0	1	0	0	6	0	0	0	0	0	0	2	0	0	3	0	0	0	1	1	1.4306	1.4284
313.15	589.3	2	11	0	2	0	0	0	0	0	0	0	0	0	0	0	0	0	1	0	0	6	0	0	0	0	0	0	2	0	0	3	0	0	0	1	1	1.4324	1.4312
308.15	589.3	2	0	0	0	0	0	0	0	2	0	0	0	0	0	0	0	0	0	0	0	0	0	0	0	0	0	0	1	0	0	5	0	0	0	0	1	1.51029	1.50942
313.15	589.3	2	1	0	0	0	0	0	0	0	0	0	1	0	0	0	0	0	0	0	0	0	0	0	0	0	0	0	0	3	1	3	0	0	1	1	1	1.51731	1.51412
293.15	589.3	4	2	0	1	1	1	0	0	1	1	0	0	0	0	0	0	1	0	0	0	0	0	0	0	0	0	0	1	0	0	3	0	0	0	1	1	1.49594	1.49649
323.15	589.3	5	3	0	0	0	0	0	0	2	0	0	0	0	0	0	0	0	1	0	0	0	0	0	0	0	0	0	1	0	0	0	0	0	0	0	0	1.45812	1.46007
338.15	589.3	3	7	1	1	0	0	0	5	1	0	0	0	0	0	0	0	1	1	0	0	0	0	0	0	0	0	0	1	0	0	0	0	0	0	0	0	1.50654	1.50664
328.1	589.3	4	4	0	0	0	8	4	0	2	0	0	0	0	0	0	0	0	0	0	0	0	0	0	0	0	0	0	2	0	0	6	0	0	0	2	2	1.55054	1.54868
323	589.3	1	7	0	2	0	0	0	0	3	0	0	0	0	0	0	0	0	1	1	0	6	0	0	0	0	0	0	2	0	0	3	0	0	0	1	1	1.438	1.43659
303	589.3	2	5	0	0	0	0	0	0	1	0	0	0	0	0	0	0	0	0	0	0	0	0	0	0	0	0	0	0	0	0	8	1	0	0	1	1	1.5357	1.53372
308.15	589.3	2	2	0	0	0	0	0	0	2	0	0	0	0	0	0	0	0	0	0	0	0	0	0	0	0	0	0	1	0	0	5	0	0	0	0	1	1.50258	1.5032
336.48	589.3	2	1	0	0	0	0	0	0	0	0	0	0	0	0	0	0	0	0	1	0	0	0	0	0	0	0	1	0	0	0	3	0	0	0	1	1	1.53794	1.53794
343.15	589.3	2	2	0	0	0	0	0	0	2	0	0	0	0	0	0	0	0	0	0	0	0	0	0	0	0	0	0	1	0	0	5	0	0	0	0	1	1.49309	1.49368
353.15	589.3	2	3	0	2	0	0	0	0	0	0	0	0	0	0	0	0	0	1	0	0	6	0	0	0	0	0	0	2	0	0	4	1	0	0	0	1	1.4298	1.43064
307.2	589.3	2	3	0	0	0	0	0	0	0	0	0	0	0	0	0	0	0	0	0	0	4	0	0	0	0	1	0	0	0	0	3	0	0	0	1	1	1.4197	1.4188
303.15	589.3	3	4	2	0	0	0	0	1	0	0	0	1	0	0	1	0	0	0	0	0	0	0	0	0	0	0	0	0	0	0	3	0	0	0	1	1	1.5032	1.50317
298.15	486.1	2	1	0	1	0	0	0	0	1	0	0	0	0	0	0	0	0	0	0	0	3	0	0	0	0	0	0	1	0	0	3	0	0	0	1	1	1.4399	1.43894
328.15	589.3	1	9	0	2	0	0	0	0	0	0	0	0	0	0	0	0	0	1	0	0	6	0	0	0	0	0	0	2	0	0	5	0	0	0	0	1	1.43943	1.43884
328.15	589.3	3	3	0	0	0	0	0	0	0	0	0	1	0	0	0	0	0	0	0	0	0	0	0	0	0	0	0	0	4	0	0	0	0	0	1	0	1.46178	1.46473
303.13	589.3	2	2	0	0	0	0	0	1	0	0	0	1	0	0	1	0	0	0	0	0	0	0	0	0	0	0	0	0	0	0	0	0	0	0	0	0	1.4483	1.44852
333.15	589.3	1	7	0	0	0	0	0	0	1	0	0	0	0	0	0	0	0	0	1	0	0	0	0	0	0	0	0	1	0	0	8	1	0	0	1	1	1.51899	1.51955
293.15	589.3	3	3	0	2	0	0	0	0	0	0	0	0	0	0	0	0	0	1	0	0	6	0	0	0	0	0	1	2	0	0	0	0	0	0	0	0	1.42765	1.42713
322.73	589.3	4	1	0	0	0	0	0	0	3	0	0	0	0	1	0	0	0	0	0	0	0	0	0	0	1	0	0	0	0	0	3	0	0	0	1	1	1.47511	1.47292
288.15	589.3	1	3	0	2	0	0	0	0	0	0	0	0	0	0	0	0	0	1	0	0	6	0	0	0	0	0	0	2	0	0	5	0	0	0	0	1	1.4459	1.44561
308.15	486.1	2	1	0	0	0	0	0	0	0	0	0	0	0	0	0	0	0	0	0	0	4	0	0	0	0	1	0	0	0	0	3	0	0	0	1	1	1.4146	1.41476
323.15	589.3	2	16	0	0	0	0	0	0	2	0	0	0	0	0	0	0	0	0	1	0	0	0	0	0	0	0	0	1	0	0	3	0	0	0	1	1	1.47842	1.47514
283.15	589.3	2	1	0	0	0	0	0	0	0	0	0	0	0	0	0	0	0	1	2	0	0	0	0	0	0	0	0	0	0	0	3	0	0	0	1	1	1.51774	1.5168
288.15	589.3	2	5	0	0	0	0	0	1	0	0	0	1	0	0	1	0	0	0	0	0	0	0	0	0	0	0	0	0	0	0	0	0	0	0	0	0	1.4568	1.45666
303.15	589.3	4	19	0	0	0	0	0	0	0	0	0	1	0	0	0	0	1	0	0	0	0	0	0	0	0	0	0	0	0	0	0	0	0	0	0	0	1.4395	1.44078
338.15	589.3	1	2	0	4	0	0	0	1	0	0	0	1	0	0	0	0	0	0	0	0	9	0	0	0	0	0	0	0	0	0	3	0	0	0	1	1	1.39619	1.39652
340.41	589.3	3	1	0	0	0	0	0	0	1	0	0	0	0	0	0	0	0	0	0	0	0	0	0	0	0	0	0	1	0	0	7	2	0	0	1	1	1.53356	1.53451
343.15	589.3	2	7	0	0	0	0	0	0	0	0	0	0	0	0	0	0	0	0	0	0	4	0	0	0	0	1	0	0	0	0	3	0	0	0	1	1	1.4213	1.41943
328.15	589.3	2	3	0	0	0	0	0	0	0	0	0	0	0	0	0	0	0	0	1	0	0	0	0	0	0	0	1	0	0	0	3	0	0	0	1	1	1.53033	1.52874
323.15	589.3	2	2	0	0	0	0	0	0	0	0	0	1	0	0	1	0	0	0	0	0	0	0	0	0	0	0	0	0	0	0	3	0	0	0	1	1	1.49657	1.50467
313.15	589.3	2	2	0	0	0	0	0	0	0	0	0	1	0	0	1	0	0	0	0	0	0	0	0	0	0	0	0	0	0	0	3	0	0	0	1	1	1.49988	1.5052
343.15	589.3	1	3	0	0	0	0	0	0	0	0	0	0	0	0	0	0	0	1	0	0	2	0	0	0	0	0	0	2	0	0	5	0	0	0	0	1	1.4582	1.457
283.15	589.3	2	5	0	2	0	0	0	0	0	0	0	0	0	0	0	0	0	1	0	0	6	0	0	0	0	0	0	2	0	0	3	0	0	0	1	1	1.43461	1.43382
298.15	589.3	2	3	0	1	0	0	0	0	1	0	0	0	0	0	0	0	0	0	0	0	3	0	0	0	0	0	0	1	0	0	3	0	0	0	1	1	1.43895	1.43762
333.15	589.3	0	4	0	0	0	0	0	1	0	0	0	0	0	0	0	0	0	0	2	0	0	0	0	0	0	0	1	0	0	0	3	0	0	0	1	1	1.5572	1.55587
308.15	589.3	2	7	0	0	0	0	0	0	0	0	0	0	0	0	0	0	0	0	0	0	0	1	0	0	0	0	0	0	0	0	3	0	0	0	1	1	1.5061	1.50532
313.15	589.3	4	27	0	0	0	0	0	0	0	0	0	1	0	0	0	0	1	0	0	0	0	0	0	0	0	0	0	0	0	0	0	0	0	0	0	0	1.4426	1.44376
318.05	589.3	2	5	0	0	0	0	0	0	0	0	0	0	0	0	0	0	0	0	0	0	6	0	0	0	1	0	0	0	0	0	3	0	0	0	1	1	1.41479	1.41275
298.1	589.3	1	3	0	0	0	0	0	0	0	0	0	0	0	0	0	0	0	1	3	0	0	0	0	0	0	0	0	0	0	0	3	0	0	0	1	1	1.5258	1.51977
313.15	589.3	1	1	0	2	0	0	0	0	0	0	0	0	0	0	0	0	0	1	0	0	6	0	0	0	0	0	0	2	0	0	5	0	0	0	0	1	1.43637	1.43729
293.15	589.3	2	7	0	0	0	0	0	0	0	0	0	0	0	0	0	0	0	2	0	0	2	0	0	0	0	0	0	2	0	0	0	0	0	0	0	0	1.446	1.44531
333.15	589.3	3	2	0	8	0	0	0	1	0	0	0	0	0	0	0	0	0	2	0	0	18	0	0	0	0	0	0	2	0	0	0	0	0	0	0	0	1.36714	1.36743
323.15	589.3	2	5	0	0	0	0	0	0	0	0	0	0	0	0	0	0	0	0	0	0	4	0	0	0	0	1	0	0	0	0	3	0	0	0	1	1	1.42474	1.41934
323.15	589.3	4	14	1	0	0	0	0	1	1	0	0	0	0	0	0	0	0	0	0	0	0	0	0	0	1	0	0	1	4	0	0	0	1	0	1	0	1.48573	1.48159
333.15	589.3	5	9	0	0	0	0	0	0	2	0	0	0	0	0	0	0	0	0	0	0	0	0	0	0	1	0	0	1	0	0	0	0	0	0	0	0	1.46328	1.46336
353.15	589.3	2	1	0	0	0	0	0	0	0	0	0	0	0	0	0	0	0	0	4	0	0	0	0	0	0	1	0	0	0	0	3	0	0	0	1	1	1.42922	1.42892
308.15	589.3	3	2	0	0	0	0	0	0	2	0	0	0	0	0	0	0	0	0	0	0	0	0	0	0	0	0	0	1	0	0	3	0	0	0	1	1	1.47669	1.47565
348.15	589.3	2	3	0	0	0	0	0	0	0	0	0	0	0	0	0	0	0	0	0	0	4	0	0	0	0	1	0	0	0	0	3	0	0	0	1	1	1.40862	1.40913
315.65	589.3	1	3	0	1	0	0	0	0	1	0	0	0	0	0	0	0	0	0	0	0	3	0	0	0	0	0	0	1	0	0	5	0	0	0	0	1	1.45341	1.45756
313.15	589.3	2	7	0	2	0	0	0	0	0	0	0	0	0	0	0	0	0	1	0	0	6	0	0	0	0	0	0	2	0	0	3	0	0	0	1	1	1.42854	1.42725
298.15	589.6	2	2	0	0	0	0	0	0	0	0	0	0	0	0	0	0	0	0	0	0	4	0	0	0	0	1	0	0	0	0	3	0	0	0	1	1	1.4176	1.41858
328.15	589.3	3	4	1	0	0	0	0	1	0	0	0	1	0	0	0	0	0	0	0	0	0	0	0	0	0	0	0	0	0	0	3	0	0	0	1	1	1.4841	1.48509
308.15	589.3	2	1	0	0	0	0	0	0	0	0	0	0	0	0	0	0	0	0	4	0	0	0	0	0	0	1	0	0	0	0	3	0	0	0	1	1	1.44316	1.44401
323.15	589.3	2	1	1	1	0	0	0	0	1	0	0	0	0	0	0	0	0	0	0	0	4	0	0	0	0	0	0	1	0	0	3	0	0	0	1	1	1.43304	1.42906
338.15	589.3	3	1	0	0	0	0	0	0	1	0	0	0	0	0	0	0	0	0	0	0	0	0	0	0	0	0	0	1	0	0	3	0	0	0	1	1	1.48498	1.48377
318.15	589.3	2	1	0	0	0	0	0	0	2	0	0	0	0	0	0	0	0	0	0	0	0	0	0	0	0	0	0	1	0	0	8	1	0	0	1	1	1.57321	1.57091
298.15	589.3	2	3	0	1	0	0	0	0	1	0	0	0	0	0	0	0	0	0	0	0	3	0	0	0	0	0	0	1	0	0	4	1	0	0	0	1	1.46155	1.46422
338.15	589.3	4	14	1	0	0	0	0	1	1	0	0	0	0	0	0	0	1	0	0	0	0	0	0	0	1	0	0	1	5	1	0	0	0	0	0	0	1.48045	1.48093
323.15	589.3	3	2	1	0	0	0	0	1	0	0	0	1	0	0	1	0	0	0	0	0	0	0	0	0	0	0	0	0	0	0	0	0	0	0	0	0	1.4433	1.44453
338.15	589.3	2	2	0	2	0	0	0	0	0	0	0	0	0	0	0	0	0	1	0	0	6	0	0	0	0	0	0	2	4	0	0	0	0	0	1	0	1.40932	1.41061
323.15	589.3	2	2	1	0	0	0	0	1	0	0	0	1	0	0	1	0	0	0	0	0	0	0	0	0	0	0	0	0	0	0	3	0	0	0	1	1	1.51887	1.51293
302.95	589.3	2	5	0	2	0	0	0	0	0	0	0	0	0	0	0	0	0	1	0	0	6	0	0	0	0	0	0	2	0	0	3	0	0	0	1	1	1.42958	1.42825
323.15	589.3	4	4	0	0	0	0	0	1	0	0	0	1	0	0	0	0	0	1	0	0	0	0	0	0	0	0	0	0	0	0	0	0	0	0	0	0	1.4617	1.46418
323.15	589.3	2	1	0	1	0	0	0	0	0	0	0	0	0	0	0	0	0	0	3	0	0	0	0	0	0	0	0	0	0	0	3	0	0	0	1	1	1.503	1.50118
343.15	589.3	3	5	0	0	0	0	0	0	2	0	0	0	0	0	0	0	0	0	0	0	0	0	0	0	0	0	0	1	4	0	0	0	0	0	1	0	1.46315	1.45951
343.15	589.3	2	5	0	0	0	0	0	0	0	0	0	0	0	0	0	0	0	1	2	0	0	0	0	0	0	0	0	0	0	0	3	0	0	0	1	1	1.48848	1.49137
338.15	589.3	2	3	0	0	0	0	0	0	0	0	0	0	0	0	0	0	0	0	0	0	4	0	0	0	0	1	0	0	0	0	3	0	0	0	1	1	1.41197	1.41061
328.15	589.3	2	7	0	0	0	0	0	0	0	0	0	0	0	0	0	0	0	2	0	0	2	0	0	0	0	0	0	2	0	0	0	0	0	0	0	0	1.4363	1.43474
303.15	589.3	3	3	0	2	0	0	0	0	0	0	0	0	0	0	0	0	0	1	0	0	6	0	0	0	0	0	1	2	0	0	0	0	0	0	0	0	1.42472	1.42444
318	589.3	2	7	0	0	0	0	0	0	1	0	0	0	0	0	0	0	0	0	0	0	0	0	0	0	0	0	0	0	0	0	8	1	0	0	1	1	1.5218	1.52202
328.15	589.3	2	7	0	2	0	0	0	0	0	0	0	0	0	0	0	0	0	2	0	0	6	0	0	0	0	0	0	2	0	0	0	0	0	0	0	0	1.4144	1.41564
298.15	589.3	2	3	0	2	0	0	0	0	0	0	0	0	0	0	0	0	0	1	0	0	6	0	0	0	0	0	0	2	0	0	3	0	0	0	1	1	1.42706	1.42643
281.729	632.8	1	3	0	0	0	0	0	0	0	0	0	0	0	0	0	0	0	0	0	0	4	0	0	0	0	1	0	0	0	0	5	0	0	0	0	1	1.4481	1.44774
313.15	656.3	2	3	0	1	0	0	0	0	1	0	0	0	0	0	0	0	0	0	0	0	3	0	0	0	0	0	0	1	0	0	3	0	0	0	1	1	1.4306	1.43083
323.15	589.3	2	3	0	0	0	0	0	0	0	0	0	0	1	0	0	0	0	0	0	0	0	0	0	0	0	0	0	0	0	0	3	0	0	0	1	1	1.4905	1.49092
348.15	589.3	2	2	0	0	0	0	0	0	0	0	0	0	0	0	0	0	0	1	0	0	2	0	0	0	0	0	0	2	4	0	0	0	0	0	1	0	1.42919	1.42917
328.15	589.3	2	3	0	0	0	0	0	0	0	0	0	0	0	0	0	0	0	0	0	0	4	0	0	0	0	1	0	0	0	0	3	0	0	0	1	1	1.412	1.41366
308.15	486.1	2	3	0	1	0	0	0	0	1	0	0	0	0	0	0	0	0	0	0	0	3	0	0	0	0	0	0	1	0	0	3	0	0	0	1	1	1.4403	1.43881
353.15	589.3	1	2	0	4	0	0	0	1	1	0	0	0	0	0	0	0	0	0	0	0	9	0	0	0	0	0	0	1	0	0	3	0	0	0	1	1	1.38216	1.38325
304.2	589.3	2	1	0	1	0	0	0	0	1	0	0	0	0	0	0	0	0	0	0	0	3	0	0	0	0	0	0	1	0	0	3	0	0	0	1	1	1.4308	1.43186
298.1	589.3	2	9	0	0	0	0	0	0	0	0	0	0	0	0	0	0	0	0	0	0	4	0	0	0	0	1	0	0	0	0	3	0	0	0	1	1	1.4396	1.43525
288.15	589.3	2	4	0	1	0	0	0	0	1	0	0	0	0	0	0	0	0	0	0	0	3	0	0	0	0	0	0	1	0	0	3	0	0	0	1	1	1.44235	1.44218
303.15	589.3	5	1	2	0	0	0	0	0	0	1	0	1	0	0	0	0	1	0	0	0	0	0	0	0	0	0	0	0	4	0	0	0	1	0	1	0	1.4868	1.48612
313.15	589.3	4	5	1	0	0	0	0	0	0	1	0	1	0	0	0	0	1	0	0	0	0	0	0	0	0	0	0	0	4	0	0	0	1	0	1	0	1.48	1.48009
302.2	589.3	2	3	0	1	0	0	0	0	1	0	0	0	0	0	0	0	0	0	0	0	3	0	0	0	0	0	0	1	0	0	3	0	0	0	1	1	1.436	1.43627
323.15	589.3	2	4	0	0	0	0	0	0	0	0	0	0	0	0	0	0	0	0	0	0	4	0	0	0	0	1	0	0	0	0	3	0	0	0	1	1	1.4185	1.41634
333.15	589.3	2	3	0	0	0	0	0	0	0	0	0	0	0	0	0	0	0	0	0	0	4	0	0	0	0	1	0	0	0	0	3	0	0	0	1	1	1.41656	1.41293
308	633	4	6	0	0	0	0	0	0	1	0	0	0	0	0	0	0	0	0	0	0	0	0	0	0	0	0	0	1	0	0	6	3	0	0	1	1	1.5079	1.50603
298.15	589.3	4	5	1	0	0	0	0	0	0	1	0	1	0	0	0	0	1	0	0	0	0	0	0	0	0	0	0	0	4	0	0	0	1	0	1	0	1.4848	1.48486
333.15	589.3	2	3	0	2	0	0	0	0	0	0	0	0	0	0	0	0	0	1	0	0	6	0	0	0	0	0	0	2	0	0	4	1	0	0	0	1	1.43524	1.43723
298.15	589.3	3	4	0	0	0	0	0	0	0	0	0	1	0	0	1	0	0	0	0	0	0	0	0	0	0	0	0	0	0	0	2	1	0	0	1	1	1.5034	1.50383
298.15	589.3	2	3	0	0	0	0	0	0	0	0	0	0	0	0	0	0	0	1	2	0	0	0	0	0	0	0	0	0	0	0	3	0	0	0	1	1	1.50966	1.50954
308.15	589.3	2	5	0	0	0	0	0	0	0	0	0	0	0	0	0	0	0	1	2	0	0	0	0	0	0	0	0	0	0	0	3	0	0	0	1	1	1.501	1.50482
308.15	589.3	1	3	0	1	0	0	0	0	1	0	0	0	0	0	0	0	0	0	0	0	3	0	0	0	0	0	0	1	0	0	5	0	0	0	0	1	1.4555	1.45862
318.15	589.3	5	7	2	0	0	0	0	0	0	1	0	1	0	0	0	0	1	0	0	0	0	0	0	0	0	0	0	0	4	0	0	0	1	0	1	0	1.4768	1.47629
348.15	589.3	4	28	0	0	0	0	0	0	0	0	0	0	0	0	0	0	0	1	2	0	0	0	0	0	1	0	0	0	0	0	0	0	0	0	0	0	1.46767	1.46858
333.15	589.3	1	5	0	0	0	0	0	0	1	0	0	0	0	0	0	0	0	1	3	0	0	0	0	0	0	0	0	0	0	0	3	0	0	0	1	1	1.513	1.51095
333.15	589.3	3	1	0	0	0	0	0	0	2	0	0	0	0	0	0	0	0	0	0	0	0	0	0	0	0	0	0	1	0	0	3	0	0	0	1	1	1.4698	1.47096
303.15	589.3	2	2	1	0	0	0	0	1	0	0	0	1	0	0	1	0	0	0	0	0	0	0	0	0	0	0	0	0	0	0	3	0	0	0	1	1	1.52429	1.51781
303.15	589.3	2	2	0	2	0	0	0	0	0	0	0	0	0	0	0	0	0	1	0	0	6	0	0	0	0	0	0	2	0	0	3	0	0	0	1	1	1.4237	1.4233
303.15	589.3	3	1	1	0	0	0	0	0	0	0	0	1	0	0	1	0	0	0	0	0	0	0	0	0	0	0	0	0	0	0	3	0	0	0	1	1	1.51081	1.50741
313.15	589.3	1	9	0	0	0	0	0	1	0	0	0	1	0	0	0	0	0	0	1	0	0	0	0	0	0	0	0	1	0	0	7	2	0	0	1	1	1.5145	1.51364
288.15	589.3	4	3	1	0	0	0	0	0	0	0	0	1	0	0	1	0	0	0	0	0	0	0	0	0	0	0	0	0	0	0	2	1	0	0	1	1	1.5192	1.51746
303.15	589.3	6	12	0	0	0	0	0	0	3	0	0	0	0	1	0	0	0	0	0	0	0	0	0	0	2	0	0	0	0	0	0	0	0	0	0	0	1.46474	1.4647
328.15	589.3	1	7	0	0	0	0	0	1	0	0	0	1	0	0	0	0	0	0	1	0	0	0	0	0	0	0	0	1	0	0	7	2	0	0	1	1	1.51666	1.5172
323.15	589.3	2	2	0	0	0	0	0	0	1	0	0	0	0	0	0	0	0	0	0	0	0	1	0	0	0	0	0	0	0	0	3	0	0	0	1	1	1.5069	1.5052
283.15	589.3	2	1	0	2	0	0	0	0	0	0	0	0	0	0	0	0	0	1	0	0	6	0	0	0	0	0	0	2	0	0	3	0	0	0	1	1	1.4272	1.42772
303.15	589.3	2	2	0	2	0	0	0	0	0	0	0	0	0	0	0	0	0	1	0	0	6	0	0	0	0	0	0	2	0	0	4	1	0	0	0	1	1.44324	1.44542
323.15	589.3	2	2	0	2	0	0	0	0	0	0	0	0	0	0	0	0	0	1	0	0	6	0	0	0	0	0	0	2	0	0	3	0	0	0	1	1	1.4177	1.41686
348.15	589.3	3	1	0	0	0	0	0	0	0	0	0	1	0	0	0	0	0	0	0	0	0	0	0	0	0	0	0	0	0	0	3	0	0	0	1	1	1.48721	1.48644
348.15	589.3	2	2	0	2	0	0	0	0	0	0	0	0	0	0	0	0	0	1	0	0	6	0	0	0	0	0	0	2	0	0	4	1	0	0	0	1	1.42977	1.4309
323.15	589.3	3	2	0	2	0	0	0	0	0	0	0	0	0	0	0	0	0	1	0	0	6	0	0	0	0	0	1	2	0	0	0	0	0	0	0	0	1.4161	1.4159
303.15	589.3	1	2	0	0	0	0	0	1	0	0	0	0	1	0	1	0	0	0	0	0	0	0	0	0	0	0	0	0	0	0	0	0	0	0	0	0	1.4446	1.4462
313.15	589.3	2	1	1	1	0	0	0	0	1	0	0	0	0	0	0	0	0	0	0	0	4	0	0	0	0	0	0	1	0	0	3	0	0	0	1	1	1.4357	1.43092
318.15	589.3	2	2	0	0	0	0	0	0	0	0	0	0	0	0	0	0	0	0	0	0	4	0	0	0	0	1	0	0	0	0	3	0	0	0	1	1	1.412	1.4122
343.15	589.3	4	3	0	2	0	0	0	0	0	0	0	0	0	0	0	0	0	2	0	0	6	0	0	0	0	0	0	2	0	0	0	0	0	0	0	0	1.39616	1.39569
348.15	589.3	2	3	0	2	0	0	0	0	0	0	0	0	0	0	0	0	0	1	0	0	6	0	0	0	0	0	0	2	5	0	0	0	0	0	1	0	1.41558	1.41473
313.15	589.3	2	2	0	2	0	0	0	0	1	0	0	0	0	0	0	0	0	1	0	0	6	0	0	0	0	0	0	2	0	0	3	0	0	0	1	1	1.4218	1.42049
318.15	589.3	3	26	1	0	0	0	0	0	3	2	0	0	0	0	0	0	0	0	1	0	0	0	0	0	0	0	0	1	0	0	3	0	0	0	1	1	1.47055	1.4717
318.15	589.3	3	2	0	0	0	0	0	0	2	0	0	0	0	0	0	0	0	0	0	0	0	0	0	0	0	0	0	1	0	0	3	0	0	0	1	1	1.4701	1.4735
313	589.3	4	0	0	0	0	0	0	0	1	0	0	0	0	0	0	0	0	0	0	0	0	1	0	0	0	0	0	1	0	0	5	4	0	0	1	1	1.5414	1.53961
333.2	589.3	2	15	0	2	0	2	0	0	0	0	0	0	0	0	0	0	0	1	0	0	6	0	0	0	0	0	0	2	0	0	3	0	0	0	1	1	1.441	1.44035
293.15	589.3	2	3	0	1	0	0	0	0	1	0	0	0	0	0	0	0	0	0	0	0	3	0	0	0	0	0	0	1	0	0	3	0	0	0	1	1	1.43896	1.43917
308.15	589.3	2	2	0	0	0	0	0	0	0	0	0	0	0	0	0	0	0	1	0	0	2	0	0	0	0	0	0	2	4	0	0	0	0	0	1	0	1.43977	1.43942
298.15	589.3	2	3	0	2	0	0	0	0	0	0	0	0	0	0	0	0	0	1	0	0	6	0	0	0	0	0	0	2	0	0	3	0	0	0	1	1	1.42672	1.42643
303.15	589.3	2	4	0	0	0	0	0	0	0	0	0	0	0	0	0	0	0	0	0	0	4	0	0	0	0	1	0	0	0	0	3	0	0	0	1	1	1.4228	1.42205
302.2	589.3	3	2	0	0	0	0	0	0	2	0	0	0	0	0	0	0	0	0	0	0	0	0	0	0	0	0	0	1	0	0	3	0	0	0	1	1	1.4779	1.47669
313.15	589.3	1	7	0	0	0	0	0	0	1	0	0	0	0	0	0	0	0	0	1	0	0	0	0	0	0	0	0	1	0	0	8	1	0	0	1	1	1.52382	1.52236
323.15	589.6	2	5	0	2	0	0	0	0	0	0	0	0	0	0	0	0	0	1	0	0	6	0	0	0	0	0	0	2	0	0	3	0	0	0	1	1	1.4217	1.42167
300.1	589.3	2	2	0	0	0	0	0	0	0	0	0	1	0	0	0	1	0	0	0	0	0	0	0	0	0	0	0	0	0	0	0	0	0	0	0	0	1.4358	1.43824
303.15	589.3	5	2	2	0	0	0	0	0	0	1	0	1	0	0	0	0	1	0	0	0	0	0	0	0	0	0	0	0	4	0	0	0	1	0	1	0	1.4845	1.48462
299.2	589.3	2	3	0	0	0	0	0	0	0	0	0	0	0	0	0	0	0	0	0	0	4	0	0	0	0	1	0	0	0	0	3	0	0	0	1	1	1.4216	1.4204
328.15	589.3	5	15	3	0	0	0	0	0	4	2	0	0	0	0	0	1	0	0	0	0	0	0	0	0	0	0	0	1	0	0	0	0	0	0	0	0	1.4453	1.44419
318.15	486.1	2	5	0	0	0	0	0	0	0	0	0	0	0	0	0	0	0	0	0	0	4	0	0	0	0	1	0	0	0	0	3	0	0	0	1	1	1.4278	1.42694
318.15	589.3	2	3	0	0	0	0	0	0	0	0	0	0	0	0	0	0	0	0	0	0	4	0	0	0	0	1	0	0	0	0	4	1	0	0	0	1	1.44707	1.44814
338.15	589.3	2	2	0	0	0	0	0	0	0	0	0	1	0	0	1	0	0	0	0	0	0	0	0	0	0	0	0	0	0	0	3	0	0	0	1	1	1.50904	1.50674
318.15	589.3	2	1	0	0	0	0	0	0	0	0	0	0	0	0	0	0	0	0	0	0	4	0	0	0	0	1	0	0	0	0	3	0	0	0	1	1	1.408	1.40884
303.204	632.8	2	7	0	0	0	0	0	0	0	0	0	0	0	0	0	0	0	0	0	0	4	0	0	0	0	1	0	0	0	0	3	0	0	0	1	1	1.4304	1.43073
298.15	589.3	3	3	0	0	0	0	0	0	2	0	0	0	0	0	0	0	0	0	0	0	0	0	0	0	0	0	0	1	0	0	3	0	0	0	1	1	1.47942	1.47833
313.15	589.3	2	3	0	0	0	0	0	0	0	0	0	0	0	0	0	0	0	1	2	0	0	0	0	0	0	0	0	0	4	0	0	0	0	0	1	0	1.4832	1.48934
298.2	589.3	2	15	0	2	0	2	0	0	0	0	0	0	0	0	0	0	0	1	0	0	6	0	0	0	0	0	0	2	0	0	3	0	0	0	1	1	1.4528	1.4511
307.75	589.3	2	5	0	0	0	0	0	0	0	0	0	0	0	0	0	0	0	0	0	0	6	0	0	0	1	0	0	0	0	0	3	0	0	0	1	1	1.41631	1.41549
298.2	589.3	2	3	0	0	0	0	0	0	0	0	0	0	0	0	0	0	0	0	0	0	0	0	1	0	0	0	0	0	0	0	3	0	0	0	1	1	1.545	1.53844
303.15	589.3	1	3	0	0	0	0	0	0	0	0	0	0	0	0	0	0	0	1	0	0	2	0	0	0	0	0	0	2	0	0	5	0	0	0	0	1	1.46975	1.47095
313.15	589.3	2	3	0	0	0	0	0	0	0	0	0	0	0	0	0	0	0	0	0	0	6	0	0	0	1	0	0	0	0	0	3	0	0	0	1	1	1.40512	1.40682
283.15	589.3	4	9	0	2	0	0	0	0	0	0	0	0	0	0	0	0	0	1	0	0	6	0	0	0	1	0	0	2	0	0	0	0	0	0	0	0	1.4403	1.43999
328.15	589.3	4	14	1	0	0	0	0	1	1	0	0	0	0	0	0	0	1	0	0	0	0	0	0	0	1	0	0	1	5	1	0	0	0	0	0	0	1.48368	1.48418
333.15	589.3	2	3	0	0	0	0	0	0	0	0	0	0	0	0	0	0	0	0	0	0	4	0	0	0	0	1	0	0	0	0	3	0	0	0	1	1	1.4109	1.41293
303.2	589.3	3	3	0	0	0	0	0	0	2	0	0	0	0	0	0	0	0	0	0	0	0	0	0	0	0	0	0	1	0	0	3	0	0	0	1	1	1.4779	1.47668
328.15	589.3	2	1	0	0	0	0	0	0	0	0	0	1	0	0	0	0	0	0	0	0	0	0	0	0	0	0	0	0	3	1	3	0	0	1	1	1	1.50454	1.51015
323.15	589.3	3	1	0	0	0	0	0	0	2	0	0	0	0	0	0	0	0	0	0	0	0	0	0	0	0	0	0	1	0	0	3	0	0	0	1	1	1.4706	1.47319
293.15	589.3	2	3	0	0	0	0	0	0	4	0	0	0	0	0	0	0	0	0	0	0	0	1	0	0	0	0	0	0	0	0	3	0	0	0	1	1	1.474	1.47565
353.15	589.3	2	1	0	4	0	0	0	0	0	0	0	1	0	0	0	0	0	0	0	0	9	0	0	0	0	0	0	0	0	0	4	1	0	0	0	1	1.40531	1.40525
323.15	589.3	1	1	0	2	0	0	0	0	0	0	0	0	0	0	0	0	0	1	0	0	6	0	0	0	0	0	0	2	0	0	5	0	0	0	0	1	1.43339	1.43322
323.15	486.1	2	2	0	0	0	0	0	0	0	0	0	0	0	0	0	0	0	0	0	0	4	0	0	0	0	1	0	0	0	0	3	0	0	0	1	1	1.4163	1.41644
308.15	589.6	2	3	0	0	0	0	0	0	0	0	0	0	0	0	0	0	0	0	0	0	4	0	0	0	0	1	0	0	0	0	3	0	0	0	1	1	1.4186	1.41818
318.15	589.3	4	14	1	0	0	0	0	1	1	0	0	0	0	0	0	0	0	0	0	0	0	0	0	0	1	0	0	1	4	0	0	0	1	0	1	0	1.4866	1.48388
333.15	589.3	1	6	0	0	0	0	0	1	0	0	0	0	0	0	0	0	0	0	0	0	0	1	0	0	0	0	0	0	0	0	3	0	0	0	1	1	1.5002	1.50185
313.15	589.3	5	12	3	0	0	0	0	1	1	0	0	1	0	0	1	0	0	0	0	0	0	0	0	0	0	0	0	1	0	0	0	0	0	0	0	0	1.4488	1.44947
353.15	589.3	4	14	1	0	0	0	0	1	1	0	0	0	0	0	0	0	1	0	0	0	0	0	0	0	1	0	0	1	5	1	0	0	0	0	0	0	1.4763	1.47656
328.15	589.3	2	3	0	0	0	0	0	0	0	0	0	0	0	0	0	0	0	0	0	0	4	0	0	0	0	1	0	0	0	0	3	0	0	0	1	1	1.4151	1.41366
288.15	589.3	2	7	0	0	0	0	0	0	0	0	0	0	0	0	0	0	0	0	0	0	6	0	0	0	1	0	0	0	0	0	3	0	0	0	1	1	1.42578	1.42568
293.15	589.3	2	1	0	1	0	0	0	0	0	0	0	0	0	0	0	0	0	0	3	0	0	0	0	0	0	0	0	0	0	0	3	0	0	0	1	1	1.5139	1.51289
333.15	589.3	4	17	0	0	0	0	0	0	0	0	0	1	0	0	0	0	1	0	0	0	0	0	0	0	0	0	0	0	0	0	0	0	0	0	0	0	1.4262	1.42852
308.15	589.3	1	7	0	2	0	0	0	0	0	0	0	0	0	0	0	0	0	1	0	0	6	0	0	0	0	0	0	2	0	0	5	0	0	0	0	1	1.44413	1.444
293.15	589.3	2	3	0	2	0	0	0	0	0	0	0	0	0	0	0	0	0	1	0	0	6	0	0	0	0	0	0	2	0	0	4	1	0	0	0	1	1.448	1.44801
283.16	589.3	2	3	0	0	0	0	0	0	0	0	0	0	0	0	0	0	0	0	0	0	4	0	0	0	0	1	0	0	0	0	3	0	0	0	1	1	1.4215	1.42436
343.15	589.3	2	1	0	1	0	0	0	0	0	0	0	0	0	0	0	0	0	0	3	0	0	0	0	0	0	0	0	0	0	0	3	0	0	0	1	1	1.49757	1.49554
308.15	589.3	1	4	0	1	0	0	0	0	0	0	0	1	0	0	0	0	0	0	0	0	3	0	0	0	0	0	0	0	0	0	5	0	0	0	0	1	1.4908	1.49108
333.15	589.3	4	34	0	0	0	0	0	0	0	0	0	0	0	0	0	0	0	0	0	0	0	1	0	0	1	0	0	0	0	0	0	0	0	0	0	0	1.467	1.46829
303.15	589.3	3	2	0	0	0	0	0	0	2	0	0	0	0	0	0	0	0	0	0	0	0	0	0	0	0	0	0	1	0	0	3	0	0	0	1	1	1.4742	1.47669
293.15	589.3	4	1	0	0	0	0	0	0	0	0	1	0	0	0	0	0	0	1	0	0	0	0	0	0	0	0	0	0	0	0	0	0	0	0	0	0	1.41983	1.42259
308.15	589.3	1	9	0	0	0	0	0	0	0	0	0	0	0	0	0	0	0	0	1	0	0	1	0	0	0	0	0	0	0	0	3	0	0	0	1	1	1.50581	1.50593
298.15	589.3	2	3	0	1	0	0	0	0	1	0	0	0	0	0	0	0	0	0	0	0	3	0	0	0	0	0	0	1	0	0	3	0	0	0	1	1	1.43755	1.43762
300.65	589.3	1	1	0	1	0	0	0	0	1	0	0	0	0	0	0	0	0	0	0	0	3	0	0	0	0	0	0	1	0	0	5	0	0	0	0	1	1.4583	1.46025
348.15	589.3	3	1	0	0	0	0	0	0	0	0	0	1	0	0	0	0	0	0	0	0	0	0	0	0	0	0	0	0	0	0	3	0	0	0	1	1	1.4872	1.48644
313.15	589.3	2	9	0	2	0	0	0	0	0	0	0	0	0	0	0	0	0	1	0	0	6	0	0	0	0	0	0	2	0	0	3	0	0	0	1	1	1.43055	1.4284
338.15	589.3	2	3	0	1	0	0	0	0	1	0	0	0	0	0	0	0	0	0	0	0	3	0	0	0	0	0	0	1	4	0	0	0	0	0	1	0	1.42201	1.4232
353.15	589.3	2	2	0	2	0	0	0	0	1	0	0	0	0	0	0	0	0	1	0	0	6	0	0	0	0	0	0	2	4	0	0	0	0	0	1	0	1.4027	1.40656
298.15	589.3	3	5	0	0	0	0	0	0	0	0	0	1	0	0	0	0	0	0	0	0	0	0	0	0	0	0	0	0	0	0	3	0	0	0	1	1	1.4843	1.48944
298.15	656.3	2	5	0	2	0	0	0	0	0	0	0	0	0	0	0	0	0	1	0	0	6	0	0	0	0	0	0	2	0	0	3	0	0	0	1	1	1.427	1.42714
304.2	589.3	2	3	0	0	0	0	0	0	0	0	0	0	0	0	0	0	0	0	0	0	6	0	0	0	1	0	0	0	0	0	3	0	0	0	1	1	1.4083	1.40748
318.15	486.1	2	7	0	0	0	0	0	0	0	0	0	0	0	0	0	0	0	0	0	0	4	0	0	0	0	1	0	0	0	0	3	0	0	0	1	1	1.4329	1.43175
323.15	589.3	1	7	0	0	0	0	0	0	0	0	0	0	0	0	0	0	0	0	1	0	0	0	1	0	0	0	0	0	0	0	3	0	0	0	1	1	1.52738	1.52451
318.15	589.3	2	2	0	0	0	0	0	0	0	0	0	1	0	0	1	0	0	0	0	0	0	0	0	0	0	0	0	0	0	0	3	0	0	0	1	1	1.49827	1.50393
343.15	589.3	4	6	0	2	0	0	0	0	0	0	0	0	0	0	0	0	0	1	0	0	6	0	0	0	0	0	0	2	0	0	2	3	0	0	0	1	1.44499	1.44507
308.15	589.3	3	1	0	0	0	0	0	0	0	0	0	1	0	0	0	0	0	0	0	0	0	0	0	0	0	0	0	0	0	0	3	0	0	0	1	1	1.49718	1.49463
303.15	589.3	2	3	0	0	0	0	0	0	0	0	0	0	0	0	0	0	0	0	0	0	4	0	0	0	0	1	0	0	0	0	4	1	0	0	0	1	1.45638	1.45109
308.15	656.3	2	3	0	1	0	0	0	0	1	0	0	0	0	0	0	0	0	0	0	0	3	0	0	0	0	0	0	1	0	0	3	0	0	0	1	1	1.4319	1.4311
353.15	589.3	3	3	0	0	0	0	0	0	0	0	0	1	0	0	0	0	0	0	0	0	0	0	0	0	0	0	0	0	4	0	0	0	0	0	1	0	1.45479	1.45689
313.15	589.3	1	2	0	2	0	0	0	0	0	0	0	0	0	0	0	0	0	1	0	0	6	0	0	0	0	0	0	2	0	0	5	0	0	0	0	1	1.4378	1.43854
298.15	589.3	3	4	0	1	1	1	0	0	1	1	0	0	0	0	0	0	1	0	0	0	0	0	0	0	0	0	0	1	0	0	5	0	0	0	0	1	1.52177	1.52067
308.15	589.3	3	1	0	0	0	0	0	0	0	0	0	1	0	0	0	0	0	0	0	0	0	0	0	0	0	0	0	0	0	0	3	0	0	0	1	1	1.4979	1.49463
298.15	589.3	2	3	0	0	0	0	0	0	0	0	0	0	0	0	0	0	0	0	0	0	4	0	0	0	0	1	0	0	0	0	4	1	0	0	0	1	1.4472	1.45166
283.15	589.3	3	0	0	0	0	0	0	0	2	0	0	0	0	0	0	0	0	0	0	0	0	0	0	0	0	0	0	1	0	0	3	0	0	0	1	1	1.48659	1.48558
303.15	589.3	2	3	0	0	0	0	0	0	0	0	0	0	0	0	0	0	0	0	0	0	4	0	0	0	0	1	0	0	0	0	3	0	0	0	1	1	1.421	1.4204
318.15	430.1	2	2	0	0	0	0	0	0	0	0	0	0	0	0	0	0	0	0	0	0	4	0	0	0	0	1	0	0	0	0	3	0	0	0	1	1	1.4228	1.42199
328.15	589.3	1	5	0	0	0	0	0	0	0	0	0	0	0	0	0	0	0	0	2	0	0	0	0	0	0	0	1	0	0	0	3	0	0	0	1	1	1.5396	1.53968
313.15	589.3	2	3	0	2	0	0	0	0	0	0	0	0	0	0	0	0	0	1	0	0	6	0	0	0	0	0	0	2	0	0	3	0	0	0	1	1	1.42251	1.42181
333.15	589.3	8	3	3	0	0	0	0	0	1	0	0	0	0	0	0	0	0	0	0	0	0	0	0	0	1	0	0	1	0	0	4	2	0	0	0	0	1.5119	1.50716
313.15	589.3	1	6	0	0	0	0	0	0	0	0	0	1	0	0	0	0	0	0	1	0	0	0	0	0	0	0	0	0	0	0	3	0	0	1	0	1	1.4626	1.46366
348.15	589.3	2	2	0	2	0	0	0	0	0	0	0	0	0	0	0	0	0	1	0	0	6	0	0	0	0	0	0	2	4	0	0	0	0	0	1	0	1.4067	1.40832
343.15	589.3	2	7	0	0	0	0	0	0	0	0	0	0	0	0	0	0	0	0	0	0	4	0	0	0	0	1	0	0	0	0	3	0	0	0	1	1	1.4195	1.41943
308.346	632.8	2	7	0	0	0	0	0	0	0	0	0	0	0	0	0	0	0	0	0	0	4	0	0	0	0	1	0	0	0	0	3	0	0	0	1	1	1.429	1.42695
343.15	589.3	3	3	0	0	0	0	0	0	0	0	0	1	0	0	0	0	0	0	0	0	0	0	0	0	0	0	0	0	0	0	3	0	0	0	1	1	1.47463	1.47712
328.15	589.3	6	12	0	0	0	0	0	0	3	0	0	0	0	1	0	0	0	0	0	0	0	0	0	0	2	0	0	0	0	0	0	0	0	0	0	0	1.45563	1.45687
303.15	589.3	2	1	0	0	0	0	0	0	0	0	0	0	0	0	0	0	0	0	0	0	4	0	0	0	0	1	0	0	0	0	3	0	0	0	1	1	1.412	1.41096
313	633	4	0	0	0	0	0	0	0	1	0	0	0	0	0	0	0	0	0	0	0	0	0	0	0	0	0	0	1	0	0	6	3	0	0	1	1	1.5153	1.51608
298.15	589.3	0	4	0	0	0	0	0	0	1	0	0	0	0	0	1	0	0	0	0	1	0	0	0	0	0	0	0	0	0	0	0	0	0	0	0	0	1.3955	1.40643
318.15	589.3	2	1	0	0	0	0	0	0	0	0	0	0	0	0	0	0	0	0	1	0	0	0	0	0	0	0	1	0	0	0	3	0	0	0	1	1	1.54557	1.54268
328.15	589.3	2	5	0	0	0	0	0	0	0	0	0	0	0	0	0	0	0	0	0	0	4	0	0	0	0	1	0	0	0	0	3	0	0	0	1	1	1.4204	1.41867
313.15	589.3	4	7	0	2	0	0	0	0	0	0	0	0	0	0	0	0	0	1	0	0	6	0	0	0	0	0	0	2	0	0	2	3	0	0	0	1	1.45549	1.45623
308.15	589.3	3	4	0	1	1	1	0	0	1	1	0	0	0	0	0	0	1	0	0	0	0	0	0	0	0	0	0	1	0	0	5	0	0	0	0	1	1.51862	1.51797
308.15	822.7	2	7	0	0	0	0	0	0	0	0	0	0	0	0	0	0	0	0	0	0	4	0	0	0	0	1	0	0	0	0	3	0	0	0	1	1	1.4241	1.42449
308.15	589.3	2	7	0	0	0	0	0	0	0	0	0	0	0	0	0	0	0	0	0	0	6	0	0	0	1	0	0	0	0	0	3	0	0	0	1	1	1.4224	1.41982
298.15	589.3	2	1	0	0	0	0	0	0	0	0	0	0	0	0	0	0	0	1	2	0	0	0	0	0	0	0	0	0	0	0	3	0	0	0	1	1	1.51278	1.5126
328.15	589.3	2	5	0	1	0	0	0	0	1	0	0	0	0	0	0	0	0	0	0	0	3	0	0	0	0	0	0	1	0	0	3	0	0	0	1	1	1.432	1.43448
308.15	589.3	2	5	0	0	0	0	0	0	0	0	0	0	0	0	0	0	0	0	0	0	0	1	0	0	0	0	0	0	0	0	3	0	0	0	1	1	1.50667	1.51183
333.15	589.3	1	5	0	1	0	0	0	0	0	0	0	1	0	0	0	0	0	0	0	0	3	0	0	0	0	0	0	0	0	0	5	0	0	0	0	1	1.4667	1.46865
303.15	589.3	4	34	0	0	0	0	0	0	0	0	0	0	0	0	0	0	0	0	0	0	0	1	0	0	1	0	0	0	0	0	0	0	0	0	0	0	1.477	1.47752
353.15	589.3	2	2	0	2	0	0	0	0	1	0	0	0	0	0	0	0	0	1	0	0	6	0	0	0	0	0	0	2	0	0	3	0	0	0	1	1	1.4112	1.4113
298.15	589.3	2	3	0	1	0	0	0	0	1	0	0	0	0	0	0	0	0	0	0	0	3	0	0	0	0	0	0	1	0	0	3	0	0	0	1	1	1.4368	1.43762
313.15	589.6	2	5	0	2	0	0	0	0	0	0	0	0	0	0	0	0	0	1	0	0	6	0	0	0	0	0	0	2	0	0	3	0	0	0	1	1	1.4249	1.4252
313.15	589.3	4	28	0	0	0	0	0	0	0	0	0	0	0	0	0	0	0	1	2	0	0	0	0	0	1	0	0	0	0	0	0	0	0	0	0	0	1.47902	1.47962
318.05	589.3	2	5	0	0	0	0	0	0	0	0	0	0	0	0	0	0	0	0	0	0	4	0	0	0	0	1	0	0	0	0	3	0	0	0	1	1	1.42443	1.42082
333.15	589.3	4	7	0	2	0	0	0	0	0	0	0	0	0	0	0	0	0	2	0	0	6	0	0	0	0	0	0	2	0	0	0	0	0	0	0	0	1.4148	1.41516
318.15	589.3	3	2	0	1	1	1	0	0	1	1	0	0	0	0	0	0	1	0	0	0	0	0	0	0	0	0	0	1	0	0	8	1	0	0	1	1	1.53663	1.5367
328.15	589.3	4	27	0	0	0	0	0	0	0	0	0	1	0	0	0	0	1	0	0	0	0	0	0	0	0	0	0	0	0	0	0	0	0	0	0	0	1.4369	1.43455
303.15	589.3	2	7	0	1	0	0	0	0	0	0	0	0	0	0	0	0	0	0	3	0	0	0	0	0	0	0	0	0	0	0	3	0	0	0	1	1	1.4993	1.50231
283.15	589.3	3	1	0	0	0	0	0	0	0	0	0	1	0	0	0	0	0	0	0	0	0	0	0	0	0	0	0	0	0	0	3	0	0	0	1	1	1.503	1.50277
318.15	589.3	3	1	1	2	0	0	0	0	0	0	0	0	0	0	0	0	0	1	0	0	6	0	0	0	0	0	0	2	4	0	0	0	0	0	1	0	1.41837	1.41844
323.15	822.7	2	2	0	0	0	0	0	0	0	0	0	0	0	0	0	0	0	0	0	0	4	0	0	0	0	1	0	0	0	0	3	0	0	0	1	1	1.4053	1.40586
313.15	589.3	3	4	2	0	0	0	0	1	0	0	0	1	0	0	1	0	0	0	0	0	0	0	0	0	0	0	0	0	0	0	3	0	0	0	1	1	1.5001	1.50044
333.15	589.3	2	7	0	0	0	0	0	0	0	0	0	0	0	0	0	0	0	0	0	0	4	0	0	0	0	1	0	0	0	0	3	0	0	0	1	1	1.4245	1.42202
328.15	589.3	3	2	0	8	0	0	0	1	0	0	0	0	0	0	0	0	0	2	0	0	18	0	0	0	0	0	0	2	0	0	0	0	0	0	0	0	1.36845	1.36992
333.15	589.3	4	16	0	0	0	0	0	0	0	0	0	0	0	0	0	0	0	0	0	0	0	1	0	0	1	0	0	0	0	0	0	0	0	0	0	0	1.48265	1.48029
298.15	589.3	2	3	0	0	0	0	0	0	0	0	0	0	0	0	0	0	0	0	0	0	4	0	0	0	0	1	0	0	0	0	4	1	0	0	0	1	1.45254	1.45166
308.15	589.3	3	3	0	0	0	0	0	0	2	0	0	0	0	0	0	0	0	0	0	0	0	0	0	0	0	0	0	1	0	0	3	0	0	0	1	1	1.47671	1.47553
328.15	589.3	2	5	0	0	0	0	0	0	0	0	0	0	0	0	0	0	0	0	0	0	6	0	0	0	1	0	0	0	0	0	3	0	0	0	1	1	1.4088	1.41075
288.15	589.3	2	7	0	0	0	0	0	0	0	0	0	0	0	0	0	0	0	0	0	0	0	1	0	0	0	0	0	0	0	0	3	0	0	0	1	1	1.4901	1.50579
318.15	589.3	2	5	0	0	0	0	0	0	0	0	0	0	0	0	0	0	0	0	0	0	6	0	0	0	1	0	0	0	0	0	3	0	0	0	1	1	1.41235	1.41275
333.15	589.3	3	22	0	0	0	0	0	2	5	0	0	0	0	0	0	0	0	1	0	0	0	0	0	0	0	0	0	1	0	0	0	0	0	0	0	0	1.46227	1.46277
328.15	589.3	2	2	0	2	0	0	0	0	0	0	0	0	0	0	0	0	0	1	0	0	6	0	0	0	0	0	0	2	0	0	4	1	0	0	0	1	1.43999	1.43775
303.15	589.3	4	4	0	2	0	0	0	0	0	0	0	0	0	0	0	0	0	2	0	0	6	0	0	0	0	0	0	2	0	0	0	0	0	0	0	0	1.412	1.41367
293.15	589.3	2	3	0	0	0	0	0	0	1	0	0	0	0	0	1	0	0	0	0	0	0	0	0	0	0	0	0	1	0	0	3	0	0	0	1	1	1.5135	1.51086
308.15	589.3	3	4	0	0	0	0	0	0	0	0	0	1	0	0	1	0	0	0	0	0	0	0	0	0	0	0	0	0	0	0	2	1	0	0	1	1	1.5004	1.50007
303.15	589.3	3	3	0	0	0	0	0	0	2	0	0	0	0	0	0	0	0	0	0	0	0	0	0	0	0	0	0	1	4	0	0	0	0	0	1	0	1.47184	1.46568
313.15	589.3	4	25	0	0	0	0	0	0	0	0	0	1	0	0	0	0	1	0	0	0	0	0	0	0	0	0	0	0	0	0	0	0	0	0	0	0	1.4413	1.44323
318.15	589.3	2	4	1	0	0	0	0	1	0	0	0	1	0	0	1	0	0	0	0	0	0	0	0	0	0	0	0	0	0	0	3	0	0	0	1	1	1.5106	1.50971
298	633	3	5	0	0	0	0	0	0	0	0	0	0	0	0	0	0	0	0	0	0	4	0	0	0	0	1	0	0	0	0	6	3	0	0	1	1	1.4772	1.47422
303.15	589.3	2	5	0	0	0	0	0	0	0	0	0	0	0	0	0	0	0	0	0	0	4	0	0	0	0	1	0	0	0	0	3	0	0	0	1	1	1.43029	1.42592
301.2	589.3	2	1	0	0	0	0	0	0	0	0	0	0	0	0	0	0	0	0	0	0	4	0	0	0	0	1	0	0	0	0	3	0	0	0	1	1	1.4102	1.41096
293.15	589.3	2	1	0	0	0	0	0	1	1	0	0	0	0	0	0	0	0	0	0	0	0	0	0	0	0	0	0	1	0	0	3	0	0	0	1	1	1.4982	1.50246
308.15	589.3	2	7	0	0	0	0	0	0	0	0	0	0	0	0	0	0	0	0	0	0	0	1	0	0	0	0	0	0	0	0	3	0	0	0	1	1	1.5036	1.50532
323.15	589.3	1	5	0	0	0	0	0	0	1	0	0	0	0	0	0	0	0	1	3	0	0	0	0	0	0	0	0	0	0	0	3	0	0	0	1	1	1.515	1.51446
286.943	632.8	1	3	0	0	0	0	0	0	0	0	0	0	0	0	0	0	0	0	0	0	4	0	0	0	0	1	0	0	0	0	5	0	0	0	0	1	1.4468	1.44681
328.15	589.3	1	3	0	1	0	0	0	0	0	0	0	1	0	0	0	0	0	0	0	0	3	0	0	0	0	0	0	0	0	0	5	0	0	0	0	1	1.5003	1.49861
298.1	589.3	5	2	1	2	0	0	0	0	0	0	0	0	0	0	0	0	0	2	0	0	6	0	0	0	0	0	0	2	0	0	0	0	0	0	0	0	1.416	1.41465
303.15	589.3	2	4	0	0	0	0	0	0	1	0	0	0	0	0	1	0	0	0	0	0	0	0	0	0	0	0	0	1	0	0	3	0	0	0	1	1	1.5056	1.50495
303.15	589.3	2	3	0	0	0	0	0	0	0	0	0	0	0	0	0	0	0	0	0	0	6	0	0	0	1	0	0	0	0	0	3	0	0	0	1	1	1.40779	1.40824
318.15	589.6	2	5	0	2	0	0	0	0	0	0	0	0	0	0	0	0	0	1	0	0	6	0	0	0	0	0	0	2	0	0	3	0	0	0	1	1	1.4233	1.42315
290.65	589.3	2	3	0	0	0	0	0	0	0	0	0	0	0	0	0	0	0	0	0	0	4	0	0	0	0	1	0	0	0	0	4	1	0	0	0	1	1.45314	1.45439
328.15	589.3	3	3	0	0	0	0	0	0	0	0	0	1	0	0	0	0	0	0	0	0	0	0	0	0	0	0	0	0	0	0	3	0	0	0	1	1	1.4795	1.48087
313.15	589.3	4	28	0	2	0	0	0	0	0	0	0	0	0	0	0	0	0	1	0	0	6	0	0	0	1	0	0	2	0	0	0	0	0	0	0	0	1.44476	1.44283
313.15	589.3	2	9	0	0	0	0	0	0	0	0	0	0	0	0	0	0	0	0	0	0	0	1	0	0	0	0	0	0	0	0	3	0	0	0	1	1	1.4937	1.49632
343.15	589.3	2	3	0	0	0	0	0	0	0	0	0	0	0	0	0	0	0	1	0	0	2	0	0	0	0	0	0	2	4	0	0	0	0	0	1	0	1.437	1.43446
293.15	589.3	1	4	0	1	0	0	0	1	0	0	0	1	0	0	0	0	0	0	0	0	3	0	0	0	0	0	0	1	0	0	5	2	0	0	1	1	1.48876	1.489
313.15	589.3	2	7	0	0	0	0	0	0	0	0	0	0	0	0	0	0	0	0	0	0	6	0	0	0	1	0	0	0	0	0	3	0	0	0	1	1	1.4201	1.41891
333.15	589.3	1	7	0	0	0	0	0	1	0	0	0	0	0	0	0	0	0	0	0	0	0	1	0	0	0	0	0	0	0	0	3	0	0	0	1	1	1.5011	1.50195
298.1	589.3	2	1	0	0	0	0	0	0	0	0	0	0	0	0	0	0	0	0	0	0	4	0	0	0	0	1	0	0	0	0	3	0	0	0	1	1	1.4125	1.41239
313.15	589.3	2	3	0	0	0	0	0	0	0	0	0	0	0	0	0	0	0	0	0	0	4	0	0	0	0	1	0	0	0	0	3	0	0	0	1	1	1.418	1.41816
293.15	589.3	1	2	0	2	0	0	0	0	1	0	0	0	0	0	0	0	0	1	0	0	6	0	0	0	0	0	0	2	0	0	5	0	0	0	0	1	1.4424	1.44399
318.15	589.3	2	1	0	2	0	0	0	0	0	0	0	0	0	0	0	0	0	1	0	0	6	0	0	0	0	0	0	2	0	0	3	0	0	0	1	1	1.41705	1.41698
333.15	589.3	2	5	0	0	0	0	0	0	0	0	0	0	0	0	0	0	0	0	0	0	6	0	0	0	1	0	0	0	0	0	3	0	0	0	1	1	1.4075	1.40948
298.15	589.3	2	3	0	0	0	0	0	0	0	0	0	0	0	0	0	0	0	0	0	0	4	0	0	0	0	1	0	0	0	0	4	1	0	0	0	1	1.4516	1.45166
318.15	589.3	1	6	0	0	0	0	0	0	0	0	0	1	0	0	0	0	0	0	1	0	0	0	0	0	0	0	0	0	0	0	3	0	0	1	0	1	1.4608	1.46104
338.15	589.3	2	5	0	1	0	0	0	0	1	0	0	0	0	0	0	0	0	0	0	0	3	0	0	0	0	0	0	1	0	0	3	0	0	0	1	1	1.42905	1.43269
293.15	589.3	4	7	0	2	0	0	0	0	0	0	0	0	0	0	0	0	0	1	0	0	6	0	0	0	1	0	0	2	0	0	0	0	0	0	0	0	1.4354	1.43422
308.15	589.3	3	4	1	0	0	0	0	1	0	0	0	1	0	0	0	0	0	0	0	0	0	0	0	0	0	0	0	0	0	0	3	0	0	0	1	1	1.4891	1.49168
308.15	589.3	3	4	0	0	0	0	0	0	0	0	0	1	0	0	0	0	0	0	0	0	0	0	0	0	0	0	0	0	0	0	3	0	0	0	1	1	1.4822	1.48744
305.65	589.3	2	1	0	2	0	0	0	0	0	0	0	0	0	0	0	0	0	1	0	0	6	0	0	0	0	0	0	2	0	0	4	1	0	0	0	1	1.44578	1.44193
318.15	486.1	2	3	0	2	0	0	0	0	0	0	0	0	0	0	0	0	0	1	0	0	6	0	0	0	0	0	0	2	0	0	3	0	0	0	1	1	1.4258	1.42514
308.15	589.3	2	5	0	0	0	0	0	0	0	0	0	0	0	0	0	0	0	0	0	0	0	1	0	0	0	0	0	0	0	0	3	0	0	0	1	1	1.51411	1.51183
323.15	589.3	0	6	0	0	0	0	0	1	0	0	0	0	0	0	0	0	0	0	0	0	0	1	0	0	0	0	0	0	0	0	3	0	0	1	0	1	1.5015	1.50007
293.15	589.3	2	7	0	0	0	0	0	0	0	0	0	0	0	0	0	0	0	0	0	0	0	1	0	0	0	0	0	0	0	0	3	0	0	0	1	1	1.5077	1.50773
308.15	589.3	4	18	0	0	0	0	0	2	1	0	0	0	0	0	0	0	0	1	0	0	0	0	0	0	1	0	0	1	0	0	0	0	0	0	0	0	1.49333	1.49036
293.15	589.3	1	3	0	0	0	0	0	0	0	0	0	0	0	0	0	0	0	0	1	0	4	0	0	0	0	1	0	0	0	0	3	0	0	0	1	1	1.4367	1.43653
348.15	589.3	4	3	0	2	0	0	0	0	1	0	0	0	0	0	0	0	0	2	0	0	6	0	0	0	0	0	0	2	0	0	0	0	0	0	0	0	1.3985	1.3974
343.15	589.3	4	9	0	2	0	0	0	0	0	0	0	0	0	0	0	0	0	1	0	0	6	0	0	0	1	0	0	2	0	0	0	0	0	0	0	0	1.4228	1.42197
298.15	589.3	2	9	0	2	0	0	0	0	0	0	0	0	0	0	0	0	0	1	0	0	6	0	0	0	0	0	0	2	0	0	3	0	0	0	1	1	1.43662	1.43386
308.15	589.3	1	7	0	0	0	0	0	0	1	0	0	0	0	0	0	0	0	0	1	0	0	0	0	0	0	0	0	1	0	0	8	1	0	0	1	1	1.52499	1.52555
318.15	589.3	2	3	0	2	0	0	0	0	0	0	0	0	0	0	0	0	0	1	0	0	6	0	0	0	0	0	0	2	0	0	3	0	0	0	1	1	1.4195	1.41976
318.15	589.3	2	2	0	0	0	0	0	0	0	0	0	0	0	0	0	0	0	1	0	0	2	0	0	0	0	0	0	2	4	0	0	0	0	0	1	0	1.4371	1.43675
318.15	589.3	2	4	0	0	0	0	0	0	0	0	0	1	0	0	1	0	0	0	0	0	0	0	0	0	0	0	0	0	0	0	3	0	0	0	1	1	1.5029	1.50127
308.15	589.3	2	5	0	0	0	0	0	0	0	0	0	0	0	0	0	0	0	0	0	0	6	0	0	0	1	0	0	0	0	0	3	0	0	0	1	1	1.41676	1.4151
323.15	589.3	3	4	0	0	0	0	0	0	0	0	0	1	0	0	0	0	0	0	0	0	0	0	0	0	0	0	0	0	0	0	3	0	0	0	1	1	1.4785	1.48224
293.15	589.3	5	13	3	0	0	0	0	0	4	2	0	0	0	0	0	1	0	0	0	0	0	0	0	0	0	0	0	1	0	0	0	0	0	0	0	0	1.4559	1.4554
298.15	589.3	2	3	0	0	0	0	0	0	0	0	0	0	0	0	0	0	0	0	0	0	0	0	0	1	0	0	0	0	0	0	3	0	0	0	1	1	1.581	1.57519
323.15	589.3	2	5	0	0	0	0	0	0	0	0	0	0	0	0	0	0	0	0	0	0	6	0	0	0	1	0	0	0	0	0	3	0	0	0	1	1	1.41175	1.41216
303.15	589.3	2	1	0	0	0	0	0	0	0	0	0	0	0	0	0	0	0	0	0	0	4	0	0	0	0	1	0	0	0	0	3	0	0	0	1	1	1.41117	1.41096
328.15	589.3	4	2	1	0	0	0	0	1	0	0	0	1	0	0	1	0	0	1	0	0	0	0	0	0	0	0	0	0	0	0	0	0	0	0	0	0	1.5072	1.50626
333.15	589.3	1	2	0	2	0	0	0	0	1	0	0	0	0	0	0	0	0	1	0	0	6	0	0	0	0	0	0	2	0	0	5	0	0	0	0	1	1.434	1.43262
298.15	822.7	2	3	0	1	0	0	0	0	1	0	0	0	0	0	0	0	0	0	0	0	3	0	0	0	0	0	0	1	0	0	3	0	0	0	1	1	1.4309	1.43096
298.15	589.3	2	1	0	2	0	0	0	0	0	0	0	0	0	0	0	0	0	1	0	0	6	0	0	0	0	0	0	2	0	0	3	0	0	0	1	1	1.42293	1.42394
338.15	589.3	3	5	0	0	0	0	0	0	2	0	0	0	0	0	0	0	0	0	0	0	0	0	0	0	0	0	0	1	4	0	0	0	0	0	1	0	1.46454	1.46073
298.15	589.3	2	2	0	0	0	0	0	1	0	0	0	1	0	0	1	0	0	0	0	0	0	0	0	0	0	0	0	0	0	0	0	0	0	0	0	0	1.4494	1.45185
338.15	589.3	2	3	0	0	0	0	0	0	0	0	0	0	0	0	0	0	0	0	0	0	6	0	0	0	1	0	0	0	0	0	3	0	0	0	1	1	1.3994	1.40093
313.15	589.3	2	3	0	0	0	0	0	0	0	0	0	0	0	0	0	0	0	0	0	0	4	0	0	0	0	1	0	0	0	0	3	0	0	0	1	1	1.41748	1.41816
318.15	589.3	2	7	0	0	0	0	0	0	0	0	0	0	0	0	0	0	0	0	0	0	0	1	0	0	0	0	0	0	0	0	3	0	0	0	1	1	1.50077	1.50194
343.15	589.3	2	2	0	0	0	0	0	0	0	0	0	0	0	0	0	0	0	1	0	0	2	0	0	0	0	0	0	2	4	0	0	0	0	0	1	0	1.43052	1.42987
308.15	589.3	2	3	0	1	0	0	0	0	1	0	0	0	0	0	0	0	0	0	0	0	3	0	0	0	0	0	0	1	4	0	0	0	0	0	1	0	1.43018	1.43091
303.1	589.3	4	4	0	0	0	8	4	0	2	0	0	0	0	0	0	0	0	0	0	0	0	0	0	0	0	0	0	2	0	0	6	0	0	0	2	2	1.55564	1.55393
313.05	589.3	2	7	0	0	0	0	0	0	0	0	0	0	0	0	0	0	0	0	0	0	6	0	0	0	1	0	0	0	0	0	3	0	0	0	1	1	1.41873	1.41891
283.15	589.3	4	28	0	0	0	0	0	0	0	0	0	0	0	0	0	0	0	0	0	0	0	0	1	0	1	0	0	0	0	0	0	0	0	0	0	0	1.49456	1.49472
308.15	589.3	2	3	0	0	0	0	0	0	0	0	0	0	0	0	0	0	0	0	0	0	4	0	0	0	0	1	0	0	0	0	3	0	0	0	1	1	1.4199	1.41862
303.15	486.1	2	2	0	2	0	0	0	0	0	0	0	0	0	0	0	0	0	1	0	0	6	0	0	0	0	0	0	2	0	0	3	0	0	0	1	1	1.4288	1.42885
293.15	589.3	2	5	0	0	0	0	0	0	0	0	0	0	0	0	0	0	0	0	0	0	4	0	0	0	0	1	0	0	0	0	3	0	0	0	1	1	1.42923	1.42903
285.65	589.3	1	3	0	0	0	0	0	0	0	0	0	0	0	0	0	0	0	0	0	0	4	0	0	0	0	1	0	0	0	0	5	0	0	0	0	1	1.44919	1.44829
343.15	589.3	4	23	0	0	0	0	0	0	0	0	0	1	0	0	0	0	1	0	0	0	0	0	0	0	0	0	0	0	0	0	0	0	0	0	0	0	1.428	1.42631
308.15	589.3	3	3	0	0	0	0	0	0	0	0	0	1	0	0	0	0	0	0	0	0	0	0	0	0	0	0	0	0	0	0	3	0	0	0	1	1	1.4845	1.48813
303.15	589.3	2	3	0	0	0	0	0	0	0	0	0	0	0	0	0	0	0	0	0	0	4	0	0	0	0	1	0	0	0	0	3	0	0	0	1	1	1.42	1.4204
308.15	589.3	2	1	0	2	0	0	0	0	0	0	0	0	0	0	0	0	0	1	0	0	6	0	0	0	0	0	0	2	0	0	4	1	0	0	0	1	1.44493	1.44197
323.15	589.3	2	7	0	0	0	0	0	0	0	0	0	0	0	0	0	0	0	2	0	0	2	0	0	0	0	0	0	2	0	0	0	0	0	0	0	0	1.4376	1.43686
313.15	589.3	2	3	0	0	0	0	0	0	0	0	0	0	1	0	0	0	0	0	0	0	0	0	0	0	0	0	0	0	0	0	3	0	0	0	1	1	1.493	1.49288
338.15	589.3	1	2	0	0	0	0	0	0	0	0	0	0	0	0	0	0	0	1	2	0	0	0	0	0	0	0	0	0	0	0	5	0	0	0	0	1	1.5276	1.5271
318.15	589.3	2	3	0	0	0	0	0	0	1	0	0	0	0	0	0	0	0	1	2	0	0	0	0	0	0	0	0	0	0	0	3	0	0	0	1	1	1.5	1.50234
323.15	589.3	1	3	0	1	0	0	0	0	1	0	0	0	0	0	0	0	0	0	0	0	3	0	0	0	0	0	0	1	0	0	5	0	0	0	0	1	1.45111	1.45483
283.15	589.3	4	21	0	2	0	0	0	0	0	0	0	0	0	0	0	0	0	2	0	0	6	0	0	0	0	0	0	2	0	0	0	0	0	0	0	0	1.4413	1.44028
283.005	632.8	2	5	0	0	0	0	0	0	0	0	0	0	0	0	0	0	0	0	0	0	4	0	0	0	0	1	0	0	0	0	3	0	0	0	1	1	1.4307	1.43047
293.15	589.3	4	4	0	1	1	1	0	0	1	1	0	0	0	0	0	0	1	0	0	0	0	0	0	0	0	0	0	1	4	0	0	0	0	0	1	0	1.49382	1.49282
328.15	589.3	2	3	0	0	0	0	0	0	0	0	0	0	0	0	0	0	0	1	2	0	0	0	0	0	0	0	0	0	4	0	0	0	0	0	1	0	1.48801	1.48432
343.15	589.3	2	3	0	8	0	0	0	0	0	0	0	0	0	0	0	0	0	1	0	0	18	0	0	0	0	0	0	2	0	0	3	0	0	0	1	1	1.37496	1.3698
338.15	589.3	4	6	0	2	0	0	0	0	0	0	0	0	0	0	0	0	0	1	0	0	6	0	0	0	0	0	0	2	0	0	2	3	0	0	0	1	1.4466	1.44733
303.15	589.3	1	3	0	2	0	0	0	0	0	0	0	0	0	0	0	0	0	1	0	0	6	0	0	0	0	0	0	2	0	0	5	0	0	0	0	1	1.4415	1.44187
298.15	589.3	2	3	0	1	0	0	0	0	1	0	0	0	0	0	0	0	0	0	0	0	3	0	0	0	0	0	0	1	0	0	3	0	0	0	1	1	1.4369	1.43762
333.15	589.3	1	5	0	0	0	0	0	0	0	0	0	0	0	0	0	0	0	1	0	0	2	0	0	0	0	0	0	2	0	0	5	0	0	0	0	1	1.46063	1.46103
303.15	589.3	1	4	0	1	0	0	0	0	0	0	0	1	0	0	0	0	0	0	0	0	3	0	0	0	0	0	0	0	0	0	5	0	0	0	0	1	1.4921	1.4928
303.15	589.3	3	1	0	0	0	0	0	0	0	0	0	1	0	0	0	0	0	0	0	0	0	0	0	0	0	0	0	0	0	0	3	0	0	0	1	1	1.49717	1.49541
293.1	589.3	2	4	0	0	0	0	0	2	2	0	0	0	0	0	0	0	0	0	0	0	0	0	0	0	0	0	0	2	0	0	6	0	0	0	2	2	1.50152	1.50338
325.65	589.3	2	3	0	0	0	0	0	0	0	0	0	0	0	0	0	0	0	0	0	0	4	0	0	0	0	1	0	0	0	0	4	1	0	0	0	1	1.45042	1.44707
298.15	430.1	2	3	0	2	0	0	0	0	0	0	0	0	0	0	0	0	0	1	0	0	6	0	0	0	0	0	0	2	0	0	3	0	0	0	1	1	1.437	1.43591
303.15	589.3	2	3	0	0	0	0	0	0	1	0	0	0	0	0	0	0	0	1	2	0	0	0	0	0	0	0	0	0	0	0	3	0	0	0	1	1	1.504	1.50774
323	589.3	3	3	0	0	0	0	0	0	2	0	0	0	0	0	0	0	0	0	0	0	0	0	0	0	0	0	0	1	0	0	3	0	0	0	1	1	1.4719	1.47324
328.15	589.3	2	3	0	0	0	0	0	0	0	0	0	0	0	0	0	0	0	0	0	0	6	0	0	0	1	0	0	0	0	0	3	0	0	0	1	1	1.4015	1.40365
318.15	589.3	2	5	0	0	0	0	0	0	0	0	0	0	0	0	0	0	0	0	0	0	0	0	1	0	0	0	0	0	0	0	3	0	0	0	1	1	1.50232	1.50654
328.15	589.3	4	12	2	0	0	0	0	0	3	1	0	0	0	0	0	1	0	0	0	0	0	0	0	0	0	0	0	1	0	0	0	0	0	0	0	0	1.4397	1.44198
313.15	589.3	1	3	0	2	0	0	0	0	0	0	0	0	0	0	0	0	0	1	0	0	6	0	0	0	0	0	0	2	0	0	5	0	0	0	0	1	1.4386	1.43908
333.15	589.3	2	2	0	2	0	0	0	0	0	0	0	0	0	0	0	0	0	1	0	0	6	0	0	0	0	0	0	2	0	0	4	1	0	0	0	1	1.43403	1.43622
328.15	589.3	5	28	0	0	0	0	0	0	1	0	0	0	0	0	0	0	0	0	0	0	0	0	0	0	1	0	0	1	0	0	0	0	0	0	0	0	1.4638	1.46343
298.1	589.3	0	3	0	2	0	0	0	0	0	0	0	0	0	0	0	0	0	1	1	0	6	0	0	0	0	0	0	2	0	0	5	0	0	0	0	1	1.4561	1.45494
298.15	589.3	3	2	0	0	0	0	0	0	2	0	0	0	0	0	0	0	0	0	0	0	0	0	0	0	0	0	0	1	0	0	3	0	0	0	1	1	1.4784	1.47835
298.15	589.3	1	3	0	2	0	0	0	0	0	0	0	0	0	0	0	0	0	1	0	0	6	0	0	0	0	0	0	2	0	0	5	0	0	0	0	1	1.4433	1.44376
333.15	589.3	3	1	0	0	0	0	0	0	1	0	0	0	0	0	0	0	0	0	0	0	0	0	0	0	0	0	0	1	0	0	3	0	0	0	1	1	1.48638	1.48428
335.65	589.3	2	2	0	2	0	0	0	0	0	0	0	0	0	0	0	0	0	1	0	0	6	0	0	0	0	0	0	2	0	0	4	1	0	0	0	1	1.43741	1.43504
333.15	589.3	2	9	0	2	0	0	0	0	0	0	0	0	0	0	0	0	0	1	0	0	6	0	0	0	0	0	0	2	0	0	3	0	0	0	1	1	1.42452	1.42336
298.15	589.3	4	5	0	2	0	0	0	0	0	0	0	0	0	0	0	0	0	1	0	0	6	0	0	0	0	0	0	2	0	0	2	3	0	0	0	1	1.46466	1.46042
313.15	589.3	3	3	0	0	0	0	0	0	0	0	0	1	0	0	0	0	0	0	0	0	0	0	0	0	0	0	0	0	0	0	3	0	0	0	1	1	1.4831	1.48643
288.37	589.3	2	1	0	1	0	0	0	0	1	0	0	0	0	0	0	0	0	0	0	0	3	0	0	0	0	0	0	1	0	0	3	0	0	0	1	1	1.43572	1.43633
298.15	589.3	4	14	1	0	0	0	0	1	1	0	0	0	0	0	0	0	1	0	0	0	0	0	0	0	1	0	0	1	5	1	0	0	0	0	0	0	1.49313	1.49483
348.15	589.3	3	3	0	2	0	0	0	0	0	0	0	0	0	0	0	0	0	1	0	0	6	0	0	0	0	0	1	2	0	0	0	0	0	0	0	0	1.41215	1.41214
338.15	589.3	2	1	0	0	0	0	0	0	0	0	0	0	0	0	0	0	0	0	0	0	4	0	0	0	0	1	0	0	0	0	3	0	0	0	1	1	1.4036	1.40431
323.15	589.3	2	2	0	2	0	0	0	0	0	0	0	0	0	0	0	0	0	1	0	0	6	0	0	0	0	0	0	2	4	0	0	0	0	0	1	0	1.41389	1.41451
298.15	589.3	1	7	0	0	0	0	0	0	0	0	0	0	0	0	0	0	0	0	1	0	0	1	0	0	0	0	0	0	0	0	3	0	0	0	1	1	1.51562	1.51678
293.15	589.3	2	2	0	2	0	0	0	0	1	0	0	0	0	0	0	0	0	1	0	0	6	0	0	0	0	0	0	2	0	0	3	0	0	0	1	1	1.4286	1.42631
323.15	589.3	1	7	0	0	0	0	0	0	1	0	0	0	0	0	0	0	0	0	1	0	0	0	0	0	0	0	0	1	0	0	8	1	0	0	1	1	1.52145	1.5212
293.15	589.3	2	1	0	2	0	0	0	0	0	0	0	0	0	0	0	0	0	1	0	0	6	0	0	0	0	0	0	2	0	0	4	1	0	0	0	1	1.44938	1.4469
298	589.3	2	9	0	0	0	0	0	0	1	0	0	0	0	0	0	0	0	0	0	0	0	0	0	0	0	0	0	0	0	0	8	1	0	0	1	1	1.5218	1.52238
313.15	589.3	2	2	0	2	0	0	0	0	0	0	0	0	0	0	0	0	0	1	0	0	6	0	0	0	0	0	0	2	5	0	0	0	0	0	1	0	1.4228	1.42256
333	633	4	5	0	0	0	0	0	0	1	0	0	0	0	0	0	0	0	0	0	0	0	0	0	0	0	0	0	1	0	0	6	3	0	0	1	1	1.5011	1.50302
318.15	589.3	2	1	0	0	0	0	0	0	0	0	0	0	0	0	0	0	0	0	4	0	0	0	0	0	0	1	0	0	0	0	3	0	0	0	1	1	1.4396	1.44103
318.15	589.3	5	9	0	0	0	0	0	0	2	0	0	0	0	0	0	0	0	0	0	0	0	0	0	0	1	0	0	1	0	0	0	0	0	0	0	0	1.46912	1.46718
338.15	589.3	4	28	0	0	0	0	0	0	0	0	0	0	0	0	0	0	0	1	2	0	0	0	0	0	1	0	0	0	0	0	0	0	0	0	0	0	1.4709	1.47106
348.15	589.3	3	7	1	1	0	0	0	5	1	0	0	0	0	0	0	0	1	1	0	0	0	0	0	0	0	0	0	1	0	0	0	0	0	0	0	0	1.5044	1.50296
333.15	589.3	3	3	0	0	0	0	0	0	0	0	0	1	0	0	0	0	0	0	0	0	0	0	0	0	0	0	0	0	0	0	3	0	0	0	1	1	1.4782	1.47994
318.15	589.3	2	2	0	0	0	0	0	0	0	0	0	1	0	0	1	0	0	0	0	0	0	0	0	0	0	0	0	0	0	0	3	0	0	0	1	1	1.5145	1.50393
313.15	589.3	1	2	0	2	0	0	0	1	0	0	0	0	0	0	0	0	0	1	0	0	6	0	0	0	0	0	0	2	4	0	0	0	0	0	1	0	1.4234	1.42352
313.15	589.3	1	3	0	0	0	0	0	0	0	0	0	0	0	0	0	0	0	0	0	0	4	0	0	0	0	1	0	0	0	0	5	0	0	0	0	1	1.4418	1.44209
313.15	589.3	2	6	0	2	0	0	0	0	0	0	0	0	0	0	0	0	0	1	0	0	6	0	0	0	0	0	0	2	0	0	3	0	0	0	1	1	1.4298	1.42671
313.15	589.3	1	3	0	2	0	0	0	0	1	0	0	0	0	0	0	0	0	1	0	0	6	0	0	0	0	0	0	2	0	0	5	0	0	0	0	1	1.4406	1.43825
323.15	589.3	5	11	3	0	0	0	0	0	3	1	0	0	0	0	0	1	0	0	0	0	0	0	0	0	0	0	0	1	0	0	0	0	0	0	0	0	1.445	1.44525
313.15	589.3	2	3	0	8	0	0	0	0	0	0	0	0	0	0	0	0	0	1	0	0	18	0	0	0	0	0	0	2	0	0	3	0	0	0	1	1	1.38367	1.3857
338.15	589.3	3	3	0	2	0	0	0	0	0	0	0	0	0	0	0	0	0	1	0	0	6	0	0	0	0	0	1	2	0	0	0	0	0	0	0	0	1.4149	1.41429
328.15	589.3	3	4	0	0	0	0	0	0	0	0	0	1	0	0	0	0	0	0	0	0	0	0	0	0	0	0	0	0	0	0	3	0	0	0	1	1	1.4776	1.48037
293.15	589.3	3	0	0	0	0	0	0	0	2	0	0	0	0	0	0	0	0	0	0	0	0	0	0	0	0	0	0	1	0	0	4	1	0	0	0	1	1.5147	1.51607
348.15	589.3	2	1	0	4	0	0	0	0	0	0	0	1	0	0	0	0	0	0	0	0	9	0	0	0	0	0	0	0	0	0	4	1	0	0	0	1	1.40672	1.40603
323.15	822.7	2	1	0	1	0	0	0	0	1	0	0	0	0	0	0	0	0	0	0	0	3	0	0	0	0	0	0	1	0	0	3	0	0	0	1	1	1.4212	1.42257
328.15	589.3	2	2	0	0	0	0	0	0	0	0	0	0	0	0	0	0	0	0	0	0	4	0	0	0	0	1	0	0	0	0	3	0	0	0	1	1	1.4098	1.41076
298.15	589.3	2	1	0	2	0	0	0	0	1	0	0	0	0	0	0	0	0	1	0	0	6	0	0	0	0	0	0	2	0	0	3	0	0	0	1	1	1.4259	1.42473
323.2	589.3	2	3	0	0	0	0	0	0	0	0	0	0	0	0	0	0	0	0	0	0	0	0	0	1	0	0	0	0	0	0	3	0	0	0	1	1	1.5608	1.55418
323.15	589.3	2	7	0	0	0	0	0	3	2	0	0	0	0	2	0	0	0	0	0	0	0	0	0	0	2	0	0	0	0	0	3	0	0	0	1	1	1.46466	1.46406
313.15	589.3	4	14	1	0	0	0	0	1	1	0	0	0	0	0	0	0	0	0	0	0	0	0	0	0	1	0	0	1	4	0	0	0	1	0	1	0	1.48836	1.48669
318.15	589.3	2	7	1	0	0	0	0	0	0	0	1	1	0	0	1	0	0	0	0	0	0	0	0	0	0	0	0	0	0	0	3	0	0	0	1	1	1.5086	1.50872
323.15	589.3	2	1	0	0	0	0	0	0	0	0	0	0	0	0	0	0	0	1	2	0	0	0	0	0	0	0	0	0	0	0	3	0	0	0	1	1	1.50293	1.50285
313.15	589.3	3	0	0	0	0	0	0	0	2	0	0	0	0	0	0	0	0	0	0	0	0	0	0	0	0	0	0	1	0	0	3	0	0	0	1	1	1.4797	1.47748
313.15	589.3	4	4	0	0	0	0	0	1	0	0	0	1	0	0	0	0	0	1	0	0	0	0	0	0	0	0	0	0	0	0	0	0	0	0	0	0	1.465	1.46878
308.15	589.3	2	3	0	1	0	0	0	0	1	0	0	0	0	0	0	0	0	0	0	0	3	0	0	0	0	0	0	1	0	0	3	0	0	0	1	1	1.43448	1.43414
308.2	589.3	2	1	0	0	0	0	0	0	0	0	0	0	0	0	0	0	0	0	0	0	4	0	0	0	0	1	0	0	0	0	3	0	0	0	1	1	1.4082	1.4096
313.15	589.3	4	2	0	2	0	0	0	0	0	0	0	0	0	0	0	0	0	2	0	0	6	0	0	0	0	0	0	2	0	0	0	0	0	0	0	0	1.4009	1.40442
323.15	589.3	4	14	1	0	0	0	0	1	1	0	0	0	0	0	0	0	1	0	0	0	0	0	0	0	1	0	0	1	5	1	0	0	0	0	0	0	1.48547	1.48446
293.15	589.3	2	3	0	0	0	0	0	0	0	0	0	0	0	0	0	0	0	0	0	0	6	0	0	0	1	0	0	0	0	0	3	0	0	0	1	1	1.41069	1.41138
323.15	589.3	3	3	0	0	0	0	0	0	0	0	0	1	0	0	0	0	0	0	0	0	0	0	0	0	0	0	0	0	4	0	0	0	0	0	1	0	1.4632	1.46638
291.193	632.8	2	5	0	0	0	0	0	0	0	0	0	0	0	0	0	0	0	0	0	0	4	0	0	0	0	1	0	0	0	0	3	0	0	0	1	1	1.4285	1.42903
333	589.3	5	0	0	0	0	0	0	0	1	0	0	0	0	0	0	0	0	0	0	0	0	0	0	0	0	0	0	1	0	0	5	4	0	0	1	1	1.5237	1.52205
348.15	589.3	12	32	2	2	0	0	0	0	1	0	0	0	0	1	0	0	0	0	0	0	0	0	0	0	2	0	0	0	0	0	0	0	0	0	0	0	1.45553	1.45682
313.15	589.3	2	1	0	0	0	0	0	0	0	0	0	0	0	0	0	0	0	0	4	0	0	0	0	0	0	1	0	0	0	0	3	0	0	0	1	1	1.4432	1.44262
293.15	589.3	4	2	1	0	0	0	0	1	0	0	0	1	0	0	1	0	0	1	0	0	0	0	0	0	0	0	0	0	0	0	0	0	0	0	0	0	1.5146	1.51071
283.15	589.3	2	5	0	2	0	0	0	0	0	0	0	0	0	0	0	0	0	1	0	0	6	0	0	0	0	0	0	2	0	0	3	0	0	0	1	1	1.4355	1.43382
303.15	589.3	4	1	1	0	0	0	0	0	0	1	0	1	0	0	0	0	1	0	0	0	0	0	0	0	0	0	0	0	4	0	0	0	1	0	1	0	1.4868	1.48633
293.1	589.3	3	3	0	2	0	0	0	0	0	0	0	0	0	0	0	0	0	1	0	0	6	0	0	0	0	0	0	2	0	0	3	2	0	0	0	1	1.4559	1.45456
333.15	589.3	2	7	0	0	0	0	0	0	0	0	0	0	0	0	0	0	0	0	0	0	0	1	0	0	0	0	0	0	0	0	3	0	0	0	1	1	1.49651	1.49722
338.15	589.3	1	2	0	1	0	0	0	0	0	0	0	1	0	0	0	0	0	0	0	0	3	0	0	0	0	0	0	0	0	0	5	0	0	0	0	1	1.5209	1.52118
286.908	589.3	2	5	0	2	0	0	0	0	0	0	0	0	0	0	0	0	0	1	0	0	6	0	0	0	0	0	0	2	0	0	3	0	0	0	1	1	1.4317	1.43188
328.15	589.3	1	7	0	0	0	0	0	0	0	0	0	0	0	0	0	0	0	0	1	0	0	1	0	0	0	0	0	0	0	0	3	0	0	0	1	1	1.50864	1.50909
333.15	589.3	1	3	0	2	0	0	0	0	1	0	0	0	0	0	0	0	0	1	0	0	6	0	0	0	0	0	0	2	0	0	5	0	0	0	0	1	1.4316	1.43313
313.15	589.3	1	7	0	0	0	0	0	0	0	0	0	0	0	0	0	0	0	0	1	0	0	0	1	0	0	0	0	0	0	0	3	0	0	0	1	1	1.526	1.52658
343.15	589.3	1	5	0	0	0	0	0	0	1	0	0	0	0	0	0	0	0	1	3	0	0	0	0	0	0	0	0	0	0	0	3	0	0	0	1	1	1.512	1.50763
298.15	589.3	2	2	0	0	0	0	0	1	1	0	0	0	0	0	1	0	0	0	0	0	0	0	0	0	0	0	0	1	0	0	0	0	0	0	0	0	1.422	1.43851
333.15	589.3	2	5	0	1	0	0	0	0	1	0	0	0	0	0	0	0	0	0	0	0	3	0	0	0	0	0	0	1	0	0	3	0	0	0	1	1	1.43049	1.43409
293.15	589.3	2	3	0	0	0	0	0	0	0	0	0	0	0	0	0	0	0	1	0	0	2	0	0	0	0	0	0	2	4	0	0	0	0	0	1	0	1.4503	1.44668
298.15	589.3	1	6	0	0	0	0	0	0	0	0	0	1	0	0	0	0	0	0	1	0	0	0	0	0	0	0	0	0	0	0	3	0	0	1	0	1	1.468	1.46874
313.15	589.3	2	3	0	2	0	0	0	0	0	0	0	0	0	0	0	0	0	1	0	0	6	0	0	0	0	0	0	2	0	0	4	1	0	0	0	1	1.44103	1.44235
328	589.3	2	9	0	0	0	0	0	0	1	0	0	0	0	0	0	0	0	0	0	0	0	0	0	0	0	0	0	0	0	0	8	1	0	0	1	1	1.5112	1.5135
323.15	589.3	2	1	0	0	0	0	0	0	0	0	0	0	0	0	0	0	0	0	0	0	4	0	0	0	0	1	0	0	0	0	3	0	0	0	1	1	1.4051	1.40898
298.15	589.3	3	0	0	0	0	0	0	0	2	0	0	0	0	0	0	0	0	0	0	0	0	0	0	0	0	0	0	1	0	0	3	0	0	0	1	1	1.48276	1.48056
323.15	589.3	4	2	0	1	1	1	0	0	1	1	0	0	0	0	0	0	1	0	0	0	0	0	0	0	0	0	0	1	0	0	3	0	0	0	1	1	1.48725	1.48919
298.15	589.3	2	7	0	0	0	0	0	0	0	0	0	0	0	0	0	0	0	0	0	0	4	0	0	0	0	1	0	0	0	0	3	0	0	0	1	1	1.43422	1.43175
323.15	589.3	2	0	0	0	0	0	0	0	2	0	0	0	0	0	0	0	0	0	0	0	0	0	0	0	0	0	0	1	0	0	5	0	0	0	0	1	1.5063	1.50474
290.65	589.3	1	2	0	0	0	0	0	0	0	0	0	0	0	0	0	0	0	0	0	0	4	0	0	0	0	1	0	0	0	0	5	0	0	0	0	1	1.44655	1.44593
318.2	589.3	2	1	0	0	0	0	0	0	0	0	0	0	0	0	0	0	0	0	0	0	4	0	0	0	0	1	0	0	0	0	3	0	0	0	1	1	1.4065	1.40867
313.12	589.3	1	3	0	0	0	0	0	0	0	0	0	0	0	0	0	0	0	0	1	0	4	0	0	0	0	1	0	0	0	0	3	0	0	0	1	1	1.4307	1.43209
323.15	589.3	1	4	0	1	0	0	0	0	0	0	0	1	0	0	0	0	0	0	0	0	3	0	0	0	0	0	0	0	0	0	5	0	0	0	0	1	1.4871	1.48639
338.15	589.3	3	4	1	0	0	0	0	2	1	0	0	0	0	0	0	0	0	1	0	0	0	0	0	0	0	0	0	1	4	0	0	0	1	0	1	0	1.48995	1.49071
353.15	589.3	2	2	0	2	0	0	0	0	0	0	0	0	0	0	0	0	0	1	0	0	6	0	0	0	0	0	0	2	0	0	4	1	0	0	0	1	1.42839	1.43006
303.15	589.3	4	25	0	0	0	0	0	0	0	0	0	1	0	0	0	0	1	0	0	0	0	0	0	0	0	0	0	0	0	0	0	0	0	0	0	0	1.4451	1.44396
308.15	589.3	2	3	0	0	0	0	0	1	1	0	0	0	0	0	0	0	0	0	0	0	0	0	0	0	0	0	0	1	0	0	3	0	0	0	1	1	1.4965	1.49715
332.95	589.3	2	5	0	0	0	0	0	0	0	0	0	0	0	0	0	0	0	0	0	0	4	0	0	0	0	1	0	0	0	0	3	0	0	0	1	1	1.42146	1.41823
308.15	589.3	1	3	0	2	0	0	0	0	0	0	0	0	0	0	0	0	0	1	0	0	6	0	0	0	0	0	0	2	0	0	5	0	0	0	0	1	1.44057	1.43934
298.15	589.3	3	3	0	0	0	0	0	0	2	0	0	0	0	0	0	0	0	0	0	0	0	0	0	0	0	0	0	1	0	0	3	0	0	0	1	1	1.47824	1.47833
293.15	589.3	2	5	0	0	0	0	0	0	0	0	0	0	0	0	0	0	0	0	0	0	6	0	0	0	1	0	0	0	0	0	3	0	0	0	1	1	1.41958	1.41891
323.15	589.3	3	4	2	0	0	0	0	1	0	0	0	1	0	0	1	0	0	0	0	0	0	0	0	0	0	0	0	0	0	0	3	0	0	0	1	1	1.497	1.49749
298.15	589.3	2	11	0	2	0	0	0	0	0	0	0	0	0	0	0	0	0	1	0	0	6	0	0	0	0	0	0	2	0	0	3	0	0	0	1	1	1.437	1.43549
308.15	589.3	4	1	0	0	0	0	0	0	0	0	1	0	0	0	0	0	0	1	0	0	0	0	0	0	0	0	0	0	0	0	0	0	0	0	0	0	1.41492	1.41634
313.15	589.3	2	1	0	2	0	0	0	0	0	0	0	0	0	0	0	0	0	1	0	0	6	0	0	0	0	0	0	2	0	0	4	1	0	0	0	1	1.43904	1.44108
333.15	589.3	2	1	0	0	0	0	0	0	2	0	0	0	0	0	0	0	0	0	0	0	0	0	0	0	0	0	0	1	0	0	8	1	0	0	1	1	1.5688	1.56735
293.15	589.3	1	5	0	0	0	0	0	0	0	0	0	0	0	0	0	0	0	0	1	0	0	1	0	0	0	0	0	0	0	0	3	0	0	0	1	1	1.52575	1.5229
323.15	589.3	2	3	0	0	0	0	0	0	0	0	0	0	0	0	0	0	0	0	0	0	4	0	0	0	0	1	0	0	0	0	3	0	0	0	1	1	1.4132	1.41515
333.15	589.3	1	2	0	0	0	0	0	0	0	0	0	0	0	0	0	0	0	0	0	0	4	0	0	0	0	1	0	0	0	0	5	0	0	0	0	1	1.43528	1.43582
313.15	589.3	2	1	0	2	0	0	0	0	0	0	0	0	0	0	0	0	0	1	0	0	6	0	0	0	0	0	0	2	0	0	4	1	0	0	0	1	1.44355	1.44108
298.15	589.3	2	3	0	0	0	0	0	0	0	0	0	0	0	0	0	0	0	0	0	0	6	0	0	0	1	0	0	0	0	0	3	0	0	0	1	1	1.4089	1.41004
298.15	589.3	3	3	0	0	0	0	0	0	2	0	0	0	0	0	0	0	0	0	0	0	0	0	0	0	0	0	0	1	0	0	3	0	0	0	1	1	1.4792	1.47833
308.15	589.3	3	4	2	0	0	0	0	1	0	0	0	1	0	0	1	0	0	0	0	0	0	0	0	0	0	0	0	0	0	0	3	0	0	0	1	1	1.5018	1.5017
323.15	589.3	2	2	0	2	0	0	0	0	0	0	0	0	0	0	0	0	0	1	0	0	6	0	0	0	0	0	0	2	0	0	4	1	0	0	0	1	1.44149	1.43949
323.15	589.3	2	1	0	0	0	0	0	0	0	0	0	0	0	0	0	0	0	1	2	0	0	0	0	0	0	0	0	0	0	0	3	0	0	0	1	1	1.50502	1.50285
313.15	589.3	2	2	0	2	0	0	0	0	0	0	0	0	0	0	0	0	0	1	0	0	6	0	0	0	0	0	0	2	0	0	4	1	0	0	0	1	1.43983	1.4415
303.1	589.3	4	1	0	0	0	0	0	0	3	0	0	0	0	1	0	0	0	0	0	0	0	0	0	0	1	0	0	0	0	0	3	0	0	0	1	1	1.4805	1.4781
333.15	589.3	3	5	0	0	0	0	0	0	2	0	0	0	0	0	0	0	0	0	0	0	0	0	0	0	0	0	0	1	4	0	0	0	0	0	1	0	1.46581	1.46079
318.15	589.3	3	1	0	0	0	0	0	0	0	0	0	1	0	0	0	0	0	0	0	0	0	0	0	0	0	0	0	0	0	0	3	0	0	0	1	1	1.49527	1.4907
303.1	589.3	3	1	0	0	0	0	0	0	1	0	0	0	0	0	0	0	0	0	0	0	0	0	0	0	0	0	0	1	0	0	3	0	0	0	1	1	1.49399	1.49377
303.15	430.1	2	3	0	2	0	0	0	0	0	0	0	0	0	0	0	0	0	1	0	0	6	0	0	0	0	0	0	2	0	0	3	0	0	0	1	1	1.4354	1.43503
333.15	589.3	3	3	0	0	0	0	0	0	0	0	0	1	0	0	0	0	0	0	0	0	0	0	0	0	0	0	0	0	0	0	3	0	0	0	1	1	1.48377	1.47994
308.15	589.3	1	2	0	0	0	0	0	0	0	0	0	0	0	0	0	0	0	1	2	0	0	0	0	0	0	0	0	0	0	0	5	0	0	0	0	1	1.5374	1.53496
313.15	589.3	4	28	0	0	0	0	0	0	0	0	0	0	0	0	0	0	0	0	0	0	0	1	0	0	1	0	0	0	0	0	0	0	0	0	0	0	1.47639	1.47664
328.15	589.3	2	3	0	2	0	0	0	0	0	0	0	0	0	0	0	0	0	1	0	0	6	0	0	0	0	0	0	2	5	0	0	0	0	0	1	0	1.42091	1.41989
293.15	589.3	0	3	0	0	1	1	0	0	0	0	0	0	0	0	0	0	0	0	2	0	0	0	0	0	0	0	1	0	0	0	3	0	0	0	1	1	1.5578	1.55743
298.15	589.3	2	1	0	2	0	0	0	0	0	0	0	0	0	0	0	0	0	1	0	0	6	0	0	0	0	0	0	2	0	0	4	1	0	0	0	1	1.44789	1.44487
333.15	589.3	2	7	0	2	0	0	0	0	0	0	0	0	0	0	0	0	0	1	0	0	6	0	0	0	0	0	0	2	0	0	3	0	0	0	1	1	1.4225	1.42298
323.15	589.3	0	3	0	0	1	1	0	0	0	0	0	0	0	0	0	0	0	0	1	0	0	1	0	0	0	0	0	0	0	0	3	0	0	0	1	1	1.53945	1.5384
298.15	589.3	3	3	0	0	0	0	0	0	2	0	0	0	0	0	0	0	0	0	0	0	0	0	0	0	0	0	0	1	0	0	3	0	0	0	1	1	1.4798	1.47833
313.15	589.3	2	0	0	0	0	0	0	0	2	0	0	0	0	0	0	0	0	0	0	0	0	0	0	0	0	0	0	1	0	0	5	0	0	0	0	1	1.50895	1.50855
288.15	589.3	3	4	0	1	1	1	0	0	1	1	0	0	0	0	0	0	1	0	0	0	0	0	0	0	0	0	0	1	0	0	5	0	0	0	0	1	1.52465	1.52362
318.15	589.3	1	4	0	1	0	0	0	0	0	0	0	1	0	0	0	0	0	0	0	0	3	0	0	0	0	0	0	0	0	0	5	0	0	0	0	1	1.4884	1.48896
298.15	589.3	5	5	2	0	0	0	0	0	0	1	0	1	0	0	0	0	1	0	0	0	0	0	0	0	0	0	0	0	4	0	0	0	1	0	1	0	1.4845	1.48388
353.15	589.3	3	3	0	0	0	0	0	0	0	0	0	1	0	0	0	0	0	0	0	0	0	0	0	0	0	0	0	0	0	0	3	0	0	0	1	1	1.4718	1.47338
308.01	589.3	3	1	0	0	0	0	0	0	1	0	0	0	0	0	0	0	0	0	0	0	0	0	0	0	0	0	0	1	0	0	3	0	0	0	1	1	1.49254	1.49298
303.15	589.3	0	3	0	0	1	1	0	0	0	0	0	0	0	0	0	0	0	0	2	0	0	0	0	0	0	0	1	0	0	0	3	0	0	0	1	1	1.5548	1.55515
298.15	589.3	4	16	0	0	0	0	0	0	0	0	0	0	0	0	0	0	0	0	0	0	0	1	0	0	1	0	0	0	0	0	0	0	0	0	0	0	1.49392	1.49105
313.15	589.3	0	3	0	0	1	1	0	0	0	0	0	0	0	0	0	0	0	0	1	0	0	1	0	0	0	0	0	0	0	0	3	0	0	0	1	1	1.54208	1.54271
298.15	589.3	2	7	0	0	0	0	0	0	0	0	0	0	0	0	0	0	0	0	0	0	6	0	0	0	1	0	0	0	0	0	3	0	0	0	1	1	1.42312	1.42389
303.15	589.3	2	3	0	0	0	0	0	0	0	0	0	0	0	0	0	0	0	0	1	0	0	0	0	0	0	0	1	0	0	0	3	0	0	0	1	1	1.5375	1.53832
310.65	589.3	2	3	0	0	0	0	0	0	0	0	0	0	0	0	0	0	0	1	2	0	0	0	0	0	0	0	0	0	0	0	4	1	0	0	0	1	1.52975	1.52751
308.15	589.3	2	3	0	0	0	0	0	0	0	0	0	0	0	0	0	0	0	0	0	0	4	0	0	0	0	1	0	0	0	0	3	0	0	0	1	1	1.4166	1.41862
298.15	589.3	3	3	0	0	0	0	0	0	0	0	0	1	0	0	0	0	0	0	0	0	0	0	0	0	0	0	0	0	0	0	3	0	0	0	1	1	1.4889	1.49103
308.15	589.3	0	4	0	0	0	0	0	1	0	0	0	0	0	0	0	0	0	0	1	0	0	1	0	0	0	0	0	0	0	0	3	0	0	0	1	1	1.54554	1.54476
288.15	589.3	1	2	0	4	0	0	0	1	0	0	0	1	0	0	0	0	0	0	0	0	9	0	0	0	0	0	0	0	0	0	3	0	0	0	1	1	1.40948	1.40936
310.65	589.3	2	3	0	0	0	0	0	0	0	0	0	0	0	0	0	0	0	0	0	0	4	0	0	0	0	1	0	0	0	0	4	1	0	0	0	1	1.4491	1.44949
323.15	430.1	2	5	0	2	0	0	0	0	0	0	0	0	0	0	0	0	0	1	0	0	6	0	0	0	0	0	0	2	0	0	3	0	0	0	1	1	1.4321	1.43175
333.15	589.3	2	1	0	0	0	0	0	0	0	0	0	0	0	0	0	0	0	0	0	0	4	0	0	0	0	1	0	0	0	0	3	0	0	0	1	1	1.40517	1.40636
333.15	589.3	4	12	2	0	0	0	0	0	3	1	0	0	0	0	0	1	0	0	0	0	0	0	0	0	0	0	0	1	0	0	0	0	0	0	0	0	1.4377	1.44036
313.15	589.3	2	7	0	2	0	0	0	0	0	0	0	0	0	0	0	0	0	2	0	0	6	0	0	0	0	0	0	2	0	0	0	0	0	0	0	0	1.416	1.41935
338.15	589.3	4	2	1	0	0	0	0	1	0	0	0	1	0	0	1	0	0	1	0	0	0	0	0	0	0	0	0	0	0	0	0	0	0	0	0	0	1.5052	1.50621
305.65	589.3	1	1	0	2	0	0	0	0	0	0	0	0	0	0	0	0	0	1	0	0	6	0	0	0	0	0	0	2	0	0	5	0	0	0	0	1	1.43885	1.43767
293.15	589.3	2	1	0	2	0	0	0	0	0	0	0	0	0	0	0	0	0	1	0	0	6	0	0	0	0	0	0	2	0	0	3	0	0	0	1	1	1.42351	1.42508
313.15	589.3	2	2	0	2	0	0	0	0	0	0	0	0	0	0	0	0	0	1	0	0	6	0	0	0	0	0	0	2	0	0	3	0	0	0	1	1	1.42076	1.42001
335.65	589.3	2	3	0	0	0	0	0	0	0	0	0	0	0	0	0	0	0	0	0	0	4	0	0	0	0	1	0	0	0	0	4	1	0	0	0	1	1.44782	1.44465
323.15	589.3	2	1	0	0	0	0	0	0	0	0	0	0	0	0	0	0	0	0	0	0	4	0	0	0	0	1	0	0	0	0	3	0	0	0	1	1	1.4069	1.40898
293.15	589.3	1	1	0	2	0	0	0	0	0	0	0	0	0	0	0	0	0	1	0	0	6	0	0	0	0	0	0	2	0	0	5	0	0	0	0	1	1.44256	1.44255
323.15	589.3	2	1	0	2	0	0	0	0	0	0	0	0	0	0	0	0	0	1	0	0	6	0	0	0	0	0	0	2	0	0	3	0	0	0	1	1	1.416	1.41608
288.15	589.3	2	5	0	0	0	0	0	0	1	0	0	0	0	0	1	0	0	0	0	0	0	0	0	0	0	0	0	1	0	0	3	0	0	0	1	1	1.507	1.50714
303.15	589.3	2	3	0	0	0	0	0	0	0	0	0	0	0	0	0	0	0	0	0	0	4	0	0	0	0	1	0	0	0	0	4	1	0	0	0	1	1.4502	1.45109
323.15	822.7	2	2	0	2	0	0	0	0	0	0	0	0	0	0	0	0	0	1	0	0	6	0	0	0	0	0	0	2	0	0	3	0	0	0	1	1	1.4117	1.41245
333.15	589.3	3	3	0	0	0	0	0	0	2	0	0	0	0	0	0	0	0	0	0	0	0	0	0	0	0	0	0	1	0	0	4	1	0	0	0	1	1.50376	1.50059
298.15	589.3	2	4	0	0	0	0	0	0	1	0	0	0	0	0	1	0	0	0	0	0	0	0	0	0	0	0	0	1	0	0	3	0	0	0	1	1	1.5073	1.5051
328.05	589.3	2	5	0	2	0	0	0	0	0	0	0	0	0	0	0	0	0	1	0	0	6	0	0	0	0	0	0	2	0	0	3	0	0	0	1	1	1.42484	1.42138
308.15	589.3	2	3	0	1	0	0	0	0	1	0	0	0	0	0	0	0	0	0	0	0	3	0	0	0	0	0	0	1	4	0	0	0	0	0	1	0	1.43	1.43091
313.15	589.3	3	22	0	0	0	0	0	2	5	0	0	0	0	0	0	0	0	1	0	0	0	0	0	0	0	0	0	1	0	0	0	0	0	0	0	0	1.46818	1.46916
316.746	632.8	2	1	0	2	0	0	0	0	0	0	0	0	0	0	0	0	0	1	0	0	6	0	0	0	0	0	0	2	0	0	3	0	0	0	1	1	1.4163	1.41678
295.65	589.3	1	1	0	1	0	0	0	0	1	0	0	0	0	0	0	0	0	0	0	0	3	0	0	0	0	0	0	1	0	0	5	0	0	0	0	1	1.45969	1.46416
303.15	589.3	2	3	0	0	0	0	0	0	0	0	0	0	0	0	0	0	0	0	1	0	0	0	0	0	0	0	1	0	0	0	3	0	0	0	1	1	1.53768	1.53832
333.15	589.3	2	5	0	0	0	0	0	0	0	0	0	0	0	0	0	0	0	0	0	0	0	1	0	0	0	0	0	0	0	0	3	0	0	0	1	1	1.50492	1.50409
326.237	632.8	2	3	0	0	0	0	0	0	0	0	0	0	0	0	0	0	0	0	0	0	4	0	0	0	0	1	0	0	0	0	3	0	0	0	1	1	1.4139	1.41423
298.15	589.3	4	4	0	1	1	1	0	0	1	1	0	0	0	0	0	0	1	0	0	0	0	0	0	0	0	0	0	1	0	0	3	0	0	0	1	1	1.50401	1.50307
300.78	632.8	2	7	0	0	0	0	0	0	0	0	0	0	0	0	0	0	0	0	0	0	4	0	0	0	0	1	0	0	0	0	3	0	0	0	1	1	1.4312	1.43073
293.15	589.3	1	4	0	2	0	0	0	0	1	0	0	0	0	0	0	0	0	1	0	0	6	0	0	0	0	0	0	2	0	0	5	0	0	0	0	1	1.4433	1.44484
303.15	589.3	5	9	0	0	0	0	0	0	2	0	0	0	0	0	0	0	0	0	0	0	0	0	0	0	1	0	0	1	0	0	0	0	0	0	0	0	1.4728	1.47137
333.15	589.3	2	3	0	0	0	0	0	0	0	0	0	0	0	0	0	0	0	1	0	0	2	0	0	0	0	0	0	2	4	0	0	0	0	0	1	0	1.4396	1.4357
298.15	589.3	5	13	3	0	0	0	0	0	4	2	0	0	0	0	0	1	0	0	0	0	0	0	0	0	0	0	0	1	0	0	0	0	0	0	0	0	1.4542	1.45381
333.15	589.3	2	9	0	0	0	0	0	0	0	0	0	0	0	0	0	0	0	0	0	0	0	1	0	0	0	0	0	0	0	0	3	0	0	0	1	1	1.4864	1.48898
293.15	589.3	2	3	0	0	0	0	0	0	0	0	0	0	0	0	0	0	0	1	2	0	0	0	0	0	0	0	0	0	0	0	3	0	0	0	1	1	1.50996	1.51099
343.15	589.3	2	2	0	2	0	0	0	0	0	0	0	0	0	0	0	0	0	1	0	0	6	0	0	0	0	0	0	2	4	0	0	0	0	0	1	0	1.4083	1.40946
303.15	656.3	2	5	0	0	0	0	0	0	0	0	0	0	0	0	0	0	0	0	0	0	4	0	0	0	0	1	0	0	0	0	3	0	0	0	1	1	1.424	1.42353
298.15	430.1	2	2	0	2	0	0	0	0	0	0	0	0	0	0	0	0	0	1	0	0	6	0	0	0	0	0	0	2	0	0	3	0	0	0	1	1	1.4354	1.4344
290.281	632.8	2	1	0	2	0	0	0	0	0	0	0	0	0	0	0	0	0	1	0	0	6	0	0	0	0	0	0	2	0	0	3	0	0	0	1	1	1.4238	1.42449
293.15	589.3	1	5	0	1	0	0	0	0	1	0	0	1	0	0	0	0	0	0	1	0	3	0	0	0	0	0	0	0	0	0	3	0	0	0	1	1	1.485	1.48469
290.923	632.8	2	3	0	0	0	0	0	0	0	0	0	0	0	0	0	0	0	0	0	0	4	0	0	0	0	1	0	0	0	0	3	0	0	0	1	1	1.4218	1.42257
283.15	589.3	3	1	0	0	0	0	0	0	1	0	0	0	0	0	0	0	0	0	0	0	0	0	0	0	0	0	0	1	0	0	3	0	0	0	1	1	1.5018	1.5005
325.65	589.3	1	3	0	1	0	0	0	0	1	0	0	0	0	0	0	0	0	0	0	0	3	0	0	0	0	0	0	1	0	0	5	0	0	0	0	1	1.45045	1.45193
323.15	589.3	2	18	0	0	0	0	0	0	2	0	0	0	0	0	0	0	0	0	1	0	0	0	0	0	0	0	0	1	0	0	3	0	0	0	1	1	1.47702	1.47375
298.15	589.3	3	3	0	2	0	0	0	0	0	0	0	0	0	0	0	0	0	1	0	0	6	0	0	0	0	0	1	2	0	0	0	0	0	0	0	0	1.4264	1.42606
293.1	589.3	2	3	0	0	0	0	0	0	0	0	0	0	0	0	0	0	0	0	0	0	6	0	0	0	1	0	0	0	0	0	3	0	0	0	1	1	1.4101	1.41142
318.15	589.3	1	5	0	1	0	0	0	0	1	0	0	0	0	0	0	0	0	0	1	0	3	0	0	0	0	0	0	1	0	0	3	0	0	0	1	1	1.52925	1.52563
298.15	589.3	2	1	0	1	0	0	0	0	0	0	0	0	0	0	0	0	0	0	3	0	0	0	0	0	0	0	0	0	0	0	3	0	0	0	1	1	1.51236	1.51069
318.15	589.3	2	5	0	0	0	0	0	0	0	0	0	0	0	0	0	0	0	0	0	0	0	1	0	0	0	0	0	0	0	0	3	0	0	0	1	1	1.51151	1.50835
300.2	589.3	3	2	0	0	0	0	0	0	2	0	0	0	0	0	0	0	0	0	0	0	0	0	0	0	0	0	0	1	0	0	3	0	0	0	1	1	1.4784	1.47669
303.15	589.3	2	5	0	1	0	0	0	0	1	0	0	0	0	0	0	0	0	0	0	0	3	0	0	0	0	0	0	1	0	0	3	0	0	0	1	1	1.43926	1.44186
293.15	589.3	1	5	0	2	0	0	0	0	1	0	0	0	0	0	0	0	0	1	1	0	6	0	0	0	0	0	0	2	0	0	3	0	0	0	1	1	1.442	1.44182
308.15	589.3	1	2	0	2	0	0	0	1	0	0	0	0	0	0	0	0	0	1	0	0	6	0	0	0	0	0	0	2	4	0	0	0	0	0	1	0	1.4249	1.42411
303.15	589.3	1	7	0	0	0	0	0	0	1	0	0	0	0	0	0	0	0	0	1	0	0	0	0	0	0	0	0	1	0	0	8	1	0	0	1	1	1.5261	1.52711
323.15	589.3	1	9	0	2	0	0	0	0	0	0	0	0	0	0	0	0	0	1	0	0	6	0	0	0	0	0	0	2	0	0	5	0	0	0	0	1	1.44091	1.43931
313.15	589.3	2	3	0	2	0	0	0	0	1	0	0	0	0	0	0	0	0	1	0	0	6	0	0	0	0	0	0	2	4	0	0	0	0	0	1	0	1.4211	1.42011
303.15	589.3	1	3	0	0	0	0	0	1	0	0	0	1	0	0	1	0	0	0	0	0	0	0	0	0	0	0	0	0	0	0	5	1	0	0	0	0	1.5358	1.53239
293.15	589.3	3	3	0	0	0	0	0	0	2	0	0	0	0	0	0	0	0	0	0	0	0	0	0	0	0	0	0	1	0	0	3	0	0	0	1	1	1.47876	1.48058
318.15	589.3	1	9	0	2	0	0	0	0	0	0	0	0	0	0	0	0	0	1	0	0	6	0	0	0	0	0	0	2	0	0	5	0	0	0	0	1	1.44239	1.44093
313.15	589.3	2	2	0	2	0	0	0	0	0	0	0	0	0	0	0	0	0	1	0	0	6	0	0	0	0	0	0	2	0	0	3	0	0	0	1	1	1.42016	1.42001
318.15	486.1	2	5	0	2	0	0	0	0	0	0	0	0	0	0	0	0	0	1	0	0	6	0	0	0	0	0	0	2	0	0	3	0	0	0	1	1	1.4289	1.42898
308.15	589.6	2	5	0	0	0	0	0	0	0	0	0	0	0	0	0	0	0	0	0	0	4	0	0	0	0	1	0	0	0	0	3	0	0	0	1	1	1.4249	1.42464
293.1	589.3	3	7	0	2	0	0	0	0	0	0	0	0	0	0	0	0	0	1	0	0	6	0	0	0	0	0	0	2	0	0	3	2	0	0	0	1	1.4526	1.45642
303.15	589.3	2	3	0	0	0	0	0	0	0	0	0	0	0	0	0	0	0	1	2	0	0	0	0	0	0	0	0	0	0	0	3	0	0	0	1	1	1.50732	1.50769
308.15	589.3	2	1	0	2	0	0	0	0	0	0	0	0	0	0	0	0	0	1	0	0	6	0	0	0	0	0	0	2	0	0	3	0	0	0	1	1	1.42022	1.41998
323.15	589.3	2	3	0	2	0	0	0	0	1	0	0	0	0	0	0	0	0	1	0	0	6	0	0	0	0	0	0	2	0	0	3	0	0	0	1	1	1.4226	1.41875
298.15	589.3	2	3	0	0	0	0	0	0	0	0	0	0	0	0	0	0	0	0	0	0	4	0	0	0	0	1	0	0	0	0	3	0	0	0	1	1	1.42475	1.42232
288.15	589.3	2	3	0	0	0	0	0	1	0	0	0	1	0	0	1	0	0	0	0	0	0	0	0	0	0	0	0	0	0	0	0	0	0	0	0	0	1.4561	1.4565
323.15	589.3	3	1	0	0	0	0	0	0	0	0	0	1	0	0	0	0	0	0	0	0	0	0	0	0	0	0	0	0	0	0	3	0	0	0	1	1	1.49277	1.48975
298.15	589.3	4	5	0	2	0	0	0	0	0	0	0	0	0	0	0	0	0	1	0	0	6	0	0	0	0	0	0	2	0	0	2	3	0	0	0	1	1.46108	1.46042
303.15	589.3	2	3	0	0	0	0	0	0	0	0	0	0	0	0	0	0	0	1	2	0	0	0	0	0	0	0	0	0	0	0	3	0	0	0	1	1	1.50588	1.50769
289.625	632.8	2	5	0	0	0	0	0	0	0	0	0	0	0	0	0	0	0	0	0	0	4	0	0	0	0	1	0	0	0	0	3	0	0	0	1	1	1.4289	1.42903
308.15	589.3	2	1	0	0	0	0	0	0	0	0	0	1	0	0	0	0	0	0	0	0	0	0	0	0	0	0	0	0	3	1	3	0	0	1	1	1	1.51073	1.51287
298.15	589.3	0	3	0	0	0	0	0	0	0	0	0	0	0	0	0	0	0	0	2	0	0	0	0	0	0	0	1	0	0	0	8	1	0	0	1	1	1.5666	1.56425
288.15	589.3	3	3	0	0	0	0	0	0	2	0	0	0	0	0	0	0	0	0	0	0	0	0	0	0	0	0	0	1	0	0	3	0	0	0	1	1	1.48213	1.48165
313.15	589.3	3	1	1	2	0	0	0	0	0	0	0	0	0	0	0	0	0	1	0	0	6	0	0	0	0	0	0	2	4	0	0	0	0	0	1	0	1.41982	1.42076
343.15	589.3	2	5	0	0	0	0	0	0	0	0	0	0	0	0	0	0	0	0	0	0	4	0	0	0	0	1	0	0	0	0	3	0	0	0	1	1	1.41621	1.41528
328.15	589.3	3	5	0	0	0	0	0	0	0	0	0	1	0	0	0	0	0	0	0	0	0	0	0	0	0	0	0	0	0	0	3	0	0	0	1	1	1.475	1.47967
308.15	589.3	2	4	0	0	0	0	0	0	0	0	0	1	0	0	1	0	0	0	0	0	0	0	0	0	0	0	0	0	0	0	3	0	0	0	1	1	1.5049	1.50417
313	633	4	5	0	0	0	0	0	0	1	0	0	0	0	0	0	0	0	0	0	0	0	0	0	0	0	0	0	1	0	0	6	3	0	0	1	1	1.5075	1.50948
323.15	589.3	1	3	0	2	0	0	0	0	0	0	0	0	0	0	0	0	0	1	0	0	6	0	0	0	0	0	0	2	0	0	5	0	0	0	0	1	1.43631	1.43495
313.15	656.3	2	2	0	2	0	0	0	0	0	0	0	0	0	0	0	0	0	1	0	0	6	0	0	0	0	0	0	2	0	0	3	0	0	0	1	1	1.418	1.41857
293.15	589.3	2	3	0	0	0	0	0	0	0	0	0	0	0	0	0	0	0	0	0	0	4	0	0	0	0	1	0	0	0	0	3	0	0	0	1	1	1.42295	1.42297
303.15	589.3	5	6	2	0	0	0	0	0	0	1	0	1	0	0	0	0	1	0	0	0	0	0	0	0	0	0	0	0	4	0	0	0	1	0	1	0	1.4805	1.48049
303.15	589.3	2	7	0	0	0	0	0	0	0	0	0	0	0	0	0	0	0	0	0	0	4	0	0	0	0	1	0	0	0	0	3	0	0	0	1	1	1.4305	1.43021
303.15	589.3	4	9	0	2	0	0	0	0	0	0	0	0	0	0	0	0	0	2	0	0	6	0	0	0	0	0	0	2	0	0	0	0	0	0	0	0	1.42491	1.42516
298.2	589.3	3	7	0	0	0	0	0	0	4	0	0	0	0	0	0	0	0	0	0	0	0	0	0	0	0	0	0	1	0	0	3	0	0	0	1	1	1.48	1.47639
298.15	589.3	3	4	0	0	0	0	0	1	0	0	0	1	0	0	1	0	0	1	0	0	0	0	0	0	0	0	0	0	0	0	0	0	0	0	0	0	1.5313	1.52359
288.15	589.3	2	1	0	1	0	0	0	0	1	0	0	0	0	0	0	0	0	0	0	0	3	0	0	0	0	0	0	1	0	0	3	0	0	0	1	1	1.43599	1.43664
353.15	589.3	2	7	0	0	0	0	0	0	0	0	0	0	0	0	0	0	0	0	0	0	0	1	0	0	0	0	0	0	0	0	3	0	0	0	1	1	1.49343	1.49146
313.15	589.3	3	4	0	2	0	0	0	1	0	0	0	0	0	0	0	0	0	2	0	0	6	0	0	0	0	0	0	2	0	0	0	0	0	0	0	0	1.4176	1.41648
323.15	589.3	2	2	0	2	0	0	0	0	0	0	0	0	0	0	0	0	0	1	0	0	6	0	0	0	0	0	0	2	4	0	0	0	0	0	1	0	1.4137	1.41451
333.15	589.3	2	9	0	0	0	0	0	0	0	0	0	0	0	0	0	0	0	0	0	0	0	1	0	0	0	0	0	0	0	0	3	0	0	0	1	1	1.48646	1.48898
353.15	589.3	3	1	1	0	0	0	0	0	0	0	0	1	0	0	1	0	0	0	0	0	0	0	0	0	0	0	0	0	0	0	3	0	0	0	1	1	1.49656	1.49755
313.15	589.3	1	3	0	0	0	0	0	0	0	0	0	0	0	0	0	0	0	1	0	0	2	0	0	0	0	0	0	2	0	0	5	0	0	0	0	1	1.46683	1.4673
323.15	589.3	3	1	0	0	0	0	0	0	2	0	0	0	0	0	0	0	0	0	0	0	0	0	0	0	0	0	0	1	0	0	4	1	0	0	0	1	1.51245	1.50942
323.15	589.3	1	5	0	1	0	0	0	0	1	0	0	1	0	0	0	0	0	0	1	0	3	0	0	0	0	0	0	0	0	0	3	0	0	0	1	1	1.479	1.48531
283.15	589.3	2	7	0	0	0	0	0	0	0	0	0	0	0	0	0	0	0	2	0	0	2	0	0	0	0	0	0	2	0	0	0	0	0	0	0	0	1.4488	1.44744
328.2	589.3	4	4	0	0	0	0	0	0	2	0	0	0	0	0	0	0	0	0	0	0	0	0	0	0	0	0	0	2	0	0	6	0	0	0	2	2	1.50082	1.50099
323.15	589.3	3	1	0	0	0	0	0	0	1	0	0	0	0	0	0	0	0	0	0	0	0	0	0	0	0	0	0	1	0	0	3	0	0	0	1	1	1.48905	1.4865
343.15	589.3	2	5	0	0	0	0	0	0	0	0	0	0	0	0	0	0	0	0	0	0	6	0	0	0	1	0	0	0	0	0	3	0	0	0	1	1	1.406	1.40809
318.15	589.3	5	28	0	0	0	0	0	0	1	0	0	0	0	0	0	0	0	0	0	0	0	0	0	0	1	0	0	1	0	0	0	0	0	0	0	0	1.46702	1.46738
303.15	589.3	2	7	0	0	0	0	0	0	0	0	0	0	0	0	0	0	0	0	0	0	0	1	0	0	0	0	0	0	0	0	3	0	0	0	1	1	1.50501	1.50585
338.15	589.3	4	9	0	2	0	0	0	0	0	0	0	0	0	0	0	0	0	2	0	0	6	0	0	0	0	0	0	2	0	0	0	0	0	0	0	0	1.41468	1.4146
368.1	589.3	2	1	0	2	0	0	0	0	0	0	0	0	0	0	0	0	0	1	0	0	6	0	0	0	0	0	0	2	0	0	3	0	0	0	1	1	1.4033	1.40402
298.15	589.3	2	2	0	0	0	0	0	0	2	0	0	0	0	0	0	0	0	0	0	0	0	0	0	0	0	0	0	1	0	0	5	0	0	0	0	1	1.50252	1.50715
303.15	822.7	2	5	0	2	0	0	0	0	0	0	0	0	0	0	0	0	0	1	0	0	6	0	0	0	0	0	0	2	0	0	3	0	0	0	1	1	1.4221	1.42285
298.15	822.7	2	1	0	0	0	0	0	0	0	0	0	0	0	0	0	0	0	0	0	0	4	0	0	0	0	1	0	0	0	0	3	0	0	0	1	1	1.4059	1.40669
306.222	632.8	2	7	0	0	0	0	0	0	0	0	0	0	0	0	0	0	0	0	0	0	6	0	0	0	1	0	0	0	0	0	3	0	0	0	1	1	1.4193	1.41979
318.15	589.3	2	3	0	0	0	0	0	0	0	0	0	0	0	0	0	0	0	0	0	0	0	0	1	0	0	0	0	0	0	0	3	0	0	0	1	1	1.54052	1.5368
348.15	589.3	3	2	0	0	0	0	0	0	2	0	0	0	0	0	0	0	0	0	0	0	0	0	0	0	0	0	0	1	0	0	3	0	0	0	1	1	1.46596	1.4667
293.15	589.3	12	32	2	2	0	0	0	0	1	0	0	0	0	1	0	0	0	0	0	0	0	0	0	0	2	0	0	0	0	0	0	0	0	0	0	0	1.47374	1.4747
308.15	486.1	2	2	0	0	0	0	0	0	0	0	0	0	0	0	0	0	0	0	0	0	4	0	0	0	0	1	0	0	0	0	3	0	0	0	1	1	1.4206	1.42003
298.15	589.3	5	28	0	0	0	0	0	0	1	0	0	0	0	0	0	0	0	0	0	0	0	0	0	0	1	0	0	1	0	0	0	0	0	0	0	0	1.47346	1.47584
333.15	589.3	2	3	0	2	0	0	0	0	0	0	0	0	0	0	0	0	0	1	0	0	6	0	0	0	0	0	0	2	0	0	4	1	0	0	0	1	1.4358	1.43723
303.15	430.1	2	5	0	2	0	0	0	0	0	0	0	0	0	0	0	0	0	1	0	0	6	0	0	0	0	0	0	2	0	0	3	0	0	0	1	1	1.4386	1.43854
323.15	589.3	2	1	0	0	0	0	0	0	0	0	0	1	0	0	0	0	0	0	0	0	0	0	0	0	0	0	0	0	0	0	3	0	0	1	0	1	1.44791	1.45286
308.15	589.3	5	2	2	0	0	0	0	0	0	1	0	1	0	0	0	0	1	0	0	0	0	0	0	0	0	0	0	0	4	0	0	0	1	0	1	0	1.4846	1.48417
293	589.3	2	4	0	0	0	0	0	0	1	1	0	0	0	0	0	0	0	1	2	0	0	0	0	0	0	0	0	0	0	0	3	0	0	0	1	1	1.522	1.52015
313.15	589.3	1	7	0	0	0	0	0	0	0	0	0	0	0	0	0	0	0	0	1	0	0	0	1	0	0	0	0	0	0	0	3	0	0	0	1	1	1.52607	1.52658
303.15	589.3	2	1	0	4	0	0	0	0	0	0	0	1	0	0	0	0	0	0	0	0	9	0	0	0	0	0	0	0	0	0	4	1	0	0	0	1	1.4199	1.42095
298.15	589.3	2	1	0	0	0	0	0	0	0	0	0	1	0	0	0	0	0	0	0	0	0	0	0	0	0	0	0	0	0	0	3	0	0	1	0	1	1.45769	1.46316
313.15	589.6	2	1	0	0	0	0	0	0	0	0	0	0	0	0	0	0	0	0	0	0	4	0	0	0	0	1	0	0	0	0	3	0	0	0	1	1	1.4077	1.40876
343.15	589.3	1	4	0	1	0	0	0	0	0	0	0	1	0	0	0	0	0	0	0	0	3	0	0	0	0	0	0	0	0	0	5	0	0	0	0	1	1.4821	1.48063
313.15	589.3	4	18	0	0	0	0	0	2	1	0	0	0	0	0	0	0	0	1	0	0	0	0	0	0	1	0	0	1	0	0	0	0	0	0	0	0	1.49198	1.48879
338.15	589.3	0	6	0	4	0	0	0	0	0	2	0	0	0	0	2	0	0	2	0	0	12	0	0	0	0	0	0	4	0	0	6	0	0	0	2	2	1.4439	1.44405
338.15	589.3	4	14	1	0	0	0	0	1	1	0	0	0	0	0	0	0	0	1	0	0	0	0	0	0	0	0	0	1	4	0	0	0	1	0	1	0	1.47377	1.47386
318.15	589.6	2	1	0	1	0	0	0	0	1	0	0	0	0	0	0	0	0	0	0	0	3	0	0	0	0	0	0	1	0	0	3	0	0	0	1	1	1.4283	1.42912
308.15	589.3	3	2	0	0	0	0	0	0	2	0	0	0	0	0	0	0	0	0	0	0	0	0	0	0	0	0	0	1	0	0	4	1	0	0	0	1	1.50386	1.5065
293.15	589.3	4	2	1	0	0	0	0	2	0	0	0	1	0	0	0	0	0	1	0	0	0	0	0	0	0	0	0	0	0	0	0	0	0	0	0	0	1.48146	1.48213
308.15	589.3	2	3	0	0	0	0	0	0	0	0	0	0	0	0	0	0	0	1	2	0	0	0	0	0	0	0	0	0	4	0	0	0	0	0	1	0	1.49392	1.49151
313.15	589.3	2	7	0	1	0	0	0	0	0	0	0	0	0	0	0	0	0	0	3	0	0	0	0	0	0	0	0	0	0	0	3	0	0	0	1	1	1.4964	1.4991
318.15	589.3	2	5	0	2	0	0	0	0	0	0	0	0	0	0	0	0	0	1	0	0	6	0	0	0	0	0	0	2	0	0	3	0	0	0	1	1	1.4265	1.42313
323.15	589.3	2	7	0	0	0	0	0	0	0	0	0	0	0	0	0	0	0	0	0	0	4	0	0	0	0	1	0	0	0	0	3	0	0	0	1	1	1.4255	1.42245
333	589.3	3	3	0	0	0	0	0	0	2	0	0	0	0	0	0	0	0	0	0	0	0	0	0	0	0	0	0	1	0	0	3	0	0	0	1	1	1.4694	1.46963
308.15	589.3	5	13	3	0	0	0	0	0	4	2	0	0	0	0	0	1	0	0	0	0	0	0	0	0	0	0	0	1	0	0	0	0	0	0	0	0	1.4509	1.45169
308.15	589.3	3	20	1	0	0	0	0	0	3	2	0	0	0	0	0	0	0	0	1	0	0	0	0	0	0	0	0	1	0	0	3	0	0	0	1	1	1.47792	1.47726
308.15	589.3	3	2	0	0	0	0	0	0	2	0	0	0	0	0	0	0	0	0	0	0	0	0	0	0	0	0	0	1	0	0	3	0	0	0	1	1	1.47498	1.47565
298.15	589.3	2	7	0	0	0	0	0	0	0	0	0	0	0	0	0	0	0	0	0	0	6	0	0	0	1	0	0	0	0	0	3	0	0	0	1	1	1.42351	1.42389
313.15	589.3	2	3	0	6	0	0	0	0	0	0	0	0	0	0	0	0	0	0	0	0	18	0	0	0	1	0	0	0	0	0	3	0	0	0	1	1	1.37093	1.37111
313.2	589.3	2	3	0	0	0	0	0	0	0	0	0	0	0	0	0	0	0	0	0	0	0	0	0	1	0	0	0	0	0	0	3	0	0	0	1	1	1.5662	1.56713
328.15	589.3	12	32	2	2	0	0	0	0	1	0	0	0	0	1	0	0	0	0	0	0	0	0	0	0	2	0	0	0	0	0	0	0	0	0	0	0	1.46216	1.4614
308.15	589.3	3	2	0	0	0	0	0	1	0	0	0	1	0	0	0	0	0	1	0	0	0	0	0	0	0	0	0	0	3	1	0	0	0	1	0	0	1.539	1.53808
288.15	589.3	5	9	0	0	0	0	0	0	2	0	0	0	0	0	0	0	0	0	0	0	0	0	0	0	1	0	0	1	0	0	0	0	0	0	0	0	1.47891	1.47643
298.15	589.3	2	3	0	8	0	0	0	0	0	0	0	0	0	0	0	0	0	1	0	0	18	0	0	0	0	0	0	2	0	0	3	0	0	0	1	1	1.38807	1.3914
328.15	589.3	1	3	0	0	0	0	0	0	0	0	0	0	0	0	0	0	0	0	0	0	4	0	0	0	0	1	0	0	0	0	5	0	0	0	0	1	1.4375	1.43821
293.23	589.3	2	2	0	0	0	0	0	1	0	0	0	1	0	0	1	0	0	0	0	0	0	0	0	0	0	0	0	0	0	0	0	0	0	0	0	0	1.4506	1.45091
313.15	589.3	4	9	0	2	0	0	0	0	0	0	0	0	0	0	0	0	0	1	0	0	6	0	0	0	1	0	0	2	0	0	0	0	0	0	0	0	1.4314	1.42983
323.15	589.3	4	5	0	2	0	0	0	0	0	0	0	0	0	0	0	0	0	1	0	0	6	0	0	0	0	0	0	2	0	0	2	3	0	0	0	1	1.45304	1.45321
288.15	589.3	3	3	0	0	0	0	0	0	2	0	0	0	0	0	0	0	0	0	0	0	0	0	0	0	0	0	0	1	0	0	4	1	0	0	0	1	1.51631	1.51579
303.15	589.3	2	8	0	0	0	0	0	0	0	0	0	0	0	0	0	0	0	0	0	0	6	0	0	0	1	0	0	0	0	0	3	0	0	0	1	1	1.42394	1.42259
283.15	589.3	2	3	0	0	0	0	0	0	0	0	0	0	0	0	0	0	0	0	0	0	4	0	0	0	0	1	0	0	0	0	4	1	0	0	0	1	1.45518	1.45573
303.15	589.3	2	7	0	2	0	0	0	0	0	0	0	0	0	0	0	0	0	1	0	0	6	0	0	0	0	0	0	2	0	0	3	0	0	0	1	1	1.4305	1.431
303.15	589.3	3	2	0	1	1	1	0	0	1	1	0	0	0	0	0	0	1	0	0	0	0	0	0	0	0	0	0	1	0	0	8	1	0	0	1	1	1.54007	1.5406
328.15	589.3	3	2	0	0	0	0	0	0	0	0	0	1	0	0	0	0	0	0	0	0	0	0	0	0	0	0	0	0	0	0	3	0	0	0	1	1	1.4835	1.48241
308.15	589.3	2	5	0	0	0	0	0	0	0	0	0	0	0	0	0	0	0	0	0	0	6	0	0	0	1	0	0	0	0	0	3	0	0	0	1	1	1.41501	1.4151
293.12	589.3	2	5	0	0	0	0	0	1	0	0	0	1	0	0	1	0	0	0	0	0	0	0	0	0	0	0	0	0	0	0	0	0	0	0	0	0	1.4554	1.45591
303.2	589.3	2	15	0	2	0	2	0	0	0	0	0	0	0	0	0	0	0	1	0	0	6	0	0	0	0	0	0	2	0	0	3	0	0	0	1	1	1.4476	1.44996
288.15	589.3	2	3	0	0	0	0	0	0	0	0	0	0	0	0	0	0	0	1	2	0	0	0	0	0	0	0	0	0	4	0	0	0	0	0	1	0	1.4862	1.4938
333.15	589.3	1	3	0	2	0	0	0	0	1	0	0	0	0	0	0	0	0	1	0	0	6	0	0	0	0	0	0	2	0	0	5	0	0	0	0	1	1.4353	1.43313
343.15	589.3	2	3	0	2	0	0	0	0	1	0	0	0	0	0	0	0	0	1	0	0	6	0	0	0	0	0	0	2	4	0	0	0	0	0	1	0	1.4138	1.41148
308	633	4	5	0	0	0	0	0	0	1	0	0	0	0	0	0	0	0	0	0	0	0	0	0	0	0	0	0	1	0	0	6	3	0	0	1	1	1.5092	1.50897
328.15	589.3	4	23	0	0	0	0	0	0	0	0	0	1	0	0	0	0	1	0	0	0	0	0	0	0	0	0	0	0	0	0	0	0	0	0	0	0	1.4339	1.43237
298.15	589.3	2	16	0	0	0	0	0	0	2	0	0	0	0	0	0	0	0	0	1	0	0	0	0	0	0	0	0	1	0	0	3	0	0	0	1	1	1.48791	1.48176
333.15	589.3	2	1	0	0	0	0	0	0	0	0	0	0	0	0	0	0	0	0	0	0	4	0	0	0	0	1	0	0	0	0	3	0	0	0	1	1	1.3989	1.40636
333.15	589.3	1	2	0	4	0	0	0	1	1	0	0	0	0	0	0	0	0	0	0	0	9	0	0	0	0	0	0	1	0	0	3	0	0	0	1	1	1.38727	1.38742
318.15	589.3	3	10	0	0	0	0	0	0	2	0	0	0	0	0	0	0	0	0	0	0	0	0	0	0	0	0	0	1	0	0	3	0	0	0	1	1	1.4645	1.46638
298.15	589.3	1	4	0	0	0	0	0	0	0	0	0	0	0	0	0	0	0	1	2	0	0	0	0	0	0	0	0	0	0	0	5	0	0	0	0	1	1.53	1.52963
338.15	589.3	2	3	0	0	0	0	0	0	0	0	0	0	0	0	0	0	0	0	1	0	0	0	0	0	0	0	1	0	0	0	3	0	0	0	1	1	1.52707	1.52692
343.15	589.3	1	3	0	0	0	0	0	0	0	0	0	0	0	0	0	0	0	0	0	0	4	0	0	0	0	1	0	0	0	0	5	0	0	0	0	1	1.4341	1.43361
298.15	589.3	2	7	0	0	0	0	0	0	0	0	0	0	0	0	0	0	0	0	0	0	0	1	0	0	0	0	0	0	0	0	3	0	0	0	1	1	1.50987	1.50595
303.15	656.3	2	2	0	2	0	0	0	0	0	0	0	0	0	0	0	0	0	1	0	0	6	0	0	0	0	0	0	2	0	0	3	0	0	0	1	1	1.421	1.42036
308.15	589.3	1	11	0	0	0	0	0	0	0	0	0	0	0	0	0	0	0	0	1	0	0	0	1	0	0	0	0	0	0	0	3	0	0	0	1	1	1.50786	1.50922
333.15	589.3	1	3	0	0	0	0	0	0	0	0	0	0	0	0	0	0	0	0	0	0	4	0	0	0	0	1	0	0	0	0	5	0	0	0	0	1	1.4366	1.43715
308.15	589.3	1	9	0	0	0	0	0	1	0	0	0	0	0	0	0	0	0	0	0	0	0	1	0	0	0	0	0	0	0	0	3	0	0	0	1	1	1.5093	1.50851
318.15	589.3	2	5	0	2	0	0	0	0	0	0	0	0	0	0	0	0	0	1	0	0	6	0	0	0	0	0	0	2	0	0	3	0	0	0	1	1	1.42414	1.42313
308.15	589.3	3	2	0	2	0	0	0	0	0	0	0	0	0	0	0	0	0	1	0	0	6	0	0	0	0	0	1	2	0	0	0	0	0	0	0	0	1.42026	1.42008
313.15	589.3	2	5	0	1	0	0	0	0	1	0	0	0	0	0	0	0	0	0	0	0	3	0	0	0	0	0	0	1	0	0	3	0	0	0	1	1	1.43633	1.43906
308.15	589.3	5	28	0	0	0	0	0	0	1	0	0	0	0	0	0	0	0	0	0	0	0	0	0	0	1	0	0	1	0	0	0	0	0	0	0	0	1.47025	1.47127
323.15	589.3	1	7	0	0	0	0	0	1	0	0	0	0	0	0	0	0	0	0	0	0	0	1	0	0	0	0	0	0	0	0	3	0	0	0	1	1	1.5037	1.50488
335.65	589.3	2	1	0	2	0	0	0	0	0	0	0	0	0	0	0	0	0	1	0	0	6	0	0	0	0	0	0	2	0	0	4	1	0	0	0	1	1.43691	1.43464
333.15	589.3	1	1	0	0	0	0	0	0	0	0	0	0	0	0	0	0	0	1	0	0	2	0	0	0	0	0	0	2	0	0	5	0	0	0	1	0	1.46032	1.46189
303.15	589.3	2	7	0	0	0	0	0	0	0	0	0	0	0	0	0	0	0	0	0	0	4	0	0	0	0	1	0	0	0	0	3	0	0	0	1	1	1.4302	1.43021
323.15	589.3	3	3	0	0	0	0	0	0	0	0	0	1	0	0	0	0	0	0	0	0	0	0	0	0	0	0	0	0	0	0	3	0	0	0	1	1	1.4807	1.48274
343.15	589.3	2	5	0	0	0	0	0	0	0	0	0	0	0	0	0	0	0	0	0	0	4	0	0	0	0	1	0	0	0	0	3	0	0	0	1	1	1.417	1.41528
297	589.3	2	3	0	0	0	0	0	0	0	0	0	0	0	0	0	0	0	0	0	0	0	0	0	0	0	0	0	0	0	0	5	0	0	0	2	3	1.521	1.52075
338.15	589.3	4	23	0	0	0	0	0	0	0	0	0	1	0	0	0	0	1	0	0	0	0	0	0	0	0	0	0	0	0	0	0	0	0	0	0	0	1.43	1.43041
343.15	589.3	2	7	0	2	0	0	0	0	0	0	0	0	0	0	0	0	0	2	0	0	6	0	0	0	0	0	0	2	0	0	0	0	0	0	0	0	1.4085	1.41098
333.15	589.3	3	4	0	0	0	0	0	0	0	0	0	1	0	0	0	0	0	0	0	0	0	0	0	0	0	0	0	0	0	0	3	0	0	0	1	1	1.4764	1.47944
300.65	589.3	1	2	0	0	0	0	0	0	0	0	0	0	0	0	0	0	0	0	0	0	4	0	0	0	0	1	0	0	0	0	5	0	0	0	0	1	1.44389	1.44318
303.15	589.3	2	5	0	0	0	0	0	0	0	0	0	0	0	0	0	0	0	0	0	0	4	0	0	0	0	1	0	0	0	0	3	0	0	0	1	1	1.4255	1.42592
293.2	589.3	2	1	0	1	0	0	0	0	1	0	0	0	0	0	0	0	0	0	0	0	3	0	0	0	0	0	0	1	0	0	3	0	0	0	1	1	1.4338	1.43574
298.15	589.3	3	1	1	0	0	0	0	0	0	0	0	1	0	0	1	0	0	0	0	0	0	0	0	0	0	0	0	0	0	0	3	0	0	0	1	1	1.51223	1.50836
293.15	589.3	4	4	0	2	0	0	0	0	0	0	0	0	0	0	0	0	0	2	0	0	6	0	0	0	0	0	0	2	0	0	0	0	0	0	0	0	1.4147	1.41631
298.15	589.3	4	28	0	0	0	0	0	0	0	0	0	0	0	0	0	0	0	0	0	0	0	1	0	0	1	0	0	0	0	0	0	0	0	0	0	0	1.48309	1.4815
298.15	589.3	3	1	0	0	0	0	0	0	2	0	0	0	0	0	0	0	0	0	0	0	0	0	0	0	0	0	0	1	0	0	3	0	0	0	1	1	1.48125	1.47999
303.15	589.3	2	3	0	0	0	0	0	0	0	0	0	0	0	0	0	0	0	0	0	0	0	0	1	0	0	0	0	0	0	0	3	0	0	0	1	1	1.54445	1.54203
363.15	589.3	2	7	0	0	0	0	0	0	0	0	0	0	0	0	0	0	0	0	0	0	4	0	0	0	0	1	0	0	0	0	3	0	0	0	1	1	1.4142	1.41477
333.15	589.3	4	9	0	2	0	0	0	0	0	0	0	0	0	0	0	0	0	1	0	0	6	0	0	0	1	0	0	2	0	0	0	0	0	0	0	0	1.4255	1.42494
323.15	589.3	3	3	1	0	0	0	0	2	0	0	0	1	0	0	1	0	0	1	0	0	0	0	0	0	0	0	0	0	0	0	0	0	0	0	0	0	1.5382	1.53842
333.15	589.3	5	28	0	0	0	0	0	0	1	0	0	0	0	0	0	0	0	0	0	0	0	0	0	0	1	0	0	1	0	0	0	0	0	0	0	0	1.46217	1.46256
293.15	589.3	3	3	0	0	0	0	0	1	0	0	0	1	0	0	1	0	0	1	0	0	0	0	0	0	0	0	0	0	0	0	0	0	0	0	0	0	1.5238	1.52393
313.15	589.3	3	10	0	0	0	0	0	0	2	0	0	0	0	0	0	0	0	0	0	0	0	0	0	0	0	0	0	1	0	0	3	0	0	0	1	1	1.4621	1.46673
313.15	589.3	2	5	0	0	0	0	0	0	0	0	0	0	0	0	0	0	0	0	0	0	6	0	0	0	1	0	0	0	0	0	3	0	0	0	1	1	1.41364	1.41458
338.15	589.3	3	2	0	0	0	0	0	0	2	0	0	0	0	0	0	0	0	0	0	0	0	0	0	0	0	0	0	1	0	0	3	0	0	0	1	1	1.4685	1.4686
308.15	589.3	2	3	0	0	0	0	0	0	0	0	0	0	0	0	0	0	0	0	0	0	4	0	0	0	0	1	0	0	0	0	3	0	0	0	1	1	1.41764	1.41862
288.15	589.3	4	28	0	0	0	0	0	0	0	0	0	0	0	0	0	0	0	0	0	0	0	1	0	0	1	0	0	0	0	0	0	0	0	0	0	0	1.48501	1.48492
333.15	589.3	3	3	0	2	0	0	0	0	0	0	0	0	0	0	0	0	0	1	0	0	6	0	0	0	0	0	1	2	0	0	0	0	0	0	0	0	1.4161	1.41704
318.15	589.3	5	18	3	0	0	0	0	0	3	2	0	0	0	0	0	0	0	0	1	0	0	0	0	0	0	0	0	1	0	0	3	0	0	0	1	1	1.47447	1.47488
328.15	589.3	2	4	0	0	0	0	0	0	0	0	0	0	0	0	0	0	0	0	0	0	4	0	0	0	0	1	0	0	0	0	3	0	0	0	1	1	1.4175	1.41485
333.15	589.3	2	5	0	2	0	0	0	0	0	0	0	0	0	0	0	0	0	1	0	0	6	0	0	0	0	0	0	2	0	0	3	0	0	0	1	1	1.41946	1.42102
328.15	589.3	3	7	1	1	0	0	0	5	1	0	0	0	0	0	0	0	1	1	0	0	0	0	0	0	0	0	0	1	0	0	0	0	0	0	0	0	1.50884	1.50642
318.15	589.3	4	2	0	2	0	0	0	0	0	0	0	0	0	0	0	0	0	2	0	0	6	0	0	0	0	0	0	2	0	0	0	0	0	0	0	0	1.3996	1.40147
313.15	589.3	2	1	0	1	0	0	0	0	0	0	0	0	0	0	0	0	0	0	3	0	0	0	0	0	0	0	0	0	0	0	3	0	0	0	1	1	1.50765	1.50499
298.15	589.3	2	5	0	0	0	0	0	0	0	0	0	0	0	0	0	0	0	0	0	0	4	0	0	0	0	1	0	0	0	0	3	0	0	0	1	1	1.427	1.42785
318.15	589.3	5	2	2	0	0	0	0	0	0	1	0	1	0	0	0	0	1	0	0	0	0	0	0	0	0	0	0	0	4	0	0	0	1	0	1	0	1.4814	1.48039
313.15	589.3	2	3	0	0	0	0	0	0	0	0	0	0	0	0	0	0	0	0	1	0	0	0	0	0	0	0	1	0	0	0	3	0	0	0	1	1	1.53472	1.5342
288.15	589.3	3	1	1	0	0	0	0	1	0	0	0	1	0	0	0	0	0	0	0	0	0	0	0	0	0	0	0	0	0	0	3	0	0	0	1	1	1.5026	1.50279
298.15	589.3	2	1	0	2	0	0	0	0	0	0	0	0	0	0	0	0	0	1	0	0	6	0	0	0	0	0	0	2	0	0	3	0	0	0	1	1	1.42286	1.42394
297.743	632.8	2	7	0	0	0	0	0	0	0	0	0	0	0	0	0	0	0	0	0	0	4	0	0	0	0	1	0	0	0	0	3	0	0	0	1	1	1.4319	1.43263
348.15	589.3	4	18	0	0	0	0	0	2	1	0	0	0	0	0	0	0	0	1	0	0	0	0	0	0	1	0	0	1	0	0	0	0	0	0	0	0	1.48142	1.48108
313.15	589.3	2	7	0	0	0	0	0	0	0	0	0	0	0	0	0	0	0	0	0	0	4	0	0	0	0	1	0	0	0	0	3	0	0	0	1	1	1.42772	1.42628
313.15	589.3	1	0	0	0	0	0	0	1	1	0	0	0	0	0	0	0	0	0	0	0	0	0	0	0	0	0	0	1	0	0	3	0	0	1	0	1	1.49174	1.48973
283.15	589.3	2	3	0	0	0	0	0	0	0	0	0	0	0	0	0	0	0	0	0	0	6	0	0	0	1	0	0	0	0	0	3	0	0	0	1	1	1.41332	1.41453
303.15	822.7	2	5	0	0	0	0	0	0	0	0	0	0	0	0	0	0	0	0	0	0	4	0	0	0	0	1	0	0	0	0	3	0	0	0	1	1	1.4203	1.42031
323.15	589.3	4	19	0	0	0	0	0	0	0	0	0	1	0	0	0	0	1	0	0	0	0	0	0	0	0	0	0	0	0	0	0	0	0	0	0	0	1.4315	1.43353
313.13	589.3	2	3	0	2	0	0	0	0	0	0	0	0	0	0	0	0	0	1	0	0	6	0	0	0	0	0	0	2	0	0	3	0	0	0	1	1	1.4215	1.42181
299.314	632.8	2	7	0	0	0	0	0	0	0	0	0	0	0	0	0	0	0	0	0	0	4	0	0	0	0	1	0	0	0	0	3	0	0	0	1	1	1.4315	1.43073
298.15	589.3	2	5	0	0	0	0	0	0	0	0	0	0	0	0	0	0	0	1	2	0	0	0	0	0	0	0	0	0	0	0	3	0	0	0	1	1	1.50419	1.50776
298.15	589.3	1	1	0	0	0	0	0	0	0	0	0	0	0	0	0	0	0	1	2	0	0	0	0	0	0	0	0	0	0	0	5	0	0	0	0	1	1.5463	1.54079
293.15	589.3	1	2	1	0	0	0	0	2	0	0	0	1	0	0	0	1	0	0	0	0	0	0	0	0	0	0	0	0	0	0	0	0	0	0	0	0	1.4386	1.45729
313.15	656.3	2	2	0	0	0	0	0	0	0	0	0	0	0	0	0	0	0	0	0	0	4	0	0	0	0	1	0	0	0	0	3	0	0	0	1	1	1.4113	1.41207
313.15	430.1	2	2	0	0	0	0	0	0	0	0	0	0	0	0	0	0	0	0	0	0	4	0	0	0	0	1	0	0	0	0	3	0	0	0	1	1	1.4242	1.42475
343.15	589.3	1	2	0	2	0	0	0	0	1	0	0	0	0	0	0	0	0	1	0	0	6	0	0	0	0	0	0	2	0	0	5	0	0	0	0	1	1.4314	1.42985
303.15	589.3	1	5	0	2	0	0	0	0	1	0	0	0	0	0	0	0	0	1	1	0	6	0	0	0	0	0	0	2	0	0	3	0	0	0	1	1	1.441	1.43616
313.15	589.3	2	1	0	0	0	0	0	0	0	0	0	0	0	0	0	0	0	0	4	0	0	0	0	0	0	1	0	0	0	0	3	0	0	0	1	1	1.44252	1.44262
288.15	589.3	1	3	0	0	0	0	0	0	0	0	0	0	0	0	0	0	0	0	0	0	4	0	0	0	0	1	0	0	0	0	5	0	0	0	0	1	1.4483	1.44704
313.15	589.3	4	7	0	2	0	0	0	0	0	0	0	0	0	0	0	0	0	2	0	0	6	0	0	0	0	0	0	2	0	0	0	0	0	0	0	0	1.4203	1.41981
298.15	589.3	3	1	1	0	0	0	0	0	0	0	0	1	0	0	1	0	0	0	0	0	0	0	0	0	0	0	0	0	0	0	3	0	0	0	1	1	1.5041	1.50836
323.15	589.3	2	3	0	0	0	0	0	1	0	0	0	1	0	0	1	0	0	0	0	0	0	0	0	0	0	0	0	0	0	0	0	0	0	0	0	0	1.4464	1.44657
313.15	589.6	2	3	0	2	0	0	0	0	0	0	0	0	0	0	0	0	0	1	0	0	6	0	0	0	0	0	0	2	0	0	3	0	0	0	1	1	1.4219	1.42153
338.15	589.3	2	3	0	0	0	0	0	0	0	0	0	0	0	0	0	0	0	1	2	0	0	0	0	0	0	0	0	0	4	0	0	0	0	0	1	0	1.479	1.48227
308.15	486.1	2	5	0	0	0	0	0	0	0	0	0	0	0	0	0	0	0	0	0	0	4	0	0	0	0	1	0	0	0	0	3	0	0	0	1	1	1.4307	1.43037
308.15	589.3	1	2	0	0	0	0	0	0	0	0	0	0	0	0	0	0	0	0	0	0	4	0	0	0	0	1	0	0	0	0	5	0	0	0	0	1	1.4419	1.44168
308.15	589.3	2	1	0	0	0	0	0	0	0	0	0	0	0	0	0	0	0	0	0	0	4	0	0	0	0	1	0	0	0	0	3	0	0	0	1	1	1.4077	1.41028
288.37	589.3	2	1	0	0	0	0	0	0	0	0	0	0	0	0	0	0	0	1	2	0	0	0	0	0	0	0	0	0	0	0	3	0	0	0	1	1	1.51745	1.51585
318.15	589.3	1	2	0	2	0	0	0	1	0	0	0	0	0	0	0	0	0	1	0	0	6	0	0	0	0	0	0	2	0	0	3	0	0	0	1	1	1.4276	1.42405
298.15	589.3	3	3	0	0	0	0	0	0	0	0	0	1	0	0	0	0	0	0	0	0	0	0	0	0	0	0	0	0	4	0	0	0	0	0	1	0	1.46998	1.47431
303.15	589.3	2	7	0	0	0	0	0	0	0	0	0	0	0	0	0	0	0	0	0	0	0	1	0	0	0	0	0	0	0	0	3	0	0	0	1	1	1.50721	1.50585
303.15	589.3	4	5	1	0	0	0	0	0	0	1	0	1	0	0	0	0	1	0	0	0	0	0	0	0	0	0	0	0	4	0	0	0	1	0	1	0	1.483	1.48269
318.15	589.3	2	3	0	0	0	0	0	0	0	0	0	0	0	0	0	0	0	0	0	0	4	0	0	0	0	1	0	0	0	0	4	1	0	0	0	1	1.4422	1.44814
318.15	589.3	0	6	0	0	0	0	0	1	0	0	0	0	0	0	0	0	0	0	0	0	0	1	0	0	0	0	0	0	0	0	3	0	0	1	0	1	1.5028	1.50545
293.15	589.3	2	7	0	0	0	0	0	0	0	0	0	0	0	0	0	0	0	0	0	0	4	0	0	0	0	1	0	0	0	0	3	0	0	0	1	1	1.4325	1.43339
298.15	589.3	4	11	2	0	0	0	0	0	2	0	0	1	0	0	0	1	0	0	0	0	0	0	0	0	0	0	0	1	0	0	0	0	0	0	0	0	1.4512	1.45044
338.15	589.3	8	3	3	0	0	0	0	0	1	0	0	0	0	0	0	0	0	0	0	0	0	0	0	0	1	0	0	1	0	0	4	2	0	0	0	0	1.50537	1.50621
283	589.3	3	3	0	0	0	0	0	0	2	0	0	0	0	0	0	0	0	0	0	0	0	0	0	0	0	0	0	1	0	0	3	0	0	0	1	1	1.4831	1.48261
338.15	589.3	2	2	0	0	0	0	0	0	0	0	0	0	0	0	0	0	0	0	0	0	4	0	0	0	0	1	0	0	0	0	3	0	0	0	1	1	1.4075	1.40849
323.15	589.3	3	0	0	0	0	0	0	0	2	0	0	0	0	0	0	0	0	0	0	0	0	0	0	0	0	0	0	1	0	0	4	1	0	0	0	1	1.5062	1.50619
298.15	589.3	3	3	0	0	0	0	0	0	2	0	0	0	0	0	0	0	0	0	0	0	0	0	0	0	0	0	0	1	0	0	3	0	0	0	1	1	1.4782	1.47833
333.15	589.3	4	28	0	0	0	0	0	0	0	0	0	0	0	0	0	0	0	0	0	0	0	1	0	0	1	0	0	0	0	0	0	0	0	0	0	0	1.47029	1.4706
353.15	589.3	4	14	1	0	0	0	0	1	1	0	0	0	0	0	0	0	0	1	0	0	0	0	0	0	0	0	0	1	4	0	0	0	1	0	1	0	1.46984	1.47091
298.15	589.3	4	3	0	0	0	0	0	0	3	0	0	0	0	1	0	0	0	0	0	0	0	0	0	0	1	0	0	0	0	0	3	0	0	0	1	1	1.47304	1.47724
323.2	589.3	2	4	0	2	0	0	0	0	2	0	0	0	0	0	0	0	0	0	0	0	6	0	0	0	0	0	0	2	0	0	6	0	0	0	2	2	1.4363	1.43618
308.15	822.7	2	2	0	0	0	0	0	0	0	0	0	0	0	0	0	0	0	0	0	0	4	0	0	0	0	1	0	0	0	0	3	0	0	0	1	1	1.409	1.40916
335.65	589.3	1	1	0	1	0	0	0	0	1	0	0	0	0	0	0	0	0	0	0	0	3	0	0	0	0	0	0	1	0	0	5	0	0	0	0	1	1.44859	1.44905
313.15	589.3	2	3	0	0	0	0	0	0	0	0	0	0	0	0	0	0	0	1	2	0	0	0	0	0	0	0	0	0	0	0	3	0	0	0	1	1	1.50411	1.50406
343.15	589.3	2	2	0	2	0	0	0	0	1	0	0	0	0	0	0	0	0	1	0	0	6	0	0	0	0	0	0	2	0	0	3	0	0	0	1	1	1.4154	1.41288
313	589.3	2	7	0	0	0	0	0	0	1	1	0	0	0	0	0	0	0	1	2	0	0	0	0	0	0	0	0	0	0	0	3	0	0	0	1	1	1.501	1.50248
296	589.3	2	3	0	0	0	0	0	0	0	0	0	0	0	0	0	0	0	0	0	0	0	0	0	0	0	0	0	0	0	0	5	0	0	0	2	3	1.521	1.52075
318.15	589.3	3	2	0	2	0	0	0	0	0	0	0	0	0	0	0	0	0	1	0	0	6	0	0	0	0	0	1	2	0	0	0	0	0	0	0	0	1.4175	1.41689
335.65	589.3	1	2	0	0	0	0	0	0	0	0	0	0	0	0	0	0	0	0	0	0	4	0	0	0	0	1	0	0	0	0	5	0	0	0	0	1	1.43463	1.43468
333.15	589.3	1	2	0	2	0	0	0	0	1	0	0	0	0	0	0	0	0	1	0	0	6	0	0	0	0	0	0	2	0	0	5	0	0	0	0	1	1.4317	1.43262
283.15	589.3	2	3	0	1	0	0	0	0	0	0	0	0	0	0	0	0	0	0	3	0	0	0	0	0	0	0	0	0	0	0	3	0	0	0	1	1	1.51343	1.51135
313.15	589.3	2	7	0	2	0	0	0	0	0	0	0	0	0	0	0	0	0	2	0	0	6	0	0	0	0	0	0	2	0	0	0	0	0	0	0	0	1.41878	1.41935
300.1	589.3	1	1	0	0	0	0	0	1	1	0	0	0	0	0	0	1	0	0	0	0	0	0	0	0	0	0	0	1	0	0	0	0	0	0	0	0	1.4489	1.45022
293.15	589.3	2	3	0	2	0	0	0	0	0	0	0	0	0	0	0	0	0	1	0	0	6	0	0	0	0	0	0	2	5	0	0	0	0	0	1	0	1.43105	1.43009
308.15	589.3	4	5	0	2	0	0	0	0	0	0	0	0	0	0	0	0	0	1	0	0	6	0	0	0	0	0	0	2	0	0	2	3	0	0	0	1	1.45787	1.45912
318.15	589.3	3	3	0	0	0	0	0	0	2	0	0	0	0	0	0	0	0	0	0	0	0	0	0	0	0	0	0	1	0	0	3	0	0	0	1	1	1.474	1.47339
308.15	589.3	2	5	0	0	0	0	0	0	0	0	0	0	0	0	0	0	0	0	0	0	6	0	0	0	1	0	0	0	0	0	3	0	0	0	1	1	1.4148	1.4151
303.15	589.3	3	6	0	0	0	0	0	0	0	0	0	1	0	0	0	0	0	0	0	0	0	0	0	0	0	0	0	0	0	0	3	0	0	0	1	1	1.481	1.48504
318.15	486.1	2	1	0	0	0	0	0	0	0	0	0	0	0	0	0	0	0	0	0	0	4	0	0	0	0	1	0	0	0	0	3	0	0	0	1	1	1.412	1.41283
323.15	589.3	2	7	1	0	0	0	0	0	0	0	1	1	0	0	1	0	0	0	0	0	0	0	0	0	0	0	0	0	0	0	3	0	0	0	1	1	1.5077	1.50828
293	589.3	2	1	0	2	0	0	0	0	0	0	0	0	0	0	0	0	0	1	0	0	6	0	0	0	0	0	0	2	0	0	3	0	0	0	1	1	1.4232	1.42483
308.15	589.3	2	5	0	0	0	0	0	0	0	0	0	0	0	0	0	0	0	0	0	0	4	0	0	0	0	1	0	0	0	0	3	0	0	0	1	1	1.42791	1.42427
318.15	589.3	1	7	0	0	0	0	0	0	0	0	0	0	0	0	0	0	0	0	1	0	0	0	1	0	0	0	0	0	0	0	3	0	0	0	1	1	1.52822	1.5261
287.911	632.8	2	5	0	0	0	0	0	0	0	0	0	0	0	0	0	0	0	0	0	0	4	0	0	0	0	1	0	0	0	0	3	0	0	0	1	1	1.4294	1.42966
343.15	589.3	1	3	0	2	0	0	0	0	0	0	0	0	0	0	0	0	0	1	0	0	6	0	0	0	0	0	0	2	0	0	5	0	0	0	0	1	1.4294	1.43021
323.15	589.3	2	1	0	2	0	0	0	0	0	0	0	0	0	0	0	0	0	1	0	0	6	0	0	0	0	0	0	2	0	0	3	0	0	0	1	1	1.41555	1.41608
293.15	589.3	2	1	0	2	0	0	0	0	0	0	0	0	0	0	0	0	0	1	0	0	6	0	0	0	0	0	0	2	0	0	4	1	0	0	0	1	1.44529	1.4469
323.15	589.3	3	26	1	0	0	0	0	0	3	2	0	0	0	0	0	0	0	0	1	0	0	0	0	0	0	0	0	1	0	0	3	0	0	0	1	1	1.46909	1.47024
328.05	589.3	2	5	0	0	0	0	0	0	0	0	0	0	0	0	0	0	0	0	0	0	4	0	0	0	0	1	0	0	0	0	3	0	0	0	1	1	1.42232	1.41906
323.15	589.3	0	6	0	4	0	0	0	0	0	2	0	0	0	0	2	0	0	2	0	0	12	0	0	0	0	0	0	4	0	0	6	0	0	0	2	2	1.4477	1.44793
333.15	589.3	2	1	0	1	0	0	0	0	0	0	0	0	0	0	0	0	0	0	3	0	0	0	0	0	0	0	0	0	0	0	3	0	0	0	1	1	1.49949	1.4986
328.15	589.3	2	7	0	0	0	0	0	0	0	0	0	0	0	0	0	0	0	0	0	0	0	1	0	0	0	0	0	0	0	0	3	0	0	0	1	1	1.49816	1.49739
313.15	589.3	1	4	0	1	0	0	0	0	0	0	0	1	0	0	0	0	0	0	0	0	3	0	0	0	0	0	0	0	0	0	5	0	0	0	0	1	1.4895	1.48943
353.15	589.3	2	3	0	1	0	0	0	0	0	0	0	0	0	0	0	0	0	0	3	0	0	0	0	0	0	0	0	0	0	0	3	0	0	0	1	1	1.48809	1.48839
308.15	589.3	2	5	0	2	0	0	0	0	0	0	0	0	0	0	0	0	0	1	0	0	6	0	0	0	0	0	0	2	0	0	3	0	0	0	1	1	1.4294	1.42605
313	589.3	3	2	0	0	0	0	0	0	2	0	0	0	0	0	0	0	0	0	0	0	0	0	0	0	0	0	0	1	0	0	3	0	0	0	1	1	1.4745	1.47488
293.15	589.3	2	6	0	0	0	0	0	0	0	0	0	0	0	0	0	0	0	0	0	0	6	0	0	0	1	0	0	0	0	0	3	0	0	0	1	1	1.42172	1.42282
298.1	589.3	2	4	0	2	0	0	0	0	2	0	0	0	0	0	0	0	0	0	0	0	6	0	0	0	0	0	0	2	0	0	6	0	0	0	2	2	1.44245	1.44322
283.15	589.3	2	3	0	2	0	0	0	0	1	0	0	0	0	0	0	0	0	1	0	0	6	0	0	0	0	0	0	2	0	0	3	0	0	0	1	1	1.4331	1.43009
323.15	656.3	2	5	0	0	0	0	0	0	0	0	0	0	0	0	0	0	0	0	0	0	4	0	0	0	0	1	0	0	0	0	3	0	0	0	1	1	1.4184	1.41853
283.15	589.3	4	1	0	0	0	0	0	0	0	0	1	0	0	0	0	0	0	1	0	0	0	0	0	0	0	0	0	0	0	0	0	0	0	0	0	0	1.42303	1.42294
303.15	589.3	2	3	0	0	0	0	0	0	0	0	0	0	0	0	0	0	0	0	0	0	6	0	0	0	1	0	0	0	0	0	3	0	0	0	1	1	1.4085	1.40824
283.15	589.3	5	9	0	0	0	0	0	0	2	0	0	0	0	0	0	0	0	0	0	0	0	0	0	0	1	0	0	1	0	0	0	0	0	0	0	0	1.4782	1.47808
318.15	589.3	4	2	1	0	0	0	0	0	0	1	0	1	0	0	0	0	1	0	0	0	0	0	0	0	0	0	0	0	4	0	0	0	1	0	1	0	1.4815	1.4806
338.15	589.3	2	3	0	0	0	0	0	0	0	0	0	0	0	0	0	0	0	0	0	0	4	0	0	0	0	1	0	0	0	0	3	0	0	0	1	1	1.4098	1.41061
313.2	589.3	4	3	0	0	0	0	0	0	3	0	0	0	0	1	0	0	0	0	0	0	0	0	0	0	1	0	0	0	0	0	3	0	0	0	1	1	1.4691	1.47341
288.15	589.3	4	14	1	0	0	0	0	1	1	0	0	0	0	0	0	0	1	0	0	0	0	0	0	0	1	0	0	1	5	1	0	0	0	0	0	0	1.49654	1.4955
293	589.3	2	6	0	0	0	0	0	0	1	1	0	0	0	0	0	0	0	1	2	0	0	0	0	0	0	0	0	0	0	0	3	0	0	0	1	1	1.514	1.51453
303.15	589.3	4	5	0	2	0	0	0	0	0	0	0	0	0	0	0	0	0	1	0	0	6	0	0	0	0	0	0	2	0	0	2	3	0	0	0	1	1.45947	1.45909
308.15	589.3	3	1	0	0	0	0	0	0	0	0	0	1	0	0	0	0	0	0	0	0	0	0	0	0	0	0	0	0	0	0	3	0	0	0	1	1	1.49693	1.49463
323.15	589.3	3	2	0	0	0	0	0	0	2	0	0	0	0	0	0	0	0	0	0	0	0	0	0	0	0	0	0	1	0	0	4	1	0	0	0	1	1.49965	1.50041
298.15	589.3	6	12	0	0	0	0	0	0	3	0	0	0	0	1	0	0	0	0	0	0	0	0	0	0	2	0	0	0	0	0	0	0	0	0	0	0	1.46618	1.46608
298.15	589.3	3	3	0	0	0	0	0	0	2	0	0	0	0	0	0	0	0	0	0	0	0	0	0	0	0	0	0	1	0	0	3	0	0	0	1	1	1.47948	1.47833
298.15	589.3	3	1	1	2	0	0	0	0	0	0	0	0	0	0	0	0	0	1	0	0	6	0	0	0	0	0	0	2	0	0	3	0	0	0	1	1	1.42699	1.42887
293.15	589.3	2	3	0	2	0	0	0	0	0	0	0	0	0	0	0	0	0	1	0	0	6	0	0	0	0	0	0	2	0	0	3	0	0	0	1	1	1.42853	1.42757
318.15	589.3	2	2	0	2	0	0	0	0	0	0	0	0	0	0	0	0	0	1	0	0	6	0	0	0	0	0	0	2	0	0	4	1	0	0	0	1	1.43862	1.44021
338.15	589.3	4	16	0	0	0	0	0	0	0	0	0	0	0	0	0	0	0	0	0	0	0	1	0	0	1	0	0	0	0	0	0	0	0	0	0	0	1.48104	1.47901
353.15	589.3	2	5	0	0	0	0	0	0	0	0	0	0	0	0	0	0	0	0	4	0	0	0	0	0	0	1	0	0	0	0	3	0	0	0	1	1	1.43437	1.43377
343.2	589.3	2	13	0	2	0	4	0	0	0	0	0	0	0	0	0	0	0	1	0	0	6	0	0	0	0	0	0	2	0	0	3	0	0	0	1	1	1.4517	1.4514
328.15	589.3	3	5	0	0	0	0	0	0	0	0	0	1	0	0	0	0	0	0	0	0	0	0	0	0	0	0	0	0	0	0	3	0	0	0	1	1	1.4774	1.47967
298.15	589.3	2	3	0	0	0	0	0	0	0	0	0	0	0	0	0	0	0	0	0	0	4	0	0	0	0	1	0	0	0	0	4	1	0	0	0	1	1.452	1.45166
323.15	589.3	3	4	1	0	0	0	0	1	0	0	0	1	0	0	0	0	0	0	0	0	0	0	0	0	0	0	0	0	0	0	3	0	0	0	1	1	1.485	1.48557
293.1	589.3	2	5	0	0	0	0	0	0	0	0	0	0	0	0	0	0	0	0	0	0	6	0	0	0	1	0	0	0	0	0	3	0	0	0	1	1	1.4176	1.41901
318.15	589.6	2	2	0	0	0	0	0	0	0	0	0	0	0	0	0	0	0	0	0	0	4	0	0	0	0	1	0	0	0	0	3	0	0	0	1	1	1.4122	1.41144
300.1	589.3	2	1	1	0	0	0	0	1	0	0	0	1	0	0	0	1	0	0	0	0	0	0	0	0	0	0	0	0	0	0	0	0	0	0	0	0	1.4581	1.45508
293.15	589.3	2	0	0	0	0	0	0	0	2	0	0	0	0	0	0	0	0	0	0	0	0	0	0	0	0	0	0	1	0	0	5	0	0	0	0	1	1.51431	1.51334
313.15	589.3	5	11	3	0	0	0	0	0	3	1	0	0	0	0	0	1	0	0	0	0	0	0	0	0	0	0	0	1	0	0	0	0	0	0	0	0	1.4483	1.45044
338.44	589.3	3	1	0	0	0	0	0	0	1	0	0	0	0	0	0	0	0	0	0	0	0	0	0	0	0	0	0	1	0	0	7	2	0	0	1	1	1.53409	1.53451
293.15	589.3	1	2	0	0	0	0	0	0	0	0	0	0	0	0	0	0	0	0	0	0	4	0	0	0	0	1	0	0	0	0	5	0	0	0	0	1	1.44588	1.44544
308.15	589.3	3	1	1	2	0	0	0	0	0	0	0	0	0	0	0	0	0	1	0	0	6	0	0	0	0	0	0	2	0	0	3	0	0	0	1	1	1.42387	1.42393
313.15	656.3	2	7	0	0	0	0	0	0	0	0	0	0	0	0	0	0	0	0	0	0	4	0	0	0	0	1	0	0	0	0	3	0	0	0	1	1	1.4262	1.42628
298.15	589.3	2	3	0	0	0	0	0	0	0	0	0	1	0	0	0	1	0	0	0	0	0	0	0	0	0	0	0	0	0	0	0	0	0	0	0	0	1.4426	1.44259
318.15	589.3	2	3	0	0	0	0	0	0	0	0	0	0	0	0	0	0	0	1	2	0	0	0	0	0	0	0	0	0	4	0	0	0	0	0	1	0	1.49099	1.48949
333.15	589.3	2	4	0	2	0	0	0	0	1	0	0	0	0	0	0	0	0	1	0	0	6	0	0	0	0	0	0	2	0	0	3	0	0	0	1	1	1.4177	1.41667
293.15	589.3	4	11	2	0	0	0	0	0	2	0	0	1	0	0	0	1	0	0	0	0	0	0	0	0	0	0	0	1	0	0	0	0	0	0	0	0	1.4525	1.45243
313.15	589.3	5	18	3	0	0	0	0	0	3	2	0	0	0	0	0	0	0	0	1	0	0	0	0	0	0	0	0	1	0	0	3	0	0	0	1	1	1.4758	1.47591
318.15	822.7	2	3	0	2	0	0	0	0	0	0	0	0	0	0	0	0	0	1	0	0	6	0	0	0	0	0	0	2	0	0	3	0	0	0	1	1	1.4149	1.41533
283.15	589.3	1	1	0	2	0	0	0	0	1	0	0	0	0	0	0	0	0	1	0	0	6	0	0	0	0	0	0	2	0	0	5	0	0	0	0	1	1.4454	1.44491
315.65	589.3	1	1	0	1	0	0	0	0	1	0	0	0	0	0	0	0	0	0	0	0	3	0	0	0	0	0	0	1	0	0	5	0	0	0	0	1	1.45415	1.45681
283.15	589.3	2	2	0	2	0	0	0	0	1	0	0	0	0	0	0	0	0	1	0	0	6	0	0	0	0	0	0	2	4	0	0	0	0	0	1	0	1.421	1.42443
298.15	589.3	2	0	0	0	0	0	0	0	2	0	0	0	0	0	0	0	0	0	0	0	0	0	0	0	0	0	0	1	0	0	5	0	0	0	0	1	1.51296	1.51258
323.15	589.3	1	7	0	0	0	0	0	0	0	0	0	0	0	0	0	0	0	0	1	0	0	0	1	0	0	0	0	0	0	0	3	0	0	0	1	1	1.52354	1.52451
288.15	589.3	2	3	0	0	0	0	0	0	0	0	0	0	0	0	0	0	0	1	2	0	0	0	0	0	0	0	0	0	4	0	0	0	0	0	1	0	1.49968	1.4938
293.15	589.3	2	5	0	0	0	0	0	0	0	0	0	0	0	0	0	0	0	0	0	0	0	0	1	0	0	0	0	0	0	0	3	0	0	0	1	1	1.5268	1.52069
303.15	589.3	5	3	2	0	0	0	0	0	0	1	0	1	0	0	0	0	1	0	0	0	0	0	0	0	0	0	0	0	4	0	0	0	1	0	1	0	1.4847	1.48366
313.15	822.7	2	3	0	1	0	0	0	0	1	0	0	0	0	0	0	0	0	0	0	0	3	0	0	0	0	0	0	1	0	0	3	0	0	0	1	1	1.4268	1.42766
303.15	589.3	3	2	0	0	0	0	0	0	2	0	0	0	0	0	0	0	0	0	0	0	0	0	0	0	0	0	0	1	0	0	3	0	0	0	1	1	1.4733	1.47669
353	589.3	3	3	0	0	0	0	0	0	2	0	0	0	0	0	0	0	0	0	0	0	0	0	0	0	0	0	0	1	0	0	3	0	0	0	1	1	1.465	1.46417
298.15	589.3	2	3	0	0	0	0	0	0	0	0	0	0	0	0	0	0	0	0	0	0	4	0	0	0	0	1	0	0	0	0	4	1	0	0	0	1	1.4474	1.45166
318.15	589.3	2	3	0	8	0	0	0	0	0	0	0	0	0	0	0	0	0	1	0	0	18	0	0	0	0	0	0	2	0	0	3	0	0	0	1	1	1.38222	1.38348
283.15	589.3	1	2	0	2	0	0	0	0	1	0	0	0	0	0	0	0	0	1	0	0	6	0	0	0	0	0	0	2	0	0	5	0	0	0	0	1	1.445	1.44619
343.15	589.3	2	1	0	4	0	0	0	0	0	0	0	1	0	0	0	0	0	0	0	0	9	0	0	0	0	0	0	0	0	0	4	1	0	0	0	1	1.40811	1.40758
338.15	589.3	2	7	0	2	0	0	0	0	0	0	0	0	0	0	0	0	0	2	0	0	6	0	0	0	0	0	0	2	0	0	0	0	0	0	0	0	1.41169	1.41287
328.15	589.3	2	5	0	0	0	0	0	0	0	0	0	0	0	0	0	0	0	0	0	0	0	1	0	0	0	0	0	0	0	0	3	0	0	0	1	1	1.50829	1.50477
313.15	589.3	4	2	0	1	1	1	0	0	1	1	0	0	0	0	0	0	1	0	0	0	0	0	0	0	0	0	0	1	0	0	3	0	0	0	1	1	1.49017	1.49185
328.15	589.3	2	3	0	0	0	0	0	0	0	0	0	0	0	0	0	0	0	0	0	0	6	0	0	0	1	0	0	0	0	0	3	0	0	0	1	1	1.40151	1.40365
328.15	589.3	2	7	0	0	0	0	0	0	0	0	0	0	0	0	0	0	0	0	0	0	4	0	0	0	0	1	0	0	0	0	4	1	0	0	0	1	1.4469	1.44819
298.15	589.3	2	3	0	0	0	0	0	1	1	0	0	0	0	0	0	0	0	0	0	0	0	0	0	0	0	0	0	1	0	0	3	0	0	0	1	1	1.5043	1.49998
308.15	589.3	2	7	0	0	0	0	0	0	0	0	0	0	0	0	0	0	0	0	0	0	0	1	0	0	0	0	0	0	0	0	3	0	0	0	1	1	1.50689	1.50532
298.1	589.3	2	5	0	2	0	0	0	0	0	0	0	0	0	0	0	0	0	1	0	0	6	0	0	0	0	0	0	2	4	0	0	0	0	0	1	0	1.425	1.42836
328.15	589.3	3	1	0	0	0	0	0	0	0	0	0	1	0	0	0	0	0	0	0	0	0	0	0	0	0	0	0	0	0	0	3	0	0	0	1	1	1.49266	1.48823
298.15	589.3	2	0	0	0	0	0	0	0	2	0	0	0	0	0	0	0	0	0	0	0	0	0	0	0	0	0	0	1	0	0	5	0	0	0	0	1	1.5134	1.51258
323.15	589.3	1	9	0	0	0	0	0	0	0	0	0	0	0	0	0	0	0	0	1	0	0	1	0	0	0	0	0	0	0	0	3	0	0	0	1	1	1.50317	1.50526
323	589.3	1	5	0	2	0	0	0	0	2	0	0	0	0	0	0	0	0	1	1	0	6	0	0	0	0	0	0	2	0	0	3	0	0	0	1	1	1.433	1.43466
328.15	589.3	2	3	0	1	0	0	0	0	1	0	0	0	0	0	0	0	0	0	0	0	3	0	0	0	0	0	0	1	0	0	3	0	0	0	1	1	1.42915	1.42955
323.15	589.3	4	25	0	0	0	0	0	0	0	0	0	1	0	0	0	0	1	0	0	0	0	0	0	0	0	0	0	0	0	0	0	0	0	0	0	0	1.4375	1.43794
338.15	589.3	3	10	0	0	0	0	0	0	2	0	0	0	0	0	0	0	0	0	0	0	0	0	0	0	0	0	0	1	0	0	3	0	0	0	1	1	1.45625	1.46063
343.15	589.3	3	2	0	0	0	0	0	1	0	0	0	1	0	0	0	0	0	1	0	0	0	0	0	0	0	0	0	0	3	1	0	0	0	1	0	0	1.5306	1.52822
288.15	589.3	2	0	0	0	0	0	0	0	2	0	0	0	0	0	0	0	0	0	0	0	0	0	0	0	0	0	0	1	0	0	5	0	0	0	0	1	1.51603	1.51434
323.15	589.3	4	18	0	0	0	0	0	2	1	0	0	0	0	0	0	0	0	2	0	0	0	0	0	0	0	0	0	1	0	0	0	0	0	0	0	0	1.48185	1.48136
318.15	589.3	2	1	0	2	0	0	0	0	0	0	0	0	0	0	0	0	0	1	0	0	6	0	0	0	0	0	0	2	0	0	3	0	0	0	1	1	1.4174	1.41698
328.15	589.3	2	1	0	2	0	0	0	0	0	0	0	0	0	0	0	0	0	1	0	0	6	0	0	0	0	0	0	2	0	0	4	1	0	0	0	1	1.43451	1.43767
328.15	589.3	2	7	0	2	0	0	0	0	0	0	0	0	0	0	0	0	0	2	0	0	6	0	0	0	0	0	0	2	0	0	0	0	0	0	0	0	1.41447	1.41564
318.15	589.3	1	7	0	0	0	0	0	1	0	0	0	1	0	0	0	0	0	0	1	0	0	0	0	0	0	0	0	1	0	0	7	2	0	0	1	1	1.51936	1.51857
298.15	589.3	5	4	2	0	0	0	0	0	0	1	0	1	0	0	0	0	1	0	0	0	0	0	0	0	0	0	0	0	4	0	0	0	1	0	1	0	1.4839	1.4845
298.15	589.3	2	5	0	1	0	0	0	0	1	0	0	0	0	0	0	0	0	0	0	0	3	0	0	0	0	0	0	1	0	0	3	0	0	0	1	1	1.4392	1.44321
328.15	589.3	2	5	0	0	0	0	0	0	0	0	0	0	0	0	0	0	0	1	2	0	0	0	0	0	0	0	0	0	0	0	3	0	0	0	1	1	1.4935	1.49545
288.15	589.3	4	4	0	2	0	0	0	0	0	0	0	0	0	0	0	0	0	2	0	0	6	0	0	0	0	0	0	2	0	0	0	0	0	0	0	0	1.416	1.41754
323.15	589.3	3	3	0	0	0	0	0	0	2	0	0	0	0	0	0	0	0	0	0	0	0	0	0	0	0	0	0	1	4	0	0	0	0	0	1	0	1.46661	1.46211
318.15	589.3	3	1	1	2	0	0	0	0	0	0	0	0	0	0	0	0	0	1	0	0	6	0	0	0	0	0	0	2	0	0	4	1	0	0	0	1	1.43951	1.44062
313.15	589.3	2	2	0	2	0	0	0	0	1	0	0	0	0	0	0	0	0	1	0	0	6	0	0	0	0	0	0	2	4	0	0	0	0	0	1	0	1.418	1.41783
298.14	633	2	3	0	0	0	0	0	0	0	0	0	0	0	0	0	0	0	0	0	0	4	0	0	0	0	1	0	0	0	0	3	0	0	0	1	1	1.4194	1.42035
338.15	589.3	1	2	0	4	0	0	0	1	1	0	0	0	0	0	0	0	0	0	0	0	9	0	0	0	0	0	0	1	0	0	3	0	0	0	1	1	1.386	1.38665
323.15	486.1	2	7	0	0	0	0	0	0	0	0	0	0	0	0	0	0	0	0	0	0	4	0	0	0	0	1	0	0	0	0	3	0	0	0	1	1	1.4314	1.42988
293.15	589.3	4	3	0	2	0	0	0	0	1	0	0	0	0	0	0	0	0	2	0	0	6	0	0	0	0	0	0	2	0	0	0	0	0	0	0	0	1.4136	1.41355
313.15	589.3	3	4	1	0	0	0	0	2	1	0	0	0	0	0	0	0	0	1	0	0	0	0	0	0	0	0	0	1	4	0	0	0	1	0	1	0	1.49658	1.49571
303.2	589.3	2	1	0	0	0	0	0	0	0	0	0	0	0	0	0	0	0	0	0	0	4	0	0	0	0	1	0	0	0	0	3	0	0	0	1	1	1.4098	1.41096
298.15	589.3	3	2	0	0	0	0	0	0	2	0	0	0	0	0	0	0	0	0	0	0	0	0	0	0	0	0	0	1	0	0	3	0	0	0	1	1	1.4791	1.47835
328.15	589.3	2	3	0	0	0	0	0	0	0	0	0	0	0	0	0	0	0	1	2	0	0	0	0	0	0	0	0	0	0	0	3	0	0	0	1	1	1.49915	1.49713
328.15	589.3	3	1	0	0	0	0	0	0	2	0	0	0	0	0	0	0	0	0	0	0	0	0	0	0	0	0	0	1	0	0	3	0	0	0	1	1	1.4702	1.47167
315.206	632.8	2	3	0	0	0	0	0	0	0	0	0	0	0	0	0	0	0	0	0	0	6	0	0	0	1	0	0	0	0	0	3	0	0	0	1	1	1.4038	1.40321
328.15	589.3	5	12	3	0	0	0	0	1	1	0	0	1	0	0	1	0	0	0	0	0	0	0	0	0	0	0	0	1	0	0	0	0	0	0	0	0	1.4438	1.44365
313.15	589.3	3	10	0	0	0	0	0	0	2	0	0	0	0	0	0	0	0	0	0	0	0	0	0	0	0	0	0	1	0	0	3	0	0	0	1	1	1.466	1.46673
308.15	589.3	2	3	0	1	0	0	0	0	1	0	0	0	0	0	0	0	0	0	0	0	3	0	0	0	0	0	0	1	0	0	3	0	0	0	1	1	1.4344	1.43414
308.15	589.3	3	2	0	0	0	0	0	0	2	0	0	0	0	0	0	0	0	0	0	0	0	0	0	0	0	0	0	1	0	0	3	0	0	0	1	1	1.4727	1.47565
323.15	589.3	2	3	0	2	0	0	0	0	0	0	0	0	0	0	0	0	0	1	0	0	6	0	0	0	0	0	0	2	0	0	4	1	0	0	0	1	1.4381	1.44013
288.15	589.3	2	7	0	0	0	0	0	0	0	0	0	0	0	0	0	0	0	0	0	0	0	1	0	0	0	0	0	0	0	0	3	0	0	0	1	1	1.5089	1.50579
353.15	589.3	3	3	0	2	0	0	0	0	0	0	0	0	0	0	0	0	0	1	0	0	6	0	0	0	0	0	1	2	0	0	0	0	0	0	0	0	1.41077	1.41152
333.15	589.3	2	3	0	0	0	0	0	0	0	0	0	0	0	0	0	0	0	0	0	0	4	0	0	0	0	1	0	0	0	0	3	0	0	0	1	1	1.414	1.41293
303.15	589.3	1	5	0	0	0	0	0	0	0	0	0	0	0	0	0	0	0	1	0	0	2	0	0	0	0	0	0	2	0	0	5	0	0	0	0	1	1.46948	1.47126
283.15	589.3	2	5	0	0	0	0	0	0	0	0	0	0	0	0	0	0	0	0	4	0	0	0	0	0	0	1	0	0	0	0	3	0	0	0	1	1	1.45779	1.45782
323.15	589.3	2	7	0	0	0	0	0	0	0	0	0	0	0	0	0	0	0	0	0	0	0	0	1	0	0	0	0	0	0	0	3	0	0	0	1	1	1.48842	1.49379
343.15	589.3	4	28	0	0	0	0	0	0	0	0	0	0	0	0	0	0	0	1	2	0	0	0	0	0	1	0	0	0	0	0	0	0	0	0	0	0	1.46848	1.46965
328.15	589.3	4	25	0	0	0	0	0	0	0	0	0	1	0	0	0	0	1	0	0	0	0	0	0	0	0	0	0	0	0	0	0	0	0	0	0	0	1.4353	1.43402
298.15	430.1	2	5	0	0	0	0	0	0	0	0	0	0	0	0	0	0	0	0	0	0	4	0	0	0	0	1	0	0	0	0	3	0	0	0	1	1	1.4386	1.43759
293.15	589.3	2	5	0	2	0	0	0	0	0	0	0	0	0	0	0	0	0	1	0	0	6	0	0	0	0	0	0	2	0	0	3	0	0	0	1	1	1.43169	1.43115
293.04	632.8	2	3	0	0	0	0	0	0	0	0	0	0	0	0	0	0	0	0	0	0	4	0	0	0	0	1	0	0	0	0	3	0	0	0	1	1	1.4212	1.42224
323.15	589.3	3	3	0	0	0	0	0	1	0	0	0	1	0	0	1	0	0	1	0	0	0	0	0	0	0	0	0	0	0	0	0	0	0	0	0	0	1.5171	1.51609
303.15	589.3	2	1	0	0	0	0	0	0	2	0	0	0	0	0	0	0	0	0	0	0	0	0	0	0	0	0	0	1	0	0	8	1	0	0	1	1	1.57672	1.57327
303.15	589.3	3	3	0	0	0	0	0	1	0	0	0	1	0	0	1	0	0	1	0	0	0	0	0	0	0	0	0	0	0	0	0	0	0	0	0	0	1.5213	1.5216
298.15	589.3	5	12	3	0	0	0	0	1	1	0	0	1	0	0	1	0	0	0	0	0	0	0	0	0	0	0	0	1	0	0	0	0	0	0	0	0	1.4538	1.45386
303.15	589.3	2	3	0	0	0	0	0	0	0	0	0	0	0	0	0	0	0	0	0	0	6	0	0	0	1	0	0	0	0	0	3	0	0	0	1	1	1.4073	1.40824
298.15	589.3	3	10	0	0	0	0	0	0	2	0	0	0	0	0	0	0	0	0	0	0	0	0	0	0	0	0	0	1	0	0	3	0	0	0	1	1	1.4699	1.4712
333.15	589.3	3	4	0	1	1	1	0	0	1	1	0	0	0	0	0	0	1	0	0	0	0	0	0	0	0	0	0	1	0	0	5	0	0	0	0	1	1.51068	1.51143
313.15	589.3	5	28	0	0	0	0	0	0	0	0	0	1	0	0	0	0	0	0	0	0	0	0	0	0	1	0	0	0	0	0	0	0	0	0	0	0	1.47674	1.46856
353.15	589.3	4	3	0	2	0	0	0	0	1	0	0	0	0	0	0	0	0	2	0	0	6	0	0	0	0	0	0	2	0	0	0	0	0	0	0	0	1.3972	1.39726
298.15	589.3	3	3	1	0	0	0	0	2	0	0	0	1	0	0	1	0	0	1	0	0	0	0	0	0	0	0	0	0	0	0	0	0	0	0	0	0	1.5429	1.53769
288.15	589.3	2	3	0	1	0	0	0	0	1	0	0	0	0	0	0	0	0	0	0	0	3	0	0	0	0	0	0	1	4	0	0	0	0	0	1	0	1.4353	1.43563
298.15	589.3	2	3	0	1	0	0	0	0	1	0	0	0	0	0	0	0	0	0	0	0	3	0	0	0	0	0	0	1	4	0	0	0	0	0	1	0	1.43287	1.43367
293.15	589.3	1	3	0	2	0	0	0	0	0	0	0	0	0	0	0	0	0	1	0	0	6	0	0	0	0	0	0	2	0	0	5	0	0	0	0	1	1.4444	1.44458
298.15	486.1	2	3	0	2	0	0	0	0	0	0	0	0	0	0	0	0	0	1	0	0	6	0	0	0	0	0	0	2	0	0	3	0	0	0	1	1	1.432	1.43092
293.15	589.3	2	9	0	0	0	0	0	0	0	0	0	0	0	0	0	0	0	0	4	0	0	0	0	0	0	1	0	0	0	0	3	0	0	0	1	1	1.4584	1.45717
323.15	589.3	4	28	0	0	0	0	0	0	0	0	0	0	0	0	0	0	0	0	0	0	0	0	1	0	1	0	0	0	0	0	0	0	0	0	0	0	1.48167	1.48062
305.65	589.3	3	10	0	0	0	0	0	0	2	0	0	0	0	0	0	0	0	0	0	0	0	0	0	0	0	0	0	1	0	0	3	0	0	0	1	1	1.46378	1.46748
320.65	589.3	1	3	0	1	0	0	0	0	1	0	0	0	0	0	0	0	0	0	0	0	3	0	0	0	0	0	0	1	0	0	5	0	0	0	0	1	1.45181	1.45354
298.15	589.3	1	2	0	2	0	0	0	0	1	0	0	0	0	0	0	0	0	1	0	0	6	0	0	0	0	0	0	2	0	0	5	0	0	0	0	1	1.4436	1.44314
303.15	589.3	2	3	0	0	0	0	0	0	0	0	0	0	0	0	0	0	0	0	0	0	0	0	0	1	0	0	0	0	0	0	3	0	0	0	1	1	1.568	1.56788
308.18	589.3	2	5	0	0	0	0	0	1	0	0	0	1	0	0	1	0	0	0	0	0	0	0	0	0	0	0	0	0	0	0	0	0	0	0	0	0	1.4508	1.44947
318.15	589.3	2	3	0	0	0	0	0	0	0	0	0	0	0	0	0	0	0	0	0	0	4	0	0	0	0	1	0	0	0	0	4	1	0	0	0	1	1.4464	1.44814
318.15	589.3	4	28	0	0	0	0	0	0	0	0	0	0	0	0	0	0	0	0	0	0	0	1	0	0	1	0	0	0	0	0	0	0	0	0	0	0	1.47467	1.47618
318.15	430.1	2	1	0	1	0	0	0	0	1	0	0	0	0	0	0	0	0	0	0	0	3	0	0	0	0	0	0	1	0	0	3	0	0	0	1	1	1.4393	1.43907
303.15	589.3	1	9	0	2	0	0	0	0	0	0	0	0	0	0	0	0	0	1	0	0	6	0	0	0	0	0	0	2	0	0	5	0	0	0	0	1	1.44703	1.44728
353.15	589.3	4	28	0	0	0	0	0	0	0	0	0	0	0	0	0	0	0	0	0	0	0	0	1	0	1	0	0	0	0	0	0	0	0	0	0	0	1.47035	1.47091
318.15	589.3	3	3	0	0	0	0	0	0	0	0	0	1	0	0	0	0	0	0	0	0	0	0	0	0	0	0	0	0	0	0	3	0	0	0	1	1	1.48297	1.48509
323.15	589.3	2	1	0	2	0	0	0	0	1	0	0	0	0	0	0	0	0	1	0	0	6	0	0	0	0	0	0	2	0	0	3	0	0	0	1	1	1.4193	1.41687
288.15	589.3	2	7	0	0	0	0	0	0	0	0	0	0	0	0	0	0	0	0	0	0	4	0	0	0	0	1	0	0	0	0	3	0	0	0	1	1	1.435	1.43383
288.15	589.3	2	3	0	2	0	0	0	0	0	0	0	0	0	0	0	0	0	1	0	0	6	0	0	0	0	0	0	2	5	0	0	0	0	0	1	0	1.43208	1.4307
283.15	589.3	2	3	0	8	0	0	0	0	0	0	0	0	0	0	0	0	0	1	0	0	18	0	0	0	0	0	0	2	0	0	3	0	0	0	1	1	1.39249	1.39325
298.15	589.3	2	7	0	0	0	0	0	0	0	0	0	0	0	0	0	0	0	0	0	0	4	0	0	0	0	1	0	0	0	0	4	1	0	0	0	1	1.45547	1.455
313.15	589.3	2	1	0	2	0	0	0	0	0	0	0	0	0	0	0	0	0	1	0	0	6	0	0	0	0	0	0	2	0	0	4	1	0	0	0	1	1.43954	1.44108
308.23	589.3	1	2	0	0	0	0	0	1	0	0	0	0	1	0	1	0	0	0	0	0	0	0	0	0	0	0	0	0	0	0	0	0	0	0	0	0	1.4429	1.44294
321.472	632.8	2	3	0	0	0	0	0	0	0	0	0	0	0	0	0	0	0	0	0	0	6	0	0	0	1	0	0	0	0	0	3	0	0	0	1	1	1.4021	1.40331
298.15	589.3	2	5	0	2	0	0	0	0	0	0	0	0	0	0	0	0	0	1	0	0	6	0	0	0	0	0	0	2	0	0	3	0	0	0	1	1	1.43016	1.43001
328.15	589.3	2	4	1	0	0	0	0	1	0	0	0	1	0	0	1	0	0	0	0	0	0	0	0	0	0	0	0	0	0	0	3	0	0	0	1	1	1.5091	1.50803
298.15	589.3	3	1	0	0	0	0	0	0	2	0	0	0	0	0	0	0	0	0	0	0	0	0	0	0	0	0	0	1	0	0	3	0	0	0	1	1	1.479	1.47999
333	589.3	2	5	0	0	0	0	0	0	0	0	0	0	0	0	0	0	0	0	0	0	4	0	0	0	0	1	0	0	0	0	3	0	0	0	1	1	1.4137	1.41823
313.15	589.3	3	1	0	0	0	0	0	0	0	0	0	1	0	0	0	0	0	0	0	0	0	0	0	0	0	0	0	0	0	0	3	0	0	0	1	1	1.49551	1.49204
308.15	589.3	2	5	1	0	0	0	0	0	0	0	1	1	0	0	1	0	0	0	0	0	0	0	0	0	0	0	0	0	0	0	3	0	0	0	1	1	1.5182	1.51592
288.15	589.3	2	3	0	0	0	0	0	0	0	0	0	0	0	0	0	0	0	0	0	0	4	0	0	0	0	1	0	0	0	0	4	1	0	0	0	1	1.45384	1.45452
328.15	589.3	3	2	0	0	0	0	0	0	2	0	0	0	0	0	0	0	0	0	0	0	0	0	0	0	0	0	0	1	0	0	4	1	0	0	0	1	1.49825	1.49915
318.15	589.3	1	0	0	0	0	0	0	1	1	0	0	0	0	0	0	0	0	0	0	0	0	0	0	0	0	0	0	1	0	0	3	0	0	1	0	1	1.49071	1.48778
308.15	589.3	4	6	0	0	0	0	0	1	0	0	0	1	0	0	0	0	0	1	0	0	0	0	0	0	0	0	0	0	0	0	0	0	0	0	0	0	1.4675	1.46637
298.15	589.3	4	21	0	0	0	0	0	0	0	0	0	1	0	0	0	0	1	0	0	0	0	0	0	0	0	0	0	0	0	0	0	0	0	0	0	0	1.4441	1.44321
323.15	589.3	2	5	0	0	0	0	0	0	0	0	0	0	0	0	0	0	0	0	0	0	6	0	0	0	1	0	0	0	0	0	3	0	0	0	1	1	1.4105	1.41216
318.15	589.3	1	5	0	0	0	0	0	0	0	0	0	0	0	0	0	0	0	0	1	0	0	1	0	0	0	0	0	0	0	0	3	0	0	0	1	1	1.515	1.51761
313.15	589.3	1	7	0	0	0	0	0	1	0	0	0	0	0	0	0	0	0	0	0	0	0	1	0	0	0	0	0	0	0	0	3	0	0	0	1	1	1.5063	1.50657
318.15	589.3	1	7	0	0	0	0	0	0	0	0	0	0	0	0	0	0	0	0	1	0	0	1	0	0	0	0	0	0	0	0	3	0	0	0	1	1	1.51067	1.51292
298.35	589.3	2	3	0	0	0	0	0	0	0	0	0	0	0	0	0	0	0	0	0	0	0	0	0	3	0	0	0	0	0	0	3	0	0	0	1	1	1.7	1.69299
328.15	589.3	2	3	0	2	0	0	0	0	0	0	0	0	0	0	0	0	0	1	0	0	6	0	0	0	0	0	0	2	0	0	4	1	0	0	0	1	1.43668	1.43877
308.15	589.3	2	3	0	0	0	0	0	1	0	0	0	1	0	0	0	0	0	0	0	0	0	0	0	0	0	0	0	0	0	0	7	2	0	0	1	1	1.6442	1.64492
338.15	589.3	2	3	0	1	0	0	0	0	1	0	0	0	0	0	0	0	0	0	0	0	3	0	0	0	0	0	0	1	0	0	3	0	0	0	1	1	1.42633	1.42613
308.15	589.3	3	0	0	0	0	0	0	0	2	0	0	0	0	0	0	0	0	0	0	0	0	0	0	0	0	0	0	1	0	0	3	0	0	0	1	1	1.4782	1.4779
343.15	589.3	2	5	0	0	0	0	0	0	0	0	0	0	0	0	0	0	0	0	0	0	0	1	0	0	0	0	0	0	0	0	3	0	0	0	1	1	1.50445	1.49974
318.15	589.3	2	7	0	2	0	0	0	0	0	0	0	0	0	0	0	0	0	2	0	0	6	0	0	0	0	0	0	2	0	0	0	0	0	0	0	0	1.41734	1.41702
323.15	589.3	2	5	0	0	0	0	0	0	0	0	0	0	0	0	0	0	0	0	0	0	6	0	0	0	1	0	0	0	0	0	3	0	0	0	1	1	1.4104	1.41216
338.15	589.3	4	7	0	2	0	0	0	0	0	0	0	0	0	0	0	0	0	2	0	0	6	0	0	0	0	0	0	2	0	0	0	0	0	0	0	0	1.4134	1.41312
293.15	589.3	3	3	0	0	0	0	0	0	2	0	0	0	0	0	0	0	0	0	0	0	0	0	0	0	0	0	0	1	0	0	3	0	0	0	1	1	1.48076	1.48058
303.15	589.3	1	3	0	0	0	0	0	1	1	0	0	0	0	0	0	0	0	0	0	0	0	0	0	0	0	0	0	1	0	0	3	0	0	1	0	1	1.49064	1.48904
318.15	589.3	2	3	0	0	0	0	0	1	0	0	0	1	0	0	1	0	0	0	0	0	0	0	0	0	0	0	0	0	0	0	0	0	0	0	0	0	1.4478	1.44808
318.383	632.8	2	1	0	2	0	0	0	0	0	0	0	0	0	0	0	0	0	1	0	0	6	0	0	0	0	0	0	2	0	0	3	0	0	0	1	1	1.4158	1.41598
333.15	589.3	1	3	0	1	0	0	0	0	1	0	0	0	0	0	0	0	0	0	0	0	3	0	0	0	0	0	0	1	0	0	5	0	0	0	0	1	1.44839	1.45042
303.15	589.3	2	3	0	0	0	0	0	0	0	0	0	0	0	0	0	0	0	0	0	0	6	0	0	0	1	0	0	0	0	0	3	0	0	0	1	1	1.40808	1.40824
298.2	589.3	2	3	0	0	0	0	0	1	0	0	0	1	0	0	1	0	0	0	0	0	0	0	0	0	0	0	0	0	0	0	0	0	0	0	0	0	1.4534	1.45389
338.44	589.3	2	1	0	0	0	0	0	0	0	0	0	0	0	0	0	0	0	0	1	0	0	0	0	0	0	0	1	0	0	0	3	0	0	0	1	1	1.53739	1.53822
298.15	589.3	1	3	0	0	0	0	0	0	1	0	0	0	0	0	0	1	0	0	0	1	0	0	0	0	0	0	0	0	0	0	0	0	0	0	0	0	1.45388	1.44994
288.15	589.3	2	7	0	0	0	0	0	0	0	0	0	0	0	0	0	0	0	0	0	0	0	0	1	0	0	0	0	0	0	0	3	0	0	0	1	1	1.525	1.52232
283.15	589.3	4	28	0	0	0	0	0	0	0	0	0	0	0	0	0	0	0	0	0	0	0	1	0	0	1	0	0	0	0	0	0	0	0	0	0	0	1.48794	1.48556
348.15	589.3	2	7	0	0	0	0	0	0	0	0	0	0	0	0	0	0	0	0	0	0	4	0	0	0	0	1	0	0	0	0	3	0	0	0	1	1	1.418	1.41793
298.15	589.3	2	2	0	0	0	0	0	0	0	0	0	1	0	0	1	0	0	0	0	0	0	0	0	0	0	0	0	0	0	0	3	0	0	0	1	1	1.50473	1.50791
293	589.3	2	3	0	0	0	0	0	0	1	1	0	0	0	0	0	0	0	1	2	0	0	0	0	0	0	0	0	0	0	0	3	0	0	0	1	1	1.528	1.52507
293.15	589.3	2	5	0	0	0	0	0	0	0	0	0	0	0	0	0	0	0	0	0	0	4	0	0	0	0	1	0	0	0	0	3	0	0	0	1	1	1.42922	1.42903
298.1	589.3	2	7	0	2	0	0	0	0	0	0	0	0	0	0	0	0	0	1	0	0	6	0	0	0	0	0	0	2	0	0	3	0	0	0	1	1	1.4327	1.43349
313.15	589.3	4	9	0	2	0	0	0	0	0	0	0	0	0	0	0	0	0	1	0	0	6	0	0	0	0	0	0	2	0	0	2	3	0	0	0	1	1.45583	1.45696
303.15	589.3	2	7	0	0	0	0	0	0	0	0	0	0	0	0	0	0	0	0	0	0	6	0	0	0	1	0	0	0	0	0	3	0	0	0	1	1	1.42376	1.42207
308.15	589.3	2	2	1	0	0	0	0	1	0	0	0	1	0	0	1	0	0	0	0	0	0	0	0	0	0	0	0	0	0	0	3	0	0	0	1	1	1.52294	1.51601
298.3	589.3	2	3	0	0	0	0	0	0	0	0	0	0	0	0	0	0	0	0	0	0	4	0	0	0	0	1	0	0	0	0	3	0	0	0	1	1	1.42	1.42137
333.2	589.3	4	4	0	0	0	8	4	0	2	0	0	0	0	0	0	0	0	0	0	0	0	0	0	0	0	0	0	2	0	0	6	0	0	0	2	2	1.54924	1.54693
303.15	589.3	1	2	0	2	0	0	0	1	0	0	0	0	0	0	0	0	0	1	0	0	6	0	0	0	0	0	0	2	4	0	0	0	0	0	1	0	1.4263	1.42652
298.2	589.3	2	3	0	0	0	0	0	0	0	0	0	0	0	0	0	0	0	0	0	0	6	0	0	0	1	0	0	0	0	0	3	0	0	0	1	1	1.41	1.40955
303.15	589.3	4	1	0	0	0	0	0	0	0	0	1	0	0	0	0	0	0	1	0	0	0	0	0	0	0	0	0	0	0	0	0	0	0	0	0	0	1.41655	1.41889
338.15	589.3	2	3	0	2	0	0	0	0	0	0	0	0	0	0	0	0	0	1	0	0	6	0	0	0	0	0	0	2	0	0	4	1	0	0	0	1	1.43382	1.43476
308.15	589.3	2	5	0	0	0	0	0	0	0	0	0	0	0	0	0	0	0	0	0	0	6	0	0	0	1	0	0	0	0	0	3	0	0	0	1	1	1.41437	1.4151
293.15	589.3	2	7	0	0	0	0	0	0	0	0	0	0	0	0	0	0	0	0	0	0	4	0	0	0	0	1	0	0	0	0	3	0	0	0	1	1	1.4336	1.43339
338.15	589.3	2	3	0	1	0	0	0	0	1	0	0	0	0	0	0	0	0	0	0	0	3	0	0	0	0	0	0	1	4	0	0	0	0	0	1	0	1.4221	1.4232
298	589.3	5	0	0	0	0	0	0	0	2	0	0	0	0	0	0	0	0	0	0	0	0	0	0	0	0	0	0	1	0	0	5	4	0	0	1	1	1.5359	1.53521
303.15	589.3	2	5	0	0	0	0	0	0	0	0	0	0	0	0	0	0	0	0	0	0	0	0	1	0	0	0	0	0	0	0	3	0	0	0	1	1	1.5237	1.51915
288.237	632.8	1	3	0	0	0	0	0	0	0	0	0	0	0	0	0	0	0	0	0	0	4	0	0	0	0	1	0	0	0	0	5	0	0	0	0	1	1.4464	1.44661
293.15	589.3	4	14	1	0	0	0	0	1	1	0	0	0	0	0	0	0	0	0	0	0	0	0	0	0	1	0	0	1	4	0	0	0	1	0	1	0	1.49447	1.49354
298.15	589.3	1	4	0	1	0	0	0	1	0	0	0	1	0	0	0	0	0	0	0	0	3	0	0	0	0	0	0	1	0	0	5	2	0	0	1	1	1.4876	1.48744
293.15	589.3	2	7	0	0	0	0	0	0	0	0	0	0	0	0	0	0	0	0	0	0	6	0	0	0	1	0	0	0	0	0	3	0	0	0	1	1	1.42452	1.42468
328.15	589.3	3	20	1	0	0	0	0	0	3	2	0	0	0	0	0	0	0	0	1	0	0	0	0	0	0	0	0	1	0	0	3	0	0	0	1	1	1.47216	1.47224
298.15	589.3	3	1	0	0	0	0	0	0	0	0	0	1	0	0	0	0	0	0	0	0	0	0	0	0	0	0	0	0	0	0	3	0	0	0	1	1	1.50001	1.49707
338.15	589.3	4	28	0	0	0	0	0	0	0	0	0	0	0	0	0	0	0	0	0	0	0	1	0	0	1	0	0	0	0	0	0	0	0	0	0	0	1.46854	1.4698
298.15	589.3	3	3	0	2	0	0	0	0	0	0	0	0	0	0	0	0	0	1	0	0	6	0	0	0	0	0	1	2	0	0	0	0	0	0	0	0	1.4255	1.42606
313.15	589.3	2	1	0	2	0	0	0	0	0	0	0	0	0	0	0	0	0	1	0	0	6	0	0	0	0	0	0	2	0	0	3	0	0	0	1	1	1.4185	1.41917
338.15	589.3	1	2	0	2	0	0	0	1	0	0	0	0	0	0	0	0	0	1	0	0	6	0	0	0	0	0	0	2	0	0	3	0	0	0	1	1	1.4222	1.42069
308.15	589.3	2	7	0	0	0	0	0	0	0	0	0	0	0	0	0	0	0	0	0	0	4	0	0	0	0	1	0	0	0	0	4	1	0	0	0	1	1.45261	1.45297
308.15	589.3	1	9	0	0	0	0	0	0	1	0	0	0	0	0	0	0	0	0	1	0	0	0	0	0	0	0	0	1	0	0	8	1	0	0	1	1	1.51973	1.51937
313.15	589.3	2	3	0	0	0	0	0	0	0	0	0	0	0	0	0	0	0	0	0	0	4	0	0	0	0	1	0	0	0	0	3	0	0	0	1	1	1.41814	1.41816
298.15	589.3	2	1	0	0	0	0	0	0	2	0	0	0	0	0	0	0	0	0	0	0	0	0	0	0	0	0	0	1	0	0	8	1	0	0	1	1	1.5778	1.56684
323	589.3	2	1	0	0	0	0	0	0	1	0	0	0	0	0	0	0	0	0	0	0	0	0	0	0	0	0	0	0	0	0	8	1	0	0	1	1	1.5553	1.5546
313.15	589.3	2	2	0	2	0	0	0	0	0	0	0	0	0	0	0	0	0	1	0	0	6	0	0	0	0	0	0	2	4	0	0	0	0	0	1	0	1.41644	1.41766
348.15	589.3	3	1	0	0	0	0	0	0	0	0	0	1	0	0	0	0	0	0	0	0	0	0	0	0	0	0	0	0	0	0	3	0	0	0	1	1	1.48613	1.48644
338.15	589.3	2	3	1	0	0	0	0	1	0	0	0	1	0	0	1	0	0	0	0	0	0	0	0	0	0	0	0	0	0	0	3	0	0	0	1	1	1.5086	1.51064
333.15	589.3	4	5	0	2	0	0	0	0	0	0	0	0	0	0	0	0	0	1	0	0	6	0	0	0	0	0	0	2	0	0	2	3	0	0	0	1	1.45357	1.45063
293.15	589.3	2	7	0	1	0	0	0	0	0	0	0	0	0	0	0	0	0	0	3	0	0	0	0	0	0	0	0	0	0	0	3	0	0	0	1	1	1.5021	1.50469
283.15	589.3	3	1	0	0	0	0	0	0	1	0	0	0	0	0	0	0	0	0	0	0	0	0	0	0	0	0	0	1	0	0	3	0	0	0	1	1	1.49994	1.5005
333.15	589.3	1	1	0	1	0	0	0	0	0	0	0	1	0	0	0	0	0	0	0	0	3	0	0	0	0	0	0	0	0	0	5	0	0	0	0	1	1.5586	1.55138
298.15	589.3	1	2	0	2	0	0	0	0	0	0	0	0	0	0	0	0	0	1	0	0	6	0	0	0	0	0	0	2	0	0	5	0	0	0	0	1	1.4421	1.44326
333.15	589.3	2	3	0	0	0	0	0	0	0	0	0	0	0	0	0	0	0	0	0	0	6	0	0	0	1	0	0	0	0	0	3	0	0	0	1	1	1.401	1.40206
318.15	589.3	2	18	0	0	0	0	0	0	2	0	0	0	0	0	0	0	0	0	1	0	0	0	0	0	0	0	0	1	0	0	3	0	0	0	1	1	1.47274	1.47521
338.15	589.3	2	5	0	0	0	0	0	0	0	0	0	0	0	0	0	0	0	0	0	0	0	1	0	0	0	0	0	0	0	0	3	0	0	0	1	1	1.50586	1.50317
328.15	589.3	4	9	0	2	0	0	0	0	0	0	0	0	0	0	0	0	0	2	0	0	6	0	0	0	0	0	0	2	0	0	0	0	0	0	0	0	1.41758	1.41728
308.05	589.3	2	7	0	0	0	0	0	0	0	0	0	0	0	0	0	0	0	0	0	0	6	0	0	0	1	0	0	0	0	0	3	0	0	0	1	1	1.42013	1.41977
333.15	589.3	4	4	0	0	0	0	0	1	0	0	0	1	0	0	0	0	0	1	0	0	0	0	0	0	0	0	0	0	0	0	0	0	0	0	0	0	1.4585	1.46152
288.15	589.3	2	7	0	2	0	0	0	0	0	0	0	0	0	0	0	0	0	2	0	0	6	0	0	0	0	0	0	2	0	0	0	0	0	0	0	0	1.42573	1.42611
298.15	589.3	2	7	0	1	0	0	0	0	1	0	0	0	0	0	0	0	0	0	0	0	3	0	0	0	0	0	0	1	0	0	3	0	0	0	1	1	1.4419	1.44545
293	589.3	3	8	1	0	0	0	0	0	1	0	0	1	0	0	0	0	0	0	0	0	0	2	0	0	0	0	0	0	5	0	3	3	0	0	1	0	1.525	1.52463
323.15	589.6	2	2	0	0	0	0	0	0	0	0	0	0	0	0	0	0	0	0	0	0	4	0	0	0	0	1	0	0	0	0	3	0	0	0	1	1	1.4109	1.41144
323.15	822.7	2	1	0	2	0	0	0	0	0	0	0	0	0	0	0	0	0	1	0	0	6	0	0	0	0	0	0	2	0	0	3	0	0	0	1	1	1.4095	1.41053
283.15	589.3	1	3	0	0	0	0	0	0	0	0	0	0	0	0	0	0	0	1	0	0	2	0	0	0	0	0	0	2	0	0	5	0	0	0	0	1	1.4757	1.47604
318.15	589.3	0	3	0	0	0	0	0	0	0	0	0	0	0	0	0	0	0	0	2	0	0	0	0	0	0	0	1	0	0	0	8	1	0	0	1	1	1.5602	1.55996
343.15	589.3	2	1	0	0	0	0	0	0	0	0	0	0	0	0	0	0	0	0	1	0	0	0	0	0	0	0	1	0	0	0	3	0	0	0	1	1	1.53831	1.53589
283.15	589.3	3	4	0	2	0	0	0	1	0	0	0	0	0	0	0	0	0	2	0	0	6	0	0	0	0	0	0	2	0	0	0	0	0	0	0	0	1.4253	1.42361
353.15	589.3	4	14	1	0	0	0	0	1	1	0	0	0	0	0	0	0	1	1	0	0	0	0	0	0	0	0	0	1	5	1	0	0	0	0	0	0	1.46985	1.47153
328.15	589.3	2	1	0	0	0	0	0	0	0	0	0	0	0	0	0	0	0	0	0	0	4	0	0	0	0	1	0	0	0	0	3	0	0	0	1	1	1.40644	1.40812
303.15	589.3	3	2	0	0	0	0	0	0	2	0	0	0	0	0	0	0	0	0	0	0	0	0	0	0	0	0	0	1	0	0	4	1	0	0	0	1	1.50525	1.50793
305.65	589.3	1	1	0	1	0	0	0	0	1	0	0	0	0	0	0	0	0	0	0	0	3	0	0	0	0	0	0	1	0	0	5	0	0	0	0	1	1.45689	1.45792
303.15	589.3	2	1	0	2	0	0	0	0	0	0	0	0	0	0	0	0	0	1	0	0	6	0	0	0	0	0	0	2	0	0	4	1	0	0	0	1	1.44204	1.44459
323.15	589.3	4	27	0	0	0	0	0	0	0	0	0	1	0	0	0	0	1	0	0	0	0	0	0	0	0	0	0	0	0	0	0	0	0	0	0	0	1.4389	1.43847
323.15	589.3	3	2	0	8	0	0	0	1	0	0	0	0	0	0	0	0	0	2	0	0	18	0	0	0	0	0	0	2	0	0	0	0	0	0	0	0	1.36975	1.37034
343.15	589.3	2	7	0	2	0	0	0	0	0	0	0	0	0	0	0	0	0	2	0	0	6	0	0	0	0	0	0	2	0	0	0	0	0	0	0	0	1.4103	1.41098
343.15	589.3	4	9	0	2	0	0	0	0	0	0	0	0	0	0	0	0	0	1	0	0	6	0	0	0	0	0	0	2	0	0	2	3	0	0	0	1	1.44607	1.44566
333.15	589.3	12	32	2	2	0	0	0	0	1	0	0	0	0	1	0	0	0	0	0	0	0	0	0	0	2	0	0	0	0	0	0	0	0	0	0	0	1.46056	1.46022
323.15	589.3	1	2	0	2	0	0	0	0	1	0	0	0	0	0	0	0	0	1	0	0	6	0	0	0	0	0	0	2	0	0	5	0	0	0	0	1	1.4366	1.43358
293.1	589.3	3	7	0	0	0	0	0	0	0	0	0	0	0	0	0	0	0	1	2	0	0	0	0	0	0	0	0	0	0	0	3	2	0	0	0	1	1.5196	1.52313
333	633	3	5	0	0	0	0	0	0	0	0	0	0	0	0	0	0	0	0	0	0	4	0	0	0	0	1	0	0	0	0	6	3	0	0	1	1	1.4671	1.4653
348.15	589.3	2	2	1	0	0	0	0	1	0	0	0	1	0	0	1	0	0	0	0	0	0	0	0	0	0	0	0	0	0	0	3	0	0	0	1	1	1.5122	1.51231
323.15	589.3	2	3	0	0	0	0	0	0	0	0	0	0	0	0	0	0	0	0	0	0	4	0	0	0	0	1	0	0	0	0	3	0	0	0	1	1	1.4149	1.41515
323.15	589.3	2	2	0	2	0	0	0	0	0	0	0	0	0	0	0	0	0	1	0	0	6	0	0	0	0	0	0	2	5	0	0	0	0	0	1	0	1.42	1.41941
298.15	589.3	1	3	0	0	0	0	0	0	0	0	0	0	0	0	0	0	0	0	0	0	4	0	0	0	0	1	0	0	0	0	5	0	0	0	0	1	1.4451	1.44547
298.1	589.3	2	7	0	0	0	0	0	0	0	0	0	0	0	0	0	0	0	0	0	0	4	0	0	0	0	1	0	0	0	0	3	0	0	0	1	1	1.432	1.43252
353.15	589.3	2	1	1	1	0	0	0	0	1	0	0	0	0	0	0	0	0	0	0	0	4	0	0	0	0	0	0	1	0	0	3	0	0	0	1	1	1.42514	1.42396
303.15	589.3	1	2	0	4	0	0	0	1	0	0	0	1	0	0	0	0	0	0	0	0	9	0	0	0	0	0	0	0	0	0	3	0	0	0	1	1	1.40548	1.40585
338.15	589.3	2	0	0	0	0	0	0	0	2	0	0	0	0	0	0	0	0	0	0	0	0	0	0	0	0	0	0	1	0	0	5	0	0	0	0	1	1.50226	1.50302
353.15	589.3	2	1	0	0	0	0	0	0	0	0	0	1	0	0	0	0	0	0	0	0	0	0	0	0	0	0	0	0	3	1	3	0	0	1	1	1	1.5062	1.50591
303.15	589.3	2	3	0	0	0	0	0	0	1	0	0	0	0	0	1	0	0	0	0	0	0	0	0	0	0	0	0	1	0	0	3	0	0	0	1	1	1.51084	1.50843
333.15	589.3	3	5	0	0	0	0	0	0	0	0	0	1	0	0	0	0	0	0	0	0	0	0	0	0	0	0	0	0	0	0	3	0	0	0	1	1	1.4737	1.47757
318.15	589.3	1	2	0	1	0	0	0	0	0	0	0	1	0	0	0	0	0	0	0	0	3	0	0	0	0	0	0	0	0	0	5	0	0	0	0	1	1.5253	1.52432
305.2	589.3	2	3	0	0	0	0	0	0	0	0	0	0	0	0	0	0	0	0	0	0	4	0	0	0	0	1	0	0	0	0	3	0	0	0	1	1	1.4201	1.4188
298.15	589.3	2	5	0	0	0	0	0	0	0	0	0	0	0	0	0	0	0	0	0	0	4	0	0	0	0	1	0	0	0	0	3	0	0	0	1	1	1.43167	1.42785
303.15	589.3	2	2	0	2	0	0	0	0	0	0	0	0	0	0	0	0	0	1	0	0	6	0	0	0	0	0	0	2	0	0	3	0	0	0	1	1	1.42378	1.4233
338.15	589.3	2	7	0	2	0	0	0	0	0	0	0	0	0	0	0	0	0	2	0	0	6	0	0	0	0	0	0	2	0	0	0	0	0	0	0	0	1.4116	1.41287
343.15	589.3	2	2	0	2	0	0	0	0	1	0	0	0	0	0	0	0	0	1	0	0	6	0	0	0	0	0	0	2	4	0	0	0	0	0	1	0	1.4055	1.40928
308.15	589.3	4	19	0	0	0	0	0	0	0	0	0	1	0	0	0	0	1	0	0	0	0	0	0	0	0	0	0	0	0	0	0	0	0	0	0	0	1.4375	1.43881
308.15	589.3	1	1	0	2	0	0	0	0	0	0	0	0	0	0	0	0	0	1	0	0	6	0	0	0	0	0	0	2	0	0	5	0	0	0	0	1	1.43788	1.43769
299.2	589.3	2	3	0	0	0	0	0	0	0	0	0	0	0	0	0	0	0	0	0	0	6	0	0	0	1	0	0	0	0	0	3	0	0	0	1	1	1.4093	1.40824
303	589.3	2	1	0	2	0	0	0	0	0	0	0	0	0	0	0	0	0	1	0	0	6	0	0	0	0	0	0	2	0	0	3	0	0	0	1	1	1.4206	1.42217
343.15	589.3	2	7	0	0	0	0	0	0	0	0	0	0	0	0	0	0	0	0	0	0	0	1	0	0	0	0	0	0	0	0	3	0	0	0	1	1	1.49664	1.49362
313.15	589.3	2	2	0	2	0	0	0	0	0	0	0	0	0	0	0	0	0	1	0	0	6	0	0	0	0	0	0	2	4	0	0	0	0	0	1	0	1.41656	1.41766
298.15	589.3	1	1	0	2	0	0	0	0	0	0	0	0	0	0	0	0	0	1	0	0	6	0	0	0	0	0	0	2	0	0	5	0	0	0	0	1	1.441	1.44162
313.15	589.3	2	2	0	2	0	0	0	0	0	0	0	0	0	0	0	0	0	1	0	0	6	0	0	0	0	0	0	2	0	0	3	0	0	0	1	1	1.42072	1.42001
298.1	589.3	1	2	1	2	0	0	0	2	0	0	0	0	0	0	0	0	0	1	0	0	6	0	0	0	0	0	0	2	4	0	0	0	0	0	1	0	1.434	1.43366
323.15	589.3	4	34	0	0	0	0	0	0	0	0	0	0	0	0	0	0	0	0	0	0	0	1	0	0	1	0	0	0	0	0	0	0	0	0	0	0	1.47	1.47168
328.15	589.3	2	2	0	2	0	0	0	0	0	0	0	0	0	0	0	0	0	1	0	0	6	0	0	0	0	0	0	2	5	0	0	0	0	0	1	0	1.4187	1.41819
338.15	589.3	4	19	0	0	0	0	0	0	0	0	0	1	0	0	0	0	1	0	0	0	0	0	0	0	0	0	0	0	0	0	0	0	0	0	0	0	1.4258	1.42731
323.15	589.3	1	5	0	1	0	0	0	0	0	0	0	1	0	0	0	0	0	0	0	0	3	0	0	0	0	0	0	0	0	0	5	0	0	0	0	1	1.4697	1.47255
320.65	589.3	1	2	0	0	0	0	0	0	0	0	0	0	0	0	0	0	0	0	0	0	4	0	0	0	0	1	0	0	0	0	5	0	0	0	0	1	1.43859	1.43869
308.15	589.3	4	17	0	0	0	0	0	0	0	0	0	1	0	0	0	0	1	0	0	0	0	0	0	0	0	0	0	0	0	0	0	0	0	0	0	0	1.4361	1.43902
283.15	589.3	4	3	0	2	0	0	0	0	1	0	0	0	0	0	0	0	0	2	0	0	6	0	0	0	0	0	0	2	0	0	0	0	0	0	0	0	1.4164	1.4148
298.15	589.3	2	1	0	0	0	0	0	0	0	0	0	0	0	0	0	0	0	0	0	0	4	0	0	0	0	1	0	0	0	0	3	0	0	0	1	1	1.41177	1.41297
328.15	589.3	2	1	0	0	0	0	0	0	0	0	0	0	0	0	0	0	0	0	0	0	4	0	0	0	0	1	0	0	0	0	3	0	0	0	1	1	1.4057	1.40812
313.15	589.3	4	7	1	0	0	0	0	0	0	1	0	1	0	0	0	0	1	0	0	0	0	0	0	0	0	0	0	0	4	0	0	0	1	0	1	0	1.4784	1.47914
313.15	589.3	4	19	0	0	0	0	0	0	0	0	0	1	0	0	0	0	1	0	0	0	0	0	0	0	0	0	0	0	0	0	0	0	0	0	0	0	1.4355	1.4392
343.15	589.3	5	9	0	0	0	0	0	0	2	0	0	0	0	0	0	0	0	0	0	0	0	0	0	0	1	0	0	1	0	0	0	0	0	0	0	0	1.46185	1.46068
343.15	589.3	2	3	0	2	0	0	0	0	0	0	0	0	0	0	0	0	0	1	0	0	6	0	0	0	0	0	0	2	0	0	3	0	0	0	1	1	1.413	1.41323
298.15	486.1	2	1	0	2	0	0	0	0	0	0	0	0	0	0	0	0	0	1	0	0	6	0	0	0	0	0	0	2	0	0	3	0	0	0	1	1	1.4284	1.42788
321.733	632.8	2	3	0	0	0	0	0	0	0	0	0	0	0	0	0	0	0	0	0	0	4	0	0	0	0	1	0	0	0	0	3	0	0	0	1	1	1.415	1.415
313.15	589.3	1	7	0	2	0	0	0	0	0	0	0	0	0	0	0	0	0	1	0	0	6	0	0	0	0	0	0	2	0	0	5	0	0	0	0	1	1.44262	1.44309
283.1	589.3	2	7	0	2	0	0	0	0	0	0	0	0	0	0	0	0	0	2	0	0	6	0	0	0	0	0	0	2	0	0	0	0	0	0	0	0	1.4241	1.42487
308.15	589.3	1	2	1	0	0	0	0	2	0	0	0	1	0	0	0	1	0	0	0	0	0	0	0	0	0	0	0	0	0	0	0	0	0	0	0	0	1.46558	1.4512
317.26	632.8	2	3	0	0	0	0	0	0	0	0	0	0	0	0	0	0	0	0	0	0	6	0	0	0	1	0	0	0	0	0	3	0	0	0	1	1	1.4032	1.40321
303.15	589.3	4	28	0	0	0	0	0	0	0	0	0	0	0	0	0	0	0	1	2	0	0	0	0	0	1	0	0	0	0	0	0	0	0	0	0	0	1.4808	1.48153
298.15	589.3	4	1	1	2	0	0	0	0	1	0	0	0	0	0	0	0	0	1	0	0	6	0	0	0	0	0	0	2	3	3	3	0	0	0	1	1	1.4483	1.44642
328.15	589.3	2	5	0	0	0	0	0	0	0	0	0	0	0	0	0	0	0	0	0	0	6	0	0	0	1	0	0	0	0	0	3	0	0	0	1	1	1.40976	1.41075
343.15	589.3	2	1	0	2	0	0	0	0	1	0	0	0	0	0	0	0	0	1	0	0	6	0	0	0	0	0	0	2	0	0	3	0	0	0	1	1	1.414	1.4124
308.15	589.3	2	3	0	0	0	0	0	0	0	0	0	0	0	0	0	0	0	0	0	0	4	0	0	0	0	1	0	0	0	0	3	0	0	0	1	1	1.4192	1.41862
293.15	589.3	1	3	0	0	0	0	0	0	0	0	0	0	0	0	0	0	0	0	0	0	4	0	0	0	0	1	0	0	0	0	5	0	0	0	0	1	1.4469	1.44645
308.15	822.7	2	3	0	0	0	0	0	0	0	0	0	0	0	0	0	0	0	0	0	0	4	0	0	0	0	1	0	0	0	0	3	0	0	0	1	1	1.4129	1.41328
323.15	589.3	4	3	0	2	0	0	0	0	1	0	0	0	0	0	0	0	0	2	0	0	6	0	0	0	0	0	0	2	0	0	0	0	0	0	0	0	1.4051	1.40566
293.15	589.3	4	28	0	2	0	0	0	0	0	0	0	0	0	0	0	0	0	1	0	0	6	0	0	0	1	0	0	2	0	0	0	0	0	0	0	0	1.45164	1.45078
296.237	632.8	2	3	0	0	0	0	0	0	0	0	0	0	0	0	0	0	0	0	0	0	4	0	0	0	0	1	0	0	0	0	3	0	0	0	1	1	1.4209	1.42207
343.15	589.3	3	1	0	0	0	0	0	0	2	0	0	0	0	0	0	0	0	0	0	0	0	0	0	0	0	0	0	1	0	0	4	1	0	0	0	1	1.50722	1.50356
298.2	589.3	2	0	0	0	0	0	0	0	0	0	0	0	0	0	0	0	0	0	0	0	4	0	0	0	0	1	0	0	0	0	3	0	0	0	1	1	1.4023	1.41079
338.15	589.3	1	3	0	0	0	0	0	0	0	0	0	0	0	0	0	0	0	1	0	0	2	0	0	0	0	0	0	2	0	0	5	0	0	0	0	1	1.45963	1.45978
318.15	589.3	4	14	1	0	0	0	0	1	1	0	0	0	0	0	0	0	0	1	0	0	0	0	0	0	0	0	0	1	4	0	0	0	1	0	1	0	1.48038	1.48
298.15	589.3	2	9	0	2	0	0	0	0	0	0	0	0	0	0	0	0	0	1	0	0	6	0	0	0	0	0	0	2	0	0	3	0	0	0	1	1	1.43584	1.43386
303.15	589.3	4	18	0	0	0	0	0	2	1	0	0	0	0	0	0	0	0	1	0	0	0	0	0	0	1	0	0	1	0	0	0	0	0	0	0	0	1.49365	1.49151
318.15	589.3	3	4	0	0	0	0	0	0	0	0	0	1	0	0	0	0	0	0	0	0	0	0	0	0	0	0	0	0	0	0	3	0	0	0	1	1	1.4797	1.4844
303.15	589.3	3	26	1	0	0	0	0	0	3	2	0	0	0	0	0	0	0	0	1	0	0	0	0	0	0	0	0	1	0	0	3	0	0	0	1	1	1.47476	1.47509
308.15	589.3	3	2	0	0	0	0	0	0	2	0	0	0	0	0	0	0	0	0	0	0	0	0	0	0	0	0	0	1	0	0	3	0	0	0	1	1	1.47645	1.47565
283.15	589.3	3	3	0	0	0	0	0	0	0	0	0	1	0	0	0	0	0	0	0	0	0	0	0	0	0	0	0	0	0	0	3	0	0	0	1	1	1.49269	1.49614
318.15	589.3	2	4	0	1	0	0	0	0	1	0	0	0	0	0	0	0	0	0	0	0	3	0	0	0	0	0	0	1	0	0	3	0	0	0	1	1	1.43358	1.43354
353.15	589.3	4	28	0	0	0	0	0	0	0	0	0	0	0	0	0	0	0	1	2	0	0	0	0	0	1	0	0	0	0	0	0	0	0	0	0	0	1.46599	1.46663
323.15	589.3	3	8	0	0	0	0	0	3	1	0	0	0	0	0	0	0	0	2	0	0	0	0	0	0	0	0	0	1	0	0	0	0	0	0	0	0	1.49476	1.49227
333.15	589.3	2	1	0	0	0	0	0	0	0	0	0	1	0	0	0	0	0	0	0	0	0	0	0	0	0	0	0	0	0	0	3	0	0	1	0	1	1.44395	1.44738
333.15	589.3	2	7	0	0	0	0	0	0	0	0	0	0	0	0	0	0	0	0	0	0	0	1	0	0	0	0	0	0	0	0	3	0	0	0	1	1	1.49956	1.49722
333.15	589.3	2	3	0	1	0	0	0	0	0	0	0	0	0	0	0	0	0	0	3	0	0	0	0	0	0	0	0	0	0	0	3	0	0	0	1	1	1.49417	1.49419
313.15	589.3	4	28	0	1	0	0	0	0	1	0	0	0	0	0	0	0	0	0	0	0	3	0	0	0	1	0	0	1	0	0	0	0	0	0	0	0	1.45365	1.4514
298.15	589.3	2	7	0	0	0	0	0	0	0	0	0	0	0	0	0	0	0	0	0	0	0	0	1	0	0	0	0	0	0	0	3	0	0	0	1	1	1.5221	1.51448
283.15	589.3	1	3	0	0	0	0	0	0	0	0	0	0	0	0	0	0	0	1	0	0	2	0	0	0	0	0	0	2	0	0	5	0	0	0	0	1	1.47569	1.47604
313.15	589.3	2	5	0	0	0	0	0	0	0	0	0	0	0	0	0	0	0	0	0	0	4	0	0	0	0	1	0	0	0	0	3	0	0	0	1	1	1.42752	1.42316
308.15	589.3	3	3	0	0	0	0	0	0	0	0	0	1	0	0	0	0	0	0	0	0	0	0	0	0	0	0	0	0	0	0	3	0	0	0	1	1	1.4858	1.48813
313.15	589.3	4	2	1	0	0	0	0	1	0	0	0	1	0	0	1	0	0	1	0	0	0	0	0	0	0	0	0	0	0	0	0	0	0	0	0	0	1.5105	1.50906
333.15	589.3	2	3	0	0	0	0	0	0	0	0	0	0	0	0	0	0	0	1	2	0	0	0	0	0	0	0	0	0	0	0	3	0	0	0	1	1	1.49478	1.49582
318.15	656.3	2	3	0	2	0	0	0	0	0	0	0	0	0	0	0	0	0	1	0	0	6	0	0	0	0	0	0	2	0	0	3	0	0	0	1	1	1.4182	1.41829
323.15	589.3	3	2	0	0	0	0	0	0	2	0	0	0	0	0	0	0	0	0	0	0	0	0	0	0	0	0	0	1	0	0	3	0	0	0	1	1	1.47158	1.4721
[truncated: 2,880 more rows]

## Sheet: Test
Table S18. XGBoost test dataset
T(K)	Wave Length(nm)	-CH3	-CH2-	>CH-	>C<	=CH2	=CH-	=C<	-OH	-O-	>C=O	-COOH	-COO-	HCOO-	=O(other)	-NH2	-NH3	-NH-	>N-	-CN	-NO2	-F	-Cl	-Br	-I	-P	-B	-S-	-SO2	-CH2-	>CH-	=CH-	=C<	-O-	-NH-	>N-	=N-	y	ypred
323.15	589.3	2	1	0	0	0	0	0	0	0	0	0	0	0	0	0	0	0	0	1	0	0	0	0	0	0	0	1	0	0	0	3	0	0	0	1	1	1.54221	1.53891
308.2	589.3	2	3	0	0	0	0	0	0	0	0	0	0	0	0	0	0	0	0	0	0	4	0	0	0	0	1	0	0	0	0	3	0	0	0	1	1	1.4163	1.41838
323.15	589.3	2	3	0	0	0	0	0	0	0	0	0	0	0	0	0	0	0	0	0	0	6	0	0	0	1	0	0	0	0	0	3	0	0	0	1	1	1.4025	1.40437
303.15	589.3	3	3	1	0	0	0	0	2	0	0	0	1	0	0	1	0	0	1	0	0	0	0	0	0	0	0	0	0	0	0	0	0	0	0	0	0	1.5416	1.5416
323.15	589.3	4	2	1	0	0	0	0	2	0	0	0	1	0	0	0	0	0	1	0	0	0	0	0	0	0	0	0	0	0	0	0	0	0	0	0	0	1.47418	1.47587
333.15	589.3	3	2	0	0	0	0	0	0	2	0	0	0	0	0	0	0	0	0	0	0	0	0	0	0	0	0	0	1	0	0	3	0	0	0	1	1	1.469	1.46941
338.15	589.3	5	3	0	0	0	0	0	0	2	0	0	0	0	0	0	0	0	1	0	0	0	0	0	0	0	0	0	1	0	0	0	0	0	0	0	0	1.45402	1.45579
288.15	589.3	1	3	0	0	0	0	0	0	0	0	0	0	0	0	0	0	0	0	0	0	4	0	0	0	0	1	0	0	0	0	5	0	0	0	0	1	1.44851	1.44704
293.15	589.3	2	4	0	2	0	0	0	0	1	0	0	0	0	0	0	0	0	1	0	0	6	0	0	0	0	0	0	2	0	0	3	0	0	0	1	1	1.4287	1.42774
308.15	589.3	1	5	0	0	0	0	0	0	0	0	0	0	0	0	0	0	0	0	1	0	0	0	1	0	0	0	0	0	0	0	3	0	0	0	1	1	1.54346	1.53778
306.2	589.3	2	1	0	1	0	0	0	0	1	0	0	0	0	0	0	0	0	0	0	0	3	0	0	0	0	0	0	1	0	0	3	0	0	0	1	1	1.4303	1.43186
343.15	589.3	4	5	0	2	0	0	0	0	0	0	0	0	0	0	0	0	0	1	0	0	6	0	0	0	0	0	0	2	0	0	2	3	0	0	0	1	1.45044	1.44635
293.15	589.3	1	3	0	2	0	0	0	0	1	0	0	0	0	0	0	0	0	1	0	0	6	0	0	0	0	0	0	2	0	0	5	0	0	0	0	1	1.4426	1.44446
313.15	589.3	2	22	0	0	0	0	0	0	2	0	0	0	0	0	0	0	0	0	1	0	0	0	0	0	0	0	0	1	0	0	3	0	0	0	1	1	1.46972	1.47342
303.15	589.3	2	1	0	0	0	0	0	0	0	0	0	1	0	0	0	0	0	0	0	0	0	0	0	0	0	0	0	0	3	1	3	0	0	1	1	1	1.51229	1.51715
283.15	589.3	1	2	0	4	0	0	0	1	1	0	0	0	0	0	0	0	0	0	0	0	9	0	0	0	0	0	0	1	0	0	3	0	0	0	1	1	1.4004	1.4006
298.2	589.3	2	5	0	0	0	0	0	0	0	0	0	0	0	0	0	0	0	0	0	0	6	0	0	0	1	0	0	0	0	0	3	0	0	0	1	1	1.4164	1.41713
308.15	589.3	1	7	0	0	0	0	0	0	0	0	0	0	0	0	0	0	0	0	1	0	0	0	1	0	0	0	0	0	0	0	3	0	0	0	1	1	1.52719	1.52685
308.15	589.3	5	9	0	0	0	0	0	0	2	0	0	0	0	0	0	0	0	0	0	0	0	0	0	0	1	0	0	1	0	0	0	0	0	0	0	0	1.47054	1.4704
353.15	589.3	2	3	0	8	0	0	0	0	0	0	0	0	0	0	0	0	0	1	0	0	18	0	0	0	0	0	0	2	0	0	3	0	0	0	1	1	1.37206	1.36321
298.1	589.3	2	5	0	0	0	0	0	0	0	0	0	0	0	0	0	0	0	0	0	0	6	0	0	0	1	0	0	0	0	0	3	0	0	0	1	1	1.417	1.4174
303.15	589.3	1	0	0	0	0	0	0	1	1	0	0	0	0	0	0	0	0	0	0	0	0	0	0	0	0	0	0	1	0	0	3	0	0	1	0	1	1.48761	1.49007
338.15	589.3	2	1	0	1	0	0	0	0	0	0	0	0	0	0	0	0	0	0	3	0	0	0	0	0	0	0	0	0	0	0	3	0	0	0	1	1	1.49921	1.49792
298.15	589.3	2	3	0	0	0	0	0	0	0	0	0	0	0	0	0	0	0	1	2	0	0	0	0	0	0	0	0	0	4	0	0	0	0	0	1	0	1.49681	1.49283
303.15	589.3	2	7	0	0	0	0	0	0	0	0	0	0	0	0	0	0	0	0	0	0	0	0	1	0	0	0	0	0	0	0	3	0	0	0	1	1	1.49502	1.51521
323.15	589.3	2	3	0	0	0	0	0	0	0	0	0	0	0	0	0	0	0	0	0	0	4	0	0	0	0	1	0	0	0	0	3	0	0	0	1	1	1.4155	1.41515
293.15	589.3	2	1	0	1	0	0	0	0	0	0	0	0	0	0	0	0	0	0	3	0	0	0	0	0	0	0	0	0	0	0	3	0	0	0	1	1	1.51454	1.51289
303.2	589.3	2	13	0	2	0	4	0	0	0	0	0	0	0	0	0	0	0	1	0	0	6	0	0	0	0	0	0	2	0	0	3	0	0	0	1	1	1.4645	1.46395
303.15	589.3	3	10	0	0	0	0	0	0	2	0	0	0	0	0	0	0	0	0	0	0	0	0	0	0	0	0	0	1	0	0	3	0	0	0	1	1	1.4684	1.46928
308.15	589.3	3	4	0	0	0	0	0	1	0	0	0	1	0	0	1	0	0	1	0	0	0	0	0	0	0	0	0	0	0	0	0	0	0	0	0	0	1.5294	1.52833
333.15	589.3	2	2	0	2	0	0	0	0	0	0	0	0	0	0	0	0	0	1	0	0	6	0	0	0	0	0	0	2	5	0	0	0	0	0	1	0	1.4173	1.41715
293.15	589.3	0	3	0	0	1	1	0	0	0	0	0	0	0	0	0	0	0	0	1	0	0	1	0	0	0	0	0	0	0	0	3	0	0	0	1	1	1.54731	1.54275
353.15	589.3	2	2	0	2	0	0	0	0	0	0	0	0	0	0	0	0	0	1	0	0	6	0	0	0	0	0	0	2	4	0	0	0	0	0	1	0	1.40589	1.40721
323.15	486.1	2	1	0	2	0	0	0	0	0	0	0	0	0	0	0	0	0	1	0	0	6	0	0	0	0	0	0	2	0	0	3	0	0	0	1	1	1.4207	1.42015
298.15	589.3	3	1	0	0	0	0	0	0	0	0	0	1	0	0	0	0	0	0	0	0	0	0	0	0	0	0	0	0	0	0	3	0	0	0	1	1	1.50007	1.49707
328.15	589.3	2	2	0	2	0	0	0	0	0	0	0	0	0	0	0	0	0	1	0	0	6	0	0	0	0	0	0	2	4	0	0	0	0	0	1	0	1.41212	1.41329
313.15	589.3	3	2	0	0	0	0	0	0	2	0	0	0	0	0	0	0	0	0	0	0	0	0	0	0	0	0	0	1	0	0	3	0	0	0	1	1	1.47535	1.47484
313.15	656.3	2	3	0	0	0	0	0	0	0	0	0	0	0	0	0	0	0	0	0	0	4	0	0	0	0	1	0	0	0	0	3	0	0	0	1	1	1.4151	1.41633
313.15	589.3	2	2	0	2	0	0	0	0	0	0	0	0	0	0	0	0	0	1	0	0	6	0	0	0	0	0	0	2	5	0	0	0	0	0	1	0	1.42304	1.42256
328.15	589.3	2	1	0	1	0	0	0	0	1	0	0	0	0	0	0	0	0	0	0	0	3	0	0	0	0	0	0	1	0	0	3	0	0	0	1	1	1.42494	1.42943
303.15	589.3	3	8	0	0	0	0	0	3	1	0	0	0	0	0	0	0	0	2	0	0	0	0	0	0	0	0	0	1	0	0	0	0	0	0	0	0	1.49937	1.50052
298.15	589.3	2	3	0	1	0	0	0	0	1	0	0	0	0	0	0	0	0	0	0	0	3	0	0	0	0	0	0	1	0	0	3	0	0	0	1	1	1.43756	1.43762
328.15	589.3	4	14	1	0	0	0	0	1	1	0	0	0	0	0	0	0	0	1	0	0	0	0	0	0	0	0	0	1	4	0	0	0	1	0	1	0	1.47693	1.47621
333.15	589.3	3	2	0	0	0	0	0	0	2	0	0	0	0	0	0	0	0	0	0	0	0	0	0	0	0	0	0	1	0	0	3	0	0	0	1	1	1.47023	1.46941
318.15	589.3	2	3	0	0	0	0	0	0	0	0	0	0	0	0	0	0	0	0	1	0	0	0	0	0	0	0	1	0	0	0	3	0	0	0	1	1	1.53348	1.53225
323.15	589.3	1	2	0	4	0	0	0	1	1	0	0	0	0	0	0	0	0	0	0	0	9	0	0	0	0	0	0	1	0	0	3	0	0	0	1	1	1.38989	1.38915
293.15	589.3	3	1	1	2	0	0	0	0	0	0	0	0	0	0	0	0	0	1	0	0	6	0	0	0	0	0	0	2	4	0	0	0	0	0	1	0	1.42563	1.42614
323.15	589.3	2	1	0	0	0	0	0	0	0	0	0	1	0	0	0	0	0	0	0	0	0	0	0	0	0	0	0	0	3	1	3	0	0	1	1	1	1.50621	1.51292
308.1	589.3	4	4	0	0	0	0	0	0	2	0	0	0	0	0	0	0	0	0	0	0	0	0	0	0	0	0	0	2	0	0	6	0	0	0	2	2	1.50602	1.5047
318.15	589.3	4	6	0	2	0	0	0	0	0	0	0	0	0	0	0	0	0	1	0	0	6	0	0	0	0	0	0	2	0	0	2	3	0	0	0	1	1.45298	1.45283
313.15	486.1	2	5	0	0	0	0	0	0	0	0	0	0	0	0	0	0	0	0	0	0	4	0	0	0	0	1	0	0	0	0	3	0	0	0	1	1	1.4292	1.42919
333.15	589.3	5	12	3	0	0	0	0	1	1	0	0	1	0	0	1	0	0	0	0	0	0	0	0	0	0	0	0	1	0	0	0	0	0	0	0	0	1.4422	1.4404
288.15	589.3	2	3	0	2	0	0	0	0	0	0	0	0	0	0	0	0	0	1	0	0	6	0	0	0	0	0	0	2	5	0	0	0	0	0	1	0	1.43251	1.4307
305.65	589.3	2	3	0	0	0	0	0	0	0	0	0	0	0	0	0	0	0	0	0	0	4	0	0	0	0	1	0	0	0	0	4	1	0	0	0	1	1.44909	1.45026
298.15	589.3	2	1	0	2	0	0	0	0	0	0	0	0	0	0	0	0	0	1	0	0	6	0	0	0	0	0	0	2	0	0	3	0	0	0	1	1	1.4229	1.42394
308.15	589.3	2	3	0	0	0	0	0	0	0	0	0	0	0	0	0	0	0	0	0	0	6	0	0	0	1	0	0	0	0	0	3	0	0	0	1	1	1.4057	1.40718
303.15	589.3	4	21	0	2	0	0	0	0	0	0	0	0	0	0	0	0	0	2	0	0	6	0	0	0	0	0	0	2	0	0	0	0	0	0	0	0	1.4359	1.43271
323.18	589.3	2	5	0	0	0	0	0	1	0	0	0	1	0	0	1	0	0	0	0	0	0	0	0	0	0	0	0	0	0	0	0	0	0	0	0	0	1.4461	1.44652
338.15	589.3	2	1	0	0	0	0	0	0	0	0	0	0	0	0	0	0	0	1	2	0	0	0	0	0	0	0	0	0	0	0	3	0	0	0	1	1	1.49809	1.49898
342.37	589.3	3	1	0	0	0	0	0	0	1	0	0	0	0	0	0	0	0	0	0	0	0	0	0	0	0	0	0	1	0	0	7	2	0	0	1	1	1.53304	1.53128
303.15	589.3	2	2	0	0	0	0	0	0	0	0	0	0	0	0	0	0	0	0	0	0	4	0	0	0	0	1	0	0	0	0	3	0	0	0	1	1	1.4153	1.41705
308.15	589.3	2	7	0	0	0	0	0	0	0	0	0	0	0	0	0	0	0	0	0	0	4	0	0	0	0	1	0	0	0	0	3	0	0	0	1	1	1.42984	1.42812
298.15	589.3	5	9	0	0	0	0	0	0	2	0	0	0	0	0	0	0	0	0	0	0	0	0	0	0	1	0	0	1	0	0	0	0	0	0	0	0	1.47344	1.47224
308.15	589.3	2	5	0	0	0	0	0	0	0	0	0	0	0	0	0	0	0	0	0	0	0	1	0	0	0	0	0	0	0	0	3	0	0	0	1	1	1.51437	1.51183
313.15	589.3	1	5	0	0	0	0	0	0	0	0	0	0	0	0	0	0	0	0	1	0	0	1	0	0	0	0	0	0	0	0	3	0	0	0	1	1	1.51992	1.51821
298.15	589.3	3	1	0	0	0	0	0	0	0	0	0	1	0	0	0	0	0	0	0	0	0	0	0	0	0	0	0	0	0	0	3	0	0	0	1	1	1.50069	1.49707
318.15	589.3	2	1	0	0	0	0	0	0	0	0	0	1	0	0	0	0	0	0	0	0	0	0	0	0	0	0	0	0	3	1	3	0	0	1	1	1	1.50774	1.51496
289.379	632.8	1	3	0	0	0	0	0	0	0	0	0	0	0	0	0	0	0	0	0	0	4	0	0	0	0	1	0	0	0	0	5	0	0	0	0	1	1.4461	1.44624
328.15	589.3	2	1	0	0	0	0	0	1	1	0	0	0	0	0	0	0	0	0	0	0	0	0	0	0	0	0	0	1	0	0	3	0	0	0	1	1	1.49052	1.48985
298.15	589.3	2	3	0	0	0	0	0	0	0	0	0	0	0	0	0	0	0	0	0	0	6	0	0	0	1	0	0	0	0	0	3	0	0	0	1	1	1.4095	1.41004
293.15	589.3	4	3	0	2	0	0	0	0	0	0	0	0	0	0	0	0	0	2	0	0	6	0	0	0	0	0	0	2	0	0	0	0	0	0	0	0	1.40945	1.41244
298.1	589.3	4	4	0	0	0	0	0	0	2	0	0	0	0	0	0	0	0	0	0	0	0	0	0	0	0	0	0	2	0	0	6	0	0	0	2	2	1.50827	1.51021
313.15	589.3	2	3	0	0	0	0	0	1	1	0	0	0	0	0	0	0	0	0	0	0	0	0	0	0	0	0	0	1	0	0	3	0	0	0	1	1	1.4914	1.49513
328.15	589.3	4	28	0	0	0	0	0	0	0	0	0	0	0	0	0	0	0	0	0	0	0	0	1	0	1	0	0	0	0	0	0	0	0	0	0	0	1.47916	1.47842
338.15	589.3	3	3	0	0	0	0	0	0	0	0	0	1	0	0	0	0	0	0	0	0	0	0	0	0	0	0	0	0	0	0	3	0	0	0	1	1	1.48332	1.47834
288.15	589.3	2	3	0	0	0	0	0	0	0	0	0	0	0	0	0	0	0	0	1	0	0	0	0	0	0	0	1	0	0	0	3	0	0	0	1	1	1.54234	1.54334
308	633	4	4	0	0	0	0	0	0	1	0	0	0	0	0	0	0	0	0	0	0	0	0	0	0	0	0	0	1	0	0	6	3	0	0	1	1	1.5117	1.50963
298.15	589.3	5	6	2	0	0	0	0	0	0	1	0	1	0	0	0	0	1	0	0	0	0	0	0	0	0	0	0	0	4	0	0	0	1	0	1	0	1.4818	1.48266
323.15	589.3	3	0	0	0	0	0	0	0	2	0	0	0	0	0	0	0	0	0	0	0	0	0	0	0	0	0	0	1	0	0	3	0	0	0	1	1	1.4785	1.47473
323.15	589.3	4	7	0	2	0	0	0	0	0	0	0	0	0	0	0	0	0	2	0	0	6	0	0	0	0	0	0	2	0	0	0	0	0	0	0	0	1.4176	1.41607
293.15	589.3	3	2	0	0	0	0	0	0	2	0	0	0	0	0	0	0	0	0	0	0	0	0	0	0	0	0	0	1	0	0	3	0	0	0	1	1	1.48053	1.4806
303.15	589.3	2	2	0	2	0	0	0	0	0	0	0	0	0	0	0	0	0	1	0	0	6	0	0	0	0	0	0	2	5	0	0	0	0	0	1	0	1.4256	1.426
293.15	589.3	2	1	0	1	0	0	0	0	1	0	0	0	0	0	0	0	0	0	0	0	3	0	0	0	0	0	0	1	0	0	3	0	0	0	1	1	1.433	1.43607
313.15	589.3	2	2	1	0	0	0	0	1	0	0	0	1	0	0	1	0	0	0	0	0	0	0	0	0	0	0	0	0	0	0	3	0	0	0	1	1	1.52159	1.51428
328.15	589.3	2	1	0	2	0	0	0	0	0	0	0	0	0	0	0	0	0	1	0	0	6	0	0	0	0	0	0	2	0	0	3	0	0	0	1	1	1.41458	1.41513
328.15	589.3	2	3	0	0	0	0	0	0	0	0	0	0	0	0	0	0	0	0	0	0	4	0	0	0	0	1	0	0	0	0	4	1	0	0	0	1	1.44436	1.4471
313.15	589.3	0	6	0	4	0	0	0	0	0	2	0	0	0	0	2	0	0	2	0	0	12	0	0	0	0	0	0	4	0	0	6	0	0	0	2	2	1.4504	1.45288
343.15	589.3	3	0	0	0	0	0	0	0	2	0	0	0	0	0	0	0	0	0	0	0	0	0	0	0	0	0	0	1	0	0	4	1	0	0	0	1	1.50046	1.5001
323.1	589.3	2	2	0	0	0	0	0	1	0	0	0	1	0	0	1	0	0	0	0	0	0	0	0	0	0	0	0	0	0	0	0	0	0	0	0	0	1.4433	1.44475
328.15	589.3	1	5	0	1	0	0	0	0	1	0	0	0	0	0	0	0	0	0	1	0	3	0	0	0	0	0	0	1	0	0	3	0	0	0	1	1	1.52652	1.5169
298.15	589.3	2	1	0	2	0	0	0	0	0	0	0	0	0	0	0	0	0	1	0	0	6	0	0	0	0	0	0	2	0	0	3	0	0	0	1	1	1.42307	1.42394
303.15	589.3	4	3	0	0	0	0	0	1	0	0	0	1	0	0	0	0	0	1	0	0	0	0	0	0	0	0	0	0	0	0	0	0	0	0	0	0	1.4668	1.47094
303.15	589.3	2	2	0	2	0	0	0	0	0	0	0	0	0	0	0	0	0	1	0	0	6	0	0	0	0	0	0	2	5	0	0	0	0	0	1	0	1.42586	1.426
288.15	589.3	2	3	0	0	0	0	0	0	0	0	0	0	0	0	0	0	0	0	0	0	4	0	0	0	0	1	0	0	0	0	3	0	0	0	1	1	1.4243	1.42363
303.15	589.3	5	9	0	0	0	0	0	0	2	0	0	0	0	0	0	0	0	0	0	0	0	0	0	0	1	0	0	1	0	0	0	0	0	0	0	0	1.47199	1.47137
338.15	589.3	3	2	0	0	0	0	0	0	0	0	0	1	0	0	0	0	0	0	0	0	0	0	0	0	0	0	0	0	0	0	3	0	0	0	1	1	1.4811	1.48157
305.65	589.3	2	2	0	2	0	0	0	0	0	0	0	0	0	0	0	0	0	1	0	0	6	0	0	0	0	0	0	2	0	0	4	1	0	0	0	1	1.44679	1.44258
293.15	589.3	2	3	0	2	0	0	0	0	1	0	0	0	0	0	0	0	0	1	0	0	6	0	0	0	0	0	0	2	4	0	0	0	0	0	1	0	1.4265	1.42535
303.15	589.3	4	28	0	0	0	0	0	0	0	0	0	0	0	0	0	0	0	1	2	0	0	0	0	0	1	0	0	0	0	0	0	0	0	0	0	0	1.48174	1.48153
363.15	589.3	2	7	0	2	0	0	0	0	0	0	0	0	0	0	0	0	0	2	0	0	6	0	0	0	0	0	0	2	0	0	0	0	0	0	0	0	1.4035	1.40978
288.15	589.3	1	2	0	2	0	0	0	1	0	0	0	0	0	0	0	0	0	1	0	0	6	0	0	0	0	0	0	2	0	0	3	0	0	0	1	1	1.4365	1.43096
283.15	589.3	2	1	0	0	0	0	0	0	0	0	0	1	0	0	0	0	0	0	0	0	0	0	0	0	0	0	0	0	0	0	3	0	0	1	0	1	1.46347	1.46711
293.15	589.3	1	4	0	0	0	0	0	0	0	0	0	1	0	0	0	0	0	0	1	0	0	0	0	0	0	0	0	0	0	0	3	0	0	1	0	1	1.4715	1.47139
348.15	589.3	2	1	0	2	0	0	0	0	0	0	0	0	0	0	0	0	0	1	0	0	6	0	0	0	0	0	0	2	0	0	3	0	0	0	1	1	1.40902	1.41008
318.15	589.3	2	1	0	0	0	0	0	1	1	0	0	0	0	0	0	0	0	0	0	0	0	0	0	0	0	0	0	1	0	0	3	0	0	0	1	1	1.49269	1.4936
298.15	589.3	4	28	0	0	0	0	0	0	0	0	0	0	0	0	0	0	0	1	2	0	0	0	0	0	1	0	0	0	0	0	0	0	0	0	0	0	1.48387	1.48338
298.15	589.3	3	2	0	0	0	0	0	0	2	0	0	0	0	0	0	0	0	0	0	0	0	0	0	0	0	0	0	1	0	0	3	0	0	0	1	1	1.47756	1.47835
293.2	589.3	2	15	0	2	0	2	0	0	0	0	0	0	0	0	0	0	0	1	0	0	6	0	0	0	0	0	0	2	0	0	3	0	0	0	1	1	1.4545	1.45402
308.15	589.3	2	4	1	0	0	0	0	1	0	0	0	1	0	0	1	0	0	0	0	0	0	0	0	0	0	0	0	0	0	0	3	0	0	0	1	1	1.5126	1.51274
288.15	589.3	2	3	0	0	0	0	0	0	0	0	0	0	0	0	0	0	0	1	2	0	0	0	0	0	0	0	0	0	0	0	3	0	0	0	1	1	1.51202	1.51214
298.15	589.3	4	2	1	0	0	0	0	1	0	0	0	1	0	0	1	0	0	1	0	0	0	0	0	0	0	0	0	0	0	0	0	0	0	0	0	0	1.514	1.4957
290.65	589.3	2	2	0	2	0	0	0	0	0	0	0	0	0	0	0	0	0	1	0	0	6	0	0	0	0	0	0	2	0	0	4	1	0	0	0	1	1.45132	1.44904
333.15	589.3	1	9	0	1	0	0	0	0	1	0	0	0	0	0	0	0	0	0	1	0	3	0	0	0	0	0	0	1	0	0	3	0	0	0	1	1	1.51873	1.51307
299.2	589.3	2	1	0	1	0	0	0	0	1	0	0	0	0	0	0	0	0	0	0	0	3	0	0	0	0	0	0	1	0	0	3	0	0	0	1	1	1.4321	1.43327
303.15	589.3	2	2	0	2	0	0	0	0	0	0	0	0	0	0	0	0	0	1	0	0	6	0	0	0	0	0	0	2	4	0	0	0	0	0	1	0	1.41928	1.42048
303.15	589.3	2	7	0	0	0	0	0	0	0	0	0	0	0	0	0	0	0	0	0	0	0	1	0	0	0	0	0	0	0	0	3	0	0	0	1	1	1.5049	1.50585
328.15	589.3	3	1	1	0	0	0	0	0	0	0	0	1	0	0	1	0	0	0	0	0	0	0	0	0	0	0	0	0	0	0	3	0	0	0	1	1	1.49395	1.50061
348.15	589.3	2	1	0	0	0	0	0	0	0	0	0	0	0	0	0	0	0	0	0	0	4	0	0	0	0	1	0	0	0	0	3	0	0	0	1	1	1.40148	1.40278
338.15	589.3	3	3	0	2	0	0	0	0	0	0	0	0	0	0	0	0	0	1	0	0	6	0	0	0	0	0	1	2	0	0	0	0	0	0	0	0	1.4148	1.41429
313	589.3	1	5	0	2	0	0	0	0	1	0	0	0	0	0	0	0	0	1	1	0	6	0	0	0	0	0	0	2	0	0	3	0	0	0	1	1	1.424	1.43304
328.15	589.3	2	7	0	0	0	0	0	0	0	0	0	0	0	0	0	0	0	0	0	0	0	1	0	0	0	0	0	0	0	0	3	0	0	0	1	1	1.5037	1.49739
313.15	589.3	2	3	1	0	0	0	0	1	0	0	0	1	0	0	1	0	0	0	0	0	0	0	0	0	0	0	0	0	0	0	3	0	0	0	1	1	1.5141	1.51422
298.1	589.3	2	5	0	0	0	0	0	0	0	0	0	0	0	0	0	0	0	0	0	0	4	0	0	0	0	1	0	0	0	0	3	0	0	0	1	1	1.4223	1.42795
323.15	656.3	2	3	0	0	0	0	0	0	0	0	0	0	0	0	0	0	0	0	0	0	4	0	0	0	0	1	0	0	0	0	3	0	0	0	1	1	1.4124	1.41338
318.15	589.3	2	2	0	0	0	0	0	0	2	0	0	0	0	0	0	0	0	0	0	0	0	0	0	0	0	0	0	1	0	0	5	0	0	0	0	1	1.49976	1.49965
308.15	589.3	4	23	0	0	0	0	0	0	0	0	0	1	0	0	0	0	1	0	0	0	0	0	0	0	0	0	0	0	0	0	0	0	0	0	0	0	1.4417	1.44089
313.15	589.3	3	1	0	0	0	0	0	0	0	0	0	1	0	0	0	0	0	0	0	0	0	0	0	0	0	0	0	0	0	0	3	0	0	0	1	1	1.495	1.49204
298.1	589.3	2	3	0	2	0	0	0	0	0	0	0	0	0	0	0	0	0	1	1	0	6	0	0	0	0	0	0	2	0	0	2	1	0	0	1	1	1.4435	1.44221
313.15	589.3	2	3	0	0	0	0	0	0	0	0	0	0	0	0	0	0	0	0	0	0	6	0	0	0	1	0	0	0	0	0	3	0	0	0	1	1	1.407	1.40682
353.15	589.3	2	3	0	2	0	0	0	0	0	0	0	0	0	0	0	0	0	1	0	0	6	0	0	0	0	0	0	2	0	0	4	1	0	0	0	1	1.42953	1.43064
283.1	589.3	2	1	0	0	0	0	0	0	0	0	0	0	0	0	0	0	0	0	0	0	4	0	0	0	0	1	0	0	0	0	3	0	0	0	1	1	1.4085	1.41566
318.15	589.3	2	7	0	0	0	0	0	0	0	0	0	0	0	0	0	0	0	0	0	0	0	1	0	0	0	0	0	0	0	0	3	0	0	0	1	1	1.5007	1.50194
283.15	589.3	3	3	0	0	0	0	0	0	0	0	0	1	0	0	0	0	0	0	0	0	0	0	0	0	0	0	0	0	4	0	0	0	0	0	1	0	1.47263	1.47847
313.15	589.3	2	2	0	2	0	0	0	0	0	0	0	0	0	0	0	0	0	1	0	0	6	0	0	0	0	0	0	2	0	0	4	1	0	0	0	1	1.44015	1.4415
303.15	589.3	1	6	0	0	0	0	0	1	0	0	0	0	0	0	0	0	0	0	0	0	0	1	0	0	0	0	0	0	0	0	3	0	0	0	1	1	1.508	1.50924
318.15	589.3	2	7	0	0	0	0	0	0	0	0	0	0	0	0	0	0	0	2	0	0	2	0	0	0	0	0	0	2	0	0	0	0	0	0	0	0	1.439	1.43864
320.65	589.3	1	3	0	0	0	0	0	0	0	0	0	0	0	0	0	0	0	0	0	0	4	0	0	0	0	1	0	0	0	0	5	0	0	0	0	1	1.43989	1.4397
293.15	589.3	2	7	0	0	0	0	0	0	0	0	0	0	0	0	0	0	0	0	0	0	6	0	0	0	1	0	0	0	0	0	3	0	0	0	1	1	1.4235	1.42468
318.15	589.3	2	5	0	0	0	0	0	0	0	0	0	0	0	0	0	0	0	0	0	0	4	0	0	0	0	1	0	0	0	0	3	0	0	0	1	1	1.42533	1.42082
305.65	589.3	1	3	0	1	0	0	0	0	1	0	0	0	0	0	0	0	0	0	0	0	3	0	0	0	0	0	0	1	0	0	5	0	0	0	0	1	1.45618	1.45897
333.15	589.3	2	1	0	2	0	0	0	0	0	0	0	0	0	0	0	0	0	1	0	0	6	0	0	0	0	0	0	2	0	0	4	1	0	0	0	1	1.43304	1.43592
313.15	589.3	2	2	0	2	0	0	0	0	0	0	0	0	0	0	0	0	0	1	0	0	6	0	0	0	0	0	0	2	4	0	0	0	0	0	1	0	1.4166	1.41766
328.15	589.3	1	9	0	0	0	0	0	1	0	0	0	1	0	0	0	0	0	0	1	0	0	0	0	0	0	0	0	1	0	0	7	2	0	0	1	1	1.51058	1.51188
323.15	589.3	1	1	0	2	0	0	0	0	1	0	0	0	0	0	0	0	0	1	0	0	6	0	0	0	0	0	0	2	0	0	5	0	0	0	0	1	1.4354	1.43259
303.15	589.3	3	0	0	0	0	0	0	0	2	0	0	0	0	0	0	0	0	0	0	0	0	0	0	0	0	0	0	1	0	0	3	0	0	0	1	1	1.4811	1.47891
338.15	589.3	3	5	0	0	0	0	0	0	0	0	0	1	0	0	0	0	0	0	0	0	0	0	0	0	0	0	0	0	0	0	3	0	0	0	1	1	1.4722	1.47648
283.15	589.3	1	3	0	0	0	0	0	0	0	0	0	0	0	0	0	0	0	0	0	0	4	0	0	0	0	1	0	0	0	0	5	0	0	0	0	1	1.44984	1.44832
343.15	589.3	2	0	0	0	0	0	0	0	2	0	0	0	0	0	0	0	0	0	0	0	0	0	0	0	0	0	0	1	0	0	5	0	0	0	0	1	1.5009	1.50139
313.15	589.3	2	5	0	2	0	0	0	0	0	0	0	0	0	0	0	0	0	1	0	0	6	0	0	0	0	0	0	2	0	0	3	0	0	0	1	1	1.42552	1.42518
293.15	589.3	2	3	0	2	0	0	0	0	1	0	0	0	0	0	0	0	0	1	0	0	6	0	0	0	0	0	0	2	0	0	3	0	0	0	1	1	1.4306	1.4275
303.15	589.3	2	1	0	1	0	0	0	0	0	0	0	0	0	0	0	0	0	0	3	0	0	0	0	0	0	0	0	0	0	0	3	0	0	0	1	1	1.5101	1.50887
283.15	589.3	2	2	0	2	0	0	0	0	1	0	0	0	0	0	0	0	0	1	0	0	6	0	0	0	0	0	0	2	0	0	3	0	0	0	1	1	1.4311	1.42898
293.15	589.3	2	1	0	2	0	0	0	0	1	0	0	0	0	0	0	0	0	1	0	0	6	0	0	0	0	0	0	2	0	0	3	0	0	0	1	1	1.4271	1.42587
353.15	589.3	2	2	0	2	0	0	0	0	0	0	0	0	0	0	0	0	0	1	0	0	6	0	0	0	0	0	0	2	5	0	0	0	0	0	1	0	1.412	1.4121
288.15	589.3	2	3	0	8	0	0	0	0	0	0	0	0	0	0	0	0	0	1	0	0	18	0	0	0	0	0	0	2	0	0	3	0	0	0	1	1	1.39104	1.39279
323.15	589.3	2	3	0	0	0	0	0	0	0	0	0	0	0	0	0	0	0	1	0	0	2	0	0	0	0	0	0	2	4	0	0	0	0	0	1	0	1.4422	1.43959
338.15	589.3	3	2	0	0	0	0	0	0	2	0	0	0	0	0	0	0	0	0	0	0	0	0	0	0	0	0	0	1	4	0	0	0	0	0	1	0	1.46246	1.4596
298.1	589.3	2	3	0	0	0	0	0	0	0	0	0	0	0	0	0	0	0	0	0	0	6	0	0	0	1	0	0	0	0	0	3	0	0	0	1	1	1.409	1.40943
308.15	589.3	1	2	0	2	0	0	0	0	0	0	0	0	0	0	0	0	0	1	0	0	6	0	0	0	0	0	0	2	0	0	5	0	0	0	0	1	1.4392	1.4388
303.15	589.3	2	3	0	0	0	0	0	0	0	0	0	0	0	0	0	0	0	0	0	0	4	0	0	0	0	1	0	0	0	0	4	1	0	0	0	1	1.45114	1.45109
303.15	589.3	2	3	1	0	0	0	0	1	0	0	0	1	0	0	1	0	0	0	0	0	0	0	0	0	0	0	0	0	0	0	3	0	0	0	1	1	1.5165	1.51782
333.15	589.3	2	13	0	2	0	0	0	0	0	0	0	0	0	0	0	0	0	1	0	0	6	0	0	0	0	0	0	2	0	0	3	0	0	0	1	1	1.4292	1.42845
328.15	589.3	1	9	0	0	0	0	0	0	0	0	0	0	0	0	0	0	0	0	1	0	0	0	1	0	0	0	0	0	0	0	3	0	0	0	1	1	1.50757	1.50664
333.15	589.3	5	9	0	0	0	0	0	0	2	0	0	0	0	0	0	0	0	0	0	0	0	0	0	0	1	0	0	1	0	0	0	0	0	0	0	0	1.4647	1.46336
313.15	589.3	2	3	0	1	0	0	0	0	1	0	0	0	0	0	0	0	0	0	0	0	3	0	0	0	0	0	0	1	0	0	3	0	0	0	1	1	1.4292	1.43409
293.15	589.3	4	28	0	0	0	0	0	0	0	0	0	0	0	0	0	0	0	0	0	0	0	1	0	0	1	0	0	0	0	0	0	0	0	0	0	0	1.48326	1.48447
308.15	589.3	2	3	0	8	0	0	0	0	0	0	0	0	0	0	0	0	0	1	0	0	18	0	0	0	0	0	0	2	0	0	3	0	0	0	1	1	1.38516	1.38672
303.15	589.3	4	28	0	0	0	0	0	0	0	0	0	0	0	0	0	0	0	0	0	0	0	1	0	0	1	0	0	0	0	0	0	0	0	0	0	0	1.48142	1.4796
323.15	589.3	1	7	0	1	0	0	0	0	1	0	0	0	0	0	0	0	0	0	1	0	3	0	0	0	0	0	0	1	0	0	3	0	0	0	1	1	1.52464	1.52445
288.15	589.3	2	3	0	2	0	0	0	0	0	0	0	0	0	0	0	0	0	1	0	0	6	0	0	0	0	0	0	2	0	0	3	0	0	0	1	1	1.43015	1.42827
293	589.3	4	4	0	0	0	0	0	0	1	0	0	0	0	0	0	0	0	1	0	0	4	0	0	0	0	1	0	0	0	0	0	0	0	0	0	0	1.4104	1.42243
293.1	589.3	4	7	0	0	0	0	0	0	0	0	0	0	0	0	0	0	0	0	0	0	0	0	0	1	0	0	0	0	0	0	2	3	0	0	0	1	1.5776	1.53481
288.25	589.3	2	4	0	0	0	0	0	0	0	0	0	0	0	0	0	0	0	0	0	0	6	0	0	0	1	0	0	0	0	0	3	0	0	0	1	1	1.41655	1.41512
308.15	589.3	2	3	0	0	0	0	0	0	0	0	0	1	0	0	1	0	0	0	0	0	0	0	0	0	0	0	0	0	0	0	3	0	0	0	1	1	1.5031	1.50717
338.15	589.3	2	2	0	2	0	0	0	0	0	0	0	0	0	0	0	0	0	1	0	0	6	0	0	0	0	0	0	2	0	0	3	0	0	0	1	1	1.4133	1.4129
285.742	632.8	1	3	0	0	0	0	0	0	0	0	0	0	0	0	0	0	0	0	0	0	4	0	0	0	0	1	0	0	0	0	5	0	0	0	0	1	1.4471	1.44789
303.15	589.3	1	5	0	0	0	0	0	0	0	0	0	0	0	0	0	0	0	0	1	0	0	1	0	0	0	0	0	0	0	0	3	0	0	0	1	1	1.52287	1.51916
328.15	589.3	2	2	0	2	0	0	0	0	0	0	0	0	0	0	0	0	0	1	0	0	6	0	0	0	0	0	0	2	0	0	3	0	0	0	1	1	1.4165	1.41564
299.2	589.3	3	2	0	0	0	0	0	0	2	0	0	0	0	0	0	0	0	0	0	0	0	0	0	0	0	0	0	1	0	0	3	0	0	0	1	1	1.4787	1.47669
298.15	589.3	2	2	0	0	0	0	0	0	0	0	0	1	0	0	0	1	0	0	0	0	0	0	0	0	0	0	0	0	0	0	0	0	0	0	0	0	1.4369	1.43999
303.15	589.3	2	3	0	0	0	0	0	0	0	0	0	0	0	0	0	0	0	0	0	0	6	0	0	0	1	0	0	0	0	0	3	0	0	0	1	1	1.408	1.40824
303.15	589.3	2	3	0	0	0	0	0	1	0	0	0	1	0	0	1	0	0	0	0	0	0	0	0	0	0	0	0	0	0	0	0	0	0	0	0	0	1.452	1.45162
353.15	589.3	2	3	0	2	0	0	0	0	1	0	0	0	0	0	0	0	0	1	0	0	6	0	0	0	0	0	0	2	4	0	0	0	0	0	1	0	1.4113	1.40866
333.15	589.3	1	3	0	2	0	0	0	0	0	0	0	0	0	0	0	0	0	1	0	0	6	0	0	0	0	0	0	2	0	0	5	0	0	0	0	1	1.4327	1.43361
308.15	589.3	2	1	0	0	0	0	0	0	0	0	0	1	0	0	0	0	0	0	0	0	0	0	0	0	0	0	0	0	0	0	3	0	0	1	0	1	1.45379	1.46044
348.15	589.3	2	3	0	2	0	0	0	0	0	0	0	0	0	0	0	0	0	1	0	0	6	0	0	0	0	0	0	2	0	0	4	1	0	0	0	1	1.43097	1.43135
313.15	822.7	2	7	0	0	0	0	0	0	0	0	0	0	0	0	0	0	0	0	0	0	4	0	0	0	0	1	0	0	0	0	3	0	0	0	1	1	1.4226	1.4239
313.15	589.3	3	3	0	0	0	0	0	0	2	0	0	0	0	0	0	0	0	0	0	0	0	0	0	0	0	0	0	1	0	0	3	0	0	0	1	1	1.47536	1.47473
304.2	589.3	3	2	0	0	0	0	0	0	2	0	0	0	0	0	0	0	0	0	0	0	0	0	0	0	0	0	0	1	0	0	3	0	0	0	1	1	1.4774	1.47598
308.15	822.7	2	3	0	1	0	0	0	0	1	0	0	0	0	0	0	0	0	0	0	0	3	0	0	0	0	0	0	1	0	0	3	0	0	0	1	1	1.4282	1.42867
283.15	589.3	4	7	0	2	0	0	0	0	0	0	0	0	0	0	0	0	0	2	0	0	6	0	0	0	0	0	0	2	0	0	0	0	0	0	0	0	1.4288	1.42697
323.15	589.3	1	2	0	0	0	0	0	0	0	0	0	0	1	0	0	1	0	0	0	0	0	0	0	0	0	0	0	0	0	0	0	0	0	0	0	0	1.431	1.43075
308.01	589.3	3	1	0	0	0	0	0	0	0	0	0	1	0	0	0	0	0	0	0	0	0	0	0	0	0	0	0	0	0	0	3	0	0	0	1	1	1.49807	1.49487
298.15	589.3	2	5	0	0	0	0	0	0	0	0	0	0	0	0	0	0	0	0	1	0	0	0	0	0	0	0	1	0	0	0	3	0	0	0	1	1	1.5524	1.54918
353.15	589.3	12	32	2	2	0	0	0	0	1	0	0	0	0	1	0	0	0	0	0	0	0	0	0	0	2	0	0	0	0	0	0	0	0	0	0	0	1.45387	1.45353
303.15	589.3	3	12	1	0	0	0	0	0	3	1	0	0	0	0	0	1	0	0	0	0	0	0	0	0	0	0	0	1	0	0	0	0	0	0	0	0	1.463	1.45563
323	589.3	2	9	0	0	0	0	0	0	1	0	0	0	0	0	0	0	0	0	0	0	0	0	0	0	0	0	0	0	0	0	8	1	0	0	1	1	1.5132	1.51623
343.15	589.3	1	4	0	2	0	0	0	0	1	0	0	0	0	0	0	0	0	1	0	0	6	0	0	0	0	0	0	2	0	0	5	0	0	0	0	1	1.4294	1.42991
303.15	589.3	3	8	0	0	0	0	0	0	2	0	0	0	0	0	0	0	0	0	0	0	0	0	0	0	0	0	0	1	0	0	3	0	0	0	1	1	1.4741	1.47407
303.836	632.8	2	7	0	0	0	0	0	0	0	0	0	0	0	0	0	0	0	0	0	0	4	0	0	0	0	1	0	0	0	0	3	0	0	0	1	1	1.4303	1.4289
303.15	589.3	2	1	0	0	0	0	0	0	0	0	0	0	0	0	0	0	0	0	0	0	4	0	0	0	0	1	0	0	0	0	3	0	0	0	1	1	1.4109	1.41096
308.15	589.3	4	28	0	2	0	0	0	0	0	0	0	0	0	0	0	0	0	1	0	0	6	0	0	0	1	0	0	2	0	0	0	0	0	0	0	0	1.44637	1.44461
308.15	589.3	0	4	0	0	0	0	0	1	0	0	0	0	0	0	0	0	0	0	2	0	0	0	0	0	0	0	1	0	0	0	3	0	0	0	1	1	1.565	1.56279
308	633	4	3	0	0	0	0	0	0	1	0	0	0	0	0	0	0	0	0	0	0	0	0	0	0	0	0	0	1	0	0	6	3	0	0	1	1	1.5137	1.51317
308.15	589.3	4	4	0	2	0	0	0	0	0	0	0	0	0	0	0	0	0	2	0	0	6	0	0	0	0	0	0	2	0	0	0	0	0	0	0	0	1.4106	1.41235
303.2	589.3	2	3	0	0	0	0	0	0	0	0	0	0	0	0	0	0	0	0	0	0	6	0	0	0	1	0	0	0	0	0	3	0	0	0	1	1	1.4085	1.40824
298.15	589.3	2	5	0	0	0	0	0	0	0	0	0	0	0	0	0	0	0	0	0	0	0	1	0	0	0	0	0	0	0	0	3	0	0	0	1	1	1.5172	1.51372
298.15	589.3	1	2	0	4	0	0	0	1	0	0	0	1	0	0	0	0	0	0	0	0	9	0	0	0	0	0	0	0	0	0	3	0	0	0	1	1	1.40683	1.40981
333.15	589.3	3	1	1	0	0	0	0	0	0	0	0	1	0	0	1	0	0	0	0	0	0	0	0	0	0	0	0	0	0	0	3	0	0	0	1	1	1.50217	1.49759
298.15	589.3	4	28	0	2	0	0	0	0	0	0	0	0	0	0	0	0	0	1	0	0	6	0	0	0	1	0	0	2	0	0	0	0	0	0	0	0	1.4496	1.44842
288.15	589.3	2	3	0	0	0	0	0	1	0	0	0	1	0	0	0	0	0	0	0	0	0	0	0	0	0	0	0	0	0	0	7	2	0	0	1	1	1.6503	1.6225
343.15	589.3	2	1	0	0	0	0	0	0	0	0	0	0	0	0	0	0	0	0	1	0	0	0	0	0	0	0	1	0	0	0	3	0	0	0	1	1	1.53582	1.53589
313.15	589.3	4	2	1	0	0	0	0	0	0	1	0	1	0	0	0	0	1	0	0	0	0	0	0	0	0	0	0	0	4	0	0	0	1	0	1	0	1.483	1.48279
293.15	589.3	2	5	0	1	0	0	0	0	0	0	0	0	0	0	0	0	0	0	3	0	0	0	0	0	0	0	0	0	0	0	3	0	0	0	1	1	1.5055	1.50783
348.15	589.3	1	1	0	0	0	0	0	0	0	0	0	0	0	0	0	0	0	1	0	0	2	0	0	0	0	0	0	2	0	0	5	0	0	0	1	0	1.4561	1.45792
328.15	589.3	2	1	0	0	0	0	0	0	0	0	0	0	0	0	0	0	0	0	0	0	4	0	0	0	0	1	0	0	0	0	3	0	0	0	1	1	1.4023	1.40812
303.15	589.3	2	2	0	2	0	0	0	0	1	0	0	0	0	0	0	0	0	1	0	0	6	0	0	0	0	0	0	2	4	0	0	0	0	0	1	0	1.416	1.42046
298.15	589.3	2	5	0	0	0	0	0	0	0	0	0	0	0	0	0	0	0	1	2	0	0	0	0	0	0	0	0	0	0	0	3	0	0	0	1	1	1.50415	1.50776
308.15	589.3	1	11	0	2	0	0	0	0	0	0	0	0	0	0	0	0	0	1	0	0	6	0	0	0	0	0	0	2	0	0	5	0	0	0	0	1	1.44668	1.44618
333.15	589.3	4	11	2	0	0	0	0	0	2	0	0	1	0	0	0	1	0	0	0	0	0	0	0	0	0	0	0	1	0	0	0	0	0	0	0	0	1.4404	1.43816
298.55	589.3	2	3	0	0	0	0	0	0	0	0	0	0	0	0	0	0	0	0	0	0	4	0	0	0	0	1	0	0	0	0	3	0	0	0	1	1	1.41	1.42031
328.15	589.3	4	28	0	0	0	0	0	0	0	0	0	0	0	0	0	0	0	1	2	0	0	0	0	0	1	0	0	0	0	0	0	0	0	0	0	0	1.47421	1.47322
303.15	430.1	2	1	0	0	0	0	0	0	0	0	0	0	0	0	0	0	0	0	0	0	4	0	0	0	0	1	0	0	0	0	3	0	0	0	1	1	1.421	1.41938
298.15	589.3	1	2	0	2	0	0	0	1	0	0	0	0	0	0	0	0	0	1	0	0	6	0	0	0	0	0	0	2	4	0	0	0	0	0	1	0	1.4275	1.42783
293.15	589.3	2	3	0	0	0	0	0	0	0	0	0	0	0	0	0	0	0	0	4	0	0	0	0	0	0	1	0	0	0	0	3	0	0	0	1	1	1.4533	1.45402
333.15	589.3	3	4	0	0	0	0	0	1	0	0	0	1	0	0	1	0	0	1	0	0	0	0	0	0	0	0	0	0	0	0	0	0	0	0	0	0	1.5249	1.51972
283.15	589.3	2	3	0	2	0	0	0	0	1	0	0	0	0	0	0	0	0	1	0	0	6	0	0	0	0	0	0	2	0	0	3	0	0	0	1	1	1.4312	1.43009
318.13	589.3	2	2	0	0	0	0	0	1	0	0	0	1	0	0	1	0	0	0	0	0	0	0	0	0	0	0	0	0	0	0	0	0	0	0	0	0	1.4445	1.44475
296	589.3	1	2	0	2	0	0	0	0	0	0	0	0	0	0	0	0	0	1	0	0	6	0	0	0	0	0	0	2	5	0	3	0	0	0	2	1	1.449	1.43229
343.15	589.3	4	12	2	0	0	0	0	0	3	1	0	0	0	0	0	1	0	0	0	0	0	0	0	0	0	0	0	1	0	0	0	0	0	0	0	0	1.4336	1.43748
313.15	589.3	2	18	0	0	0	0	0	0	2	0	0	0	0	0	0	0	0	0	1	0	0	0	0	0	0	0	0	1	0	0	3	0	0	0	1	1	1.47454	1.47667
318.15	589.3	2	1	0	0	0	0	0	0	0	0	0	0	0	0	0	0	0	1	2	0	0	0	0	0	0	0	0	0	0	0	3	0	0	0	1	1	1.50655	1.5059
298.15	589.3	2	2	0	2	0	0	0	0	0	0	0	0	0	0	0	0	0	1	0	0	6	0	0	0	0	0	0	2	4	0	0	0	0	0	1	0	1.42064	1.42225
293.15	589.3	8	3	3	0	0	0	0	0	1	0	0	0	0	0	0	0	0	0	0	0	0	0	0	0	1	0	0	1	0	0	4	2	0	0	0	0	1.5217	1.52287
283.15	589.3	2	7	0	0	0	0	0	0	0	0	0	0	0	0	0	0	0	0	0	0	6	0	0	0	1	0	0	0	0	0	3	0	0	0	1	1	1.42716	1.42739
318.15	589.3	2	1	0	4	0	0	0	0	0	0	0	1	0	0	0	0	0	0	0	0	9	0	0	0	0	0	0	0	0	0	4	1	0	0	0	1	1.41553	1.41409
293.15	589.3	3	1	0	0	0	0	0	0	0	0	0	1	0	0	0	0	0	0	0	0	0	0	0	0	0	0	0	0	0	0	3	0	0	0	1	1	1.5018	1.49998
318.15	589.3	4	28	0	0	0	0	0	0	0	0	0	0	0	0	0	0	0	1	2	0	0	0	0	0	1	0	0	0	0	0	0	0	0	0	0	0	1.47593	1.47838
298.15	589.3	2	3	0	2	0	0	0	0	0	0	0	0	0	0	0	0	0	1	0	0	6	0	0	0	0	0	0	2	5	0	0	0	0	0	1	0	1.42946	1.42927
318.15	589.3	2	3	0	1	0	0	0	0	1	0	0	0	0	0	0	0	0	0	0	0	3	0	0	0	0	0	0	1	4	0	0	0	0	0	1	0	1.4275	1.42931
328.15	589.3	1	2	1	0	0	0	0	2	0	0	0	1	0	0	0	1	0	0	0	0	0	0	0	0	0	0	0	0	0	0	0	0	0	0	0	0	1.4315	1.435
318.15	589.3	2	2	0	2	0	0	0	0	0	0	0	0	0	0	0	0	0	1	0	0	6	0	0	0	0	0	0	2	5	0	0	0	0	0	1	0	1.4214	1.42031
328.15	589.3	4	4	0	1	1	1	0	0	1	1	0	0	0	0	0	0	1	0	0	0	0	0	0	0	0	0	0	1	0	0	3	0	0	0	1	1	1.49458	1.49258
343	589.3	2	1	0	2	0	0	0	0	0	0	0	0	0	0	0	0	0	1	0	0	6	0	0	0	0	0	0	2	0	0	3	0	0	0	1	1	1.4101	1.41083
330.65	589.3	2	3	0	0	0	0	0	0	0	0	0	0	0	0	0	0	0	0	0	0	4	0	0	0	0	1	0	0	0	0	4	1	0	0	0	1	1.44911	1.44645
298.15	589.3	2	0	0	0	0	0	0	0	0	0	0	1	0	0	0	0	1	0	0	0	0	0	0	0	0	0	0	0	0	0	3	0	0	0	0	1	1.4592	1.44337
323.15	430.1	2	3	0	0	0	0	0	0	0	0	0	0	0	0	0	0	0	0	0	0	4	0	0	0	0	1	0	0	0	0	3	0	0	0	1	1	1.4251	1.42414
313.15	589.3	4	28	0	0	0	0	0	0	0	0	0	0	0	0	0	0	0	1	2	0	0	0	0	0	1	0	0	0	0	0	0	0	0	0	0	0	1.47843	1.47962
338.15	589.3	2	1	0	0	0	0	0	0	0	0	0	0	0	0	0	0	0	0	0	0	4	0	0	0	0	1	0	0	0	0	3	0	0	0	1	1	1.40391	1.40431
318.15	822.7	2	1	0	2	0	0	0	0	0	0	0	0	0	0	0	0	0	1	0	0	6	0	0	0	0	0	0	2	0	0	3	0	0	0	1	1	1.4111	1.41164
343.15	589.3	2	2	0	2	0	0	0	0	0	0	0	0	0	0	0	0	0	1	0	0	6	0	0	0	0	0	0	2	5	0	0	0	0	0	1	0	1.4146	1.41401
298.1	589.3	2	3	0	0	0	0	0	0	0	0	0	0	0	0	0	0	0	0	0	0	6	0	0	0	1	0	0	0	0	0	3	0	0	0	1	1	1.409	1.40943
300.65	589.3	2	3	0	0	0	0	0	0	0	0	0	0	0	0	0	0	0	1	2	0	0	0	0	0	0	0	0	0	0	0	4	1	0	0	0	1	1.53292	1.531
304.2	589.3	2	3	0	0	0	0	0	0	0	0	0	0	0	0	0	0	0	0	0	0	4	0	0	0	0	1	0	0	0	0	3	0	0	0	1	1	1.4204	1.4188
303.15	589.3	1	7	0	2	0	0	0	0	0	0	0	0	0	0	0	0	0	1	0	0	6	0	0	0	0	0	0	2	0	0	5	0	0	0	0	1	1.44568	1.44691
318.05	589.3	2	5	0	2	0	0	0	0	0	0	0	0	0	0	0	0	0	1	0	0	6	0	0	0	0	0	0	2	0	0	3	0	0	0	1	1	1.42649	1.42313
318.15	589.3	2	7	0	0	0	0	0	0	0	0	0	0	0	0	0	0	0	0	0	0	4	0	0	0	0	1	0	0	0	0	3	0	0	0	1	1	1.42715	1.42369
293.15	589.3	1	3	0	0	0	0	0	0	0	0	0	0	0	0	0	0	0	0	0	0	4	0	0	0	0	1	0	0	0	0	5	0	0	0	0	1	1.44719	1.44645
308.15	589.3	0	6	0	0	0	0	0	1	0	0	0	0	0	0	0	0	0	0	0	0	0	1	0	0	0	0	0	0	0	0	3	0	0	1	0	1	1.5054	1.50485
290.65	589.3	2	3	0	0	0	0	0	0	0	0	0	0	0	0	0	0	0	0	0	0	4	0	0	0	0	1	0	0	0	0	4	1	0	0	0	1	1.45973	1.45439
308.15	589.3	3	4	0	2	0	0	0	1	0	0	0	0	0	0	0	0	0	2	0	0	6	0	0	0	0	0	0	2	0	0	0	0	0	0	0	0	1.419	1.41838
303.15	589.3	2	5	0	0	0	0	0	0	0	0	0	0	0	0	0	0	0	0	0	0	0	1	0	0	0	0	0	0	0	0	3	0	0	0	1	1	1.51562	1.51306
323.15	589.3	5	9	0	0	0	0	0	0	2	0	0	0	0	0	0	0	0	0	0	0	0	0	0	0	1	0	0	1	0	0	0	0	0	0	0	0	1.46758	1.46577
303.15	589.3	4	6	0	2	0	0	0	0	0	0	0	0	0	0	0	0	0	1	0	0	6	0	0	0	0	0	0	2	0	0	2	3	0	0	0	1	1.45779	1.45648
303.15	589.3	3	1	0	0	0	0	0	0	2	0	0	0	0	0	0	0	0	0	0	0	0	0	0	0	0	0	0	1	0	0	4	1	0	0	0	1	1.5177	1.51585
293.15	589.3	1	2	0	2	0	0	0	0	1	0	0	0	0	0	0	0	0	1	0	0	6	0	0	0	0	0	0	2	0	0	5	0	0	0	0	1	1.445	1.44399
303.15	589.3	5	36	0	0	0	0	0	0	0	0	0	1	0	0	0	0	0	0	0	0	0	0	0	0	1	0	0	0	0	0	0	0	0	0	0	0	1.47069	1.46921
333.15	589.3	4	4	0	2	0	0	0	0	0	0	0	0	0	0	0	0	0	2	0	0	6	0	0	0	0	0	0	2	0	0	0	0	0	0	0	0	1.4038	1.40546
313.15	589.3	3	2	0	0	0	0	0	0	2	0	0	0	0	0	0	0	0	0	0	0	0	0	0	0	0	0	0	1	0	0	3	0	0	0	1	1	1.47523	1.47484
303.15	589.3	1	9	0	1	0	0	0	0	1	0	0	0	0	0	0	0	0	0	1	0	3	0	0	0	0	0	0	1	0	0	3	0	0	0	1	1	1.52584	1.52337
298.15	589.3	1	1	0	2	0	0	0	0	0	0	0	0	0	0	0	0	0	1	0	0	6	0	0	0	0	0	0	2	0	0	5	0	0	0	0	1	1.44091	1.44162
333.15	589.3	3	2	0	1	1	1	0	0	1	1	0	0	0	0	0	0	1	0	0	0	0	0	0	0	0	0	0	1	0	0	8	1	0	0	1	1	1.53314	1.53422
293.15	589.3	2	3	0	0	0	0	0	0	0	0	0	0	0	0	0	0	0	1	2	0	0	0	0	0	0	0	0	0	0	0	4	1	0	0	0	1	1.53534	1.53417
323.15	589.3	2	3	0	0	0	0	0	0	0	0	0	0	0	0	0	0	0	0	0	0	0	0	1	0	0	0	0	0	0	0	3	0	0	0	1	1	1.53928	1.52853
308.15	589.3	2	5	0	0	0	0	0	0	0	0	0	0	0	0	0	0	0	0	0	0	6	0	0	0	1	0	0	0	0	0	3	0	0	0	1	1	1.41564	1.4151
308.15	589.3	1	1	0	1	0	0	0	0	0	0	0	1	0	0	0	0	0	0	0	0	3	0	0	0	0	0	0	0	0	0	5	0	0	0	0	1	1.5646	1.5562
293.15	589.3	2	7	0	0	0	0	0	0	0	0	0	0	0	0	0	0	0	0	0	0	6	0	0	0	1	0	0	0	0	0	3	0	0	0	1	1	1.4244	1.42468
303.15	589.3	2	3	0	2	0	0	0	0	1	0	0	0	0	0	0	0	0	1	0	0	6	0	0	0	0	0	0	2	4	0	0	0	0	0	1	0	1.424	1.42241
308.15	589.3	4	12	2	0	0	0	0	0	3	1	0	0	0	0	0	1	0	0	0	0	0	0	0	0	0	0	0	1	0	0	0	0	0	0	0	0	1.4479	1.44995
338.15	589.3	3	4	0	0	0	0	0	1	0	0	0	1	0	0	1	0	0	1	0	0	0	0	0	0	0	0	0	0	0	0	0	0	0	0	0	0	1.5238	1.52084
313.15	589.3	3	5	2	0	0	0	0	1	0	0	0	1	0	0	1	0	0	0	0	0	0	0	0	0	0	0	0	0	0	0	3	0	0	0	1	1	1.4971	1.49814
303.15	589.3	2	3	0	0	0	0	0	0	0	0	0	0	0	0	0	0	0	1	2	0	0	0	0	0	0	0	0	0	4	0	0	0	0	0	1	0	1.4842	1.49098
293	589.3	3	6	1	0	0	0	0	0	1	0	0	1	0	0	0	0	0	0	0	0	0	2	0	0	0	0	0	0	5	0	3	3	0	0	1	0	1.528	1.52327
303.15	589.3	2	7	0	0	0	0	0	0	0	0	0	0	0	0	0	0	0	0	4	0	0	0	0	0	0	1	0	0	0	0	3	0	0	0	1	1	1.4541	1.45177
323.15	589.3	2	3	0	2	0	0	0	0	0	0	0	0	0	0	0	0	0	1	0	0	6	0	0	0	0	0	0	2	0	0	3	0	0	0	1	1	1.4183	1.41862
293.15	589.3	2	1	0	0	0	0	0	0	0	0	0	0	0	0	0	0	0	1	0	0	2	0	0	0	0	0	0	2	0	0	3	0	0	0	1	1	1.44891	1.44788
323.15	589.3	3	2	0	2	0	0	0	0	0	0	0	0	0	0	0	0	0	1	0	0	6	0	0	0	0	0	1	2	0	0	0	0	0	0	0	0	1.41606	1.4159
308.15	589.3	0	3	0	0	1	1	0	0	0	0	0	0	0	0	0	0	0	0	2	0	0	0	0	0	0	0	1	0	0	0	3	0	0	0	1	1	1.5532	1.55491
323.15	656.3	2	7	0	0	0	0	0	0	0	0	0	0	0	0	0	0	0	0	0	0	4	0	0	0	0	1	0	0	0	0	3	0	0	0	1	1	1.4235	1.42243
323.15	589.3	4	28	0	2	0	0	0	0	0	0	0	0	0	0	0	0	0	1	0	0	6	0	0	0	1	0	0	2	0	0	0	0	0	0	0	0	1.44158	1.43794
313.15	589.3	2	3	0	2	0	0	0	0	1	0	0	0	0	0	0	0	0	1	0	0	6	0	0	0	0	0	0	2	0	0	3	0	0	0	1	1	1.4228	1.42194
298.15	589.3	3	3	0	0	0	0	0	1	0	0	0	1	0	0	1	0	0	1	0	0	0	0	0	0	0	0	0	0	0	0	0	0	0	0	0	0	1.5224	1.5162
313.15	589.3	2	7	0	0	0	0	0	0	0	0	0	0	0	0	0	0	0	0	0	0	6	0	0	0	1	0	0	0	0	0	3	0	0	0	1	1	1.41949	1.41891
308.15	589.3	0	6	0	4	0	0	0	0	0	2	0	0	0	0	2	0	0	2	0	0	12	0	0	0	0	0	0	4	0	0	6	0	0	0	2	2	1.4518	1.45145
328.15	589.3	2	1	0	0	0	0	0	0	0	0	0	0	0	0	0	0	0	1	2	0	0	0	0	0	0	0	0	0	0	0	3	0	0	0	1	1	1.50351	1.50049
298.15	430.1	2	1	0	1	0	0	0	0	1	0	0	0	0	0	0	0	0	0	0	0	3	0	0	0	0	0	0	1	0	0	3	0	0	0	1	1	1.4453	1.44308
303.15	589.3	0	4	0	0	0	0	0	1	0	0	0	0	0	0	0	0	0	0	2	0	0	0	0	0	0	0	1	0	0	0	3	0	0	0	1	1	1.5666	1.56287
328.15	589.3	3	1	0	0	0	0	0	0	1	0	0	0	0	0	0	0	0	0	0	0	0	0	0	0	0	0	0	1	0	0	3	0	0	0	1	1	1.48768	1.48498
303.15	589.3	0	3	0	0	0	0	0	0	0	0	0	0	0	0	0	0	0	0	2	0	0	0	0	0	0	0	1	0	0	0	8	1	0	0	1	1	1.565	1.56428
328	589.3	2	1	0	0	0	0	0	0	1	0	0	0	0	0	0	0	0	0	0	0	0	0	0	0	0	0	0	0	0	0	8	1	0	0	1	1	1.554	1.55135
333	589.3	2	9	0	0	0	0	0	0	1	0	0	0	0	0	0	0	0	0	0	0	0	0	0	0	0	0	0	0	0	0	8	1	0	0	1	1	1.5092	1.51232
283.15	589.3	2	2	0	0	0	0	0	0	0	0	0	0	0	0	0	0	0	1	0	0	2	0	0	0	0	0	0	2	4	0	0	0	0	0	1	0	1.44659	1.44617
338.15	589.3	2	1	0	6	0	0	0	0	0	0	0	0	0	0	0	0	0	0	0	0	18	0	0	0	1	0	0	0	0	0	3	0	0	0	1	1	1.35887	1.35998
348.15	589.3	3	2	0	2	0	0	0	0	0	0	0	0	0	0	0	0	0	1	0	0	6	0	0	0	0	0	1	2	0	0	0	0	0	0	0	0	1.40925	1.40927
303.15	430.1	2	7	0	0	0	0	0	0	0	0	0	0	0	0	0	0	0	0	0	0	4	0	0	0	0	1	0	0	0	0	3	0	0	0	1	1	1.4425	1.44176
288.15	589.3	3	1	1	2	0	0	0	0	0	0	0	0	0	0	0	0	0	1	0	0	6	0	0	0	0	0	0	2	0	0	3	0	0	0	1	1	1.4301	1.42978
343.15	589.3	5	15	3	0	0	0	0	0	4	2	0	0	0	0	0	1	0	0	0	0	0	0	0	0	0	0	0	1	0	0	0	0	0	0	0	0	1.4393	1.44005
318.15	589.3	2	7	0	0	0	0	0	0	0	0	0	0	0	0	0	0	0	0	0	0	0	0	1	0	0	0	0	0	0	0	3	0	0	0	1	1	1.49008	1.49772
323.15	589.3	2	3	0	0	0	0	0	0	0	0	0	0	0	0	0	0	0	0	0	0	4	0	0	0	0	1	0	0	0	0	3	0	0	0	1	1	1.4173	1.41515
313.15	589.3	2	1	0	0	0	0	0	0	0	0	0	1	0	0	0	0	0	0	0	0	0	0	0	0	0	0	0	0	0	0	3	0	0	1	0	1	1.45185	1.45916
333	589.3	4	0	0	0	0	0	0	0	1	0	0	0	0	0	0	0	0	0	0	0	0	1	0	0	0	0	0	1	0	0	5	4	0	0	1	1	1.5354	1.52924
298.15	589.3	3	1	0	0	0	0	0	0	1	0	0	0	0	0	0	0	0	0	0	0	0	0	0	0	0	0	0	1	0	0	3	0	0	0	1	1	1.4771	1.49543
348.15	589.3	3	1	0	0	0	0	0	0	1	0	0	0	0	0	0	0	0	0	0	0	0	0	0	0	0	0	0	1	0	0	3	0	0	0	1	1	1.4823	1.48233
318.15	589.3	3	3	0	0	0	0	0	0	2	0	0	0	0	0	0	0	0	0	0	0	0	0	0	0	0	0	0	1	4	0	0	0	0	0	1	0	1.46792	1.46352
353.15	589.3	4	3	0	2	0	0	0	0	0	0	0	0	0	0	0	0	0	2	0	0	6	0	0	0	0	0	0	2	0	0	0	0	0	0	0	0	1.39358	1.39567
323.15	589.3	2	1	0	2	0	0	0	0	0	0	0	0	0	0	0	0	0	1	0	0	6	0	0	0	0	0	0	2	0	0	4	1	0	0	0	1	1.44058	1.43913
348.15	589.3	2	3	0	0	0	0	0	0	0	0	0	0	0	0	0	0	0	1	2	0	0	0	0	0	0	0	0	0	0	0	3	0	0	0	1	1	1.48975	1.49134
313.15	589.3	2	5	0	0	0	0	0	0	0	0	0	0	0	0	0	0	0	0	0	0	4	0	0	0	0	1	0	0	0	0	3	0	0	0	1	1	1.42397	1.42316
318.15	589.3	1	2	0	2	0	0	0	0	0	0	0	0	0	0	0	0	0	1	0	0	6	0	0	0	0	0	0	2	0	0	5	0	0	0	0	1	1.4363	1.43603
288.889	632.8	2	3	0	0	0	0	0	0	0	0	0	0	0	0	0	0	0	0	0	0	4	0	0	0	0	1	0	0	0	0	3	0	0	0	1	1	1.4223	1.42278
298.15	589.3	4	9	0	2	0	0	0	0	0	0	0	0	0	0	0	0	0	1	0	0	6	0	0	0	0	0	0	2	0	0	2	3	0	0	0	1	1.46074	1.45974
338.15	589.3	2	5	0	2	0	0	0	0	0	0	0	0	0	0	0	0	0	1	0	0	6	0	0	0	0	0	0	2	0	0	3	0	0	0	1	1	1.41797	1.41919
338.15	589.3	4	5	0	2	0	0	0	0	0	0	0	0	0	0	0	0	0	1	0	0	6	0	0	0	0	0	0	2	0	0	2	3	0	0	0	1	1.44822	1.44861
308.15	589.3	4	3	1	0	0	0	0	0	0	0	0	1	0	0	1	0	0	0	0	0	0	0	0	0	0	0	0	0	0	0	2	1	0	0	1	1	1.5126	1.51152
318.15	589.3	2	3	0	1	0	0	0	0	1	0	0	0	0	0	0	0	0	0	0	0	3	0	0	0	0	0	0	1	0	0	3	0	0	0	1	1	1.432	1.43244
328.2	589.3	2	3	0	0	0	0	0	0	0	0	0	0	0	0	0	0	0	0	0	0	4	0	0	0	0	1	0	0	0	0	3	0	0	0	1	1	1.4125	1.41366
293.15	589.3	2	9	0	2	0	0	0	0	0	0	0	0	0	0	0	0	0	1	0	0	6	0	0	0	0	0	0	2	0	0	3	0	0	0	1	1	1.4366	1.43618
307.75	589.3	2	5	0	2	0	0	0	0	0	0	0	0	0	0	0	0	0	1	0	0	6	0	0	0	0	0	0	2	0	0	3	0	0	0	1	1	1.42844	1.42593
333.15	589.3	5	36	0	0	0	0	0	0	0	0	0	1	0	0	0	0	0	0	0	0	0	0	0	0	1	0	0	0	0	0	0	0	0	0	0	0	1.46002	1.4603
328.15	589.3	3	3	0	0	0	0	0	0	0	0	0	1	0	0	0	0	0	0	0	0	0	0	0	0	0	0	0	0	0	0	3	0	0	0	1	1	1.48619	1.48087
343.15	589.3	2	2	0	2	0	0	0	0	0	0	0	0	0	0	0	0	0	1	0	0	6	0	0	0	0	0	0	2	0	0	3	0	0	0	1	1	1.41185	1.41175
298.15	589.3	1	5	0	1	0	0	0	0	0	0	0	1	0	0	0	0	0	0	0	0	3	0	0	0	0	0	0	0	0	0	5	0	0	0	0	1	1.477	1.48354
313.15	589.3	2	3	0	0	0	0	0	0	0	0	0	0	0	0	0	0	0	0	0	0	0	0	0	1	0	0	0	0	0	0	3	0	0	0	1	1	1.566	1.56713
353.15	589.3	3	7	1	1	0	0	0	5	1	0	0	0	0	0	0	0	1	1	0	0	0	0	0	0	0	0	0	1	0	0	0	0	0	0	0	0	1.50327	1.49785
288.15	589.3	2	1	0	2	0	0	0	0	0	0	0	0	0	0	0	0	0	1	0	0	6	0	0	0	0	0	0	2	0	0	3	0	0	0	1	1	1.42594	1.42585
303.15	589.3	2	4	0	0	0	0	0	1	0	0	0	1	0	0	1	0	0	0	0	0	0	0	0	0	0	0	0	0	0	0	0	0	0	0	0	0	1.4534	1.45173
318.15	589.3	2	1	0	0	0	0	0	0	0	0	0	0	0	0	0	0	0	1	2	0	0	0	0	0	0	0	0	0	0	0	3	0	0	0	1	1	1.50453	1.5059
313.15	589.3	2	1	0	0	0	0	0	0	0	0	0	0	0	0	0	0	0	0	1	0	0	0	0	0	0	0	1	0	0	0	3	0	0	0	1	1	1.54702	1.54439
318.15	589.3	3	4	0	0	0	0	0	0	0	0	0	1	0	0	1	0	0	0	0	0	0	0	0	0	0	0	0	0	0	0	2	1	0	0	1	1	1.4976	1.49968
318.15	430.1	2	3	0	1	0	0	0	0	1	0	0	0	0	0	0	0	0	0	0	0	3	0	0	0	0	0	0	1	0	0	3	0	0	0	1	1	1.4428	1.44203
298.15	589.3	4	28	0	0	0	0	0	0	0	0	0	0	0	0	0	0	0	1	2	0	0	0	0	0	1	0	0	0	0	0	0	0	0	0	0	0	1.48154	1.48338
318.15	589.3	2	5	0	0	0	0	0	0	0	0	0	0	0	0	0	0	0	0	0	0	0	1	0	0	0	0	0	0	0	0	3	0	0	0	1	1	1.5111	1.50835
333.15	589.3	3	1	0	0	0	0	0	0	0	0	0	1	0	0	0	0	0	0	0	0	0	0	0	0	0	0	0	0	0	0	3	0	0	0	1	1	1.49035	1.48753
333.15	589.3	2	1	0	0	0	0	0	0	0	0	0	0	0	0	0	0	0	1	0	0	2	0	0	0	0	0	0	2	0	0	3	0	0	0	1	1	1.43758	1.43545
328.15	589.3	3	0	0	0	0	0	0	0	2	0	0	0	0	0	0	0	0	0	0	0	0	0	0	0	0	0	0	1	0	0	4	1	0	0	0	1	1.50472	1.50501
328.15	589.3	2	1	0	2	0	0	0	0	0	0	0	0	0	0	0	0	0	1	0	0	6	0	0	0	0	0	0	2	0	0	3	0	0	0	1	1	1.4143	1.41513
333.15	589.3	2	5	0	2	0	0	0	0	0	0	0	0	0	0	0	0	0	1	0	0	6	0	0	0	0	0	0	2	0	0	3	0	0	0	1	1	1.4205	1.42102
298.15	589.3	4	18	0	0	0	0	0	2	1	0	0	0	0	0	0	0	0	1	0	0	0	0	0	0	1	0	0	1	0	0	0	0	0	0	0	0	1.49502	1.49333
298.15	589.3	2	3	0	2	0	0	0	0	0	0	0	0	0	0	0	0	0	1	0	0	6	0	0	0	0	0	0	2	4	0	0	0	0	0	1	0	1.42293	1.42437
298.15	589.3	2	3	0	0	0	0	0	0	0	0	0	0	0	0	0	0	0	1	2	0	0	0	0	0	0	0	0	0	4	0	0	0	0	0	1	0	1.49681	1.49283
308.15	589.3	2	3	0	1	0	0	0	0	0	0	0	0	0	0	0	0	0	0	3	0	0	0	0	0	0	0	0	0	0	0	3	0	0	0	1	1	1.50277	1.5041
308.01	589.3	2	1	0	0	0	0	0	0	0	0	0	0	0	0	0	0	0	1	2	0	0	0	0	0	0	0	0	0	0	0	3	0	0	0	1	1	1.51112	1.50991
303.15	589.3	1	5	0	1	0	0	0	0	1	0	0	0	0	0	0	0	0	0	1	0	3	0	0	0	0	0	0	1	0	0	3	0	0	0	1	1	1.53357	1.52259
318.15	589.3	2	3	0	0	0	0	0	0	0	0	0	0	0	0	0	0	0	0	0	0	4	0	0	0	0	1	0	0	0	0	3	0	0	0	1	1	1.41472	1.41582
303.15	589.3	2	5	0	0	0	0	0	0	0	0	0	0	0	0	0	0	0	0	0	0	6	0	0	0	1	0	0	0	0	0	3	0	0	0	1	1	1.4155	1.41625
333.15	589.3	4	27	0	0	0	0	0	0	0	0	0	1	0	0	0	0	1	0	0	0	0	0	0	0	0	0	0	0	0	0	0	0	0	0	0	0	1.4348	1.4347
293	589.3	3	3	1	0	0	0	0	0	1	0	0	1	0	0	0	0	0	0	0	0	0	2	0	0	0	0	0	0	5	0	3	3	0	0	1	0	1.5381	1.52822
308.15	589.3	1	3	0	0	0	0	0	1	1	0	0	0	0	0	0	0	0	0	0	0	0	0	0	0	0	0	0	1	0	0	3	0	0	1	0	1	1.48955	1.488
303.15	589.3	3	5	0	0	0	0	0	0	0	0	0	1	0	0	0	0	0	0	0	0	0	0	0	0	0	0	0	0	0	0	3	0	0	0	1	1	1.4816	1.48779
353.15	589.3	2	1	0	2	0	0	0	0	1	0	0	0	0	0	0	0	0	1	0	0	6	0	0	0	0	0	0	2	0	0	3	0	0	0	1	1	1.4114	1.40975
308.15	589.3	3	2	0	8	0	0	0	1	0	0	0	0	0	0	0	0	0	2	0	0	18	0	0	0	0	0	0	2	0	0	0	0	0	0	0	0	1.37365	1.37507
328.15	589.3	4	7	0	2	0	0	0	0	0	0	0	0	0	0	0	0	0	1	0	0	6	0	0	0	0	0	0	2	0	0	2	3	0	0	0	1	1.45065	1.45154
298.15	589.3	2	2	0	0	0	0	0	0	0	0	0	1	0	0	1	0	0	0	0	0	0	0	0	0	0	0	0	0	0	0	3	0	0	0	1	1	1.51997	1.50791
338.15	589.3	1	3	0	1	0	0	0	0	1	0	0	0	0	0	0	0	0	0	0	0	3	0	0	0	0	0	0	1	0	0	5	0	0	0	0	1	1.4471	1.44927
313.15	589.3	1	2	0	2	0	0	0	0	1	0	0	0	0	0	0	0	0	1	0	0	6	0	0	0	0	0	0	2	0	0	5	0	0	0	0	1	1.4394	1.43771
298.15	589.3	2	9	0	2	0	0	0	0	0	0	0	0	0	0	0	0	0	1	0	0	6	0	0	0	0	0	0	2	0	0	3	0	0	0	1	1	1.43557	1.43386
298.15	589.3	2	3	0	2	0	0	0	0	0	0	0	0	0	0	0	0	0	1	0	0	6	0	0	0	0	0	0	2	0	0	4	1	0	0	0	1	1.4458	1.44576
333.15	589.3	4	9	0	2	0	0	0	0	0	0	0	0	0	0	0	0	0	1	0	0	6	0	0	0	0	0	0	2	0	0	2	3	0	0	0	1	1.4493	1.44957
323.15	589.3	2	3	0	0	0	0	0	0	0	0	0	0	0	0	0	0	0	0	0	0	6	0	0	0	1	0	0	0	0	0	3	0	0	0	1	1	1.40276	1.40437
328.15	589.3	2	1	0	0	0	0	0	0	2	0	0	0	0	0	0	0	0	0	0	0	0	0	0	0	0	0	0	1	0	0	8	1	0	0	1	1	1.57024	1.56795
333.15	589.3	1	4	0	2	0	0	0	0	1	0	0	0	0	0	0	0	0	1	0	0	6	0	0	0	0	0	0	2	0	0	5	0	0	0	0	1	1.432	1.4337
338.15	589.3	2	2	0	2	0	0	0	0	0	0	0	0	0	0	0	0	0	1	0	0	6	0	0	0	0	0	0	2	5	0	0	0	0	0	1	0	1.41624	1.41517
348.15	589.3	2	2	0	2	0	0	0	0	0	0	0	0	0	0	0	0	0	1	0	0	6	0	0	0	0	0	0	2	4	0	0	0	0	0	1	0	1.4072	1.40832
318.15	589.3	2	1	0	0	0	0	0	0	0	0	0	0	0	0	0	0	0	0	1	0	0	0	0	0	0	0	1	0	0	0	3	0	0	0	1	1	1.54387	1.54268
338.15	589.3	2	3	0	0	0	0	0	0	0	0	0	0	0	0	0	0	0	0	1	0	0	0	0	0	0	0	1	0	0	0	3	0	0	0	1	1	1.52743	1.52692
313.15	589.3	3	3	0	2	0	0	0	0	0	0	0	0	0	0	0	0	0	1	0	0	6	0	0	0	0	0	1	2	0	0	0	0	0	0	0	0	1.4219	1.42148
325.65	589.3	1	1	0	1	0	0	0	0	1	0	0	0	0	0	0	0	0	0	0	0	3	0	0	0	0	0	0	1	0	0	5	0	0	0	0	1	1.45134	1.45217
353.15	589.3	2	7	0	0	0	0	0	0	0	0	0	0	0	0	0	0	0	2	0	0	2	0	0	0	0	0	0	2	0	0	0	0	0	0	0	0	1.4297	1.43087
303.15	589.3	1	2	0	0	0	0	0	0	0	0	0	0	1	0	0	1	0	0	0	0	0	0	0	0	0	0	0	0	0	0	0	0	0	0	0	0	1.4372	1.43724
338.15	589.3	2	3	0	0	0	0	0	0	0	0	0	0	0	0	0	0	0	1	2	0	0	0	0	0	0	0	0	0	4	0	0	0	0	0	1	0	1.48505	1.48227
303.1	589.3	3	1	0	0	0	0	0	0	0	0	0	1	0	0	0	0	0	0	0	0	0	0	0	0	0	0	0	0	0	0	3	0	0	0	1	1	1.49949	1.49541
348.15	589.3	6	12	0	0	0	0	0	0	3	0	0	0	0	1	0	0	0	0	0	0	0	0	0	0	2	0	0	0	0	0	0	0	0	0	0	0	1.4488	1.4517
293.15	589.3	3	10	0	0	0	0	0	0	2	0	0	0	0	0	0	0	0	0	0	0	0	0	0	0	0	0	0	1	0	0	3	0	0	0	1	1	1.4715	1.47243
308.15	589.3	4	14	1	0	0	0	0	1	1	0	0	0	0	0	0	0	1	0	0	0	0	0	0	0	1	0	0	1	5	1	0	0	0	0	0	0	1.48983	1.48844
308.15	589.3	2	1	0	0	0	0	0	0	0	0	0	0	0	0	0	0	0	1	2	0	0	0	0	0	0	0	0	0	0	0	3	0	0	0	1	1	1.50787	1.50988
303.15	656.3	2	7	0	0	0	0	0	0	0	0	0	0	0	0	0	0	0	0	0	0	4	0	0	0	0	1	0	0	0	0	3	0	0	0	1	1	1.4292	1.43026
313.15	589.3	1	5	0	1	0	0	0	0	0	0	0	1	0	0	0	0	0	0	0	0	3	0	0	0	0	0	0	0	0	0	5	0	0	0	0	1	1.4723	1.47639
284.648	632.8	2	5	0	0	0	0	0	0	0	0	0	0	0	0	0	0	0	0	0	0	4	0	0	0	0	1	0	0	0	0	3	0	0	0	1	1	1.4303	1.43102
318.15	822.7	2	1	0	0	0	0	0	0	0	0	0	0	0	0	0	0	0	0	0	0	4	0	0	0	0	1	0	0	0	0	3	0	0	0	1	1	1.4009	1.40232
313.15	589.3	2	2	0	2	0	0	0	0	0	0	0	0	0	0	0	0	0	1	0	0	6	0	0	0	0	0	0	2	4	0	0	0	0	0	1	0	1.4165	1.41766
303.15	589.3	2	1	0	1	0	0	0	0	0	0	0	0	0	0	0	0	0	0	3	0	0	0	0	0	0	0	0	0	0	0	3	0	0	0	1	1	1.51114	1.50887
313.15	589.3	2	5	0	2	0	0	0	0	0	0	0	0	0	0	0	0	0	1	0	0	6	0	0	0	0	0	0	2	0	0	3	0	0	0	1	1	1.426	1.42518
293.15	589.3	2	3	0	2	0	0	0	0	1	0	0	0	0	0	0	0	0	1	0	0	6	0	0	0	0	0	0	2	0	0	3	0	0	0	1	1	1.4282	1.4275
303.15	589.3	2	5	0	0	0	0	0	0	0	0	0	0	0	0	0	0	0	0	0	0	0	1	0	0	0	0	0	0	0	0	3	0	0	0	1	1	1.5158	1.51306
308.15	589.3	4	7	0	2	0	0	0	0	0	0	0	0	0	0	0	0	0	2	0	0	6	0	0	0	0	0	0	2	0	0	0	0	0	0	0	0	1.4218	1.4205
283.15	589.3	2	3	0	0	0	0	0	0	0	0	0	0	0	0	0	0	0	0	1	0	0	0	0	0	0	0	1	0	0	0	3	0	0	0	1	1	1.5437	1.54528
353.15	589.3	2	7	0	2	0	0	0	0	0	0	0	0	0	0	0	0	0	2	0	0	6	0	0	0	0	0	0	2	0	0	0	0	0	0	0	0	1.4058	1.41048
343.15	589.3	3	3	0	0	0	0	0	0	2	0	0	0	0	0	0	0	0	0	0	0	0	0	0	0	0	0	0	1	0	0	3	0	0	0	1	1	1.4678	1.46696
318.15	486.1	2	3	0	0	0	0	0	0	0	0	0	0	0	0	0	0	0	0	0	0	4	0	0	0	0	1	0	0	0	0	3	0	0	0	1	1	1.4216	1.42066
298.1	589.3	2	3	0	0	0	0	0	0	0	0	0	0	0	0	0	0	0	0	0	0	6	0	0	0	1	0	0	0	0	0	3	0	0	0	1	1	1.4083	1.40943
313	633	3	4	0	0	0	0	0	0	0	0	0	0	0	0	0	0	0	0	0	0	4	0	0	0	0	1	0	0	0	0	6	3	0	0	1	1	1.4708	1.47107
298.15	589.3	4	10	1	2	0	0	0	0	1	0	0	0	0	0	0	0	0	1	0	0	6	0	0	0	0	0	0	2	3	3	3	0	0	0	1	1	1.4508	1.4513
283.15	589.3	1	1	0	0	0	0	0	0	0	0	0	0	0	0	0	0	0	1	0	0	2	0	0	0	0	0	0	2	0	0	5	0	0	0	1	0	1.47477	1.47456
298.15	589.3	2	5	0	0	0	0	0	0	0	0	0	0	0	0	0	0	0	0	0	0	6	0	0	0	1	0	0	0	0	0	3	0	0	0	1	1	1.41756	1.41808
323.15	589.3	2	1	0	0	0	0	0	0	0	0	0	0	0	0	0	0	0	0	0	0	4	0	0	0	0	1	0	0	0	0	3	0	0	0	1	1	1.406	1.40898
323.13	589.3	1	3	0	2	0	0	0	0	0	0	0	0	0	0	0	0	0	1	1	0	6	0	0	0	0	0	0	2	0	0	3	0	0	0	1	1	1.4314	1.43193
318.02	589.3	2	6	0	0	0	0	0	0	0	0	0	0	0	0	0	0	0	0	0	0	6	0	0	0	1	0	0	0	0	0	3	0	0	0	1	1	1.41483	1.4143
293.15	589.3	2	5	0	0	0	0	0	0	0	0	0	0	0	0	0	0	0	0	0	0	6	0	0	0	1	0	0	0	0	0	3	0	0	0	1	1	1.4206	1.41891
308.15	589.3	2	3	0	1	0	0	0	0	1	0	0	0	0	0	0	0	0	0	0	0	3	0	0	0	0	0	0	1	0	0	4	1	0	0	0	1	1.45868	1.46161
313.15	589.3	1	0	0	0	0	0	0	1	1	0	0	0	0	0	0	0	0	0	0	0	0	0	0	0	0	0	0	1	0	0	3	0	0	1	0	1	1.48552	1.48973
298.2	589.3	2	1	0	1	0	0	0	0	1	0	0	0	0	0	0	0	0	0	0	0	3	0	0	0	0	0	0	1	0	0	3	0	0	0	1	1	1.4324	1.43433
338.15	589.3	3	0	0	0	0	0	0	0	2	0	0	0	0	0	0	0	0	0	0	0	0	0	0	0	0	0	0	1	0	0	4	1	0	0	0	1	1.50193	1.50251
328.15	589.3	2	3	0	0	0	0	0	0	1	0	0	0	0	0	0	0	0	1	2	0	0	0	0	0	0	0	0	0	0	0	3	0	0	0	1	1	1.4977	1.49711
323.15	656.3	2	5	0	2	0	0	0	0	0	0	0	0	0	0	0	0	0	1	0	0	6	0	0	0	0	0	0	2	0	0	3	0	0	0	1	1	1.4195	1.42037
334.52	589.3	2	1	0	0	0	0	0	0	0	0	0	0	0	0	0	0	0	0	1	0	0	0	0	0	0	0	1	0	0	0	3	0	0	0	1	1	1.5385	1.53921
353.15	589.3	2	11	0	2	0	0	0	0	0	0	0	0	0	0	0	0	0	1	0	0	6	0	0	0	0	0	0	2	0	0	3	0	0	0	1	1	1.4209	1.42141
303.15	589.3	2	1	0	0	0	0	0	0	0	0	0	0	0	0	0	0	0	1	2	0	0	0	0	0	0	0	0	0	0	0	3	0	0	0	1	1	1.50955	1.51088
338.15	589.3	2	3	0	0	0	0	0	0	0	0	0	0	0	0	0	0	0	0	0	0	4	0	0	0	0	1	0	0	0	0	3	0	0	0	1	1	1.413	1.41061
328.15	589.3	3	3	0	0	0	0	0	0	2	0	0	0	0	0	0	0	0	0	0	0	0	0	0	0	0	0	0	1	0	0	4	1	0	0	0	1	1.50513	1.50242
293	589.3	2	7	0	0	0	0	0	0	1	1	0	0	0	0	0	0	0	1	2	0	0	0	0	0	0	0	0	0	0	0	3	0	0	0	1	1	1.509	1.51156
323.15	486.1	2	3	0	2	0	0	0	0	0	0	0	0	0	0	0	0	0	1	0	0	6	0	0	0	0	0	0	2	0	0	3	0	0	0	1	1	1.4241	1.42337
298.1	589.3	5	5	1	2	0	0	0	0	0	0	0	0	0	0	0	0	0	2	0	0	6	0	0	0	0	0	0	2	0	0	0	0	0	0	0	0	1.422	1.42106
298.15	589.3	2	1	0	0	0	0	0	0	0	0	0	0	0	0	0	0	0	1	2	0	0	0	0	0	0	0	0	0	0	0	3	0	0	0	1	1	1.51121	1.5126
293.15	589.3	2	5	0	0	0	0	0	0	0	0	0	0	0	0	0	0	0	0	0	0	6	0	0	0	1	0	0	0	0	0	3	0	0	0	1	1	1.42064	1.41891
298.15	589.3	2	7	0	0	0	0	0	3	2	0	0	0	0	2	0	0	0	0	0	0	0	0	0	0	2	0	0	0	0	0	3	0	0	0	1	1	1.46949	1.47226
318.15	589.3	1	3	0	0	0	0	0	0	0	0	0	0	0	0	0	0	0	1	0	0	2	0	0	0	0	0	0	2	0	0	5	0	0	0	0	1	1.46537	1.46541
298.15	589.3	3	1	0	0	0	0	0	0	2	0	0	0	0	0	0	0	0	0	0	0	0	0	0	0	0	0	0	1	0	0	4	1	0	0	0	1	1.51902	1.51629
293.1	589.3	3	7	0	1	0	0	0	0	1	0	0	0	0	0	0	0	0	0	0	0	3	0	0	0	0	0	0	1	0	0	3	2	0	0	0	1	1.4725	1.47517
308.15	589.3	2	1	0	0	0	0	0	0	2	0	0	0	0	0	0	0	0	0	0	0	0	0	0	0	0	0	0	1	0	0	8	1	0	0	1	1	1.57564	1.57373
303.15	822.7	2	7	0	0	0	0	0	0	0	0	0	0	0	0	0	0	0	0	0	0	4	0	0	0	0	1	0	0	0	0	3	0	0	0	1	1	1.4255	1.4268
328.2	589.3	2	0	0	0	0	0	0	0	0	0	0	0	0	0	0	0	0	0	0	0	4	0	0	0	0	1	0	0	0	0	3	0	0	0	1	1	1.3988	1.40834
303.15	589.3	3	3	0	0	0	0	0	0	0	0	0	1	0	0	0	0	0	0	0	0	0	0	0	0	0	0	0	0	0	0	3	0	0	0	1	1	1.49342	1.48937
323.15	589.3	3	10	0	0	0	0	0	0	2	0	0	0	0	0	0	0	0	0	0	0	0	0	0	0	0	0	0	1	0	0	3	0	0	0	1	1	1.4631	1.46498
298.15	589.3	2	7	0	0	0	0	0	0	0	0	0	0	0	0	0	0	0	0	0	0	6	0	0	0	1	0	0	0	0	0	3	0	0	0	1	1	1.4251	1.42389
300.1	589.3	1	2	0	0	0	0	0	1	0	0	0	1	0	0	0	1	0	0	0	0	0	0	0	0	0	0	0	0	0	0	0	0	0	0	0	0	1.4692	1.44544
283.15	589.3	2	3	0	0	0	0	0	0	0	0	0	0	0	0	0	0	0	0	0	0	4	0	0	0	0	1	0	0	0	0	3	0	0	0	1	1	1.4256	1.42533
318.15	589.3	3	1	1	2	0	0	0	0	0	0	0	0	0	0	0	0	0	1	0	0	6	0	0	0	0	0	0	2	5	0	0	0	0	0	1	0	1.42524	1.42275
325.405	632.8	2	3	0	0	0	0	0	0	0	0	0	0	0	0	0	0	0	0	0	0	6	0	0	0	1	0	0	0	0	0	3	0	0	0	1	1	1.4011	1.40303
313.15	589.3	1	9	0	2	0	0	0	0	0	0	0	0	0	0	0	0	0	1	0	0	6	0	0	0	0	0	0	2	0	0	5	0	0	0	0	1	1.44391	1.44382
338.15	589.3	2	3	0	1	0	0	0	0	0	0	0	0	0	0	0	0	0	0	3	0	0	0	0	0	0	0	0	0	0	0	3	0	0	0	1	1	1.49255	1.49354
343.15	589.3	3	4	0	2	0	0	0	1	0	0	0	0	0	0	0	0	0	2	0	0	6	0	0	0	0	0	0	2	0	0	0	0	0	0	0	0	1.4101	1.40982
330.866	632.8	2	3	0	0	0	0	0	0	0	0	0	0	0	0	0	0	0	0	0	0	4	0	0	0	0	1	0	0	0	0	3	0	0	0	1	1	1.4127	1.4129
288.15	589.3	2	2	0	2	0	0	0	0	0	0	0	0	0	0	0	0	0	1	0	0	6	0	0	0	0	0	0	2	0	0	4	1	0	0	0	1	1.45206	1.4492
298.15	589.3	1	1	0	2	0	0	0	0	1	0	0	0	0	0	0	0	0	1	0	0	6	0	0	0	0	0	0	2	0	0	5	0	0	0	0	1	1.4419	1.44191
323.15	589.3	2	3	0	2	0	0	0	0	0	0	0	0	0	0	0	0	0	1	0	0	6	0	0	0	0	0	0	2	0	0	3	0	0	0	1	1	1.4185	1.41862
318.15	589.3	2	1	0	2	0	0	0	0	0	0	0	0	0	0	0	0	0	1	0	0	6	0	0	0	0	0	0	2	0	0	4	1	0	0	0	1	1.43759	1.43985
318.15	589.3	3	2	0	0	0	0	0	0	2	0	0	0	0	0	0	0	0	0	0	0	0	0	0	0	0	0	0	1	0	0	3	0	0	0	1	1	1.47397	1.4735
313.15	589.3	1	3	0	0	0	0	0	0	0	0	0	1	0	0	0	0	0	0	1	0	0	0	0	0	0	0	0	0	0	0	3	0	0	1	0	1	1.4673	1.46731
323.15	589.3	1	2	0	2	0	0	0	1	0	0	0	0	0	0	0	0	0	1	0	0	6	0	0	0	0	0	0	2	4	0	0	0	0	0	1	0	1.4208	1.42018
303.15	589.6	2	1	0	1	0	0	0	0	1	0	0	0	0	0	0	0	0	0	0	0	3	0	0	0	0	0	0	1	0	0	3	0	0	0	1	1	1.4326	1.43241
313.15	589.3	1	9	0	0	0	0	0	0	1	0	0	0	0	0	0	0	0	0	1	0	0	0	0	0	0	0	0	1	0	0	8	1	0	0	1	1	1.51856	1.51619
328.15	589.3	2	3	0	1	0	0	0	0	1	0	0	0	0	0	0	0	0	0	0	0	3	0	0	0	0	0	0	1	4	0	0	0	0	0	1	0	1.4248	1.42642
318.15	589.3	2	7	0	0	0	0	0	0	0	0	0	0	0	0	0	0	0	0	0	0	4	0	0	0	0	1	0	0	0	0	3	0	0	0	1	1	1.42684	1.42369
308.15	589.3	2	5	0	2	0	0	0	0	0	0	0	0	0	0	0	0	0	1	0	0	6	0	0	0	0	0	0	2	0	0	3	0	0	0	1	1	1.42715	1.42605
298.15	822.7	2	5	0	0	0	0	0	0	0	0	0	0	0	0	0	0	0	0	0	0	4	0	0	0	0	1	0	0	0	0	3	0	0	0	1	1	1.4216	1.42187
308.2	589.3	2	4	0	2	0	0	0	0	2	0	0	0	0	0	0	0	0	0	0	0	6	0	0	0	0	0	0	2	0	0	6	0	0	0	2	2	1.44055	1.43845
313.15	589.3	2	3	0	1	0	0	0	0	1	0	0	0	0	0	0	0	0	0	0	0	3	0	0	0	0	0	0	1	0	0	3	0	0	0	1	1	1.43339	1.43409
303.15	589.3	2	2	0	0	0	0	0	0	0	0	0	1	0	0	1	0	0	0	0	0	0	0	0	0	0	0	0	0	0	0	3	0	0	0	1	1	1.5186	1.50776
353.15	589.3	2	4	0	2	0	0	0	0	1	0	0	0	0	0	0	0	0	1	0	0	6	0	0	0	0	0	0	2	4	0	0	0	0	0	1	0	1.4084	1.40896
308.15	589.3	3	1	0	0	0	0	0	0	2	0	0	0	0	0	0	0	0	0	0	0	0	0	0	0	0	0	0	1	0	0	4	1	0	0	0	1	1.5164	1.5152
298.2	589.3	2	3	0	1	0	0	0	0	1	0	0	0	0	0	0	0	0	0	0	0	3	0	0	0	0	0	0	1	0	0	3	0	0	0	1	1	1.4368	1.43733
323.15	589.3	2	2	1	0	0	0	0	1	0	0	0	1	0	0	1	0	0	0	0	0	0	0	0	0	0	0	0	0	0	0	3	0	0	0	1	1	1.50372	1.51293
318.15	589.3	2	1	0	0	0	0	0	0	0	0	0	0	0	0	0	0	0	0	0	0	4	0	0	0	0	1	0	0	0	0	3	0	0	0	1	1	1.4051	1.40884
308.15	486.1	2	5	0	2	0	0	0	0	0	0	0	0	0	0	0	0	0	1	0	0	6	0	0	0	0	0	0	2	0	0	3	0	0	0	1	1	1.432	1.43182
328.15	589.3	1	5	0	0	0	0	0	0	0	0	0	0	0	0	0	0	0	1	0	0	2	0	0	0	0	0	0	2	0	0	5	0	0	0	0	1	1.4621	1.46189
310.65	589.3	1	3	0	1	0	0	0	0	1	0	0	0	0	0	0	0	0	0	0	0	3	0	0	0	0	0	0	1	0	0	5	0	0	0	0	1	1.4548	1.45756
298.15	589.3	2	1	0	0	0	0	0	0	0	0	0	0	0	0	0	0	0	1	2	0	0	0	0	0	0	0	0	0	0	0	3	0	0	0	1	1	1.51452	1.5126
318.15	822.7	2	1	0	1	0	0	0	0	1	0	0	0	0	0	0	0	0	0	0	0	3	0	0	0	0	0	0	1	0	0	3	0	0	0	1	1	1.4225	1.42379
288.15	589.3	3	2	0	0	0	0	0	0	2	0	0	0	0	0	0	0	0	0	0	0	0	0	0	0	0	0	0	1	0	0	3	0	0	0	1	1	1.4767	1.48182
318.15	589.3	3	0	0	0	0	0	0	0	2	0	0	0	0	0	0	0	0	0	0	0	0	0	0	0	0	0	0	1	0	0	3	0	0	0	1	1	1.4792	1.47613
285.65	589.3	2	3	0	0	0	0	0	0	0	0	0	0	0	0	0	0	0	0	0	0	4	0	0	0	0	1	0	0	0	0	4	1	0	0	0	1	1.45592	1.45555
288.15	589.3	4	2	0	1	1	1	0	0	1	1	0	0	0	0	0	0	1	0	0	0	0	0	0	0	0	0	0	1	0	0	3	0	0	0	1	1	1.49747	1.49792
318.15	589.3	4	7	1	0	0	0	0	0	0	1	0	1	0	0	0	0	1	0	0	0	0	0	0	0	0	0	0	0	4	0	0	0	1	0	1	0	1.4768	1.47707
318.08	589.3	3	2	1	0	0	0	0	1	0	0	0	1	0	0	1	0	0	0	0	0	0	0	0	0	0	0	0	0	0	0	0	0	0	0	0	0	1.4448	1.44598
313.15	589.3	1	1	0	1	0	0	0	0	1	0	0	0	0	0	0	0	0	0	0	0	3	0	0	0	0	0	0	1	0	0	5	0	0	0	0	1	1.45484	1.45623
303.15	589.3	1	0	0	0	0	0	0	1	1	0	0	0	0	0	0	0	0	0	0	0	0	0	0	0	0	0	0	1	0	0	3	0	0	1	0	1	1.49391	1.49007
328.15	589.3	2	5	0	0	0	0	0	0	0	0	0	0	0	0	0	0	0	0	4	0	0	0	0	0	0	1	0	0	0	0	3	0	0	0	1	1	1.44233	1.44161
313.15	589.3	2	5	0	0	0	0	0	0	0	0	0	0	0	0	0	0	0	1	2	0	0	0	0	0	0	0	0	0	0	0	3	0	0	0	1	1	1.49937	1.50234
328.15	589.3	3	2	0	0	0	0	0	0	2	0	0	0	0	0	0	0	0	0	0	0	0	0	0	0	0	0	0	1	0	0	3	0	0	0	1	1	1.4664	1.47023
298.15	589.3	3	2	0	0	0	0	0	0	2	0	0	0	0	0	0	0	0	0	0	0	0	0	0	0	0	0	0	1	0	0	3	0	0	0	1	1	1.4789	1.47835
319.226	632.8	2	3	0	0	0	0	0	0	0	0	0	0	0	0	0	0	0	0	0	0	6	0	0	0	1	0	0	0	0	0	3	0	0	0	1	1	1.4027	1.40338
303	589.3	5	35	0	0	0	2	0	0	0	0	0	1	0	0	0	0	0	1	0	0	0	0	0	0	0	0	0	0	0	0	0	0	0	0	0	0	1.4683	1.48961
293.15	589.3	4	28	0	1	0	0	0	0	1	0	0	0	0	0	0	0	0	0	0	0	3	0	0	0	1	0	0	1	0	0	0	0	0	0	0	0	1.45967	1.46048
318.15	589.3	2	7	0	0	0	0	0	0	0	0	0	0	0	0	0	0	0	0	0	0	0	1	0	0	0	0	0	0	0	0	3	0	0	0	1	1	1.4812	1.50194
353.15	589.3	3	1	0	0	0	0	0	0	0	0	0	1	0	0	0	0	0	0	0	0	0	0	0	0	0	0	0	0	0	0	3	0	0	0	1	1	1.486	1.48582
333.15	589.3	2	2	0	0	0	0	0	0	0	0	0	0	0	0	0	0	0	0	0	0	4	0	0	0	0	1	0	0	0	0	3	0	0	0	1	1	1.4086	1.40995
312.91	589.3	3	1	0	0	0	0	0	0	0	0	0	1	0	0	0	0	0	0	0	0	0	0	0	0	0	0	0	0	0	0	3	0	0	0	1	1	1.49666	1.49208
285.65	589.3	2	1	0	2	0	0	0	0	0	0	0	0	0	0	0	0	0	1	0	0	6	0	0	0	0	0	0	2	0	0	4	1	0	0	0	1	1.45176	1.45004
343.15	589.3	2	1	0	0	0	0	0	0	0	0	0	0	0	0	0	0	0	0	0	0	4	0	0	0	0	1	0	0	0	0	3	0	0	0	1	1	1.3966	1.40356
313.15	589.3	2	1	0	2	0	0	0	0	0	0	0	0	0	0	0	0	0	1	0	0	6	0	0	0	0	0	0	2	0	0	3	0	0	0	1	1	1.41695	1.41917
298.15	589.3	2	1	0	0	0	0	0	0	0	0	0	0	0	0	0	0	0	0	0	0	4	0	0	0	0	1	0	0	0	0	3	0	0	0	1	1	1.4121	1.41297
293.15	589.3	2	3	0	0	0	0	0	0	0	0	0	0	0	0	0	0	0	0	0	0	4	0	0	0	0	1	0	0	0	0	4	1	0	0	0	1	1.45248	1.45347
293.15	589.3	2	2	0	2	0	0	0	0	0	0	0	0	0	0	0	0	0	1	0	0	6	0	0	0	0	0	0	2	4	0	0	0	0	0	1	0	1.4222	1.4236
303.15	589.3	3	1	1	2	0	0	0	0	0	0	0	0	0	0	0	0	0	1	0	0	6	0	0	0	0	0	0	2	4	0	0	0	0	0	1	0	1.42273	1.42316
333.15	589.3	2	2	0	2	0	0	0	0	1	0	0	0	0	0	0	0	0	1	0	0	6	0	0	0	0	0	0	2	0	0	3	0	0	0	1	1	1.4165	1.41539
308.15	589.3	2	0	0	0	0	0	0	0	2	0	0	0	0	0	0	0	0	0	0	0	0	0	0	0	0	0	0	1	0	0	5	0	0	0	0	1	1.51077	1.50942
293	589.3	3	4	1	0	0	0	0	0	1	0	0	1	0	0	0	0	0	0	0	0	0	2	0	0	0	0	0	0	5	0	3	3	0	0	1	0	1.5354	1.52837
323.15	589.3	1	2	0	1	0	0	0	0	0	0	0	1	0	0	0	0	0	0	0	0	3	0	0	0	0	0	0	0	0	0	5	0	0	0	0	1	1.5241	1.51767
323.15	589.3	2	3	0	1	0	0	0	0	1	0	0	0	0	0	0	0	0	0	0	0	3	0	0	0	0	0	0	1	4	0	0	0	0	0	1	0	1.42604	1.42879
305.2	589.3	3	3	0	0	0	0	0	0	2	0	0	0	0	0	0	0	0	0	0	0	0	0	0	0	0	0	0	1	0	0	3	0	0	0	1	1	1.4774	1.47597
338.15	589.3	1	3	0	0	0	0	0	0	0	0	0	0	0	0	0	0	0	1	2	0	0	0	0	0	0	0	0	0	0	0	5	0	0	0	0	1	1.5202	1.52226
318.15	589.3	2	3	0	0	0	0	0	0	0	0	0	0	0	0	0	0	0	0	0	0	4	0	0	0	0	1	0	0	0	0	4	1	0	0	0	1	1.447	1.44814
313.15	589.3	1	1	0	0	0	0	0	0	0	0	0	0	0	0	0	0	0	0	0	0	0	1	0	0	0	0	0	0	0	0	8	1	0	0	1	1	1.53276	1.53332
295.65	589.3	2	3	0	0	0	0	0	0	0	0	0	0	0	0	0	0	0	0	0	0	4	0	0	0	0	1	0	0	0	0	4	1	0	0	0	1	1.45839	1.45311
323.15	589.3	6	12	0	0	0	0	0	0	3	0	0	0	0	1	0	0	0	0	0	0	0	0	0	0	2	0	0	0	0	0	0	0	0	0	0	0	1.45738	1.45871
303.14	589.3	2	3	0	0	0	0	0	0	0	0	0	0	0	0	0	0	0	0	0	0	4	0	0	0	0	1	0	0	0	0	3	0	0	0	1	1	1.4168	1.4204
298.15	589.3	1	3	0	2	0	0	0	0	1	0	0	0	0	0	0	0	0	1	0	0	6	0	0	0	0	0	0	2	0	0	5	0	0	0	0	1	1.4414	1.44364
328.15	589.3	8	3	3	0	0	0	0	0	1	0	0	0	0	0	0	0	0	0	0	0	0	0	0	0	1	0	0	1	0	0	4	2	0	0	0	0	1.50872	1.51011
318.15	589.3	0	4	0	0	0	0	0	1	0	0	0	0	0	0	0	0	0	0	2	0	0	0	0	0	0	0	1	0	0	0	3	0	0	0	1	1	1.5622	1.56131
298.15	589.3	2	7	0	0	0	0	0	0	0	0	0	0	0	0	0	0	0	0	0	0	0	1	0	0	0	0	0	0	0	0	3	0	0	0	1	1	1.5062	1.50595
328.15	589.3	3	4	0	0	0	0	0	0	0	0	0	1	0	0	1	0	0	0	0	0	0	0	0	0	0	0	0	0	0	0	2	1	0	0	1	1	1.4949	1.49682
313.15	589.3	1	9	0	0	0	0	0	0	0	0	0	0	0	0	0	0	0	0	1	0	0	1	0	0	0	0	0	0	0	0	3	0	0	0	1	1	1.50486	1.5053
308.15	589.3	1	2	0	4	0	0	0	1	0	0	0	1	0	0	0	0	0	0	0	0	9	0	0	0	0	0	0	0	0	0	3	0	0	0	1	1	1.40417	1.40512
293.15	589.3	1	5	0	1	0	0	0	0	0	0	0	1	0	0	0	0	0	0	0	0	3	0	0	0	0	0	0	0	0	0	5	0	0	0	0	1	1.4784	1.4866
298.15	589.3	3	1	1	0	0	0	0	1	0	0	0	1	0	0	0	0	0	0	0	0	0	0	0	0	0	0	0	0	0	0	3	0	0	0	1	1	1.4995	1.5
298.15	589.3	4	25	0	0	0	0	0	0	0	0	0	1	0	0	0	0	1	0	0	0	0	0	0	0	0	0	0	0	0	0	0	0	0	0	0	0	1.4469	1.4453
323.15	589.3	2	2	0	2	0	0	0	0	0	0	0	0	0	0	0	0	0	1	0	0	6	0	0	0	0	0	0	2	0	0	4	1	0	0	0	1	1.43709	1.43949
292.99	633	2	3	0	0	0	0	0	0	0	0	0	0	0	0	0	0	0	0	0	0	4	0	0	0	0	1	0	0	0	0	3	0	0	0	1	1	1.4207	1.4209
318.15	589.3	2	3	0	0	0	0	0	0	0	0	0	0	0	0	0	0	0	0	0	0	4	0	0	0	0	1	0	0	0	0	3	0	0	0	1	1	1.41622	1.41582
313	589.3	2	5	0	0	0	0	0	0	1	1	0	0	0	0	0	0	0	1	2	0	0	0	0	0	0	0	0	0	0	0	3	0	0	0	1	1	1.511	1.50915
323.15	589.3	4	11	2	0	0	0	0	0	2	0	0	1	0	0	0	1	0	0	0	0	0	0	0	0	0	0	0	1	0	0	0	0	0	0	0	0	1.4434	1.44162
328.15	589.3	2	2	0	0	0	0	0	0	1	0	0	0	0	0	0	0	0	0	0	0	0	1	0	0	0	0	0	0	0	0	3	0	0	0	1	1	1.5046	1.50299
313.15	589.3	2	9	0	0	0	0	0	0	0	0	0	0	0	0	0	0	0	0	4	0	0	0	0	0	0	1	0	0	0	0	3	0	0	0	1	1	1.4522	1.45036
308	589.3	2	9	0	0	0	0	0	0	1	0	0	0	0	0	0	0	0	0	0	0	0	0	0	0	0	0	0	0	0	0	8	1	0	0	1	1	1.5186	1.51929
313.15	589.3	2	7	0	0	0	0	0	0	0	0	0	0	0	0	0	0	0	0	0	0	6	0	0	0	1	0	0	0	0	0	3	0	0	0	1	1	1.41888	1.41891
283.15	589.3	2	1	0	1	0	0	0	0	0	0	0	0	0	0	0	0	0	0	3	0	0	0	0	0	0	0	0	0	0	0	3	0	0	0	1	1	1.5154	1.51587
318.15	589.3	3	2	0	8	0	0	0	1	0	0	0	0	0	0	0	0	0	2	0	0	18	0	0	0	0	0	0	2	0	0	0	0	0	0	0	0	1.37103	1.3715
303.15	589.3	4	21	0	2	0	0	0	0	0	0	0	0	0	0	0	0	0	2	0	0	6	0	0	0	0	0	0	2	0	0	0	0	0	0	0	0	1.43656	1.43271
293	589.3	2	7	0	0	0	0	0	0	1	0	0	0	0	0	0	0	0	0	0	0	0	0	0	0	0	0	0	0	0	0	8	1	0	0	1	1	1.53	1.52981
293	589.3	3	10	1	0	0	0	0	0	1	0	0	1	0	0	0	0	0	0	0	0	0	2	0	0	0	0	0	0	5	0	3	3	0	0	1	0	1.5164	1.51787
333.15	589.3	0	3	0	0	1	1	0	0	0	0	0	0	0	0	0	0	0	0	2	0	0	0	0	0	0	0	1	0	0	0	3	0	0	0	1	1	1.5458	1.54853
328.15	589.3	3	3	0	2	0	0	0	0	0	0	0	0	0	0	0	0	0	1	0	0	6	0	0	0	0	0	1	2	0	0	0	0	0	0	0	0	1.41767	1.41737
333.15	589.3	2	3	0	0	0	0	0	0	0	0	0	0	0	0	0	0	0	0	0	0	6	0	0	0	1	0	0	0	0	0	3	0	0	0	1	1	1.40024	1.40206
288.15	589.3	3	5	2	0	0	0	0	1	0	0	0	1	0	0	1	0	0	0	0	0	0	0	0	0	0	0	0	0	0	0	3	0	0	0	1	1	1.5049	1.5046
298.15	589.3	2	3	0	0	0	0	0	0	0	0	0	0	0	0	0	0	0	0	1	0	0	0	0	0	0	0	1	0	0	0	3	0	0	0	1	1	1.53744	1.54119
318.15	589.3	3	1	1	0	0	0	0	0	0	0	0	1	0	0	1	0	0	0	0	0	0	0	0	0	0	0	0	0	0	0	3	0	0	0	1	1	1.49735	1.50329
313.15	589.3	1	2	1	0	0	0	0	2	0	0	0	1	0	0	0	1	0	0	0	0	0	0	0	0	0	0	0	0	0	0	0	0	0	0	0	0	1.4345	1.4535
303.15	589.3	1	3	0	2	0	0	0	0	1	0	0	0	0	0	0	0	0	1	0	0	6	0	0	0	0	0	0	2	0	0	5	0	0	0	0	1	1.4433	1.44075
328.15	589.3	4	21	0	0	0	0	0	0	0	0	0	1	0	0	0	0	1	0	0	0	0	0	0	0	0	0	0	0	0	0	0	0	0	0	0	0	1.4322	1.43114
298.2	589.3	3	8	0	0	0	0	0	0	2	0	0	0	0	0	0	0	0	0	0	0	0	0	0	0	0	0	0	1	0	0	3	0	0	0	1	1	1.471	1.47497
308.15	589.3	2	1	0	0	0	0	0	0	0	0	0	1	0	0	0	0	0	0	0	0	0	0	0	0	0	0	0	0	3	1	3	0	0	1	1	1	1.5187	1.51287
293.15	589.3	2	7	0	0	0	0	0	0	0	0	0	0	0	0	0	0	0	0	0	0	4	0	0	0	0	1	0	0	0	0	4	1	0	0	0	1	1.45691	1.45686
303.15	589.3	2	7	0	0	0	0	0	0	0	0	0	0	0	0	0	0	0	0	0	0	0	1	0	0	0	0	0	0	0	0	3	0	0	0	1	1	1.50838	1.50585
348.15	589.3	3	2	0	0	0	0	0	0	2	0	0	0	0	0	0	0	0	0	0	0	0	0	0	0	0	0	0	1	0	0	3	0	0	0	1	1	1.46645	1.4667
323.15	589.3	2	3	0	1	0	0	0	0	1	0	0	0	0	0	0	0	0	0	0	0	3	0	0	0	0	0	0	1	0	0	3	0	0	0	1	1	1.429	1.43192
308.15	589.3	2	7	0	0	0	0	0	0	0	0	0	0	0	0	0	0	0	0	0	0	0	1	0	0	0	0	0	0	0	0	3	0	0	0	1	1	1.4841	1.50532
303.15	589.3	1	4	0	0	0	0	0	0	0	0	0	1	0	0	0	0	0	0	1	0	0	0	0	0	0	0	0	0	0	0	3	0	0	1	0	1	1.4679	1.46874
308.15	589.3	5	11	3	0	0	0	0	0	3	1	0	0	0	0	0	1	0	0	0	0	0	0	0	0	0	0	0	1	0	0	0	0	0	0	0	0	1.4495	1.45094
288.15	589.3	3	1	1	2	0	0	0	0	0	0	0	0	0	0	0	0	0	1	0	0	6	0	0	0	0	0	0	2	5	0	0	0	0	0	1	0	1.43387	1.43093
338.15	589.3	4	27	0	0	0	0	0	0	0	0	0	1	0	0	0	0	1	0	0	0	0	0	0	0	0	0	0	0	0	0	0	0	0	0	0	0	1.4329	1.43417
293.15	589.3	2	5	0	0	0	0	0	0	0	0	0	0	0	0	0	0	0	0	1	0	0	0	0	0	0	0	1	0	0	0	3	0	0	0	1	1	1.5534	1.55092
303.15	589.3	5	18	3	0	0	0	0	0	3	2	0	0	0	0	0	0	0	0	1	0	0	0	0	0	0	0	0	1	0	0	3	0	0	0	1	1	1.47841	1.47682
298.15	486.1	2	3	0	1	0	0	0	0	1	0	0	0	0	0	0	0	0	0	0	0	3	0	0	0	0	0	0	1	0	0	3	0	0	0	1	1	1.4434	1.4417
333.15	589.3	2	1	0	2	0	0	0	0	0	0	0	0	0	0	0	0	0	1	0	0	6	0	0	0	0	0	0	2	0	0	3	0	0	0	1	1	1.4135	1.41399
308.15	486.1	2	3	0	0	0	0	0	0	0	0	0	0	0	0	0	0	0	0	0	0	4	0	0	0	0	1	0	0	0	0	3	0	0	0	1	1	1.4243	1.42343
363.15	589.3	2	7	0	0	0	0	0	3	2	0	0	0	0	2	0	0	0	0	0	0	0	0	0	0	2	0	0	0	0	0	3	0	0	0	1	1	1.45692	1.45321
343.15	589.3	1	1	0	1	0	0	0	0	0	0	0	1	0	0	0	0	0	0	0	0	3	0	0	0	0	0	0	0	0	0	5	0	0	0	0	1	1.5563	1.54976
308.15	589.3	2	4	0	1	0	0	0	0	1	0	0	0	0	0	0	0	0	0	0	0	3	0	0	0	0	0	0	1	0	0	3	0	0	0	1	1	1.4365	1.43585
348.15	589.3	2	2	0	0	0	0	0	0	0	0	0	1	0	0	1	0	0	0	0	0	0	0	0	0	0	0	0	0	0	0	3	0	0	0	1	1	1.50637	1.50433
313.15	589.3	2	2	0	0	0	0	0	0	0	0	0	0	0	0	0	0	0	1	0	0	2	0	0	0	0	0	0	2	4	0	0	0	0	0	1	0	1.43846	1.4383
287.165	632.8	2	1	0	2	0	0	0	0	0	0	0	0	0	0	0	0	0	1	0	0	6	0	0	0	0	0	0	2	0	0	3	0	0	0	1	1	1.4246	1.42521
333.15	589.3	3	26	1	0	0	0	0	0	3	2	0	0	0	0	0	0	0	0	1	0	0	0	0	0	0	0	0	1	0	0	3	0	0	0	1	1	1.46601	1.46772
328.15	589.3	1	1	0	1	0	0	0	0	0	0	0	1	0	0	0	0	0	0	0	0	3	0	0	0	0	0	0	0	0	0	5	0	0	0	0	1	1.5594	1.54713
328.15	589.3	2	7	0	0	0	0	0	0	0	0	0	0	0	0	0	0	0	0	0	0	0	1	0	0	0	0	0	0	0	0	3	0	0	0	1	1	1.50103	1.49739
343.15	589.3	1	3	0	2	0	0	0	0	0	0	0	0	0	0	0	0	0	1	0	0	6	0	0	0	0	0	0	2	0	0	5	0	0	0	0	1	1.4298	1.43021
293.15	589.3	3	4	2	0	0	0	0	1	0	0	0	1	0	0	1	0	0	0	0	0	0	0	0	0	0	0	0	0	0	0	3	0	0	0	1	1	1.5065	1.50529
318.15	589.3	2	3	0	0	0	0	0	0	0	0	0	0	0	0	0	0	0	0	0	0	4	0	0	0	0	1	0	0	0	0	3	0	0	0	1	1	1.4172	1.41582
313.15	589.3	2	7	0	2	0	0	0	0	0	0	0	0	0	0	0	0	0	1	0	0	6	0	0	0	0	0	0	2	0	0	3	0	0	0	1	1	1.428	1.42725
318.15	589.3	2	4	0	0	0	0	0	0	0	0	0	0	0	0	0	0	0	0	0	0	4	0	0	0	0	1	0	0	0	0	3	0	0	0	1	1	1.4197	1.41694
318.15	589.3	2	1	0	2	0	0	0	0	0	0	0	0	0	0	0	0	0	1	0	0	6	0	0	0	0	0	0	2	0	0	3	0	0	0	1	1	1.41721	1.41698
318.2	589.3	2	3	0	0	0	0	0	0	0	0	0	0	0	0	0	0	0	0	0	0	0	0	0	1	0	0	0	0	0	0	3	0	0	0	1	1	1.5639	1.56307
298.15	589.3	3	1	0	0	0	0	0	0	1	0	0	0	0	0	0	0	0	0	0	0	0	0	0	0	0	0	0	1	0	0	3	0	0	0	1	1	1.4962	1.49543
308.15	589.3	2	7	0	0	0	0	0	0	0	0	0	0	0	0	0	0	0	0	0	0	4	0	0	0	0	1	0	0	0	0	3	0	0	0	1	1	1.4288	1.42812
298.15	589.3	4	8	1	2	0	0	0	0	1	0	0	0	0	0	0	0	0	1	0	0	6	0	0	0	0	0	0	2	3	3	3	0	0	0	1	1	1.4502	1.45057
328.15	589.3	1	4	0	0	0	0	0	0	0	0	0	0	0	0	0	0	0	1	2	0	0	0	0	0	0	0	0	0	0	0	5	0	0	0	0	1	1.5212	1.52126
293.15	589.3	2	2	0	2	0	0	0	0	1	0	0	0	0	0	0	0	0	1	0	0	6	0	0	0	0	0	0	2	0	0	3	0	0	0	1	1	1.4272	1.42631
286.907	632.8	2	3	0	0	0	0	0	0	0	0	0	0	0	0	0	0	0	0	0	0	4	0	0	0	0	1	0	0	0	0	3	0	0	0	1	1	1.4228	1.42351
298.15	589.3	1	7	0	0	0	0	0	0	0	0	0	0	0	0	0	0	0	0	1	0	0	0	1	0	0	0	0	0	0	0	3	0	0	0	1	1	1.53193	1.53011
328.15	589.3	3	4	0	0	0	0	0	0	0	0	0	1	0	0	0	0	0	0	0	0	0	0	0	0	0	0	0	0	0	0	3	0	0	0	1	1	1.4797	1.48037
323.15	589.3	2	7	0	0	0	0	0	0	0	0	0	0	0	0	0	0	0	0	0	0	6	0	0	0	1	0	0	0	0	0	3	0	0	0	1	1	1.41601	1.41735
318.15	589.3	2	7	0	0	0	0	0	0	0	0	0	0	0	0	0	0	0	0	0	0	4	0	0	0	0	1	0	0	0	0	3	0	0	0	1	1	1.42715	1.42369
313.15	589.3	2	5	0	0	0	0	0	0	0	0	0	0	0	0	0	0	0	0	4	0	0	0	0	0	0	1	0	0	0	0	3	0	0	0	1	1	1.4477	1.44721
343.15	589.3	2	5	0	2	0	0	0	0	0	0	0	0	0	0	0	0	0	1	0	0	6	0	0	0	0	0	0	2	0	0	3	0	0	0	1	1	1.41648	1.41804
288.3	589.3	2	5	0	0	0	0	0	0	0	0	0	0	0	0	0	0	0	0	0	0	6	0	0	0	1	0	0	0	0	0	3	0	0	0	1	1	1.41981	1.41957
303.15	589.3	1	1	0	1	0	0	0	0	0	0	0	1	0	0	0	0	0	0	0	0	3	0	0	0	0	0	0	0	0	0	5	0	0	0	0	1	1.5658	1.55391
333.15	589.3	2	1	0	2	0	0	0	0	0	0	0	0	0	0	0	0	0	1	0	0	6	0	0	0	0	0	0	2	0	0	3	0	0	0	1	1	1.41319	1.41399
348.15	589.3	4	28	0	0	0	0	0	0	0	0	0	0	0	0	0	0	0	0	0	0	0	0	1	0	1	0	0	0	0	0	0	0	0	0	0	0	1.47346	1.4716
318.15	589.3	2	3	0	0	0	0	0	0	1	0	0	0	0	0	1	0	0	0	0	0	0	0	0	0	0	0	0	1	0	0	3	0	0	0	1	1	1.5068	1.50331
333.15	589.3	1	2	0	4	0	0	0	1	0	0	0	1	0	0	0	0	0	0	0	0	9	0	0	0	0	0	0	0	0	0	3	0	0	0	1	1	1.39752	1.39652
343.15	589.3	4	2	1	0	0	0	0	1	0	0	0	1	0	0	1	0	0	1	0	0	0	0	0	0	0	0	0	0	0	0	0	0	0	0	0	0	1.5041	1.50468
313.15	589.3	3	4	0	0	0	0	0	0	0	0	0	1	0	0	0	0	0	0	0	0	0	0	0	0	0	0	0	0	0	0	3	0	0	0	1	1	1.483	1.48574
343.15	589.3	5	9	0	0	0	0	0	0	2	0	0	0	0	0	0	0	0	0	0	0	0	0	0	0	1	0	0	1	0	0	0	0	0	0	0	0	1.4619	1.46068
303.15	589.3	1	2	0	0	0	0	0	0	0	0	0	0	0	0	0	0	0	1	2	0	0	0	0	0	0	0	0	0	0	0	5	0	0	0	0	1	1.539	1.53516
313.15	589.3	3	1	0	0	0	0	0	0	2	0	0	0	0	0	0	0	0	0	0	0	0	0	0	0	0	0	0	1	0	0	3	0	0	0	1	1	1.4774	1.47593
328.15	589.3	2	1	0	0	0	0	0	0	0	0	0	0	0	0	0	0	0	1	0	0	2	0	0	0	0	0	0	2	0	0	3	0	0	0	1	1	1.43899	1.43596
323.15	589.3	3	3	0	0	0	0	0	0	2	0	0	0	0	0	0	0	0	0	0	0	0	0	0	0	0	0	0	1	0	0	3	0	0	0	1	1	1.4713	1.47199
313.15	486.1	2	1	0	0	0	0	0	0	0	0	0	0	0	0	0	0	0	0	0	0	4	0	0	0	0	1	0	0	0	0	3	0	0	0	1	1	1.4132	1.41396
343.15	589.3	1	5	0	1	0	0	0	0	0	0	0	1	0	0	0	0	0	0	0	0	3	0	0	0	0	0	0	0	0	0	5	0	0	0	0	1	1.4636	1.4667
288.15	589.3	3	2	0	0	0	0	0	0	2	0	0	0	0	0	0	0	0	0	0	0	0	0	0	0	0	0	0	1	0	0	3	0	0	0	1	1	1.4779	1.48182
303.15	589.3	2	3	0	2	0	0	0	0	0	0	0	0	0	0	0	0	0	1	0	0	6	0	0	0	0	0	0	2	5	0	0	0	0	0	1	0	1.42784	1.42756
308.15	589.3	4	2	0	2	0	0	0	0	0	0	0	0	0	0	0	0	0	2	0	0	6	0	0	0	0	0	0	2	0	0	0	0	0	0	0	0	1.4022	1.40473
313.15	589.3	3	26	1	0	0	0	0	0	3	2	0	0	0	0	0	0	0	0	1	0	0	0	0	0	0	0	0	1	0	0	3	0	0	0	1	1	1.47203	1.47364
293.15	589.3	1	5	0	0	0	0	0	0	1	0	0	0	0	0	0	0	0	1	3	0	0	0	0	0	0	0	0	0	0	0	3	0	0	0	1	1	1.52	1.52062
293.15	589.3	2	1	0	0	0	0	0	0	0	0	0	1	0	0	0	0	0	0	0	0	0	0	0	0	0	0	0	0	0	0	3	0	0	1	0	1	1.45966	1.46764
308.15	589.3	3	3	0	0	0	0	0	0	2	0	0	0	0	0	0	0	0	0	0	0	0	0	0	0	0	0	0	1	0	0	4	1	0	0	0	1	1.51057	1.5101
323.15	589.3	1	6	0	0	0	0	0	1	0	0	0	0	0	0	0	0	0	0	0	0	0	1	0	0	0	0	0	0	0	0	3	0	0	0	1	1	1.5028	1.50478
318.15	589.3	2	3	0	1	0	0	0	0	1	0	0	0	0	0	0	0	0	0	0	0	3	0	0	0	0	0	0	1	4	0	0	0	0	0	1	0	1.4274	1.42931
313.15	589.3	2	7	0	0	0	0	0	0	0	0	0	0	0	0	0	0	0	0	0	0	4	0	0	0	0	1	0	0	0	0	3	0	0	0	1	1	1.4271	1.42628
298.15	430.1	2	7	0	0	0	0	0	0	0	0	0	0	0	0	0	0	0	0	0	0	4	0	0	0	0	1	0	0	0	0	3	0	0	0	1	1	1.4439	1.44138
308.15	589.3	1	5	0	0	0	0	0	0	0	0	0	0	0	0	0	0	0	0	1	0	0	1	0	0	0	0	0	0	0	0	3	0	0	0	1	1	1.52139	1.51839
323.15	589.3	1	5	0	0	0	0	0	0	0	0	0	0	0	0	0	0	0	0	1	0	0	0	1	0	0	0	0	0	0	0	3	0	0	0	1	1	1.53992	1.53489
300.65	589.3	1	3	0	0	0	0	0	0	0	0	0	0	0	0	0	0	0	0	0	0	4	0	0	0	0	1	0	0	0	0	5	0	0	0	0	1	1.4452	1.44415
303.15	589.3	2	1	0	2	0	0	0	0	0	0	0	0	0	0	0	0	0	1	0	0	6	0	0	0	0	0	0	2	0	0	3	0	0	0	1	1	1.42142	1.42217
313.15	589.3	2	3	0	1	0	0	0	0	1	0	0	0	0	0	0	0	0	0	0	0	3	0	0	0	0	0	0	1	0	0	3	0	0	0	1	1	1.43155	1.43409
308.15	589.3	3	0	0	0	0	0	0	0	2	0	0	0	0	0	0	0	0	0	0	0	0	0	0	0	0	0	0	1	0	0	3	0	0	0	1	1	1.4804	1.4779
313.15	589.3	3	5	0	0	0	0	0	0	0	0	0	1	0	0	0	0	0	0	0	0	0	0	0	0	0	0	0	0	0	0	3	0	0	0	1	1	1.481	1.48505
313.15	589.3	5	6	2	0	0	0	0	0	0	1	0	1	0	0	0	0	1	0	0	0	0	0	0	0	0	0	0	0	4	0	0	0	1	0	1	0	1.4772	1.47817
348.15	589.3	3	3	0	0	0	0	0	0	0	0	0	1	0	0	0	0	0	0	0	0	0	0	0	0	0	0	0	0	4	0	0	0	0	0	1	0	1.45619	1.45961
303.15	589.3	1	3	0	2	0	0	0	0	0	0	0	0	0	0	0	0	0	1	0	0	6	0	0	0	0	0	0	2	0	0	5	0	0	0	0	1	1.4414	1.44187
308.15	589.3	2	3	0	0	0	0	0	0	0	0	0	0	0	0	0	0	0	0	0	0	4	0	0	0	0	1	0	0	0	0	4	1	0	0	0	1	1.4495	1.45022
338.15	589.3	2	3	0	0	0	0	0	0	0	0	0	0	0	0	0	0	0	1	2	0	0	0	0	0	0	0	0	0	0	0	3	0	0	0	1	1	1.49305	1.49505
343.15	589.3	2	3	0	0	0	0	0	0	0	0	0	0	0	0	0	0	0	1	2	0	0	0	0	0	0	0	0	0	4	0	0	0	0	0	1	0	1.4779	1.48038
297.042	632.8	2	3	0	0	0	0	0	0	0	0	0	0	0	0	0	0	0	0	0	0	4	0	0	0	0	1	0	0	0	0	3	0	0	0	1	1	1.4202	1.42203
293.15	589.3	4	3	0	0	0	0	0	1	0	0	0	1	0	0	0	0	0	1	0	0	0	0	0	0	0	0	0	0	0	0	0	0	0	0	0	0	1.4705	1.47528
323.15	430.1	2	5	0	0	0	0	0	0	0	0	0	0	0	0	0	0	0	0	0	0	4	0	0	0	0	1	0	0	0	0	3	0	0	0	1	1	1.4313	1.42961
318.15	589.3	3	2	0	0	0	0	0	0	2	0	0	0	0	0	0	0	0	0	0	0	0	0	0	0	0	0	0	1	4	0	0	0	0	0	1	0	1.4676	1.46334
323.15	589.3	2	4	1	0	0	0	0	1	0	0	0	1	0	0	1	0	0	0	0	0	0	0	0	0	0	0	0	0	0	0	3	0	0	0	1	1	1.5096	1.50866
323.15	589.3	3	5	0	0	0	0	0	0	0	0	0	1	0	0	0	0	0	0	0	0	0	0	0	0	0	0	0	0	0	0	3	0	0	0	1	1	1.4787	1.48154
332.55	589.3	3	1	0	0	0	0	0	0	1	0	0	0	0	0	0	0	0	0	0	0	0	0	0	0	0	0	0	1	0	0	7	2	0	0	1	1	1.5357	1.53562
313.15	589.3	2	3	0	0	0	0	0	0	0	0	0	0	0	0	0	0	0	0	0	0	6	0	0	0	1	0	0	0	0	0	3	0	0	0	1	1	1.40543	1.40682
298.15	589.3	2	3	0	2	0	0	0	0	0	0	0	0	0	0	0	0	0	1	0	0	6	0	0	0	0	0	0	2	0	0	3	0	0	0	1	1	1.42705	1.42643
338.15	589.3	6	12	0	0	0	0	0	0	3	0	0	0	0	1	0	0	0	0	0	0	0	0	0	0	2	0	0	0	0	0	0	0	0	0	0	0	1.45212	1.45423
313.15	589.3	2	1	0	0	0	0	0	0	0	0	0	0	0	0	0	0	0	0	0	0	4	0	0	0	0	1	0	0	0	0	3	0	0	0	1	1	1.41042	1.4098
308.15	589.3	1	4	0	0	0	0	0	0	0	0	0	1	0	0	0	0	0	0	1	0	0	0	0	0	0	0	0	0	0	0	3	0	0	1	0	1	1.4661	1.46774
333.15	589.3	2	7	0	0	0	0	0	0	0	0	0	0	0	0	0	0	0	0	0	0	0	1	0	0	0	0	0	0	0	0	3	0	0	0	1	1	1.49871	1.49722
318.15	589.3	3	3	1	0	0	0	0	2	0	0	0	1	0	0	1	0	0	1	0	0	0	0	0	0	0	0	0	0	0	0	0	0	0	0	0	0	1.5388	1.53597
313.15	589.3	3	3	0	2	0	0	0	0	0	0	0	0	0	0	0	0	0	1	0	0	6	0	0	0	0	0	1	2	0	0	0	0	0	0	0	0	1.42185	1.42148
303.15	589.3	1	1	0	1	0	0	0	0	1	0	0	0	0	0	0	0	0	0	0	0	3	0	0	0	0	0	0	1	0	0	5	0	0	0	0	1	1.45759	1.46022
323.15	589.3	2	2	0	2	0	0	0	0	1	0	0	0	0	0	0	0	0	1	0	0	6	0	0	0	0	0	0	2	4	0	0	0	0	0	1	0	1.4152	1.41468
338.15	589.3	1	5	0	1	0	0	0	0	0	0	0	1	0	0	0	0	0	0	0	0	3	0	0	0	0	0	0	0	0	0	5	0	0	0	0	1	1.4649	1.46794
313.15	589.3	2	4	0	2	0	0	0	0	1	0	0	0	0	0	0	0	0	1	0	0	6	0	0	0	0	0	0	2	0	0	3	0	0	0	1	1	1.423	1.42196
318.15	589.3	2	7	0	0	0	0	0	0	0	0	0	0	0	0	0	0	0	0	0	0	4	0	0	0	0	1	0	0	0	0	3	0	0	0	1	1	1.4266	1.42369
313.15	589.3	2	16	0	0	0	0	0	0	2	0	0	0	0	0	0	0	0	0	1	0	0	0	0	0	0	0	0	1	0	0	3	0	0	0	1	1	1.48232	1.47758
318.15	589.3	2	5	0	0	0	0	0	0	0	0	0	0	0	0	0	0	0	0	0	0	4	0	0	0	0	1	0	0	0	0	3	0	0	0	1	1	1.42268	1.42082
298.15	589.3	1	3	0	1	0	0	0	0	1	0	0	0	0	0	0	0	0	0	0	0	3	0	0	0	0	0	0	1	0	0	5	0	0	0	0	1	1.45819	1.4656
338.15	589.3	2	2	0	2	0	0	0	0	0	0	0	0	0	0	0	0	0	1	0	0	6	0	0	0	0	0	0	2	4	0	0	0	0	0	1	0	1.4096	1.41061
298.15	589.3	4	3	0	0	0	0	0	1	0	0	0	1	0	0	0	0	0	1	0	0	0	0	0	0	0	0	0	0	0	0	0	0	0	0	0	0	1.4686	1.47278
338.15	589.3	2	3	0	8	0	0	0	0	0	0	0	0	0	0	0	0	0	1	0	0	18	0	0	0	0	0	0	2	0	0	3	0	0	0	1	1	1.37638	1.37554
297.256	632.8	2	1	0	2	0	0	0	0	0	0	0	0	0	0	0	0	0	1	0	0	6	0	0	0	0	0	0	2	0	0	3	0	0	0	1	1	1.4219	1.42406
348.15	589.3	2	1	0	0	0	0	0	0	0	0	0	0	0	0	0	0	0	0	0	0	4	0	0	0	0	1	0	0	0	0	3	0	0	0	1	1	1.39975	1.40278
343.15	589.3	2	1	0	0	0	0	0	0	0	0	0	0	0	0	0	0	0	1	2	0	0	0	0	0	0	0	0	0	0	0	3	0	0	0	1	1	1.49865	1.4966
343.15	589.3	3	3	0	0	0	0	0	0	2	0	0	0	0	0	0	0	0	0	0	0	0	0	0	0	0	0	0	1	0	0	3	0	0	0	1	1	1.46725	1.46696
328.15	589.3	1	3	0	0	0	0	0	0	0	0	0	0	0	0	0	0	0	0	0	0	4	0	0	0	0	1	0	0	0	0	5	0	0	0	0	1	1.43793	1.43821
308.15	589.3	1	5	0	1	0	0	0	0	0	0	0	1	0	0	0	0	0	0	0	0	3	0	0	0	0	0	0	0	0	0	5	0	0	0	0	1	1.474	1.47625
333.15	589.3	1	9	0	0	0	0	0	0	0	0	0	0	0	0	0	0	0	0	1	0	0	1	0	0	0	0	0	0	0	0	3	0	0	0	1	1	1.50129	1.50197
308.15	589.3	3	2	0	1	1	1	0	0	1	1	0	0	0	0	0	0	1	0	0	0	0	0	0	0	0	0	0	1	0	0	8	1	0	0	1	1	1.53884	1.53894
313	589.3	2	6	0	0	0	0	0	0	1	1	0	0	0	0	0	0	0	1	2	0	0	0	0	0	0	0	0	0	0	0	3	0	0	0	1	1	1.507	1.50515
323.15	589.3	2	18	0	0	0	0	0	0	2	0	0	0	0	0	0	0	0	0	1	0	0	0	0	0	0	0	0	1	0	0	3	0	0	0	1	1	1.47098	1.47375
298.15	589.3	4	6	0	2	0	0	0	0	0	0	0	0	0	0	0	0	0	1	0	0	6	0	0	0	0	0	0	2	0	0	2	3	0	0	0	1	1.45938	1.45781
333.15	589.3	2	2	0	2	0	0	0	0	0	0	0	0	0	0	0	0	0	1	0	0	6	0	0	0	0	0	0	2	4	0	0	0	0	0	1	0	1.4111	1.41251
303.15	430.1	2	2	0	0	0	0	0	0	0	0	0	0	0	0	0	0	0	0	0	0	4	0	0	0	0	1	0	0	0	0	3	0	0	0	1	1	1.427	1.42682
298.2	589.3	2	3	0	0	0	0	0	0	0	0	0	0	0	0	0	0	0	0	0	0	4	0	0	0	0	1	0	0	0	0	3	0	0	0	1	1	1.4227	1.42137
333.15	589.3	2	3	0	0	0	0	0	0	1	0	0	0	0	0	1	0	0	0	0	0	0	0	0	0	0	0	0	1	0	0	3	0	0	0	1	1	1.5027	1.50146
298.15	589.6	2	7	0	0	0	0	0	0	0	0	0	0	0	0	0	0	0	0	0	0	4	0	0	0	0	1	0	0	0	0	3	0	0	0	1	1	1.4328	1.43187
333.15	589.3	2	2	0	0	0	0	0	0	0	0	0	1	0	0	1	0	0	0	0	0	0	0	0	0	0	0	0	0	0	0	3	0	0	0	1	1	1.49321	1.50522
293.15	589.3	3	5	0	0	0	0	0	0	0	0	0	1	0	0	0	0	0	0	0	0	0	0	0	0	0	0	0	0	0	0	3	0	0	0	1	1	1.4854	1.49105
288.15	589.3	2	3	0	0	0	0	0	0	0	0	0	0	0	0	0	0	0	0	0	0	4	0	0	0	0	1	0	0	0	0	3	0	0	0	1	1	1.4234	1.42363
323.15	589.3	8	3	3	0	0	0	0	0	1	0	0	0	0	0	0	0	0	0	0	0	0	0	0	0	1	0	0	1	0	0	4	2	0	0	0	0	1.5144	1.51118
283.15	589.3	3	3	0	2	0	0	0	0	0	0	0	0	0	0	0	0	0	1	0	0	6	0	0	0	0	0	1	2	0	0	0	0	0	0	0	0	1.43056	1.43013
333.15	589.3	1	3	0	0	0	0	0	0	0	0	0	0	0	0	0	0	0	0	0	0	4	0	0	0	0	1	0	0	0	0	5	0	0	0	0	1	1.4363	1.43715
318.2	589.3	2	0	0	0	0	0	0	0	0	0	0	0	0	0	0	0	0	0	0	0	4	0	0	0	0	1	0	0	0	0	3	0	0	0	1	1	1.3993	1.40876
313.2	589.3	2	13	0	2	0	4	0	0	0	0	0	0	0	0	0	0	0	1	0	0	6	0	0	0	0	0	0	2	0	0	3	0	0	0	1	1	1.4612	1.46167
303.15	822.7	2	1	0	0	0	0	0	0	0	0	0	0	0	0	0	0	0	0	0	0	4	0	0	0	0	1	0	0	0	0	3	0	0	0	1	1	1.4046	1.40456
313.15	589.3	2	1	0	0	0	0	0	0	0	0	0	0	0	0	0	0	0	0	0	0	4	0	0	0	0	1	0	0	0	0	3	0	0	0	1	1	1.407	1.4098
333.15	589.3	1	11	0	0	0	0	0	1	0	0	0	1	0	0	0	0	0	0	1	0	0	0	0	0	0	0	0	1	0	0	7	2	0	0	1	1	1.50322	1.50648
308.15	430.1	2	5	0	2	0	0	0	0	0	0	0	0	0	0	0	0	0	1	0	0	6	0	0	0	0	0	0	2	0	0	3	0	0	0	1	1	1.437	1.43726
305.65	589.3	2	3	0	0	0	0	0	0	0	0	0	0	0	0	0	0	0	1	2	0	0	0	0	0	0	0	0	0	0	0	4	1	0	0	0	1	1.53134	1.52998
313.15	589.3	2	1	0	2	0	0	0	0	0	0	0	0	0	0	0	0	0	1	0	0	6	0	0	0	0	0	0	2	0	0	4	1	0	0	0	1	1.43917	1.44108
298.1	589.3	2	4	0	0	0	0	0	0	0	0	0	0	0	0	0	0	0	0	0	0	4	0	0	0	0	1	0	0	0	0	3	0	0	0	1	1	1.4261	1.42407
328.15	589.3	3	3	0	0	0	0	0	0	2	0	0	0	0	0	0	0	0	0	0	0	0	0	0	0	0	0	0	1	4	0	0	0	0	0	1	0	1.46536	1.46046
302.2	589.3	2	1	0	0	0	0	0	0	0	0	0	0	0	0	0	0	0	0	0	0	4	0	0	0	0	1	0	0	0	0	3	0	0	0	1	1	1.41	1.41096
298.1	589.3	4	3	0	0	0	0	0	0	3	0	0	0	0	1	0	0	0	0	0	0	0	0	0	0	1	0	0	0	0	0	3	0	0	0	1	1	1.4733	1.47701
313.15	589.3	2	7	1	0	0	0	0	0	0	0	1	1	0	0	1	0	0	0	0	0	0	0	0	0	0	0	0	0	0	0	3	0	0	0	1	1	1.5101	1.51055
323.15	589.3	2	4	0	0	0	0	0	0	1	0	0	0	0	0	1	0	0	0	0	0	0	0	0	0	0	0	0	1	0	0	3	0	0	0	1	1	1.4992	1.5007
283.15	589.3	4	28	0	0	0	0	0	0	0	0	0	0	0	0	0	0	0	1	2	0	0	0	0	0	1	0	0	0	0	0	0	0	0	0	0	0	1.48826	1.48751
298.15	589.3	2	3	0	0	0	0	0	0	0	0	0	0	0	0	0	0	0	0	0	0	4	0	0	0	0	1	0	0	0	0	3	0	0	0	1	1	1.4211	1.42232
323.15	589.3	3	4	0	1	1	1	0	0	1	1	0	0	0	0	0	0	1	0	0	0	0	0	0	0	0	0	0	1	0	0	5	0	0	0	0	1	1.51382	1.51294
328.15	589.3	1	3	0	0	0	0	0	0	0	0	0	0	0	0	0	0	0	1	0	0	2	0	0	0	0	0	0	2	0	0	5	0	0	0	0	1	1.46247	1.46159
323.15	589.3	3	20	1	0	0	0	0	0	3	2	0	0	0	0	0	0	0	0	1	0	0	0	0	0	0	0	0	1	0	0	3	0	0	0	1	1	1.47361	1.47388
283.1	589.3	2	3	0	1	0	0	0	0	1	0	0	0	0	0	0	0	0	0	0	0	3	0	0	0	0	0	0	1	0	0	3	0	0	0	1	1	1.437	1.44079
318.15	589.3	2	7	0	0	0	0	0	0	0	0	0	0	0	0	0	0	0	0	0	0	4	0	0	0	0	1	0	0	0	0	4	1	0	0	0	1	1.44976	1.44962
363.15	589.3	2	7	0	0	0	0	0	0	0	0	0	0	0	0	0	0	0	0	0	0	0	1	0	0	0	0	0	0	0	0	3	0	0	0	1	1	1.49079	1.48821
328.15	589.3	2	1	0	4	0	0	0	0	0	0	0	1	0	0	0	0	0	0	0	0	9	0	0	0	0	0	0	0	0	0	4	1	0	0	0	1	1.4126	1.41357
323.15	589.3	4	3	0	2	0	0	0	0	0	0	0	0	0	0	0	0	0	2	0	0	6	0	0	0	0	0	0	2	0	0	0	0	0	0	0	0	1.40142	1.40409
293.15	589.3	3	8	0	0	0	0	0	0	2	0	0	0	0	0	0	0	0	0	0	0	0	0	0	0	0	0	0	1	0	0	3	0	0	0	1	1	1.477	1.47665
288.15	589.3	3	2	0	2	0	0	0	0	0	0	0	0	0	0	0	0	0	1	0	0	6	0	0	0	0	0	1	2	0	0	0	0	0	0	0	0	1.4262	1.42564
303.15	589.3	3	2	0	0	0	0	0	0	2	0	0	0	0	0	0	0	0	0	0	0	0	0	0	0	0	0	0	1	0	0	3	0	0	0	1	1	1.47789	1.47669
298.15	589.3	3	3	0	0	0	0	0	0	0	0	0	1	0	0	0	0	0	0	0	0	0	0	0	0	0	0	0	0	0	0	3	0	0	0	1	1	1.49381	1.49103
308.15	589.3	4	14	1	0	0	0	0	1	1	0	0	0	0	0	0	0	0	1	0	0	0	0	0	0	0	0	0	1	4	0	0	0	1	0	1	0	1.48328	1.48405
318.15	656.3	2	1	0	0	0	0	0	0	0	0	0	0	0	0	0	0	0	0	0	0	4	0	0	0	0	1	0	0	0	0	3	0	0	0	1	1	1.4043	1.40563
288.15	589.3	2	2	0	2	0	0	0	0	0	0	0	0	0	0	0	0	0	1	0	0	6	0	0	0	0	0	0	2	0	0	4	1	0	0	0	1	1.44734	1.4492
308.15	589.3	2	7	0	0	0	0	0	0	0	0	0	0	0	0	0	0	0	0	0	0	6	0	0	0	1	0	0	0	0	0	3	0	0	0	1	1	1.42028	1.41982
298.15	589.3	2	7	0	2	0	0	0	0	0	0	0	0	0	0	0	0	0	1	0	0	6	0	0	0	0	0	0	2	0	0	3	0	0	0	1	1	1.4327	1.43277
313.15	589.3	1	9	0	0	0	0	0	1	0	0	0	0	0	0	0	0	0	0	0	0	0	1	0	0	0	0	0	0	0	0	3	0	0	0	1	1	1.508	1.50671
304.2	589.3	3	3	0	0	0	0	0	0	2	0	0	0	0	0	0	0	0	0	0	0	0	0	0	0	0	0	0	1	0	0	3	0	0	0	1	1	1.4776	1.47597
298.15	589.3	5	1	2	0	0	0	0	0	0	1	0	1	0	0	0	0	1	0	0	0	0	0	0	0	0	0	0	0	4	0	0	0	1	0	1	0	1.4882	1.48829
333.15	589.3	1	5	0	0	0	0	0	0	0	0	0	0	0	0	0	0	0	0	1	0	0	0	1	0	0	0	0	0	0	0	3	0	0	0	1	1	1.53748	1.53004
305.2	589.3	2	1	0	0	0	0	0	0	0	0	0	0	0	0	0	0	0	0	0	0	4	0	0	0	0	1	0	0	0	0	3	0	0	0	1	1	1.4093	1.41036
333.15	589.3	3	3	0	0	0	0	0	0	0	0	0	1	0	0	0	0	0	0	0	0	0	0	0	0	0	0	0	0	0	0	3	0	0	0	1	1	1.4801	1.47994
318.15	589.3	4	3	0	2	0	0	0	0	1	0	0	0	0	0	0	0	0	2	0	0	6	0	0	0	0	0	0	2	0	0	0	0	0	0	0	0	1.4065	1.40673
308.15	589.3	1	0	0	0	0	0	0	1	1	0	0	0	0	0	0	0	0	0	0	0	0	0	0	0	0	0	0	1	0	0	3	0	0	1	0	1	1.48655	1.48916
323.15	486.1	2	5	0	0	0	0	0	0	0	0	0	0	0	0	0	0	0	0	0	0	4	0	0	0	0	1	0	0	0	0	3	0	0	0	1	1	1.4263	1.42482
333.15	589.3	3	1	0	0	0	0	0	0	0	0	0	1	0	0	0	0	0	0	0	0	0	0	0	0	0	0	0	0	0	0	3	0	0	0	1	1	1.49015	1.48753
303.15	589.3	3	22	0	0	0	0	0	2	5	0	0	0	0	0	0	0	0	1	0	0	0	0	0	0	0	0	0	1	0	0	0	0	0	0	0	0	1.47114	1.47146
328.15	589.3	3	12	1	0	0	0	0	0	3	1	0	0	0	0	0	1	0	0	0	0	0	0	0	0	0	0	0	1	0	0	0	0	0	0	0	0	1.4497	1.4477
298.19	589.3	3	1	0	0	0	0	0	0	1	0	0	0	0	0	0	0	0	0	0	0	0	0	0	0	0	0	0	1	0	0	3	0	0	0	1	1	1.49542	1.49543
313.15	589.3	3	3	0	0	0	0	0	0	2	0	0	0	0	0	0	0	0	0	0	0	0	0	0	0	0	0	0	1	0	0	3	0	0	0	1	1	1.47473	1.47473
318.15	589.3	2	5	0	0	0	0	0	0	0	0	0	0	0	0	0	0	0	0	4	0	0	0	0	0	0	1	0	0	0	0	3	0	0	0	1	1	1.44569	1.44502
318.15	589.3	2	1	0	0	0	0	0	0	0	0	0	0	0	0	0	0	0	0	0	0	4	0	0	0	0	1	0	0	0	0	3	0	0	0	1	1	1.4067	1.40884
323.2	589.3	2	15	0	2	0	2	0	0	0	0	0	0	0	0	0	0	0	1	0	0	6	0	0	0	0	0	0	2	0	0	3	0	0	0	1	1	1.4446	1.44185
318.15	589.3	1	3	0	1	0	0	0	0	1	0	0	0	0	0	0	0	0	0	0	0	3	0	0	0	0	0	0	1	0	0	5	0	0	0	0	1	1.4527	1.45666
313.15	589.3	2	7	0	0	0	0	0	0	0	0	0	0	0	0	0	0	0	0	4	0	0	0	0	0	0	1	0	0	0	0	3	0	0	0	1	1	1.4509	1.44832
343.15	589.3	3	2	0	0	0	0	0	0	2	0	0	0	0	0	0	0	0	0	0	0	0	0	0	0	0	0	0	1	0	0	3	0	0	0	1	1	1.4665	1.46737
323.15	589.6	2	1	0	2	0	0	0	0	0	0	0	0	0	0	0	0	0	1	0	0	6	0	0	0	0	0	0	2	0	0	3	0	0	0	1	1	1.4152	1.41508
293.15	589.3	4	28	0	0	0	0	0	0	0	0	0	0	0	0	0	0	0	1	2	0	0	0	0	0	1	0	0	0	0	0	0	0	0	0	0	0	1.48502	1.48468
303.15	589.3	2	5	0	2	0	0	0	0	0	0	0	0	0	0	0	0	0	1	0	0	6	0	0	0	0	0	0	2	0	0	3	0	0	0	1	1	1.4298	1.42825
308.15	656.3	2	1	0	2	0	0	0	0	0	0	0	0	0	0	0	0	0	1	0	0	6	0	0	0	0	0	0	2	0	0	3	0	0	0	1	1	1.4176	1.41683
303.15	589.3	3	1	1	2	0	0	0	0	0	0	0	0	0	0	0	0	0	1	0	0	6	0	0	0	0	0	0	2	5	0	0	0	0	0	1	0	1.42955	1.42809
325.65	589.3	1	2	0	0	0	0	0	0	0	0	0	0	0	0	0	0	0	0	0	0	4	0	0	0	0	1	0	0	0	0	5	0	0	0	0	1	1.43726	1.43732
298.15	589.3	4	3	0	2	0	0	0	0	1	0	0	0	0	0	0	0	0	2	0	0	6	0	0	0	0	0	0	2	0	0	0	0	0	0	0	0	1.4121	1.41379
317.82	589.3	4	1	0	0	0	0	0	0	3	0	0	0	0	1	0	0	0	0	0	0	0	0	0	0	1	0	0	0	0	0	3	0	0	0	1	1	1.47636	1.47388
288.15	589.3	4	2	0	2	0	0	0	0	0	0	0	0	0	0	0	0	0	2	0	0	6	0	0	0	0	0	0	2	0	0	0	0	0	0	0	0	1.4076	1.40974
299.2	589.3	3	5	0	0	0	0	0	0	4	0	0	0	0	0	0	0	0	0	0	0	0	0	0	0	0	0	0	1	0	0	3	0	0	0	1	1	1.481	1.47718
323.15	589.3	0	4	0	0	0	0	0	1	0	0	0	0	0	0	0	0	0	0	2	0	0	0	0	0	0	0	1	0	0	0	3	0	0	0	1	1	1.5605	1.55703
343.15	589.3	3	3	0	0	0	0	0	0	0	0	0	1	0	0	0	0	0	0	0	0	0	0	0	0	0	0	0	0	0	0	3	0	0	0	1	1	1.48189	1.47712
303.15	589.3	2	1	0	0	0	0	0	0	0	0	0	0	0	0	0	0	0	0	0	0	4	0	0	0	0	1	0	0	0	0	3	0	0	0	1	1	1.4051	1.41096
303.15	589.3	3	4	0	2	0	0	0	1	0	0	0	0	0	0	0	0	0	2	0	0	6	0	0	0	0	0	0	2	0	0	0	0	0	0	0	0	1.4203	1.41974
353.15	589.3	4	2	0	2	0	0	0	0	0	0	0	0	0	0	0	0	0	2	0	0	6	0	0	0	0	0	0	2	0	0	0	0	0	0	0	0	1.3906	1.39311
298.19	589.3	2	1	0	0	0	0	0	0	0	0	0	0	0	0	0	0	0	1	2	0	0	0	0	0	0	0	0	0	0	0	3	0	0	0	1	1	1.51428	1.51273
283.15	589.3	4	3	0	2	0	0	0	0	0	0	0	0	0	0	0	0	0	2	0	0	6	0	0	0	0	0	0	2	0	0	0	0	0	0	0	0	1.4122	1.41396
318.15	589.3	4	1	0	0	0	0	0	0	0	0	1	0	0	0	0	0	0	1	0	0	0	0	0	0	0	0	0	0	0	0	0	0	0	0	0	0	1.41156	1.41536
303.15	589.6	2	2	0	0	0	0	0	0	0	0	0	0	0	0	0	0	0	0	0	0	4	0	0	0	0	1	0	0	0	0	3	0	0	0	1	1	1.4161	1.41661
293.15	589.3	1	0	0	0	0	0	0	1	1	0	0	0	0	0	0	0	0	0	0	0	0	0	0	0	0	0	0	1	0	0	3	0	0	1	0	1	1.48955	1.49301
333.15	589.3	2	18	0	0	0	0	0	0	2	0	0	0	0	0	0	0	0	0	1	0	0	0	0	0	0	0	0	1	0	0	3	0	0	0	1	1	1.47422	1.47046
323.15	589.3	2	3	0	2	0	0	0	0	0	0	0	0	0	0	0	0	0	1	0	0	6	0	0	0	0	0	0	2	0	0	4	1	0	0	0	1	1.43827	1.44013
313.15	589.3	3	2	0	0	0	0	0	0	2	0	0	0	0	0	0	0	0	0	0	0	0	0	0	0	0	0	0	1	0	0	3	0	0	0	1	1	1.4725	1.47484
298.15	589.3	0	4	0	0	0	0	0	1	0	0	0	0	0	0	0	0	0	0	2	0	0	0	0	0	0	0	1	0	0	0	3	0	0	0	1	1	1.5682	1.56536
318.15	589.3	4	21	0	0	0	0	0	0	0	0	0	1	0	0	0	0	1	0	0	0	0	0	0	0	0	0	0	0	0	0	0	0	0	0	0	0	1.4359	1.43868
313.15	589.3	4	21	0	2	0	0	0	0	0	0	0	0	0	0	0	0	0	2	0	0	6	0	0	0	0	0	0	2	0	0	0	0	0	0	0	0	1.43341	1.43249
293.15	589.3	2	2	0	2	0	0	0	0	0	0	0	0	0	0	0	0	0	1	0	0	6	0	0	0	0	0	0	2	0	0	4	1	0	0	0	1	1.44581	1.44774
298.2	589.3	2	1	0	0	0	0	0	0	0	0	0	0	0	0	0	0	0	0	0	0	4	0	0	0	0	1	0	0	0	0	3	0	0	0	1	1	1.4098	1.41202
318.15	589.3	2	5	0	0	0	0	0	0	0	0	0	0	0	0	0	0	0	0	0	0	6	0	0	0	1	0	0	0	0	0	3	0	0	0	1	1	1.4115	1.41275
298.15	589.3	2	3	0	1	0	0	0	0	1	0	0	0	0	0	0	0	0	0	0	0	3	0	0	0	0	0	0	1	4	0	0	0	0	0	1	0	1.43267	1.43367
333.15	589.3	2	5	0	0	0	0	0	0	0	0	0	0	0	0	0	0	0	1	2	0	0	0	0	0	0	0	0	0	0	0	3	0	0	0	1	1	1.4918	1.49435
293.15	589.3	2	7	0	0	0	0	0	0	0	0	0	0	0	0	0	0	0	0	4	0	0	0	0	0	0	1	0	0	0	0	3	0	0	0	1	1	1.457	1.45519
298.25	589.3	2	8	0	0	0	0	0	0	0	0	0	0	0	0	0	0	0	0	0	0	6	0	0	0	1	0	0	0	0	0	3	0	0	0	1	1	1.42537	1.42347
303.15	589.3	2	3	0	0	0	0	0	0	0	0	0	0	0	0	0	0	0	0	4	0	0	0	0	0	0	1	0	0	0	0	3	0	0	0	1	1	1.45	1.45042
333.15	589.3	2	2	0	2	0	0	0	0	1	0	0	0	0	0	0	0	0	1	0	0	6	0	0	0	0	0	0	2	0	0	3	0	0	0	1	1	1.418	1.41539
303.15	589.3	2	3	0	0	0	0	0	0	0	0	0	0	0	0	0	0	0	0	0	0	4	0	0	0	0	1	0	0	0	0	3	0	0	0	1	1	1.4202	1.4204
333.15	589.3	4	18	0	0	0	0	0	2	1	0	0	0	0	0	0	0	0	2	0	0	0	0	0	0	0	0	0	1	0	0	0	0	0	0	0	0	1.4792	1.48021
300.65	589.3	2	3	0	0	0	0	0	0	0	0	0	0	0	0	0	0	0	0	0	0	4	0	0	0	0	1	0	0	0	0	4	1	0	0	0	1	1.45045	1.45109
328.15	589.3	2	3	0	0	0	0	0	0	0	0	0	0	0	0	0	0	0	0	1	0	0	0	0	0	0	0	1	0	0	0	3	0	0	0	1	1	1.5302	1.52874
303.15	589.3	4	16	0	0	0	0	0	0	0	0	0	0	0	0	0	0	0	0	0	0	0	1	0	0	1	0	0	0	0	0	0	0	0	0	0	0	1.49231	1.48931
328.15	589.3	2	2	0	2	0	0	0	0	0	0	0	0	0	0	0	0	0	1	0	0	6	0	0	0	0	0	0	2	4	0	0	0	0	0	1	0	1.41252	1.41329
315.65	589.3	2	3	0	0	0	0	0	0	0	0	0	0	0	0	0	0	0	0	0	0	4	0	0	0	0	1	0	0	0	0	4	1	0	0	0	1	1.44774	1.44906
330.65	589.3	2	1	0	2	0	0	0	0	0	0	0	0	0	0	0	0	0	1	0	0	6	0	0	0	0	0	0	2	0	0	4	1	0	0	0	1	1.43837	1.43733
292.914	632.8	2	7	0	0	0	0	0	0	0	0	0	0	0	0	0	0	0	0	0	0	4	0	0	0	0	1	0	0	0	0	3	0	0	0	1	1	1.4332	1.43267
293.15	589.3	1	3	0	2	0	0	0	0	0	0	0	0	0	0	0	0	0	1	0	0	6	0	0	0	0	0	0	2	0	0	5	0	0	0	0	1	1.44537	1.44458
313.15	589.3	4	3	0	0	0	0	0	1	0	0	0	1	0	0	0	0	0	1	0	0	0	0	0	0	0	0	0	0	0	0	0	0	0	0	0	0	1.4631	1.46878
318.15	589.6	2	1	0	2	0	0	0	0	0	0	0	0	0	0	0	0	0	1	0	0	6	0	0	0	0	0	0	2	0	0	3	0	0	0	1	1	1.4167	1.41612
318.15	589.3	1	3	0	0	0	0	0	0	0	0	0	1	0	0	0	0	0	0	1	0	0	0	0	0	0	0	0	0	0	0	3	0	0	1	0	1	1.4655	1.46286
323.15	656.3	2	1	0	0	0	0	0	0	0	0	0	0	0	0	0	0	0	0	0	0	4	0	0	0	0	1	0	0	0	0	3	0	0	0	1	1	1.403	1.40527
298.15	589.3	3	3	0	0	0	0	0	0	2	0	0	0	0	0	0	0	0	0	0	0	0	0	0	0	0	0	0	1	0	0	3	0	0	0	1	1	1.47792	1.47833
333.15	589.3	2	13	0	2	0	0	0	0	0	0	0	0	0	0	0	0	0	1	0	0	6	0	0	0	0	0	0	2	0	0	3	0	0	0	1	1	1.42854	1.42845
318.15	589.3	3	6	0	0	0	0	0	0	2	0	0	0	0	0	0	0	0	0	0	0	0	0	0	0	0	0	0	1	0	0	3	0	0	0	1	1	1.4596	1.47078
288.15	589.3	2	3	0	1	0	0	0	0	1	0	0	0	0	0	0	0	0	0	0	0	3	0	0	0	0	0	0	1	4	0	0	0	0	0	1	0	1.43557	1.43563
323.15	589.3	2	7	0	2	0	0	0	0	0	0	0	0	0	0	0	0	0	1	0	0	6	0	0	0	0	0	0	2	0	0	3	0	0	0	1	1	1.425	1.42334
308.15	589.3	2	1	0	0	0	0	0	0	0	0	0	0	0	0	0	0	0	1	0	0	2	0	0	0	0	0	0	2	0	0	3	0	0	0	1	1	1.44462	1.44303
310.65	589.3	2	2	0	2	0	0	0	0	0	0	0	0	0	0	0	0	0	1	0	0	6	0	0	0	0	0	0	2	0	0	4	1	0	0	0	1	1.44525	1.44154
313.15	589.3	1	1	0	2	0	0	0	0	1	0	0	0	0	0	0	0	0	1	0	0	6	0	0	0	0	0	0	2	0	0	5	0	0	0	0	1	1.4379	1.43666
308.15	589.3	2	5	0	0	0	0	0	0	0	0	0	0	0	0	0	0	0	1	2	0	0	0	0	0	0	0	0	0	0	0	3	0	0	0	1	1	1.50102	1.50482
308.15	589.3	2	1	0	2	0	0	0	0	0	0	0	0	0	0	0	0	0	1	0	0	6	0	0	0	0	0	0	2	0	0	4	1	0	0	0	1	1.44069	1.44197
313.15	589.3	2	13	0	2	0	0	0	0	0	0	0	0	0	0	0	0	0	1	0	0	6	0	0	0	0	0	0	2	0	0	3	0	0	0	1	1	1.4352	1.43463
328.15	589.3	4	3	0	0	0	0	0	1	0	0	0	1	0	0	0	0	0	1	0	0	0	0	0	0	0	0	0	0	0	0	0	0	0	0	0	0	1.4573	1.46285
328.15	589.3	0	3	0	0	1	1	0	0	0	0	0	0	0	0	0	0	0	0	1	0	0	1	0	0	0	0	0	0	0	0	3	0	0	0	1	1	1.53813	1.53502
298.15	822.7	2	3	0	2	0	0	0	0	0	0	0	0	0	0	0	0	0	1	0	0	6	0	0	0	0	0	0	2	0	0	3	0	0	0	1	1	1.4208	1.42046
343.15	589.3	5	12	3	0	0	0	0	1	1	0	0	1	0	0	1	0	0	0	0	0	0	0	0	0	0	0	0	1	0	0	0	0	0	0	0	0	1.439	1.43955
333.15	589.3	4	28	0	2	0	0	0	0	0	0	0	0	0	0	0	0	0	1	0	0	6	0	0	0	1	0	0	2	0	0	0	0	0	0	0	0	1.43836	1.4372
283.15	589.3	4	28	0	2	0	0	0	0	0	0	0	0	0	0	0	0	0	1	0	0	6	0	0	0	1	0	0	2	0	0	0	0	0	0	0	0	1.45436	1.45042
308.15	589.3	3	1	1	2	0	0	0	0	0	0	0	0	0	0	0	0	0	1	0	0	6	0	0	0	0	0	0	2	0	0	4	1	0	0	0	1	1.44268	1.44268
293.15	589.3	4	4	0	0	0	0	0	1	0	0	0	1	0	0	0	0	0	1	0	0	0	0	0	0	0	0	0	0	0	0	0	0	0	0	0	0	1.4716	1.47478
338.15	589.3	5	9	0	0	0	0	0	0	2	0	0	0	0	0	0	0	0	0	0	0	0	0	0	0	1	0	0	1	0	0	0	0	0	0	0	0	1.46188	1.46216
328.15	589.3	4	3	0	2	0	0	0	0	0	0	0	0	0	0	0	0	0	2	0	0	6	0	0	0	0	0	0	2	0	0	0	0	0	0	0	0	1.40006	1.40362
288.15	589.3	2	3	0	0	0	0	0	0	0	0	0	0	0	0	0	0	0	1	2	0	0	0	0	0	0	0	0	0	4	0	0	0	0	0	1	0	1.49968	1.4938
293.15	589.3	2	3	0	1	0	0	0	0	1	0	0	0	0	0	0	0	0	0	0	0	3	0	0	0	0	0	0	1	0	0	3	0	0	0	1	1	1.437	1.43917
298.15	589.3	4	7	0	2	0	0	0	0	0	0	0	0	0	0	0	0	0	1	0	0	6	0	0	0	1	0	0	2	0	0	0	0	0	0	0	0	1.4339	1.43307
313.15	589.3	3	3	0	0	0	0	0	0	2	0	0	0	0	0	0	0	0	0	0	0	0	0	0	0	0	0	0	1	0	0	3	0	0	0	1	1	1.47443	1.47473
298.15	589.3	3	8	0	0	0	0	0	3	1	0	0	0	0	0	0	0	0	2	0	0	0	0	0	0	0	0	0	1	0	0	0	0	0	0	0	0	1.50047	1.50165
313.15	589.3	2	3	0	0	0	0	0	0	0	0	0	0	0	0	0	0	0	0	0	0	4	0	0	0	0	1	0	0	0	0	4	1	0	0	0	1	1.4488	1.4494
323.15	589.3	1	3	0	2	0	0	0	0	0	0	0	0	0	0	0	0	0	1	0	0	6	0	0	0	0	0	0	2	0	0	5	0	0	0	0	1	1.4354	1.43495
313.15	589.3	2	3	0	1	0	0	0	0	0	0	0	0	0	0	0	0	0	0	3	0	0	0	0	0	0	0	0	0	0	0	3	0	0	0	1	1	1.5038	1.50145
313.15	589.3	4	28	0	0	0	0	0	0	0	0	0	0	0	0	0	0	0	0	0	0	0	0	1	0	1	0	0	0	0	0	0	0	0	0	0	0	1.4849	1.48357
298.15	589.3	4	28	0	0	0	0	0	0	0	0	0	0	0	0	0	0	0	0	0	0	0	0	1	0	1	0	0	0	0	0	0	0	0	0	0	0	1.48977	1.49097
303.15	589.3	3	3	0	0	0	0	0	0	2	0	0	0	0	0	0	0	0	0	0	0	0	0	0	0	0	0	0	1	0	0	3	0	0	0	1	1	1.47806	1.47668
328.15	589.3	3	2	0	0	0	0	0	0	2	0	0	0	0	0	0	0	0	0	0	0	0	0	0	0	0	0	0	1	0	0	3	0	0	0	1	1	1.47075	1.47023
353.15	589.3	2	1	0	0	0	0	0	0	0	0	0	0	0	0	0	0	0	0	0	0	4	0	0	0	0	1	0	0	0	0	3	0	0	0	1	1	1.3933	1.40114
298.15	589.3	1	3	0	2	0	0	0	0	0	0	0	0	0	0	0	0	0	1	0	0	6	0	0	0	0	0	0	2	0	0	5	0	0	0	0	1	1.44321	1.44376
293.15	589.3	4	25	0	0	0	0	0	0	0	0	0	1	0	0	0	0	1	0	0	0	0	0	0	0	0	0	0	0	0	0	0	0	0	0	0	0	1.4489	1.44746
353.15	589.3	2	1	0	0	0	0	0	0	0	0	0	0	0	0	0	0	0	1	2	0	0	0	0	0	0	0	0	0	0	0	3	0	0	0	1	1	1.49557	1.49471
290.85	632.8	2	7	0	0	0	0	0	0	0	0	0	0	0	0	0	0	0	0	0	0	4	0	0	0	0	1	0	0	0	0	3	0	0	0	1	1	1.4338	1.43314
318.15	589.3	0	4	0	0	0	0	0	1	0	0	0	0	0	0	0	0	0	0	1	0	0	1	0	0	0	0	0	0	0	0	3	0	0	0	1	1	1.54277	1.54429
298.15	486.1	2	5	0	0	0	0	0	0	0	0	0	0	0	0	0	0	0	0	0	0	4	0	0	0	0	1	0	0	0	0	3	0	0	0	1	1	1.4334	1.43253
308.15	589.3	1	7	0	0	0	0	0	1	0	0	0	0	0	0	0	0	0	0	0	0	0	1	0	0	0	0	0	0	0	0	3	0	0	0	1	1	1.5076	1.50837
323.15	589.3	1	1	0	1	0	0	0	0	0	0	0	1	0	0	0	0	0	0	0	0	3	0	0	0	0	0	0	0	0	0	5	0	0	0	0	1	1.5607	1.54877
293.15	589.3	2	2	0	2	0	0	0	0	1	0	0	0	0	0	0	0	0	1	0	0	6	0	0	0	0	0	0	2	4	0	0	0	0	0	1	0	1.423	1.42357
323.15	589.3	2	3	0	1	0	0	0	0	0	0	0	0	0	0	0	0	0	0	3	0	0	0	0	0	0	0	0	0	0	0	3	0	0	0	1	1	1.49747	1.49715
313.15	589.3	1	2	0	0	0	0	0	0	0	0	0	0	1	0	0	1	0	0	0	0	0	0	0	0	0	0	0	0	0	0	0	0	0	0	0	0	1.4341	1.43748
302.2	589.3	2	3	0	0	0	0	0	0	0	0	0	0	0	0	0	0	0	0	0	0	4	0	0	0	0	1	0	0	0	0	3	0	0	0	1	1	1.4208	1.4204
298	589.3	3	1	0	0	0	0	0	0	2	0	0	0	0	0	0	0	0	0	0	0	0	0	0	0	0	0	0	1	0	0	3	0	0	0	1	1	1.48	1.48154
328.15	589.3	2	22	0	0	0	0	0	0	2	0	0	0	0	0	0	0	0	0	1	0	0	0	0	0	0	0	0	1	0	0	3	0	0	0	1	1	1.46532	1.46868
298.15	589.3	1	7	0	2	0	0	0	0	0	0	0	0	0	0	0	0	0	1	0	0	6	0	0	0	0	0	0	2	0	0	5	0	0	0	0	1	1.44723	1.44822
293.15	589.3	1	5	0	2	0	0	0	0	0	0	0	0	0	0	0	0	0	1	0	0	6	0	0	0	0	0	0	2	0	0	5	0	0	0	0	1	1.4446	1.44496
342.37	589.3	2	1	0	0	0	0	0	0	0	0	0	0	0	0	0	0	0	0	1	0	0	0	0	0	0	0	1	0	0	0	3	0	0	0	1	1	1.53636	1.53589
303.15	589.3	4	28	0	0	0	0	0	0	0	0	0	0	0	0	0	0	0	0	0	0	0	1	0	0	1	0	0	0	0	0	0	0	0	0	0	0	1.47983	1.4796
303.15	486.1	2	7	0	0	0	0	0	0	0	0	0	0	0	0	0	0	0	0	0	0	4	0	0	0	0	1	0	0	0	0	3	0	0	0	1	1	1.4373	1.43775
308.15	589.3	2	7	0	0	0	0	0	0	0	0	0	0	0	0	0	0	0	2	0	0	2	0	0	0	0	0	0	2	0	0	0	0	0	0	0	0	1.4418	1.44077
308.15	589.3	2	3	0	0	0	0	0	0	4	0	0	0	0	0	0	0	0	0	0	0	0	1	0	0	0	0	0	0	0	0	3	0	0	0	1	1	1.4696	1.4716
333.15	589.3	1	7	0	0	0	0	0	1	0	0	0	1	0	0	0	0	0	0	1	0	0	0	0	0	0	0	0	1	0	0	7	2	0	0	1	1	1.51502	1.51524
318.15	589.3	1	9	0	0	0	0	0	1	0	0	0	0	0	0	0	0	0	0	0	0	0	1	0	0	0	0	0	0	0	0	3	0	0	0	1	1	1.5067	1.50456
343.15	589.3	4	1	0	0	0	0	0	0	0	0	1	0	0	0	0	0	0	1	0	0	0	0	0	0	0	0	0	0	0	0	0	0	0	0	0	0	1.40312	1.40393
303	589.3	2	6	0	0	0	0	0	0	1	1	0	0	0	0	0	0	0	1	2	0	0	0	0	0	0	0	0	0	0	0	3	0	0	0	1	1	1.51	1.5091
313.15	589.3	2	1	0	2	0	0	0	0	1	0	0	0	0	0	0	0	0	1	0	0	6	0	0	0	0	0	0	2	0	0	3	0	0	0	1	1	1.422	1.41996
303.15	589.3	12	32	2	2	0	0	0	0	1	0	0	0	0	1	0	0	0	0	0	0	0	0	0	0	2	0	0	0	0	0	0	0	0	0	0	0	1.47044	1.47103
303	589.3	1	5	0	2	0	0	0	0	2	0	0	0	0	0	0	0	0	1	1	0	6	0	0	0	0	0	0	2	0	0	3	0	0	0	1	1	1.442	1.44051
323.15	589.3	8	3	3	0	0	0	0	0	1	0	0	0	0	0	0	0	0	0	0	0	0	0	0	0	1	0	0	1	0	0	4	2	0	0	0	0	1.51055	1.51118
308	589.3	2	8	0	0	0	0	0	0	0	0	0	0	0	0	0	0	0	0	0	0	6	0	0	0	1	0	0	0	0	0	3	0	0	0	1	1	1.42257	1.42056
323	589.3	2	7	0	0	0	0	0	0	1	0	0	0	0	0	0	0	0	0	0	0	0	0	0	0	0	0	0	0	0	0	8	1	0	0	1	1	1.5199	1.52227
328.2	589.3	2	1	0	0	0	0	0	0	0	0	0	0	0	0	0	0	0	0	0	0	4	0	0	0	0	1	0	0	0	0	3	0	0	0	1	1	1.4053	1.40812
323.15	589.3	2	1	0	0	0	0	0	0	0	0	0	0	0	0	0	0	0	0	0	0	4	0	0	0	0	1	0	0	0	0	3	0	0	0	1	1	1.407	1.40898
298.15	486.1	2	1	0	0	0	0	0	0	0	0	0	0	0	0	0	0	0	0	0	0	4	0	0	0	0	1	0	0	0	0	3	0	0	0	1	1	1.4174	1.41716
298	633	3	4	0	0	0	0	0	0	0	0	0	0	0	0	0	0	0	0	0	0	4	0	0	0	0	1	0	0	0	0	6	3	0	0	1	1	1.475	1.47357
308.15	656.3	2	3	0	0	0	0	0	0	0	0	0	0	0	0	0	0	0	0	0	0	4	0	0	0	0	1	0	0	0	0	3	0	0	0	1	1	1.4164	1.41646
313.18	589.3	2	3	0	0	0	0	0	1	0	0	0	1	0	0	1	0	0	0	0	0	0	0	0	0	0	0	0	0	0	0	0	0	0	0	0	0	1.4492	1.44959
318.15	589.3	2	3	0	0	0	0	0	0	0	0	0	0	0	0	0	0	0	0	0	0	4	0	0	0	0	1	0	0	0	0	3	0	0	0	1	1	1.41739	1.41582
323.15	589.3	2	2	0	2	0	0	0	0	0	0	0	0	0	0	0	0	0	1	0	0	6	0	0	0	0	0	0	2	0	0	4	1	0	0	0	1	1.43693	1.43949
313.15	589.6	2	5	0	0	0	0	0	0	0	0	0	0	0	0	0	0	0	0	0	0	4	0	0	0	0	1	0	0	0	0	3	0	0	0	1	1	1.4235	1.42377
320.65	589.3	2	7	0	0	0	0	0	0	0	0	0	0	0	0	0	0	0	0	0	0	4	0	0	0	0	1	0	0	0	0	4	1	0	0	0	1	1.44903	1.4495
298	589.3	2	1	0	0	0	0	0	0	1	0	0	0	0	0	0	0	0	0	0	0	0	0	0	0	0	0	0	0	0	0	8	1	0	0	1	1	1.5619	1.55784
323.15	589.6	2	5	0	0	0	0	0	0	0	0	0	0	0	0	0	0	0	0	0	0	4	0	0	0	0	1	0	0	0	0	3	0	0	0	1	1	1.4207	1.41994
328.15	589.3	6	12	0	0	0	0	0	0	3	0	0	0	0	1	0	0	0	0	0	0	0	0	0	0	2	0	0	0	0	0	0	0	0	0	0	0	1.45738	1.45687
348.15	589.3	4	7	0	2	0	0	0	0	0	0	0	0	0	0	0	0	0	2	0	0	6	0	0	0	0	0	0	2	0	0	0	0	0	0	0	0	1.4107	1.41026
328.15	589.3	1	9	0	1	0	0	0	0	1	0	0	0	0	0	0	0	0	0	1	0	3	0	0	0	0	0	0	1	0	0	3	0	0	0	1	1	1.51991	1.51523
328.15	589.3	3	3	0	0	0	0	0	0	0	0	0	1	0	0	0	0	0	0	0	0	0	0	0	0	0	0	0	0	0	0	3	0	0	0	1	1	1.4849	1.48087
313.15	589.3	2	4	1	0	0	0	0	1	0	0	0	1	0	0	1	0	0	0	0	0	0	0	0	0	0	0	0	0	0	0	3	0	0	0	1	1	1.5114	1.51156
298.15	589.3	4	11	1	2	0	0	0	0	1	0	0	0	0	0	0	0	0	1	0	0	6	0	0	0	0	0	0	2	3	3	3	0	0	0	1	1	1.4511	1.4513
308.15	589.3	4	18	0	0	0	0	0	2	1	0	0	0	0	0	0	0	0	2	0	0	0	0	0	0	0	0	0	1	0	0	0	0	0	0	0	0	1.48577	1.48434
303.15	589.3	2	1	0	2	0	0	0	0	0	0	0	0	0	0	0	0	0	1	0	0	6	0	0	0	0	0	0	2	0	0	3	0	0	0	1	1	1.42166	1.42217
325.65	589.3	2	1	0	2	0	0	0	0	0	0	0	0	0	0	0	0	0	1	0	0	6	0	0	0	0	0	0	2	0	0	4	1	0	0	0	1	1.43984	1.43836
298.15	486.1	2	2	0	0	0	0	0	0	0	0	0	0	0	0	0	0	0	0	0	0	4	0	0	0	0	1	0	0	0	0	3	0	0	0	1	1	1.4233	1.42344
343.15	589.3	4	28	0	0	0	0	0	0	0	0	0	0	0	0	0	0	0	0	0	0	0	0	1	0	1	0	0	0	0	0	0	0	0	0	0	0	1.47354	1.47277
313.15	589.3	2	3	0	2	0	0	0	0	0	0	0	0	0	0	0	0	0	1	0	0	6	0	0	0	0	0	0	2	0	0	4	1	0	0	0	1	1.44137	1.44235
308.15	589.3	1	5	0	0	0	0	0	0	0	0	0	0	0	0	0	0	0	0	1	0	0	1	0	0	0	0	0	0	0	0	3	0	0	0	1	1	1.5171	1.51839
313.15	589.3	3	1	0	0	0	0	0	0	2	0	0	0	0	0	0	0	0	0	0	0	0	0	0	0	0	0	0	1	0	0	3	0	0	0	1	1	1.475	1.47593
328.15	589.3	0	6	0	0	0	0	0	1	0	0	0	0	0	0	0	0	0	0	0	0	0	1	0	0	0	0	0	0	0	0	3	0	0	1	0	1	1.5002	1.49611
343.15	589.3	4	16	0	0	0	0	0	0	0	0	0	0	0	0	0	0	0	0	0	0	0	1	0	0	1	0	0	0	0	0	0	0	0	0	0	0	1.47941	1.47402
308.15	589.3	2	3	0	0	0	0	0	0	0	0	0	0	0	0	0	0	0	1	2	0	0	0	0	0	0	0	0	0	4	0	0	0	0	0	1	0	1.4836	1.49151
308.15	589.3	2	1	0	1	0	0	0	0	1	0	0	0	0	0	0	0	0	0	0	0	3	0	0	0	0	0	0	1	0	0	3	0	0	0	1	1	1.43081	1.43134
298.15	589.3	2	3	0	0	0	0	0	0	0	0	0	0	0	0	0	0	0	0	0	0	4	0	0	0	0	1	0	0	0	0	4	1	0	0	0	1	1.454	1.45166
298.2	589.3	2	3	0	0	0	0	0	0	0	0	0	0	0	0	0	0	0	0	0	0	0	0	0	1	0	0	0	0	0	0	3	0	0	0	1	1	1.5695	1.57519
313.15	589.3	1	4	0	2	0	0	0	0	1	0	0	0	0	0	0	0	0	1	0	0	6	0	0	0	0	0	0	2	0	0	5	0	0	0	0	1	1.4375	1.43904
300.65	589.3	2	2	0	2	0	0	0	0	0	0	0	0	0	0	0	0	0	1	0	0	6	0	0	0	0	0	0	2	0	0	4	1	0	0	0	1	1.44829	1.44542
308.15	589.3	5	9	0	0	0	0	0	0	2	0	0	0	0	0	0	0	0	0	0	0	0	0	0	0	1	0	0	1	0	0	0	0	0	0	0	0	1.47232	1.4704
338.15	589.3	2	5	0	0	0	0	0	0	0	0	0	0	0	0	0	0	0	0	0	0	4	0	0	0	0	1	0	0	0	0	3	0	0	0	1	1	1.41725	1.41603
318.15	589.3	3	2	0	0	0	0	0	0	2	0	0	0	0	0	0	0	0	0	0	0	0	0	0	0	0	0	0	1	0	0	3	0	0	0	1	1	1.47374	1.4735
318.15	589.3	3	4	1	0	0	0	0	2	1	0	0	0	0	0	0	0	0	1	0	0	0	0	0	0	0	0	0	1	4	0	0	0	1	0	1	0	1.49531	1.49308
343.15	589.3	8	3	3	0	0	0	0	0	1	0	0	0	0	0	0	0	0	0	0	0	0	0	0	0	1	0	0	1	0	0	4	2	0	0	0	0	1.50391	1.50373
308.05	589.3	2	6	0	0	0	0	0	0	0	0	0	0	0	0	0	0	0	0	0	0	6	0	0	0	1	0	0	0	0	0	3	0	0	0	1	1	1.41753	1.41809
312.91	589.3	4	1	0	0	0	0	0	0	3	0	0	0	0	1	0	0	0	0	0	0	0	0	0	0	1	0	0	0	0	0	3	0	0	0	1	1	1.47771	1.47511
328.15	589.3	3	1	0	0	0	0	0	0	2	0	0	0	0	0	0	0	0	0	0	0	0	0	0	0	0	0	0	1	0	0	3	0	0	0	1	1	1.4735	1.47167
328.15	589.3	3	3	1	0	0	0	0	2	0	0	0	1	0	0	1	0	0	1	0	0	0	0	0	0	0	0	0	0	0	0	0	0	0	0	0	0	1.5366	1.53488
313.15	589.3	2	1	0	2	0	0	0	0	0	0	0	0	0	0	0	0	0	1	0	0	6	0	0	0	0	0	0	2	0	0	3	0	0	0	1	1	1.41881	1.41917
333.15	589.3	2	3	0	2	0	0	0	0	0	0	0	0	0	0	0	0	0	1	0	0	6	0	0	0	0	0	0	2	5	0	0	0	0	0	1	0	1.41957	1.41885
283.15	589.3	4	9	0	2	0	0	0	0	0	0	0	0	0	0	0	0	0	2	0	0	6	0	0	0	0	0	0	2	0	0	0	0	0	0	0	0	1.4308	1.42992
323.15	589.3	2	5	0	0	0	0	0	0	0	0	0	0	0	0	0	0	0	0	0	0	4	0	0	0	0	1	0	0	0	0	3	0	0	0	1	1	1.42126	1.41934
303.15	589.3	2	3	0	0	0	0	0	0	0	0	0	0	1	0	0	0	0	0	0	0	0	0	0	0	0	0	0	0	0	0	3	0	0	0	1	1	1.4959	1.49675
298.15	589.3	4	1	1	0	0	0	0	0	0	1	0	1	0	0	0	0	1	0	0	0	0	0	0	0	0	0	0	0	4	0	0	0	1	0	1	0	1.4885	1.4885
303.15	589.3	1	5	0	0	0	0	0	0	1	0	0	0	0	0	0	0	0	1	3	0	0	0	0	0	0	0	0	0	0	0	3	0	0	0	1	1	1.519	1.51674
325.65	589.3	2	2	0	2	0	0	0	0	0	0	0	0	0	0	0	0	0	1	0	0	6	0	0	0	0	0	0	2	0	0	4	1	0	0	0	1	1.44073	1.43845
293.1	589.3	4	4	0	0	0	8	4	0	2	0	0	0	0	0	0	0	0	0	0	0	0	0	0	0	0	0	0	2	0	0	6	0	0	0	2	2	1.55754	1.54687
313.15	589.3	2	3	0	2	0	0	0	0	0	0	0	0	0	0	0	0	0	1	0	0	6	0	0	0	0	0	0	2	0	0	3	0	0	0	1	1	1.42225	1.42181
343.15	589.3	2	11	0	2	0	0	0	0	0	0	0	0	0	0	0	0	0	1	0	0	6	0	0	0	0	0	0	2	0	0	3	0	0	0	1	1	1.4237	1.42367
323.15	589.3	3	3	0	0	0	0	0	0	0	0	0	1	0	0	0	0	0	0	0	0	0	0	0	0	0	0	0	0	0	0	3	0	0	0	1	1	1.4858	1.48274
308	589.3	5	0	0	0	0	0	0	0	2	0	0	0	0	0	0	0	0	0	0	0	0	0	0	0	0	0	0	1	0	0	5	4	0	0	1	1	1.5333	1.53306
308.15	589.3	1	11	0	0	0	0	0	1	0	0	0	1	0	0	0	0	0	0	1	0	0	0	0	0	0	0	0	1	0	0	7	2	0	0	1	1	1.50998	1.51213
328.15	589.3	2	5	0	0	0	0	0	0	0	0	0	0	0	0	0	0	0	0	0	0	4	0	0	0	0	1	0	0	0	0	3	0	0	0	1	1	1.42009	1.41867
303.15	486.1	2	3	0	0	0	0	0	0	0	0	0	0	0	0	0	0	0	0	0	0	4	0	0	0	0	1	0	0	0	0	3	0	0	0	1	1	1.4257	1.42545
318.15	589.3	2	5	0	0	0	0	0	0	0	0	0	0	0	0	0	0	0	0	0	0	4	0	0	0	0	1	0	0	0	0	3	0	0	0	1	1	1.42612	1.42082
313.15	430.1	2	1	0	0	0	0	0	0	0	0	0	0	0	0	0	0	0	0	0	0	4	0	0	0	0	1	0	0	0	0	3	0	0	0	1	1	1.4182	1.41875
318.15	589.3	3	3	0	0	0	0	0	0	0	0	0	1	0	0	0	0	0	0	0	0	0	0	0	0	0	0	0	0	0	0	3	0	0	0	1	1	1.484	1.48509
313.15	589.3	2	2	0	0	0	0	0	0	1	0	0	0	0	0	0	0	0	0	0	0	0	1	0	0	0	0	0	0	0	0	3	0	0	0	1	1	1.5103	1.50904
303.15	589.3	2	11	0	2	0	0	0	0	0	0	0	0	0	0	0	0	0	1	0	0	6	0	0	0	0	0	0	2	0	0	3	0	0	0	1	1	1.4354	1.43383
338.15	589.3	2	4	0	0	0	0	0	0	0	0	0	0	0	0	0	0	0	0	0	0	4	0	0	0	0	1	0	0	0	0	3	0	0	0	1	1	1.4153	1.41161
343.15	589.3	2	3	0	0	0	0	0	0	0	0	0	0	0	0	0	0	0	1	2	0	0	0	0	0	0	0	0	0	0	0	3	0	0	0	1	1	1.49136	1.49316
313.15	589.3	2	3	0	2	0	0	0	0	0	0	0	0	0	0	0	0	0	1	0	0	6	0	0	0	0	0	0	2	0	0	4	1	0	0	0	1	1.4419	1.44235
298.15	589.3	5	2	2	0	0	0	0	0	0	1	0	1	0	0	0	0	1	0	0	0	0	0	0	0	0	0	0	0	4	0	0	0	1	0	1	0	1.4872	1.4868
308.15	589.3	3	1	1	0	0	0	0	1	0	0	0	1	0	0	0	0	0	0	0	0	0	0	0	0	0	0	0	0	0	0	3	0	0	0	1	1	1.49321	1.49662
293.15	589.3	2	3	0	0	0	0	0	0	0	0	0	0	0	0	0	0	0	0	0	0	4	0	0	0	0	1	0	0	0	0	3	0	0	0	1	1	1.42302	1.42297
328.15	589.3	1	11	0	0	0	0	0	1	0	0	0	1	0	0	0	0	0	0	1	0	0	0	0	0	0	0	0	1	0	0	7	2	0	0	1	1	1.5045	1.50717
300.65	589.3	2	1	0	2	0	0	0	0	0	0	0	0	0	0	0	0	0	1	0	0	6	0	0	0	0	0	0	2	0	0	4	1	0	0	0	1	1.44726	1.44459
298.15	589.3	2	3	0	0	0	0	0	0	0	0	0	0	0	0	0	0	0	0	1	0	0	0	0	0	0	0	1	0	0	0	3	0	0	0	1	1	1.5382	1.54119
288.15	589.3	2	1	0	2	0	0	0	0	0	0	0	0	0	0	0	0	0	1	0	0	6	0	0	0	0	0	0	2	0	0	4	1	0	0	0	1	1.45101	1.44844
298.15	589.3	2	1	0	0	0	0	0	0	0	0	0	0	0	0	0	0	0	1	0	0	2	0	0	0	0	0	0	2	0	0	3	0	0	0	1	1	1.44747	1.44618
288.15	589.3	1	5	0	0	0	0	0	0	0	0	0	0	0	0	0	0	0	1	0	0	2	0	0	0	0	0	0	2	0	0	5	0	0	0	0	1	1.47398	1.47431
313.15	589.3	2	5	0	2	0	0	0	0	0	0	0	0	0	0	0	0	0	1	0	0	6	0	0	0	0	0	0	2	0	0	3	0	0	0	1	1	1.4271	1.42518
313.15	589.3	2	5	0	0	0	0	0	0	0	0	0	0	0	0	0	0	0	0	0	0	6	0	0	0	1	0	0	0	0	0	3	0	0	0	1	1	1.41346	1.41458
313.15	589.3	2	5	0	0	0	0	0	0	0	0	0	0	0	0	0	0	0	0	0	0	0	0	1	0	0	0	0	0	0	0	3	0	0	0	1	1	1.50427	1.5059
318.15	589.3	3	2	0	0	0	0	0	1	0	0	0	1	0	0	0	0	0	1	0	0	0	0	0	0	0	0	0	0	3	1	0	0	0	1	0	0	1.5367	1.53557
293.15	589.3	1	9	0	2	0	0	0	0	0	0	0	0	0	0	0	0	0	1	0	0	6	0	0	0	0	0	0	2	0	0	5	0	0	0	0	1	1.45007	1.44972
303.15	589.3	2	2	0	0	0	0	0	0	0	0	0	0	0	0	0	0	0	1	0	0	2	0	0	0	0	0	0	2	4	0	0	0	0	0	1	0	1.44114	1.44124
313.15	589.3	2	3	0	0	0	0	0	0	0	0	0	0	0	0	0	0	0	0	0	0	4	0	0	0	0	1	0	0	0	0	3	0	0	0	1	1	1.41788	1.41816
318.15	589.3	2	3	0	0	0	0	0	0	0	0	0	0	0	0	0	0	0	0	0	0	4	0	0	0	0	1	0	0	0	0	4	1	0	0	0	1	1.4472	1.44814
308.2	589.3	3	5	0	0	0	0	0	0	4	0	0	0	0	0	0	0	0	0	0	0	0	0	0	0	0	0	0	1	0	0	3	0	0	0	1	1	1.4793	1.47539
338.15	589.3	4	17	0	0	0	0	0	0	0	0	0	1	0	0	0	0	1	0	0	0	0	0	0	0	0	0	0	0	0	0	0	0	0	0	0	0	1.4241	1.42717
285.796	589.3	2	5	0	2	0	0	0	0	0	0	0	0	0	0	0	0	0	1	0	0	6	0	0	0	0	0	0	2	0	0	3	0	0	0	1	1	1.432	1.43361
313.15	589.3	3	1	0	0	0	0	0	0	2	0	0	0	0	0	0	0	0	0	0	0	0	0	0	0	0	0	0	1	0	0	4	1	0	0	0	1	1.51508	1.51303
298.15	589.3	2	3	0	0	0	0	0	0	0	0	0	0	0	0	0	0	0	0	0	0	4	0	0	0	0	1	0	0	0	0	3	0	0	0	1	1	1.41831	1.42232
303.15	589.3	2	3	0	1	0	0	0	0	1	0	0	0	0	0	0	0	0	0	0	0	3	0	0	0	0	0	0	1	0	0	3	0	0	0	1	1	1.4357	1.43627
318.15	589.3	1	3	0	2	0	0	0	0	0	0	0	0	0	0	0	0	0	1	0	0	6	0	0	0	0	0	0	2	0	0	5	0	0	0	0	1	1.4369	1.43657
303.15	589.3	2	1	0	2	0	0	0	0	0	0	0	0	0	0	0	0	0	1	0	0	6	0	0	0	0	0	0	2	0	0	3	0	0	0	1	1	1.4214	1.42217
303.22	589.3	2	7	0	0	0	0	0	0	0	0	0	0	0	0	0	0	0	0	0	0	6	0	0	0	1	0	0	0	0	0	3	0	0	0	1	1	1.4215	1.42207
348.15	589.3	2	3	0	0	0	0	0	0	0	0	0	0	0	0	0	0	0	1	0	0	2	0	0	0	0	0	0	2	4	0	0	0	0	0	1	0	1.4357	1.433
313.15	589.3	1	5	0	2	0	0	0	0	1	0	0	0	0	0	0	0	0	1	1	0	6	0	0	0	0	0	0	2	0	0	3	0	0	0	1	1	1.439	1.4329
317.95	589.3	2	8	0	0	0	0	0	0	0	0	0	0	0	0	0	0	0	0	0	0	6	0	0	0	1	0	0	0	0	0	3	0	0	0	1	1	1.41978	1.41667
323.15	589.3	4	5	0	2	0	0	0	0	0	0	0	0	0	0	0	0	0	1	0	0	6	0	0	0	0	0	0	2	0	0	2	3	0	0	0	1	1.45671	1.45321
318.15	589.3	2	2	0	2	0	0	0	0	0	0	0	0	0	0	0	0	0	1	0	0	6	0	0	0	0	0	0	2	0	0	3	0	0	0	1	1	1.4193	1.41776
333.2	589.3	3	5	0	0	0	0	0	0	4	0	0	0	0	0	0	0	0	0	0	0	0	0	0	0	0	0	0	1	0	0	3	0	0	0	1	1	1.46995	1.46938
303.15	589.3	2	5	0	0	0	0	0	0	0	0	0	0	0	0	0	0	0	0	0	0	4	0	0	0	0	1	0	0	0	0	3	0	0	0	1	1	1.42659	1.42592
323.15	589.3	5	9	0	0	0	0	0	0	2	0	0	0	0	0	0	0	0	0	0	0	0	0	0	0	1	0	0	1	0	0	0	0	0	0	0	0	1.46616	1.46577
313.15	589.3	2	5	0	0	0	0	0	0	0	0	0	0	0	0	0	0	0	0	0	0	6	0	0	0	1	0	0	0	0	0	3	0	0	0	1	1	1.41547	1.41458
293.15	589.3	2	3	0	1	0	0	0	0	1	0	0	0	0	0	0	0	0	0	0	0	3	0	0	0	0	0	0	1	0	0	3	0	0	0	1	1	1.43758	1.43917
298.3	589.3	2	3	0	0	0	0	0	0	0	0	0	0	0	0	0	0	0	0	0	0	0	0	1	0	0	0	0	0	0	0	3	0	0	0	1	1	1.54	1.53844
298.15	589.3	2	7	0	0	0	0	0	0	0	0	0	0	0	0	0	0	0	0	0	0	6	0	0	0	1	0	0	0	0	0	3	0	0	0	1	1	1.4217	1.42389
298.15	589.3	2	1	0	1	0	0	0	0	1	0	0	0	0	0	0	0	0	0	0	0	3	0	0	0	0	0	0	1	0	0	3	0	0	0	1	1	1.4332	1.43462
313.15	589.3	4	1	0	0	0	0	0	0	0	0	1	0	0	0	0	0	0	1	0	0	0	0	0	0	0	0	0	0	0	0	0	0	0	0	0	0	1.41328	1.41715
338.15	589.3	2	7	0	0	0	0	0	0	0	0	0	0	0	0	0	0	0	0	0	0	4	0	0	0	0	1	0	0	0	0	3	0	0	0	1	1	1.4224	1.42018
323.15	589.3	3	0	0	0	0	0	0	0	2	0	0	0	0	0	0	0	0	0	0	0	0	0	0	0	0	0	0	1	0	0	3	0	0	0	1	1	1.47593	1.47473
313.1	589.3	2	4	0	0	0	0	0	2	2	0	0	0	0	0	0	0	0	0	0	0	0	0	0	0	0	0	0	2	0	0	6	0	0	0	2	2	1.49877	1.5009
318.15	589.3	1	11	0	2	0	0	0	0	0	0	0	0	0	0	0	0	0	1	0	0	6	0	0	0	0	0	0	2	0	0	5	0	0	0	0	1	1.44379	1.44212
288.15	589.3	4	11	2	0	0	0	0	0	2	0	0	1	0	0	0	1	0	0	0	0	0	0	0	0	0	0	0	1	0	0	0	0	0	0	0	0	1.4542	1.45252
308.15	589.3	2	1	0	0	0	0	0	0	0	0	0	0	0	0	0	0	0	1	0	0	2	0	0	0	0	0	0	2	0	0	4	1	0	0	0	1	1.46897	1.46975
303.15	589.3	3	2	0	0	0	0	0	0	0	0	0	1	0	0	0	0	0	0	0	0	0	0	0	0	0	0	0	0	0	0	3	0	0	0	1	1	1.489	1.49044
323.15	589.3	2	3	0	0	0	0	0	0	0	0	0	0	0	0	0	0	0	1	2	0	0	0	0	0	0	0	0	0	4	0	0	0	0	0	1	0	1.4895	1.48644
293.15	589.3	2	7	0	0	0	0	0	0	0	0	0	0	0	0	0	0	0	0	0	0	0	1	0	0	0	0	0	0	0	0	3	0	0	0	1	1	1.50774	1.50773
288.37	589.3	3	1	0	0	0	0	0	0	0	0	0	1	0	0	0	0	0	0	0	0	0	0	0	0	0	0	0	0	0	0	3	0	0	0	1	1	1.50371	1.50008
313.15	589.3	2	3	0	0	0	0	0	0	0	0	0	0	0	0	0	0	0	0	0	0	4	0	0	0	0	1	0	0	0	0	4	1	0	0	0	1	1.44841	1.4494
323.15	589.3	2	3	0	0	0	0	0	0	0	0	0	0	0	0	0	0	0	0	0	0	4	0	0	0	0	1	0	0	0	0	3	0	0	0	1	1	1.419	1.41515
308.15	589.3	3	1	1	0	0	0	0	0	0	0	0	1	0	0	1	0	0	0	0	0	0	0	0	0	0	0	0	0	0	0	3	0	0	0	1	1	1.50937	1.50608
283.15	589.3	2	7	0	2	0	0	0	0	0	0	0	0	0	0	0	0	0	2	0	0	6	0	0	0	0	0	0	2	0	0	0	0	0	0	0	0	1.42717	1.42725
318.15	589.3	3	1	0	0	0	0	0	0	0	0	0	1	0	0	0	0	0	0	0	0	0	0	0	0	0	0	0	0	0	0	3	0	0	0	1	1	1.49413	1.4907
313.15	486.1	2	7	0	0	0	0	0	0	0	0	0	0	0	0	0	0	0	0	0	0	4	0	0	0	0	1	0	0	0	0	3	0	0	0	1	1	1.4343	1.43435
308.15	589.3	3	10	0	0	0	0	0	0	2	0	0	0	0	0	0	0	0	0	0	0	0	0	0	0	0	0	0	1	0	0	3	0	0	0	1	1	1.4671	1.46712
298.15	589.3	1	3	0	0	0	0	0	0	0	0	0	1	0	0	0	0	0	0	1	0	0	0	0	0	0	0	0	0	0	0	3	0	0	1	0	1	1.4726	1.47241
313.15	589.3	3	2	0	0	0	0	0	0	2	0	0	0	0	0	0	0	0	0	0	0	0	0	0	0	0	0	0	1	0	0	3	0	0	0	1	1	1.4685	1.47484
303.15	589.3	1	7	0	1	0	0	0	0	1	0	0	0	0	0	0	0	0	0	1	0	3	0	0	0	0	0	0	1	0	0	3	0	0	0	1	1	1.52891	1.52546
323.15	589.3	2	6	1	0	0	0	0	0	0	0	1	1	0	0	1	0	0	0	0	0	0	0	0	0	0	0	0	0	0	0	3	0	0	0	1	1	1.5097	1.50953
303.15	589.3	2	16	0	0	0	0	0	0	2	0	0	0	0	0	0	0	0	0	1	0	0	0	0	0	0	0	0	1	0	0	3	0	0	0	1	1	1.48619	1.47909
318.15	589.3	2	3	0	2	0	0	0	0	0	0	0	0	0	0	0	0	0	1	0	0	6	0	0	0	0	0	0	2	0	0	3	0	0	0	1	1	1.42076	1.41976
323.15	589.3	4	6	0	2	0	0	0	0	0	0	0	0	0	0	0	0	0	1	0	0	6	0	0	0	0	0	0	2	0	0	2	3	0	0	0	1	1.45137	1.4509
298.15	589.3	4	27	0	0	0	0	0	0	0	0	0	1	0	0	0	0	1	0	0	0	0	0	0	0	0	0	0	0	0	0	0	0	0	0	0	0	1.4484	1.44552
298.15	589.3	4	12	1	2	0	0	0	0	1	0	0	0	0	0	0	0	0	1	0	0	6	0	0	0	0	0	0	2	3	3	3	0	0	0	1	1	1.4518	1.45093
308.15	589.3	3	2	0	0	0	0	0	0	2	0	0	0	0	0	0	0	0	0	0	0	0	0	0	0	0	0	0	1	0	0	3	0	0	0	1	1	1.47611	1.47565
293	589.3	2	3	0	0	0	0	0	0	0	0	0	0	0	0	0	0	0	0	0	0	0	0	0	1	0	0	0	0	0	0	3	0	0	0	1	1	1.5824	1.57861
353.15	589.3	1	2	0	2	0	0	0	0	1	0	0	0	0	0	0	0	0	1	0	0	6	0	0	0	0	0	0	2	0	0	5	0	0	0	0	1	1.4262	1.42802
323.15	589.3	2	5	0	0	0	0	0	0	0	0	0	0	0	0	0	0	0	0	0	0	0	1	0	0	0	0	0	0	0	0	3	0	0	0	1	1	1.5073	1.5063
293.15	589.3	3	4	0	1	1	1	0	0	1	1	0	0	0	0	0	0	1	0	0	0	0	0	0	0	0	0	0	1	0	0	5	0	0	0	0	1	1.52325	1.52306
318.15	486.1	2	1	0	2	0	0	0	0	0	0	0	0	0	0	0	0	0	1	0	0	6	0	0	0	0	0	0	2	0	0	3	0	0	0	1	1	1.4222	1.42169
313.15	589.3	3	1	1	2	0	0	0	0	0	0	0	0	0	0	0	0	0	1	0	0	6	0	0	0	0	0	0	2	5	0	0	0	0	0	1	0	1.42668	1.42506
303.15	589.3	2	5	0	1	0	0	0	0	0	0	0	0	0	0	0	0	0	0	3	0	0	0	0	0	0	0	0	0	0	0	3	0	0	0	1	1	1.5026	1.50447
338.15	589.3	4	1	0	0	0	0	0	0	0	0	1	0	0	0	0	0	0	1	0	0	0	0	0	0	0	0	0	0	0	0	0	0	0	0	0	0	1.40476	1.40928
333.15	589.3	2	1	0	1	0	0	0	0	1	0	0	0	0	0	0	0	0	0	0	0	3	0	0	0	0	0	0	1	0	0	3	0	0	0	1	1	1.4245	1.42747
303.15	589.3	2	5	0	0	0	0	0	0	0	0	0	0	0	0	0	0	0	1	2	0	0	0	0	0	0	0	0	0	0	0	3	0	0	0	1	1	1.50222	1.50591
298.1	589.3	2	3	0	0	0	0	0	0	0	0	0	0	0	0	0	0	0	1	3	0	0	0	0	0	0	0	0	0	0	0	2	1	0	0	1	1	1.5255	1.52189
338.15	589.3	2	2	0	2	0	0	0	0	0	0	0	0	0	0	0	0	0	1	0	0	6	0	0	0	0	0	0	2	4	0	0	0	0	0	1	0	1.40986	1.41061
308.15	589.3	3	3	0	2	0	0	0	0	0	0	0	0	0	0	0	0	0	1	0	0	6	0	0	0	0	0	1	2	0	0	0	0	0	0	0	0	1.4234	1.42226
318.15	589.3	4	28	0	0	0	0	0	0	0	0	0	0	0	0	0	0	0	0	0	0	0	0	1	0	1	0	0	0	0	0	0	0	0	0	0	0	1.48262	1.48423
318.15	589.3	1	4	0	1	0	0	0	1	0	0	0	1	0	0	0	0	0	0	0	0	3	0	0	0	0	0	0	1	0	0	5	2	0	0	1	1	1.48205	1.48437
348.15	589.3	1	3	0	0	0	0	0	0	0	0	0	0	0	0	0	0	0	0	0	0	4	0	0	0	0	1	0	0	0	0	5	0	0	0	0	1	1.4324	1.43243
328.15	589.3	4	14	1	0	0	0	0	1	1	0	0	0	0	0	0	0	0	0	0	0	0	0	0	0	1	0	0	1	4	0	0	0	1	0	1	0	1.4841	1.48132
308.15	589.3	2	4	0	0	0	0	0	1	0	0	0	1	0	0	1	0	0	0	0	0	0	0	0	0	0	0	0	0	0	0	0	0	0	0	0	0	1.452	1.45035
318.15	589.3	2	7	0	0	0	0	0	0	0	0	0	0	0	0	0	0	0	0	0	0	4	0	0	0	0	1	0	0	0	0	3	0	0	0	1	1	1.426	1.42369
303.15	589.3	2	3	0	0	0	0	0	0	0	0	0	0	0	0	0	0	0	1	2	0	0	0	0	0	0	0	0	0	4	0	0	0	0	0	1	0	1.49539	1.49098
343.15	589.3	3	1	0	0	0	0	0	0	0	0	0	1	0	0	0	0	0	0	0	0	0	0	0	0	0	0	0	0	0	0	3	0	0	0	1	1	1.48756	1.48685
293.15	589.3	3	2	2	0	0	0	0	1	0	0	0	1	0	0	1	0	0	0	0	0	0	0	0	0	0	0	0	0	0	0	3	0	0	0	1	1	1.5131	1.51042
307.2	589.3	2	3	0	0	0	0	0	0	0	0	0	0	0	0	0	0	0	0	0	0	6	0	0	0	1	0	0	0	0	0	3	0	0	0	1	1	1.4077	1.40748
293.15	589.3	3	3	0	2	0	0	0	0	0	0	0	0	0	0	0	0	0	1	0	0	6	0	0	0	0	0	1	2	0	0	0	0	0	0	0	0	1.4279	1.42713
303.15	589.3	2	7	0	0	0	0	0	0	0	0	0	0	0	0	0	0	0	0	0	0	4	0	0	0	0	1	0	0	0	0	3	0	0	0	1	1	1.43119	1.43021
318.15	589.3	2	3	0	0	0	0	0	0	0	0	0	0	0	0	0	0	0	0	0	0	6	0	0	0	1	0	0	0	0	0	3	0	0	0	1	1	1.40414	1.4048
313.15	430.1	2	3	0	1	0	0	0	0	1	0	0	0	0	0	0	0	0	0	0	0	3	0	0	0	0	0	0	1	0	0	3	0	0	0	1	1	1.4443	1.44423
303.15	589.3	2	3	0	0	0	0	0	0	4	0	0	0	0	0	0	0	0	0	0	0	0	1	0	0	0	0	0	0	0	0	3	0	0	0	1	1	1.4712	1.47154
333.15	589.3	2	7	0	2	0	0	0	0	0	0	0	0	0	0	0	0	0	2	0	0	6	0	0	0	0	0	0	2	0	0	0	0	0	0	0	0	1.4131	1.4147
323.15	589.3	0	3	0	0	0	0	0	0	0	0	0	0	0	0	0	0	0	0	2	0	0	0	0	0	0	0	1	0	0	0	8	1	0	0	1	1	1.5586	1.55816
308.15	589.3	2	3	0	0	0	0	0	0	0	0	0	0	0	0	0	0	0	0	1	0	0	0	0	0	0	0	1	0	0	0	3	0	0	0	1	1	1.53651	1.53646
338.15	589.3	1	1	0	0	0	0	0	0	0	0	0	0	0	0	0	0	0	1	0	0	2	0	0	0	0	0	0	2	0	0	5	0	0	0	1	0	1.45895	1.4609
348.15	589.3	2	3	0	0	0	0	0	0	4	0	0	0	0	0	0	0	0	0	0	0	0	1	0	0	0	0	0	0	0	0	3	0	0	0	1	1	1.459	1.46025
332.95	589.3	2	5	0	0	0	0	0	0	0	0	0	0	0	0	0	0	0	0	0	0	6	0	0	0	1	0	0	0	0	0	3	0	0	0	1	1	1.41231	1.40949
293.2	589.3	2	5	0	0	0	0	0	0	0	0	0	0	0	0	0	0	0	0	0	0	6	0	0	0	1	0	0	0	0	0	3	0	0	0	1	1	1.4176	1.41849
288.15	589.3	2	1	0	0	0	0	0	0	0	0	0	0	0	0	0	0	0	1	2	0	0	0	0	0	0	0	0	0	0	0	3	0	0	0	1	1	1.51468	1.51546
298.15	589.3	3	1	0	0	0	0	0	0	1	0	0	0	0	0	0	0	0	0	0	0	0	0	0	0	0	0	0	1	0	0	3	0	0	0	1	1	1.49582	1.49543
323.15	589.3	2	2	0	0	0	0	0	0	0	0	0	1	0	0	0	1	0	0	0	0	0	0	0	0	0	0	0	0	0	0	0	0	0	0	0	0	1.4301	1.43204
298.15	589.3	2	4	0	0	0	0	0	0	0	0	0	1	0	0	1	0	0	0	0	0	0	0	0	0	0	0	0	0	0	0	3	0	0	0	1	1	1.5085	1.50459
318.15	589.3	2	1	0	2	0	0	0	0	0	0	0	0	0	0	0	0	0	1	0	0	6	0	0	0	0	0	0	2	0	0	4	1	0	0	0	1	1.43751	1.43985
293.15	589.3	2	5	0	0	0	0	0	0	0	0	0	0	0	0	0	0	0	0	0	0	4	0	0	0	0	1	0	0	0	0	3	0	0	0	1	1	1.4275	1.42903
293.28	589.3	3	1	0	0	0	0	0	0	0	0	0	1	0	0	0	0	0	0	0	0	0	0	0	0	0	0	0	0	0	0	3	0	0	0	1	1	1.50233	1.49934
318.15	589.3	2	2	0	2	0	0	0	0	0	0	0	0	0	0	0	0	0	1	0	0	6	0	0	0	0	0	0	2	0	0	4	1	0	0	0	1	1.43836	1.44021
303.15	589.3	2	7	0	0	0	0	0	0	0	0	0	0	0	0	0	0	0	0	0	0	4	0	0	0	0	1	0	0	0	0	4	1	0	0	0	1	1.45405	1.45481
323.15	589.3	1	3	0	0	0	0	0	0	0	0	0	0	0	0	0	0	0	0	0	0	4	0	0	0	0	1	0	0	0	0	5	0	0	0	0	1	1.4388	1.43917
303.15	589.3	4	7	0	2	0	0	0	0	0	0	0	0	0	0	0	0	0	1	0	0	6	0	0	0	0	0	0	2	0	0	2	3	0	0	0	1	1.45878	1.45758
308.15	589.3	2	3	0	1	0	0	0	0	1	0	0	0	0	0	0	0	0	0	0	0	3	0	0	0	0	0	0	1	0	0	3	0	0	0	1	1	1.4342	1.43414
298.15	589.3	5	4	2	0	0	0	0	0	0	0	0	1	0	0	0	0	0	0	0	0	0	0	0	0	0	0	0	0	0	0	7	2	0	0	1	1	1.5174	1.52073
343.15	589.3	3	1	0	0	0	0	0	0	0	0	0	1	0	0	0	0	0	0	0	0	0	0	0	0	0	0	0	0	0	0	3	0	0	0	1	1	1.48711	1.48685
288.28	589.3	2	7	0	0	0	0	0	0	0	0	0	0	0	0	0	0	0	0	0	0	6	0	0	0	1	0	0	0	0	0	3	0	0	0	1	1	1.42573	1.42551
313.15	589.3	2	1	0	0	0	0	0	0	0	0	0	0	0	0	0	0	0	0	0	0	4	0	0	0	0	1	0	0	0	0	3	0	0	0	1	1	1.4073	1.4098
313.15	589.3	2	1	0	1	0	0	0	0	0	0	0	0	0	0	0	0	0	0	3	0	0	0	0	0	0	0	0	0	0	0	3	0	0	0	1	1	1.5084	1.50499
323.15	589.3	12	32	2	2	0	0	0	0	1	0	0	0	0	1	0	0	0	0	0	0	0	0	0	0	2	0	0	0	0	0	0	0	0	0	0	0	1.46383	1.46306
338.15	589.3	3	1	1	0	0	0	0	1	0	0	0	1	0	0	0	0	0	0	0	0	0	0	0	0	0	0	0	0	0	0	3	0	0	0	1	1	1.48199	1.4904
298.15	589.3	2	3	0	0	0	0	0	0	0	0	0	0	0	0	0	0	0	0	1	0	0	0	0	0	0	0	1	0	0	0	3	0	0	0	1	1	1.5391	1.54119
313.15	589.3	2	3	0	2	0	0	0	0	0	0	0	0	0	0	0	0	0	1	0	0	6	0	0	0	0	0	0	2	0	0	3	0	0	0	1	1	1.4214	1.42181
293.15	589.3	1	1	0	0	0	0	0	0	0	0	0	0	0	0	0	0	0	1	0	0	2	0	0	0	0	0	0	2	0	0	5	0	0	0	1	0	1.47185	1.47262
308.15	589.3	2	7	0	2	0	0	0	0	0	0	0	0	0	0	0	0	0	2	0	0	6	0	0	0	0	0	0	2	0	0	0	0	0	0	0	0	1.42027	1.41994
325.65	589.3	2	3	0	0	0	0	0	0	0	0	0	0	0	0	0	0	0	0	0	0	4	0	0	0	0	1	0	0	0	0	4	1	0	0	0	1	1.44504	1.44707
298.18	589.3	2	7	0	0	0	0	0	0	0	0	0	0	0	0	0	0	0	0	0	0	6	0	0	0	1	0	0	0	0	0	3	0	0	0	1	1	1.4229	1.42324
303.2	589.3	2	1	0	1	0	0	0	0	1	0	0	0	0	0	0	0	0	0	0	0	3	0	0	0	0	0	0	1	0	0	3	0	0	0	1	1	1.4311	1.43327
328.15	589.3	2	1	0	0	0	0	0	0	0	0	0	0	0	0	0	0	0	0	1	0	0	0	0	0	0	0	1	0	0	0	3	0	0	0	1	1	1.54263	1.53927
323.15	589.3	3	2	0	0	0	0	0	0	2	0	0	0	0	0	0	0	0	0	0	0	0	0	0	0	0	0	0	1	0	0	3	0	0	0	1	1	1.47206	1.4721
288.15	589.3	5	13	3	0	0	0	0	0	4	2	0	0	0	0	0	1	0	0	0	0	0	0	0	0	0	0	0	1	0	0	0	0	0	0	0	0	1.4575	1.45611
303.15	589.3	2	2	1	0	0	0	0	1	0	0	0	1	0	0	1	0	0	0	0	0	0	0	0	0	0	0	0	0	0	0	3	0	0	0	1	1	1.50932	1.51781
308.15	589.3	1	2	0	1	0	0	0	0	0	0	0	1	0	0	0	0	0	0	0	0	3	0	0	0	0	0	0	0	0	0	5	0	0	0	0	1	1.5278	1.52423
298.15	589.3	5	2	2	0	0	0	0	0	0	1	0	1	0	0	0	0	1	0	0	0	0	0	0	0	0	0	0	0	4	0	0	0	1	0	1	0	1.4861	1.4868
338.15	589.3	2	3	0	1	0	0	0	0	1	0	0	0	0	0	0	0	0	0	0	0	3	0	0	0	0	0	0	1	4	0	0	0	0	0	1	0	1.4222	1.4232
343.15	589.3	2	3	0	0	0	0	0	0	0	0	0	0	0	0	0	0	0	1	2	0	0	0	0	0	0	0	0	0	4	0	0	0	0	0	1	0	1.4836	1.48038
300.2	589.3	2	3	0	0	0	0	0	0	0	0	0	0	0	0	0	0	0	0	0	0	6	0	0	0	1	0	0	0	0	0	3	0	0	0	1	1	1.4091	1.40824
293.1	589.3	3	3	0	2	0	0	0	0	0	0	0	0	0	0	0	0	0	1	0	0	6	0	0	0	0	0	0	2	0	0	3	2	0	0	0	1	1.4497	1.45456
298.1	589.3	2	1	0	2	0	0	0	0	0	0	0	0	0	0	0	0	0	1	0	0	6	0	0	0	0	0	0	2	0	0	3	0	0	0	1	1	1.421	1.42405
308.15	589.3	4	3	1	0	0	0	0	0	0	1	0	1	0	0	0	0	1	0	0	0	0	0	0	0	0	0	0	0	4	0	0	0	1	0	1	0	1.4829	1.48352
313.15	589.3	4	3	0	2	0	0	0	0	0	0	0	0	0	0	0	0	0	2	0	0	6	0	0	0	0	0	0	2	0	0	0	0	0	0	0	0	1.40405	1.40811
298.15	589.3	2	3	0	0	0	0	0	0	0	0	0	0	0	0	0	0	0	0	0	0	4	0	0	0	0	1	0	0	0	0	4	1	0	0	0	1	1.4507	1.45166
298.1	589.3	2	5	0	2	0	0	0	0	0	0	0	0	0	0	0	0	0	1	0	0	6	0	0	0	0	0	0	2	0	0	3	0	0	0	1	1	1.43	1.43038
333.15	589.3	2	2	0	2	0	0	0	0	1	0	0	0	0	0	0	0	0	1	0	0	6	0	0	0	0	0	0	2	4	0	0	0	0	0	1	0	1.4081	1.41253
293.15	589.3	2	7	0	2	0	0	0	0	0	0	0	0	0	0	0	0	0	2	0	0	6	0	0	0	0	0	0	2	0	0	0	0	0	0	0	0	1.42466	1.42467
328.15	589.3	1	7	0	0	0	0	0	0	0	0	0	0	0	0	0	0	0	0	1	0	0	0	1	0	0	0	0	0	0	0	3	0	0	0	1	1	1.52229	1.52087
303.15	589.3	2	3	0	0	0	0	0	0	0	0	0	0	0	0	0	0	0	0	0	0	6	0	0	0	1	0	0	0	0	0	3	0	0	0	1	1	1.40746	1.40824
328.15	589.3	3	2	0	1	1	1	0	0	1	1	0	0	0	0	0	0	1	0	0	0	0	0	0	0	0	0	0	1	0	0	8	1	0	0	1	1	1.53436	1.53505
288.15	589.3	2	3	0	1	0	0	0	0	1	0	0	0	0	0	0	0	0	0	0	0	3	0	0	0	0	0	0	1	4	0	0	0	0	0	1	0	1.4355	1.43563
308.15	589.3	3	2	0	0	0	0	0	0	2	0	0	0	0	0	0	0	0	0	0	0	0	0	0	0	0	0	0	1	0	0	3	0	0	0	1	1	1.4725	1.47565
333.15	589.3	4	2	0	1	1	1	0	0	1	1	0	0	0	0	0	0	1	0	0	0	0	0	0	0	0	0	0	1	0	0	3	0	0	0	1	1	1.48411	1.4853
312.95	589.3	2	8	0	0	0	0	0	0	0	0	0	0	0	0	0	0	0	0	0	0	6	0	0	0	1	0	0	0	0	0	3	0	0	0	1	1	1.42115	1.41873
313.15	486.1	2	3	0	2	0	0	0	0	0	0	0	0	0	0	0	0	0	1	0	0	6	0	0	0	0	0	0	2	0	0	3	0	0	0	1	1	1.4274	1.42705
323.15	589.3	3	4	0	0	0	0	0	1	0	0	0	1	0	0	1	0	0	1	0	0	0	0	0	0	0	0	0	0	0	0	0	0	0	0	0	0	1.5266	1.52321
298.2	589.3	3	1	0	0	0	0	0	0	1	0	0	0	0	0	0	0	0	0	0	0	0	0	0	0	0	0	0	1	0	0	7	2	0	0	1	1	1.538	1.54338
293.15	589.3	0	4	0	0	0	0	0	1	0	0	0	0	0	0	0	0	0	0	1	0	0	1	0	0	0	0	0	0	0	0	3	0	0	0	1	1	1.54996	1.54615
363	589.3	3	3	0	0	0	0	0	0	2	0	0	0	0	0	0	0	0	0	0	0	0	0	0	0	0	0	0	1	0	0	3	0	0	0	1	1	1.4626	1.46141
343.15	589.3	3	2	0	0	0	0	0	0	2	0	0	0	0	0	0	0	0	0	0	0	0	0	0	0	0	0	0	1	4	0	0	0	0	0	1	0	1.46116	1.45838
328.15	589.3	0	4	0	0	0	0	0	1	0	0	0	0	0	0	0	0	0	0	2	0	0	0	0	0	0	0	1	0	0	0	3	0	0	0	1	1	1.5588	1.55658
308.15	430.1	2	3	0	1	0	0	0	0	1	0	0	0	0	0	0	0	0	0	0	0	3	0	0	0	0	0	0	1	0	0	3	0	0	0	1	1	1.4456	1.44428
298.15	589.3	2	3	0	2	0	0	0	0	1	0	0	0	0	0	0	0	0	1	0	0	6	0	0	0	0	0	0	2	4	0	0	0	0	0	1	0	1.4214	1.42417
298.15	589.3	2	7	0	2	0	0	0	0	0	0	0	0	0	0	0	0	0	2	0	0	6	0	0	0	0	0	0	2	0	0	0	0	0	0	0	0	1.42319	1.42433
293.15	589.3	5	28	0	0	0	0	0	0	1	0	0	0	0	0	0	0	0	0	0	0	0	0	0	0	1	0	0	1	0	0	0	0	0	0	0	0	1.47507	1.47902
298.15	589.3	1	3	0	0	0	0	0	0	0	0	0	0	0	0	0	0	0	0	0	0	4	0	0	0	0	1	0	0	0	0	5	0	0	0	0	1	1.44586	1.44547
288.15	589.3	2	3	0	2	0	0	0	0	0	0	0	0	0	0	0	0	0	1	0	0	6	0	0	0	0	0	0	2	0	0	4	1	0	0	0	1	1.44845	1.44914
323.15	589.3	2	5	0	0	0	0	0	0	0	0	0	0	0	0	0	0	0	0	0	0	0	1	0	0	0	0	0	0	0	0	3	0	0	0	1	1	1.50963	1.5063
303.15	589.3	1	3	0	0	0	0	0	0	0	0	0	0	0	0	0	0	0	1	2	0	0	0	0	0	0	0	0	0	0	0	5	0	0	0	0	1	1.5325	1.53083
333.15	589.3	3	1	0	0	0	0	0	0	0	0	0	1	0	0	0	0	0	0	0	0	0	0	0	0	0	0	0	0	0	0	3	0	0	0	1	1	1.4914	1.48753
303.15	589.3	3	4	0	1	1	1	0	0	1	1	0	0	0	0	0	0	1	0	0	0	0	0	0	0	0	0	0	1	0	0	5	0	0	0	0	1	1.52021	1.51997
293.15	589.3	3	2	0	0	0	0	0	0	2	0	0	0	0	0	0	0	0	0	0	0	0	0	0	0	0	0	0	1	0	0	3	0	0	0	1	1	1.4761	1.4806
343.15	589.3	2	2	0	2	0	0	0	0	0	0	0	0	0	0	0	0	0	1	0	0	6	0	0	0	0	0	0	2	5	0	0	0	0	0	1	0	1.41489	1.41401
306.983	632.8	2	1	0	2	0	0	0	0	0	0	0	0	0	0	0	0	0	1	0	0	6	0	0	0	0	0	0	2	0	0	3	0	0	0	1	1	1.4191	1.41946
283.15	589.3	2	3	0	0	0	0	0	0	0	0	0	0	0	0	0	0	0	1	2	0	0	0	0	0	0	0	0	0	0	0	4	1	0	0	0	1	1.53857	1.53674
343.15	589.3	2	5	0	1	0	0	0	0	1	0	0	0	0	0	0	0	0	0	0	0	3	0	0	0	0	0	0	1	0	0	3	0	0	0	1	1	1.42761	1.43257
333.15	589.3	4	28	0	0	0	0	0	0	0	0	0	0	0	0	0	0	0	0	0	0	0	0	1	0	1	0	0	0	0	0	0	0	0	0	0	0	1.47699	1.4766
303.15	589.3	1	6	0	0	0	0	0	1	0	0	0	1	0	0	1	0	0	0	0	0	0	0	0	0	0	0	0	0	0	0	5	1	0	0	0	0	1.4988	1.5118
328.15	589.3	3	3	0	0	0	0	0	0	2	0	0	0	0	0	0	0	0	0	0	0	0	0	0	0	0	0	0	1	0	0	3	0	0	0	1	1	1.4699	1.47011
353.15	589.3	2	3	0	0	0	0	0	0	0	0	0	0	1	0	0	0	0	0	0	0	0	0	0	0	0	0	0	0	0	0	3	0	0	0	1	1	1.4814	1.48289
288.15	589.3	4	28	0	0	0	0	0	0	0	0	0	0	0	0	0	0	0	0	0	0	0	1	0	0	1	0	0	0	0	0	0	0	0	0	0	0	1.48635	1.48492
298.15	589.3	4	2	1	0	0	0	0	0	0	1	0	1	0	0	0	0	1	0	0	0	0	0	0	0	0	0	0	0	4	0	0	0	1	0	1	0	1.4879	1.487
298.15	589.3	1	7	0	0	0	0	0	0	1	0	0	0	0	0	0	0	0	0	1	0	0	0	0	0	0	0	0	1	0	0	8	1	0	0	1	1	1.527	1.52968
298.15	589.3	3	0	0	0	0	0	0	0	2	0	0	0	0	0	0	0	0	0	0	0	0	0	0	0	0	0	0	1	0	0	3	0	0	0	1	1	1.481	1.48056
303.15	589.3	3	3	0	0	0	0	0	0	0	0	0	1	0	0	0	0	0	0	0	0	0	0	0	0	0	0	0	0	0	0	3	0	0	0	1	1	1.4874	1.48937
328.15	589.3	4	4	0	2	0	0	0	0	0	0	0	0	0	0	0	0	0	2	0	0	6	0	0	0	0	0	0	2	0	0	0	0	0	0	0	0	1.4051	1.40772
308.15	430.1	2	2	0	0	0	0	0	0	0	0	0	0	0	0	0	0	0	0	0	0	4	0	0	0	0	1	0	0	0	0	3	0	0	0	1	1	1.4256	1.42536
308.15	589.3	4	7	0	2	0	0	0	0	0	0	0	0	0	0	0	0	0	1	0	0	6	0	0	0	0	0	0	2	0	0	2	3	0	0	0	1	1.45714	1.45715
308.15	589.3	2	2	0	2	0	0	0	0	0	0	0	0	0	0	0	0	0	1	0	0	6	0	0	0	0	0	0	2	4	0	0	0	0	0	1	0	1.41787	1.41874
313.15	589.3	2	2	0	0	0	0	0	0	0	0	0	0	0	0	0	0	0	0	0	0	4	0	0	0	0	1	0	0	0	0	3	0	0	0	1	1	1.4132	1.41449
313.2	589.3	4	4	0	0	0	0	0	0	2	0	0	0	0	0	0	0	0	0	0	0	0	0	0	0	0	0	0	2	0	0	6	0	0	0	2	2	1.50437	1.50422
318.15	589.3	1	5	0	0	0	0	0	0	0	0	0	0	0	0	0	0	0	0	1	0	0	0	1	0	0	0	0	0	0	0	3	0	0	0	1	1	1.54111	1.53618
298.2	589.3	2	13	0	2	0	4	0	0	0	0	0	0	0	0	0	0	0	1	0	0	6	0	0	0	0	0	0	2	0	0	3	0	0	0	1	1	1.4661	1.46381
303.15	589.3	1	9	0	0	0	0	0	0	0	0	0	0	0	0	0	0	0	0	1	0	0	0	1	0	0	0	0	0	0	0	3	0	0	0	1	1	1.51362	1.51428
323.15	589.3	1	3	0	2	0	0	0	0	0	0	0	0	0	0	0	0	0	1	0	0	6	0	0	0	0	0	0	2	0	0	5	0	0	0	0	1	1.4356	1.43495
333.15	589.3	1	3	0	2	0	0	0	0	0	0	0	0	0	0	0	0	0	1	0	0	6	0	0	0	0	0	0	2	0	0	5	0	0	0	0	1	1.4324	1.43361
298.15	822.7	2	2	0	2	0	0	0	0	0	0	0	0	0	0	0	0	0	1	0	0	6	0	0	0	0	0	0	2	0	0	3	0	0	0	1	1	1.4188	1.41905
293.15	589.3	3	1	1	2	0	0	0	0	0	0	0	0	0	0	0	0	0	1	0	0	6	0	0	0	0	0	0	2	0	0	4	1	0	0	0	1	1.44743	1.44696
293.15	589.3	2	4	0	2	0	0	0	0	1	0	0	0	0	0	0	0	0	1	0	0	6	0	0	0	0	0	0	2	4	0	0	0	0	0	1	0	1.4241	1.42559
293.15	589.3	2	3	0	0	0	0	0	0	0	0	0	0	0	0	0	0	0	0	0	0	4	0	0	0	0	1	0	0	0	0	4	1	0	0	0	1	1.45905	1.45347
313.15	589.3	2	2	0	2	0	0	0	0	0	0	0	0	0	0	0	0	0	1	0	0	6	0	0	0	0	0	0	2	0	0	3	0	0	0	1	1	1.4209	1.42001
328.15	589.3	2	2	0	2	0	0	0	0	0	0	0	0	0	0	0	0	0	1	0	0	6	0	0	0	0	0	0	2	5	0	0	0	0	0	1	0	1.41894	1.41819
333.15	589.3	3	3	0	0	0	0	0	0	2	0	0	0	0	0	0	0	0	0	0	0	0	0	0	0	0	0	0	1	0	0	3	0	0	0	1	1	1.46971	1.46918
313.12	589.3	2	4	0	0	0	0	0	0	0	0	0	0	0	0	0	0	0	0	0	0	6	0	0	0	1	0	0	0	0	0	3	0	0	0	1	1	1.40982	1.41012
318.15	589.3	2	3	0	0	0	0	0	0	0	0	0	0	0	0	0	0	0	0	0	0	6	0	0	0	1	0	0	0	0	0	3	0	0	0	1	1	1.40411	1.4048
338.15	589.3	4	25	0	0	0	0	0	0	0	0	0	1	0	0	0	0	1	0	0	0	0	0	0	0	0	0	0	0	0	0	0	0	0	0	0	0	1.4316	1.4326
298.15	589.3	2	7	0	0	0	0	0	0	0	0	0	0	0	0	0	0	0	0	0	0	0	1	0	0	0	0	0	0	0	0	3	0	0	0	1	1	1.5058	1.50595
343.15	589.3	2	3	0	2	0	0	0	0	0	0	0	0	0	0	0	0	0	1	0	0	6	0	0	0	0	0	0	2	0	0	4	1	0	0	0	1	1.4324	1.43313
308.15	589.3	2	1	0	2	0	0	0	0	0	0	0	0	0	0	0	0	0	1	0	0	6	0	0	0	0	0	0	2	0	0	3	0	0	0	1	1	1.42012	1.41998
313.15	486.1	2	2	0	2	0	0	0	0	0	0	0	0	0	0	0	0	0	1	0	0	6	0	0	0	0	0	0	2	0	0	3	0	0	0	1	1	1.4257	1.42518
348.15	589.3	2	1	0	0	0	0	0	0	0	0	0	0	0	0	0	0	0	0	1	0	0	0	0	0	0	0	1	0	0	0	3	0	0	0	1	1	1.53687	1.53502
313.15	589.3	3	1	0	0	0	0	0	0	2	0	0	0	0	0	0	0	0	0	0	0	0	0	0	0	0	0	0	1	0	0	3	0	0	0	1	1	1.476	1.47593
323.15	589.3	2	1	0	0	0	0	0	0	0	0	0	0	0	0	0	0	0	0	0	0	4	0	0	0	0	1	0	0	0	0	3	0	0	0	1	1	1.4003	1.40898
313	589.3	1	7	0	2	0	0	0	0	3	0	0	0	0	0	0	0	0	1	1	0	6	0	0	0	0	0	0	2	0	0	3	0	0	0	1	1	1.441	1.44001
300.2	589.3	2	3	0	1	0	0	0	0	1	0	0	0	0	0	0	0	0	0	0	0	3	0	0	0	0	0	0	1	0	0	3	0	0	0	1	1	1.4364	1.43627
323.15	589.3	1	6	0	0	0	0	0	0	0	0	0	1	0	0	0	0	0	0	1	0	0	0	0	0	0	0	0	0	0	0	3	0	0	1	0	1	1.459	1.4625
308.15	589.3	2	1	0	0	0	0	0	0	0	0	0	0	0	0	0	0	0	0	1	0	0	0	0	0	0	0	1	0	0	0	3	0	0	0	1	1	1.5485	1.54606
298.15	589.3	2	3	0	1	0	0	0	0	1	0	0	0	0	0	0	0	0	0	0	0	3	0	0	0	0	0	0	1	0	0	3	0	0	0	1	1	1.4379	1.43762
303.15	589.3	2	5	0	0	0	0	0	0	0	0	0	0	0	0	0	0	0	0	0	0	6	0	0	0	1	0	0	0	0	0	3	0	0	0	1	1	1.41692	1.41625
298.15	589.3	2	4	0	2	0	0	0	0	1	0	0	0	0	0	0	0	0	1	0	0	6	0	0	0	0	0	0	2	4	0	0	0	0	0	1	0	1.4227	1.42441
298.15	589.3	2	2	0	0	0	0	0	0	2	0	0	0	0	0	0	0	0	0	0	0	0	0	0	0	0	0	0	1	0	0	5	0	0	0	0	1	1.50525	1.50715
318.15	589.6	2	7	0	0	0	0	0	0	0	0	0	0	0	0	0	0	0	0	0	0	4	0	0	0	0	1	0	0	0	0	3	0	0	0	1	1	1.4272	1.42462
323.15	589.3	2	3	0	0	0	0	0	0	0	0	0	0	0	0	0	0	0	0	0	0	0	0	0	1	0	0	0	0	0	0	3	0	0	0	1	1	1.561	1.55418
304.2	589.3	2	1	0	0	0	0	0	0	0	0	0	0	0	0	0	0	0	1	2	0	0	0	0	0	0	0	0	0	0	0	3	0	0	0	1	1	1.5114	1.50987
288.15	589.3	2	3	0	2	0	0	0	0	0	0	0	0	0	0	0	0	0	1	0	0	6	0	0	0	0	0	0	2	0	0	4	1	0	0	0	1	1.44894	1.44914
307.96	633	2	3	0	0	0	0	0	0	0	0	0	0	0	0	0	0	0	0	0	0	4	0	0	0	0	1	0	0	0	0	3	0	0	0	1	1	1.4169	1.41699
348.15	589.3	4	14	1	0	0	0	0	1	1	0	0	0	0	0	0	0	0	0	0	0	0	0	0	0	1	0	0	1	4	0	0	0	1	0	1	0	1.47761	1.47743
323.15	589.3	2	3	0	0	0	0	0	0	0	0	0	0	0	0	0	0	0	0	0	0	4	0	0	0	0	1	0	0	0	0	3	0	0	0	1	1	1.4153	1.41515
303.15	589.3	2	1	0	0	0	0	0	0	0	0	0	0	0	0	0	0	0	0	0	0	4	0	0	0	0	1	0	0	0	0	3	0	0	0	1	1	1.41055	1.41096
308.15	589.3	4	3	0	0	0	0	0	1	0	0	0	1	0	0	0	0	0	1	0	0	0	0	0	0	0	0	0	0	0	0	0	0	0	0	0	0	1.465	1.46906
323.15	589.3	3	1	1	2	0	0	0	0	0	0	0	0	0	0	0	0	0	1	0	0	6	0	0	0	0	0	0	2	5	0	0	0	0	0	1	0	1.42381	1.42185
335.65	589.3	1	3	0	1	0	0	0	0	1	0	0	0	0	0	0	0	0	0	0	0	3	0	0	0	0	0	0	1	0	0	5	0	0	0	0	1	1.44778	1.44959
300.2	589.3	2	1	0	0	0	0	0	0	0	0	0	0	0	0	0	0	0	0	0	0	4	0	0	0	0	1	0	0	0	0	3	0	0	0	1	1	1.4105	1.41096
303.15	589.3	5	7	2	0	0	0	0	0	0	1	0	1	0	0	0	0	1	0	0	0	0	0	0	0	0	0	0	0	4	0	0	0	1	0	1	0	1.4809	1.48034
333.15	589.3	2	22	0	0	0	0	0	0	2	0	0	0	0	0	0	0	0	0	1	0	0	0	0	0	0	0	0	1	0	0	3	0	0	0	1	1	1.46391	1.46731
308.15	589.3	4	1	1	0	0	0	0	0	0	1	0	1	0	0	0	0	1	0	0	0	0	0	0	0	0	0	0	0	4	0	0	0	1	0	1	0	1.4852	1.48587
298.15	589.3	3	0	0	0	0	0	0	0	2	0	0	0	0	0	0	0	0	0	0	0	0	0	0	0	0	0	0	1	0	0	3	0	0	0	1	1	1.4817	1.48056
300.65	589.3	1	3	0	1	0	0	0	0	1	0	0	0	0	0	0	0	0	0	0	0	3	0	0	0	0	0	0	1	0	0	5	0	0	0	0	1	1.45759	1.46194
328.15	589.3	3	2	0	2	0	0	0	0	0	0	0	0	0	0	0	0	0	1	0	0	6	0	0	0	0	0	1	2	0	0	0	0	0	0	0	0	1.4146	1.41456
293.15	589.3	2	7	0	0	0	0	0	0	0	0	0	0	0	0	0	0	0	0	0	0	6	0	0	0	1	0	0	0	0	0	3	0	0	0	1	1	1.42649	1.42468
313	589.3	2	4	0	0	0	0	0	0	1	1	0	0	0	0	0	0	0	1	2	0	0	0	0	0	0	0	0	0	0	0	3	0	0	0	1	1	1.513	1.51085
298.15	589.3	2	3	0	0	0	0	0	0	0	0	0	0	0	0	0	0	0	0	0	0	6	0	0	0	1	0	0	0	0	0	3	0	0	0	1	1	1.40943	1.41004
328.15	589.3	3	5	0	0	0	0	0	0	2	0	0	0	0	0	0	0	0	0	0	0	0	0	0	0	0	0	0	1	4	0	0	0	0	0	1	0	1.4671	1.46079
318.15	589.3	2	5	0	0	0	0	0	0	0	0	0	0	0	0	0	0	0	0	0	0	0	1	0	0	0	0	0	0	0	0	3	0	0	0	1	1	1.5039	1.50835
293.15	589.3	2	3	0	0	0	0	0	0	0	0	0	0	0	0	0	0	0	0	0	0	4	0	0	0	0	1	0	0	0	0	3	0	0	0	1	1	1.42229	1.42297
328.15	589.3	2	1	0	0	0	0	0	0	0	0	0	0	0	0	0	0	0	0	0	0	4	0	0	0	0	1	0	0	0	0	3	0	0	0	1	1	1.40168	1.40812
298.15	589.3	2	3	0	2	0	0	0	0	0	0	0	0	0	0	0	0	0	1	0	0	6	0	0	0	0	0	0	2	0	0	4	1	0	0	0	1	1.44595	1.44576
298.15	589.3	2	2	0	0	0	0	0	0	0	0	0	0	0	0	0	0	0	0	0	0	4	0	0	0	0	1	0	0	0	0	3	0	0	0	1	1	1.4165	1.41905
313.15	589.3	4	6	0	2	0	0	0	0	0	0	0	0	0	0	0	0	0	1	0	0	6	0	0	0	0	0	0	2	0	0	2	3	0	0	0	1	1.45457	1.45511
318.05	589.3	2	5	0	0	0	0	0	0	0	0	0	0	0	0	0	0	0	0	0	0	6	0	0	0	1	0	0	0	0	0	3	0	0	0	1	1	1.41168	1.41275
327.797	632.8	2	3	0	0	0	0	0	0	0	0	0	0	0	0	0	0	0	0	0	0	4	0	0	0	0	1	0	0	0	0	3	0	0	0	1	1	1.4135	1.4134
298.1	589.3	2	4	0	0	0	0	0	0	0	0	0	0	0	0	0	0	0	0	0	0	4	0	0	0	0	1	0	0	0	0	3	0	0	0	1	1	1.4253	1.42407
293.15	589.3	0	3	0	0	0	0	0	0	0	0	0	0	0	0	0	0	0	0	2	0	0	0	0	0	0	0	1	0	0	0	8	1	0	0	1	1	1.5681	1.5624
303.15	589.6	2	1	0	2	0	0	0	0	0	0	0	0	0	0	0	0	0	1	0	0	6	0	0	0	0	0	0	2	0	0	3	0	0	0	1	1	1.4212	1.42159
318.15	589.3	2	3	0	0	0	0	0	0	0	0	0	0	0	0	0	0	0	1	0	0	2	0	0	0	0	0	0	2	4	0	0	0	0	0	1	0	1.4436	1.44049
308.15	589.3	2	3	0	1	0	0	0	0	1	0	0	0	0	0	0	0	0	0	0	0	3	0	0	0	0	0	0	1	4	0	0	0	0	0	1	0	1.4301	1.43091
353.15	589.3	2	1	0	0	0	0	0	0	0	0	0	0	0	0	0	0	0	0	0	0	4	0	0	0	0	1	0	0	0	0	3	0	0	0	1	1	1.39858	1.40114
293.1	589.3	4	4	0	0	0	0	0	0	2	0	0	0	0	0	0	0	0	0	0	0	0	0	0	0	0	0	0	2	0	0	6	0	0	0	2	2	1.50852	1.50931
308.15	589.3	2	3	0	2	0	0	0	0	0	0	0	0	0	0	0	0	0	1	0	0	6	0	0	0	0	0	0	2	0	0	3	0	0	0	1	1	1.4231	1.42246
313.15	589.3	4	3	0	2	0	0	0	0	1	0	0	0	0	0	0	0	0	2	0	0	6	0	0	0	0	0	0	2	0	0	0	0	0	0	0	0	1.4078	1.40968
318.15	589.3	2	3	0	0	0	0	0	0	0	0	0	0	0	0	0	0	0	0	0	0	4	0	0	0	0	1	0	0	0	0	3	0	0	0	1	1	1.41662	1.41582
298.15	589.3	1	7	0	0	0	0	0	0	0	0	0	0	0	0	0	0	0	0	1	0	0	0	1	0	0	0	0	0	0	0	3	0	0	0	1	1	1.52952	1.53011
298.15	589.3	5	36	0	0	0	0	0	0	0	0	0	1	0	0	0	0	0	0	0	0	0	0	0	0	1	0	0	0	0	0	0	0	0	0	0	0	1.47242	1.47243
298.15	589.3	2	3	0	0	0	0	0	0	0	0	0	0	0	0	0	0	0	1	2	0	0	0	0	0	0	0	0	0	0	0	3	0	0	0	1	1	1.50893	1.50954
318.15	589.6	2	2	0	2	0	0	0	0	0	0	0	0	0	0	0	0	0	1	0	0	6	0	0	0	0	0	0	2	0	0	3	0	0	0	1	1	1.4186	1.41763
323.15	589.3	2	1	0	2	0	0	0	0	0	0	0	0	0	0	0	0	0	1	0	0	6	0	0	0	0	0	0	2	0	0	4	1	0	0	0	1	1.43641	1.43913
293.15	589.3	2	3	0	1	0	0	0	0	1	0	0	0	0	0	0	0	0	0	0	0	3	0	0	0	0	0	0	1	0	0	3	0	0	0	1	1	1.4342	1.43917
298.15	589.3	2	3	0	1	0	0	0	0	0	0	0	0	0	0	0	0	0	0	3	0	0	0	0	0	0	0	0	0	0	0	3	0	0	0	1	1	1.50649	1.50751
303.15	589.3	4	14	1	0	0	0	0	1	1	0	0	0	0	0	0	0	1	0	0	0	0	0	0	0	1	0	0	1	5	1	0	0	0	0	0	0	1.49162	1.49317
328.15	589.3	1	6	0	0	0	0	0	1	0	0	0	0	0	0	0	0	0	0	0	0	0	1	0	0	0	0	0	0	0	0	3	0	0	0	1	1	1.5015	1.50207
318.15	589.3	2	3	0	0	0	0	0	0	0	0	0	0	0	0	0	0	0	1	2	0	0	0	0	0	0	0	0	0	4	0	0	0	0	0	1	0	1.4826	1.48949
313.15	589.3	1	11	0	0	0	0	0	0	0	0	0	0	0	0	0	0	0	0	1	0	0	0	1	0	0	0	0	0	0	0	3	0	0	0	1	1	1.50696	1.50862
307.2	589.3	2	1	0	0	0	0	0	0	0	0	0	0	0	0	0	0	0	0	0	0	4	0	0	0	0	1	0	0	0	0	3	0	0	0	1	1	1.4089	1.41036
308.15	589.3	3	5	0	0	0	0	0	0	2	0	0	0	0	0	0	0	0	0	0	0	0	0	0	0	0	0	0	1	0	0	3	0	0	0	1	1	1.4708	1.47484
333.15	589.3	2	9	0	0	0	0	0	3	2	0	0	0	0	2	0	0	0	0	0	0	0	0	0	0	2	0	0	0	0	0	3	0	0	0	1	1	1.44497	1.44652
333.15	589.3	3	13	1	0	0	0	0	0	3	1	0	0	0	0	0	1	0	0	0	0	0	0	0	0	0	0	0	1	0	0	0	0	0	0	0	0	1.443	1.44582
298.15	589.3	2	3	0	1	0	0	0	0	1	0	0	0	0	0	0	0	0	0	0	0	3	0	0	0	0	0	0	1	4	0	0	0	0	0	1	0	1.43289	1.43367
293.15	589.3	2	3	0	0	0	0	0	0	0	0	0	0	0	0	0	0	0	0	0	0	6	0	0	0	1	0	0	0	0	0	3	0	0	0	1	1	1.41045	1.41138
298.15	589.3	4	3	0	2	0	0	0	0	0	0	0	0	0	0	0	0	0	2	0	0	6	0	0	0	0	0	0	2	0	0	0	0	0	0	0	0	1.40818	1.41192
303.15	589.3	1	9	0	0	0	0	0	0	0	0	0	0	0	0	0	0	0	0	1	0	0	1	0	0	0	0	0	0	0	0	3	0	0	0	1	1	1.50692	1.50625
318.15	589.3	2	5	0	0	0	0	0	0	1	0	0	0	0	0	1	0	0	0	0	0	0	0	0	0	0	0	0	1	0	0	3	0	0	0	1	1	1.4977	1.49867
298.15	589.3	2	3	0	0	0	0	0	0	0	0	0	0	0	0	0	0	0	0	0	0	4	0	0	0	0	1	0	0	0	0	3	0	0	0	1	1	1.4197	1.42232
308.15	430.1	2	3	0	2	0	0	0	0	0	0	0	0	0	0	0	0	0	1	0	0	6	0	0	0	0	0	0	2	0	0	3	0	0	0	1	1	1.4338	1.43349
338.2	589.3	2	0	0	0	0	0	0	0	0	0	0	0	0	0	0	0	0	0	0	0	4	0	0	0	0	1	0	0	0	0	3	0	0	0	1	1	1.3975	1.40371
313.15	656.3	2	1	0	2	0	0	0	0	0	0	0	0	0	0	0	0	0	1	0	0	6	0	0	0	0	0	0	2	0	0	3	0	0	0	1	1	1.416	1.41622
313.15	589.3	2	0	0	0	0	0	0	0	2	0	0	0	0	0	0	0	0	0	0	0	0	0	0	0	0	0	0	1	0	0	5	0	0	0	0	1	1.5088	1.50855
323.15	589.3	3	3	0	0	0	0	0	0	0	0	0	1	0	0	0	0	0	0	0	0	0	0	0	0	0	0	0	0	0	0	3	0	0	0	1	1	1.4806	1.48274
288.15	589.3	4	28	0	2	0	0	0	0	0	0	0	0	0	0	0	0	0	1	0	0	6	0	0	0	1	0	0	2	0	0	0	0	0	0	0	0	1.45279	1.4508
298.15	589.3	4	7	0	2	0	0	0	0	0	0	0	0	0	0	0	0	0	2	0	0	6	0	0	0	0	0	0	2	0	0	0	0	0	0	0	0	1.4246	1.4255
288.15	589.3	3	2	0	2	0	0	0	0	0	0	0	0	0	0	0	0	0	1	0	0	6	0	0	0	0	0	1	2	0	0	0	0	0	0	0	0	1.42597	1.42564
318.15	589.6	2	3	0	2	0	0	0	0	0	0	0	0	0	0	0	0	0	1	0	0	6	0	0	0	0	0	0	2	0	0	3	0	0	0	1	1	1.4204	1.41948
303.15	589.3	1	11	0	0	0	0	0	1	0	0	0	1	0	0	0	0	0	0	1	0	0	0	0	0	0	0	0	1	0	0	7	2	0	0	1	1	1.51163	1.51263
291.276	589.3	2	5	0	2	0	0	0	0	0	0	0	0	0	0	0	0	0	1	0	0	6	0	0	0	0	0	0	2	0	0	3	0	0	0	1	1	1.4304	1.43114
348.15	589.3	4	14	1	0	0	0	0	1	1	0	0	0	0	0	0	0	1	1	0	0	0	0	0	0	0	0	0	1	5	1	0	0	0	0	0	0	1.47137	1.47428
333.15	589.3	2	2	1	0	0	0	0	1	0	0	0	1	0	0	1	0	0	0	0	0	0	0	0	0	0	0	0	0	0	0	3	0	0	0	1	1	1.50083	1.51262
328.15	589.3	4	3	0	2	0	0	0	0	1	0	0	0	0	0	0	0	0	2	0	0	6	0	0	0	0	0	0	2	0	0	0	0	0	0	0	0	1.4037	1.4052
318.15	589.3	3	1	0	0	0	0	0	0	0	0	0	1	0	0	0	0	0	0	0	0	0	0	0	0	0	0	0	0	0	0	3	0	0	0	1	1	1.49465	1.4907
348.15	589.3	2	3	0	8	0	0	0	0	0	0	0	0	0	0	0	0	0	1	0	0	18	0	0	0	0	0	0	2	0	0	3	0	0	0	1	1	1.3735	1.36664
288.15	589.3	3	1	1	0	0	0	0	1	0	0	0	1	0	0	0	0	0	0	0	0	0	0	0	0	0	0	0	0	0	0	3	0	0	0	1	1	1.49995	1.50279
323.15	589.3	2	5	0	0	0	0	0	0	0	0	0	0	0	0	0	0	0	0	0	0	6	0	0	0	1	0	0	0	0	0	3	0	0	0	1	1	1.41288	1.41216
333.15	589.3	0	3	0	0	0	0	0	0	0	0	0	0	0	0	0	0	0	0	2	0	0	0	0	0	0	0	1	0	0	0	8	1	0	0	1	1	1.5556	1.55608
301.2	589.3	3	2	0	0	0	0	0	0	2	0	0	0	0	0	0	0	0	0	0	0	0	0	0	0	0	0	0	1	0	0	3	0	0	0	1	1	1.4782	1.47669
298.15	589.3	2	3	0	0	0	0	0	0	0	0	0	0	0	0	0	0	0	0	0	0	4	0	0	0	0	1	0	0	0	0	4	1	0	0	0	1	1.4526	1.45166
303.15	589.3	0	6	0	0	0	0	0	1	0	0	0	0	0	0	0	0	0	0	0	0	0	1	0	0	0	0	0	0	0	0	3	0	0	1	0	1	1.5067	1.50451
338.15	589.3	2	5	0	0	0	0	0	0	0	0	0	0	0	0	0	0	0	0	0	0	6	0	0	0	1	0	0	0	0	0	3	0	0	0	1	1	1.4072	1.40884
313.15	589.3	3	3	0	0	0	0	0	1	0	0	0	1	0	0	1	0	0	1	0	0	0	0	0	0	0	0	0	0	0	0	0	0	0	0	0	0	1.5194	1.51703
303.2	589.3	3	5	0	0	0	0	0	0	4	0	0	0	0	0	0	0	0	0	0	0	0	0	0	0	0	0	0	1	0	0	3	0	0	0	1	1	1.4802	1.47718
285.034	632.8	2	1	0	2	0	0	0	0	0	0	0	0	0	0	0	0	0	1	0	0	6	0	0	0	0	0	0	2	0	0	3	0	0	0	1	1	1.4252	1.42689
298.15	589.3	2	1	0	2	0	0	0	0	0	0	0	0	0	0	0	0	0	1	0	0	6	0	0	0	0	0	0	2	0	0	4	1	0	0	0	1	1.44376	1.44487
288.15	589.3	2	5	0	0	0	0	0	0	0	0	0	0	0	0	0	0	0	1	2	0	0	0	0	0	0	0	0	0	0	0	3	0	0	0	1	1	1.50729	1.50941
298.15	589.3	2	1	0	0	0	0	0	0	0	0	0	0	0	0	0	0	0	0	1	0	0	0	0	0	0	0	1	0	0	0	3	0	0	0	1	1	1.55149	1.54763
298.15	589.3	3	3	0	0	0	0	0	0	2	0	0	0	0	0	0	0	0	0	0	0	0	0	0	0	0	0	0	1	0	0	3	0	0	0	1	1	1.4794	1.47833
318.15	589.3	3	3	0	0	0	0	0	0	2	0	0	0	0	0	0	0	0	0	0	0	0	0	0	0	0	0	0	1	0	0	4	1	0	0	0	1	1.50788	1.50768
318.15	589.3	3	4	0	1	1	1	0	0	1	1	0	0	0	0	0	0	1	0	0	0	0	0	0	0	0	0	0	1	0	0	5	0	0	0	0	1	1.51543	1.5144
298.35	589.3	1	2	0	0	0	0	0	1	0	0	0	0	1	0	1	0	0	0	0	0	0	0	0	0	0	0	0	0	0	0	0	0	0	0	0	0	1.4458	1.46449
308.15	589.3	2	3	1	0	0	0	0	1	0	0	0	1	0	0	1	0	0	0	0	0	0	0	0	0	0	0	0	0	0	0	3	0	0	0	1	1	1.5153	1.51607
303.15	589.3	1	4	0	0	0	0	0	1	0	0	0	1	0	0	1	0	0	0	0	0	0	0	0	0	0	0	0	0	0	0	5	1	0	0	0	0	1.5238	1.51498
353.15	589.3	3	2	0	0	0	0	0	0	2	0	0	0	0	0	0	0	0	0	0	0	0	0	0	0	0	0	0	1	0	0	3	0	0	0	1	1	1.46359	1.46592

## Sheet: All
Table S19. XGBoost total dataset
T(K)	Wave Length(nm)	-CH3	-CH2-	>CH-	>C<	=CH2	=CH-	=C<	-OH	-O-	>C=O	-COOH	-COO-	HCOO-	=O(other)	-NH2	-NH3	-NH-	>N-	-CN	-NO2	-F	-Cl	-Br	-I	-P	-B	-S-	-SO2	-CH2-	>CH-	=CH-	=C<	-O-	-NH-	>N-	=N-	y	ypred
323.15	589.3	5	15	3	0	0	0	0	0	4	2	0	0	0	0	0	1	0	0	0	0	0	0	0	0	0	0	0	1	0	0	0	0	0	0	0	0	1.4472	1.44586
328.15	589.3	5	15	3	0	0	0	0	0	4	2	0	0	0	0	0	1	0	0	0	0	0	0	0	0	0	0	0	1	0	0	0	0	0	0	0	0	1.4453	1.44419
333.15	589.3	5	15	3	0	0	0	0	0	4	2	0	0	0	0	0	1	0	0	0	0	0	0	0	0	0	0	0	1	0	0	0	0	0	0	0	0	1.4432	1.44291
338.15	589.3	5	15	3	0	0	0	0	0	4	2	0	0	0	0	0	1	0	0	0	0	0	0	0	0	0	0	0	1	0	0	0	0	0	0	0	0	1.4414	1.44059
343.15	589.3	5	15	3	0	0	0	0	0	4	2	0	0	0	0	0	1	0	0	0	0	0	0	0	0	0	0	0	1	0	0	0	0	0	0	0	0	1.4393	1.44005
288.15	589.3	5	13	3	0	0	0	0	0	4	2	0	0	0	0	0	1	0	0	0	0	0	0	0	0	0	0	0	1	0	0	0	0	0	0	0	0	1.4575	1.45611
293.15	589.3	5	13	3	0	0	0	0	0	4	2	0	0	0	0	0	1	0	0	0	0	0	0	0	0	0	0	0	1	0	0	0	0	0	0	0	0	1.4559	1.4554
298.15	589.3	5	13	3	0	0	0	0	0	4	2	0	0	0	0	0	1	0	0	0	0	0	0	0	0	0	0	0	1	0	0	0	0	0	0	0	0	1.4542	1.45381
303.15	589.3	5	13	3	0	0	0	0	0	4	2	0	0	0	0	0	1	0	0	0	0	0	0	0	0	0	0	0	1	0	0	0	0	0	0	0	0	1.4528	1.45233
308.15	589.3	5	13	3	0	0	0	0	0	4	2	0	0	0	0	0	1	0	0	0	0	0	0	0	0	0	0	0	1	0	0	0	0	0	0	0	0	1.4509	1.45169
313.15	589.3	5	13	3	0	0	0	0	0	4	2	0	0	0	0	0	1	0	0	0	0	0	0	0	0	0	0	0	1	0	0	0	0	0	0	0	0	1.4493	1.45103
318.15	589.3	5	13	3	0	0	0	0	0	4	2	0	0	0	0	0	1	0	0	0	0	0	0	0	0	0	0	0	1	0	0	0	0	0	0	0	0	1.4476	1.44797
323.15	589.3	5	13	3	0	0	0	0	0	4	2	0	0	0	0	0	1	0	0	0	0	0	0	0	0	0	0	0	1	0	0	0	0	0	0	0	0	1.4461	1.44586
328.15	589.3	5	13	3	0	0	0	0	0	4	2	0	0	0	0	0	1	0	0	0	0	0	0	0	0	0	0	0	1	0	0	0	0	0	0	0	0	1.4442	1.44419
333.15	589.3	5	13	3	0	0	0	0	0	4	2	0	0	0	0	0	1	0	0	0	0	0	0	0	0	0	0	0	1	0	0	0	0	0	0	0	0	1.4429	1.4427
338.15	589.3	5	13	3	0	0	0	0	0	4	2	0	0	0	0	0	1	0	0	0	0	0	0	0	0	0	0	0	1	0	0	0	0	0	0	0	0	1.441	1.44038
343.15	589.3	5	13	3	0	0	0	0	0	4	2	0	0	0	0	0	1	0	0	0	0	0	0	0	0	0	0	0	1	0	0	0	0	0	0	0	0	1.4392	1.43972
288.15	589.3	4	12	2	0	0	0	0	0	3	1	0	0	0	0	0	1	0	0	0	0	0	0	0	0	0	0	0	1	0	0	0	0	0	0	0	0	1.456	1.45547
293.15	589.3	4	12	2	0	0	0	0	0	3	1	0	0	0	0	0	1	0	0	0	0	0	0	0	0	0	0	0	1	0	0	0	0	0	0	0	0	1.454	1.45457
298.15	589.3	4	12	2	0	0	0	0	0	3	1	0	0	0	0	0	1	0	0	0	0	0	0	0	0	0	0	0	1	0	0	0	0	0	0	0	0	1.452	1.45267
303.15	589.3	4	12	2	0	0	0	0	0	3	1	0	0	0	0	0	1	0	0	0	0	0	0	0	0	0	0	0	1	0	0	0	0	0	0	0	0	1.45	1.45084
308.15	589.3	4	12	2	0	0	0	0	0	3	1	0	0	0	0	0	1	0	0	0	0	0	0	0	0	0	0	0	1	0	0	0	0	0	0	0	0	1.4479	1.44995
313.15	589.3	4	12	2	0	0	0	0	0	3	1	0	0	0	0	0	1	0	0	0	0	0	0	0	0	0	0	0	1	0	0	0	0	0	0	0	0	1.4458	1.44926
318.15	589.3	4	12	2	0	0	0	0	0	3	1	0	0	0	0	0	1	0	0	0	0	0	0	0	0	0	0	0	1	0	0	0	0	0	0	0	0	1.4437	1.44576
323.15	589.3	4	12	2	0	0	0	0	0	3	1	0	0	0	0	0	1	0	0	0	0	0	0	0	0	0	0	0	1	0	0	0	0	0	0	0	0	1.4418	1.44365
328.15	589.3	4	12	2	0	0	0	0	0	3	1	0	0	0	0	0	1	0	0	0	0	0	0	0	0	0	0	0	1	0	0	0	0	0	0	0	0	1.4397	1.44198
333.15	589.3	4	12	2	0	0	0	0	0	3	1	0	0	0	0	0	1	0	0	0	0	0	0	0	0	0	0	0	1	0	0	0	0	0	0	0	0	1.4377	1.44036
338.15	589.3	4	12	2	0	0	0	0	0	3	1	0	0	0	0	0	1	0	0	0	0	0	0	0	0	0	0	0	1	0	0	0	0	0	0	0	0	1.4354	1.43757
343.15	589.3	4	12	2	0	0	0	0	0	3	1	0	0	0	0	0	1	0	0	0	0	0	0	0	0	0	0	0	1	0	0	0	0	0	0	0	0	1.4336	1.43748
288.15	589.3	5	11	3	0	0	0	0	0	3	1	0	0	0	0	0	1	0	0	0	0	0	0	0	0	0	0	0	1	0	0	0	0	0	0	0	0	1.4555	1.45568
293.15	589.3	5	11	3	0	0	0	0	0	3	1	0	0	0	0	0	1	0	0	0	0	0	0	0	0	0	0	0	1	0	0	0	0	0	0	0	0	1.4541	1.45478
298.15	589.3	5	11	3	0	0	0	0	0	3	1	0	0	0	0	0	1	0	0	0	0	0	0	0	0	0	0	0	1	0	0	0	0	0	0	0	0	1.4527	1.45311
303.15	589.3	5	11	3	0	0	0	0	0	3	1	0	0	0	0	0	1	0	0	0	0	0	0	0	0	0	0	0	1	0	0	0	0	0	0	0	0	1.4514	1.45129
308.15	589.3	5	11	3	0	0	0	0	0	3	1	0	0	0	0	0	1	0	0	0	0	0	0	0	0	0	0	0	1	0	0	0	0	0	0	0	0	1.4495	1.45094
313.15	589.3	5	11	3	0	0	0	0	0	3	1	0	0	0	0	0	1	0	0	0	0	0	0	0	0	0	0	0	1	0	0	0	0	0	0	0	0	1.4483	1.45044
318.15	589.3	5	11	3	0	0	0	0	0	3	1	0	0	0	0	0	1	0	0	0	0	0	0	0	0	0	0	0	1	0	0	0	0	0	0	0	0	1.4465	1.44724
323.15	589.3	5	11	3	0	0	0	0	0	3	1	0	0	0	0	0	1	0	0	0	0	0	0	0	0	0	0	0	1	0	0	0	0	0	0	0	0	1.445	1.44525
328.15	589.3	5	11	3	0	0	0	0	0	3	1	0	0	0	0	0	1	0	0	0	0	0	0	0	0	0	0	0	1	0	0	0	0	0	0	0	0	1.4434	1.44358
333.15	589.3	5	11	3	0	0	0	0	0	3	1	0	0	0	0	0	1	0	0	0	0	0	0	0	0	0	0	0	1	0	0	0	0	0	0	0	0	1.4419	1.44196
338.15	589.3	5	11	3	0	0	0	0	0	3	1	0	0	0	0	0	1	0	0	0	0	0	0	0	0	0	0	0	1	0	0	0	0	0	0	0	0	1.4403	1.43979
343.15	589.3	5	11	3	0	0	0	0	0	3	1	0	0	0	0	0	1	0	0	0	0	0	0	0	0	0	0	0	1	0	0	0	0	0	0	0	0	1.4388	1.43927
298.1	589.3	1	2	1	2	0	0	0	2	0	0	0	0	0	0	0	0	0	1	0	0	6	0	0	0	0	0	0	2	4	0	0	0	0	0	1	0	1.434	1.43366
298.15	589.3	0	6	0	4	0	0	0	0	0	2	0	0	0	0	2	0	0	2	0	0	12	0	0	0	0	0	0	4	0	0	6	0	0	0	2	2	1.4546	1.45322
303.15	589.3	0	6	0	4	0	0	0	0	0	2	0	0	0	0	2	0	0	2	0	0	12	0	0	0	0	0	0	4	0	0	6	0	0	0	2	2	1.4532	1.45332
308.15	589.3	0	6	0	4	0	0	0	0	0	2	0	0	0	0	2	0	0	2	0	0	12	0	0	0	0	0	0	4	0	0	6	0	0	0	2	2	1.4518	1.45145
313.15	589.3	0	6	0	4	0	0	0	0	0	2	0	0	0	0	2	0	0	2	0	0	12	0	0	0	0	0	0	4	0	0	6	0	0	0	2	2	1.4504	1.45288
318.15	589.3	0	6	0	4	0	0	0	0	0	2	0	0	0	0	2	0	0	2	0	0	12	0	0	0	0	0	0	4	0	0	6	0	0	0	2	2	1.4491	1.44893
323.15	589.3	0	6	0	4	0	0	0	0	0	2	0	0	0	0	2	0	0	2	0	0	12	0	0	0	0	0	0	4	0	0	6	0	0	0	2	2	1.4477	1.44793
328.15	589.3	0	6	0	4	0	0	0	0	0	2	0	0	0	0	2	0	0	2	0	0	12	0	0	0	0	0	0	4	0	0	6	0	0	0	2	2	1.4464	1.44739
333.15	589.3	0	6	0	4	0	0	0	0	0	2	0	0	0	0	2	0	0	2	0	0	12	0	0	0	0	0	0	4	0	0	6	0	0	0	2	2	1.4451	1.44625
338.15	589.3	0	6	0	4	0	0	0	0	0	2	0	0	0	0	2	0	0	2	0	0	12	0	0	0	0	0	0	4	0	0	6	0	0	0	2	2	1.4439	1.44405
343.15	589.3	0	6	0	4	0	0	0	0	0	2	0	0	0	0	2	0	0	2	0	0	12	0	0	0	0	0	0	4	0	0	6	0	0	0	2	2	1.443	1.44242
293	589.3	1	7	0	2	0	0	0	0	3	0	0	0	0	0	0	0	0	1	1	0	6	0	0	0	0	0	0	2	0	0	3	0	0	0	1	1	1.448	1.4473
303	589.3	1	7	0	2	0	0	0	0	3	0	0	0	0	0	0	0	0	1	1	0	6	0	0	0	0	0	0	2	0	0	3	0	0	0	1	1	1.445	1.44281
313	589.3	1	7	0	2	0	0	0	0	3	0	0	0	0	0	0	0	0	1	1	0	6	0	0	0	0	0	0	2	0	0	3	0	0	0	1	1	1.441	1.44001
323	589.3	1	7	0	2	0	0	0	0	3	0	0	0	0	0	0	0	0	1	1	0	6	0	0	0	0	0	0	2	0	0	3	0	0	0	1	1	1.438	1.43659
333	589.3	1	7	0	2	0	0	0	0	3	0	0	0	0	0	0	0	0	1	1	0	6	0	0	0	0	0	0	2	0	0	3	0	0	0	1	1	1.434	1.43381
293	589.3	1	5	0	2	0	0	0	0	2	0	0	0	0	0	0	0	0	1	1	0	6	0	0	0	0	0	0	2	0	0	3	0	0	0	1	1	1.446	1.44466
303	589.3	1	5	0	2	0	0	0	0	2	0	0	0	0	0	0	0	0	1	1	0	6	0	0	0	0	0	0	2	0	0	3	0	0	0	1	1	1.442	1.44051
313	589.3	1	5	0	2	0	0	0	0	2	0	0	0	0	0	0	0	0	1	1	0	6	0	0	0	0	0	0	2	0	0	3	0	0	0	1	1	1.438	1.43779
323	589.3	1	5	0	2	0	0	0	0	2	0	0	0	0	0	0	0	0	1	1	0	6	0	0	0	0	0	0	2	0	0	3	0	0	0	1	1	1.433	1.43466
333	589.3	1	5	0	2	0	0	0	0	2	0	0	0	0	0	0	0	0	1	1	0	6	0	0	0	0	0	0	2	0	0	3	0	0	0	1	1	1.429	1.43112
293.15	589.3	0	4	0	0	0	0	0	1	0	0	0	0	0	0	0	0	0	0	1	0	0	1	0	0	0	0	0	0	0	0	3	0	0	0	1	1	1.54996	1.54615
298.15	589.3	0	4	0	0	0	0	0	1	0	0	0	0	0	0	0	0	0	0	1	0	0	1	0	0	0	0	0	0	0	0	3	0	0	0	1	1	1.54847	1.54605
303.15	589.3	0	4	0	0	0	0	0	1	0	0	0	0	0	0	0	0	0	0	1	0	0	1	0	0	0	0	0	0	0	0	3	0	0	0	1	1	1.54699	1.5453
308.15	589.3	0	4	0	0	0	0	0	1	0	0	0	0	0	0	0	0	0	0	1	0	0	1	0	0	0	0	0	0	0	0	3	0	0	0	1	1	1.54554	1.54476
313.15	589.3	0	4	0	0	0	0	0	1	0	0	0	0	0	0	0	0	0	0	1	0	0	1	0	0	0	0	0	0	0	0	3	0	0	0	1	1	1.54412	1.54439
318.15	589.3	0	4	0	0	0	0	0	1	0	0	0	0	0	0	0	0	0	0	1	0	0	1	0	0	0	0	0	0	0	0	3	0	0	0	1	1	1.54277	1.54429
323.15	589.3	0	4	0	0	0	0	0	1	0	0	0	0	0	0	0	0	0	0	1	0	0	1	0	0	0	0	0	0	0	0	3	0	0	0	1	1	1.54133	1.54024
328.15	589.3	0	4	0	0	0	0	0	1	0	0	0	0	0	0	0	0	0	0	1	0	0	1	0	0	0	0	0	0	0	0	3	0	0	0	1	1	1.53985	1.53768
333.15	589.3	0	4	0	0	0	0	0	1	0	0	0	0	0	0	0	0	0	0	1	0	0	1	0	0	0	0	0	0	0	0	3	0	0	0	1	1	1.53847	1.53603
298.15	589.3	5	18	3	0	0	0	0	0	3	2	0	0	0	0	0	0	0	0	1	0	0	0	0	0	0	0	0	1	0	0	3	0	0	0	1	1	1.4797	1.47918
303.15	589.3	5	18	3	0	0	0	0	0	3	2	0	0	0	0	0	0	0	0	1	0	0	0	0	0	0	0	0	1	0	0	3	0	0	0	1	1	1.47841	1.47682
308.15	589.3	5	18	3	0	0	0	0	0	3	2	0	0	0	0	0	0	0	0	1	0	0	0	0	0	0	0	0	1	0	0	3	0	0	0	1	1	1.47709	1.47645
313.15	589.3	5	18	3	0	0	0	0	0	3	2	0	0	0	0	0	0	0	0	1	0	0	0	0	0	0	0	0	1	0	0	3	0	0	0	1	1	1.4758	1.47591
318.15	589.3	5	18	3	0	0	0	0	0	3	2	0	0	0	0	0	0	0	0	1	0	0	0	0	0	0	0	0	1	0	0	3	0	0	0	1	1	1.47447	1.47488
323.15	589.3	5	18	3	0	0	0	0	0	3	2	0	0	0	0	0	0	0	0	1	0	0	0	0	0	0	0	0	1	0	0	3	0	0	0	1	1	1.47305	1.47334
328.15	589.3	5	18	3	0	0	0	0	0	3	2	0	0	0	0	0	0	0	0	1	0	0	0	0	0	0	0	0	1	0	0	3	0	0	0	1	1	1.47171	1.4717
333.15	589.3	5	18	3	0	0	0	0	0	3	2	0	0	0	0	0	0	0	0	1	0	0	0	0	0	0	0	0	1	0	0	3	0	0	0	1	1	1.47029	1.47035
293.15	589.3	1	4	0	0	0	0	0	0	0	0	0	1	0	0	0	0	0	0	1	0	0	0	0	0	0	0	0	0	0	0	3	0	0	1	0	1	1.4715	1.47139
298.15	589.3	1	4	0	0	0	0	0	0	0	0	0	1	0	0	0	0	0	0	1	0	0	0	0	0	0	0	0	0	0	0	3	0	0	1	0	1	1.4697	1.46995
303.15	589.3	1	4	0	0	0	0	0	0	0	0	0	1	0	0	0	0	0	0	1	0	0	0	0	0	0	0	0	0	0	0	3	0	0	1	0	1	1.4679	1.46874
308.15	589.3	1	4	0	0	0	0	0	0	0	0	0	1	0	0	0	0	0	0	1	0	0	0	0	0	0	0	0	0	0	0	3	0	0	1	0	1	1.4661	1.46774
313.15	589.3	1	4	0	0	0	0	0	0	0	0	0	1	0	0	0	0	0	0	1	0	0	0	0	0	0	0	0	0	0	0	3	0	0	1	0	1	1.4643	1.46545
318.15	589.3	1	4	0	0	0	0	0	0	0	0	0	1	0	0	0	0	0	0	1	0	0	0	0	0	0	0	0	0	0	0	3	0	0	1	0	1	1.4625	1.46153
323.15	589.3	1	4	0	0	0	0	0	0	0	0	0	1	0	0	0	0	0	0	1	0	0	0	0	0	0	0	0	0	0	0	3	0	0	1	0	1	1.4607	1.46299
328.15	589.3	1	4	0	0	0	0	0	0	0	0	0	1	0	0	0	0	0	0	1	0	0	0	0	0	0	0	0	0	0	0	3	0	0	1	0	1	1.4589	1.45966
333.15	589.3	1	4	0	0	0	0	0	0	0	0	0	1	0	0	0	0	0	0	1	0	0	0	0	0	0	0	0	0	0	0	3	0	0	1	0	1	1.457	1.4582
293.15	589.3	1	6	0	0	0	0	0	0	0	0	0	1	0	0	0	0	0	0	1	0	0	0	0	0	0	0	0	0	0	0	3	0	0	1	0	1	1.4698	1.46996
298.15	589.3	1	6	0	0	0	0	0	0	0	0	0	1	0	0	0	0	0	0	1	0	0	0	0	0	0	0	0	0	0	0	3	0	0	1	0	1	1.468	1.46874
303.15	589.3	1	6	0	0	0	0	0	0	0	0	0	1	0	0	0	0	0	0	1	0	0	0	0	0	0	0	0	0	0	0	3	0	0	1	0	1	1.4662	1.46671
308.15	589.3	1	6	0	0	0	0	0	0	0	0	0	1	0	0	0	0	0	0	1	0	0	0	0	0	0	0	0	0	0	0	3	0	0	1	0	1	1.4644	1.46576
313.15	589.3	1	6	0	0	0	0	0	0	0	0	0	1	0	0	0	0	0	0	1	0	0	0	0	0	0	0	0	0	0	0	3	0	0	1	0	1	1.4626	1.46366
318.15	589.3	1	6	0	0	0	0	0	0	0	0	0	1	0	0	0	0	0	0	1	0	0	0	0	0	0	0	0	0	0	0	3	0	0	1	0	1	1.4608	1.46104
323.15	589.3	1	6	0	0	0	0	0	0	0	0	0	1	0	0	0	0	0	0	1	0	0	0	0	0	0	0	0	0	0	0	3	0	0	1	0	1	1.459	1.4625
328.15	589.3	1	6	0	0	0	0	0	0	0	0	0	1	0	0	0	0	0	0	1	0	0	0	0	0	0	0	0	0	0	0	3	0	0	1	0	1	1.4571	1.45917
333.15	589.3	1	6	0	0	0	0	0	0	0	0	0	1	0	0	0	0	0	0	1	0	0	0	0	0	0	0	0	0	0	0	3	0	0	1	0	1	1.4552	1.45723
293.15	589.3	1	3	0	0	0	0	0	0	0	0	0	1	0	0	0	0	0	0	1	0	0	0	0	0	0	0	0	0	0	0	3	0	0	1	0	1	1.4743	1.47305
298.15	589.3	1	3	0	0	0	0	0	0	0	0	0	1	0	0	0	0	0	0	1	0	0	0	0	0	0	0	0	0	0	0	3	0	0	1	0	1	1.4726	1.47241
303.15	589.3	1	3	0	0	0	0	0	0	0	0	0	1	0	0	0	0	0	0	1	0	0	0	0	0	0	0	0	0	0	0	3	0	0	1	0	1	1.4709	1.47035
308.15	589.3	1	3	0	0	0	0	0	0	0	0	0	1	0	0	0	0	0	0	1	0	0	0	0	0	0	0	0	0	0	0	3	0	0	1	0	1	1.4691	1.46922
313.15	589.3	1	3	0	0	0	0	0	0	0	0	0	1	0	0	0	0	0	0	1	0	0	0	0	0	0	0	0	0	0	0	3	0	0	1	0	1	1.4673	1.46731
318.15	589.3	1	3	0	0	0	0	0	0	0	0	0	1	0	0	0	0	0	0	1	0	0	0	0	0	0	0	0	0	0	0	3	0	0	1	0	1	1.4655	1.46286
323.15	589.3	1	3	0	0	0	0	0	0	0	0	0	1	0	0	0	0	0	0	1	0	0	0	0	0	0	0	0	0	0	0	3	0	0	1	0	1	1.4637	1.46476
328.15	589.3	1	3	0	0	0	0	0	0	0	0	0	1	0	0	0	0	0	0	1	0	0	0	0	0	0	0	0	0	0	0	3	0	0	1	0	1	1.4619	1.46143
333.15	589.3	1	3	0	0	0	0	0	0	0	0	0	1	0	0	0	0	0	0	1	0	0	0	0	0	0	0	0	0	0	0	3	0	0	1	0	1	1.4601	1.46011
283.15	589.3	2	3	0	2	0	0	0	0	1	0	0	0	0	0	0	0	0	1	0	0	6	0	0	0	0	0	0	2	4	0	0	0	0	0	1	0	1.4252	1.42661
293.15	589.3	2	3	0	2	0	0	0	0	1	0	0	0	0	0	0	0	0	1	0	0	6	0	0	0	0	0	0	2	4	0	0	0	0	0	1	0	1.4226	1.42535
298.15	589.3	2	3	0	2	0	0	0	0	1	0	0	0	0	0	0	0	0	1	0	0	6	0	0	0	0	0	0	2	4	0	0	0	0	0	1	0	1.4214	1.42417
303.15	589.3	2	3	0	2	0	0	0	0	1	0	0	0	0	0	0	0	0	1	0	0	6	0	0	0	0	0	0	2	4	0	0	0	0	0	1	0	1.42	1.42241
313.15	589.3	2	3	0	2	0	0	0	0	1	0	0	0	0	0	0	0	0	1	0	0	6	0	0	0	0	0	0	2	4	0	0	0	0	0	1	0	1.4175	1.42011
323.15	589.3	2	3	0	2	0	0	0	0	1	0	0	0	0	0	0	0	0	1	0	0	6	0	0	0	0	0	0	2	4	0	0	0	0	0	1	0	1.4148	1.41693
333.15	589.3	2	3	0	2	0	0	0	0	1	0	0	0	0	0	0	0	0	1	0	0	6	0	0	0	0	0	0	2	4	0	0	0	0	0	1	0	1.4124	1.4147
343.15	589.3	2	3	0	2	0	0	0	0	1	0	0	0	0	0	0	0	0	1	0	0	6	0	0	0	0	0	0	2	4	0	0	0	0	0	1	0	1.4097	1.41148
353.15	589.3	2	3	0	2	0	0	0	0	1	0	0	0	0	0	0	0	0	1	0	0	6	0	0	0	0	0	0	2	4	0	0	0	0	0	1	0	1.4072	1.40866
283.15	589.3	2	3	0	2	0	0	0	0	1	0	0	0	0	0	0	0	0	1	0	0	6	0	0	0	0	0	0	2	0	0	3	0	0	0	1	1	1.4312	1.43009
293.15	589.3	2	3	0	2	0	0	0	0	1	0	0	0	0	0	0	0	0	1	0	0	6	0	0	0	0	0	0	2	0	0	3	0	0	0	1	1	1.4282	1.4275
298.15	589.3	2	3	0	2	0	0	0	0	1	0	0	0	0	0	0	0	0	1	0	0	6	0	0	0	0	0	0	2	0	0	3	0	0	0	1	1	1.4269	1.42636
303.15	589.3	2	3	0	2	0	0	0	0	1	0	0	0	0	0	0	0	0	1	0	0	6	0	0	0	0	0	0	2	0	0	3	0	0	0	1	1	1.4254	1.42459
313.15	589.3	2	3	0	2	0	0	0	0	1	0	0	0	0	0	0	0	0	1	0	0	6	0	0	0	0	0	0	2	0	0	3	0	0	0	1	1	1.4228	1.42194
323.15	589.3	2	3	0	2	0	0	0	0	1	0	0	0	0	0	0	0	0	1	0	0	6	0	0	0	0	0	0	2	0	0	3	0	0	0	1	1	1.4196	1.41875
333.15	589.3	2	3	0	2	0	0	0	0	1	0	0	0	0	0	0	0	0	1	0	0	6	0	0	0	0	0	0	2	0	0	3	0	0	0	1	1	1.4172	1.41665
343.15	589.3	2	3	0	2	0	0	0	0	1	0	0	0	0	0	0	0	0	1	0	0	6	0	0	0	0	0	0	2	0	0	3	0	0	0	1	1	1.4147	1.41394
353.15	589.3	2	3	0	2	0	0	0	0	1	0	0	0	0	0	0	0	0	1	0	0	6	0	0	0	0	0	0	2	0	0	3	0	0	0	1	1	1.4118	1.41257
283.15	589.3	1	3	0	2	0	0	0	0	1	0	0	0	0	0	0	0	0	1	0	0	6	0	0	0	0	0	0	2	0	0	5	0	0	0	0	1	1.4455	1.44661
293.15	589.3	1	3	0	2	0	0	0	0	1	0	0	0	0	0	0	0	0	1	0	0	6	0	0	0	0	0	0	2	0	0	5	0	0	0	0	1	1.4426	1.44446
298.15	589.3	1	3	0	2	0	0	0	0	1	0	0	0	0	0	0	0	0	1	0	0	6	0	0	0	0	0	0	2	0	0	5	0	0	0	0	1	1.4414	1.44364
303.15	589.3	1	3	0	2	0	0	0	0	1	0	0	0	0	0	0	0	0	1	0	0	6	0	0	0	0	0	0	2	0	0	5	0	0	0	0	1	1.44	1.44075
313.15	589.3	1	3	0	2	0	0	0	0	1	0	0	0	0	0	0	0	0	1	0	0	6	0	0	0	0	0	0	2	0	0	5	0	0	0	0	1	1.4371	1.43825
323.15	589.3	1	3	0	2	0	0	0	0	1	0	0	0	0	0	0	0	0	1	0	0	6	0	0	0	0	0	0	2	0	0	5	0	0	0	0	1	1.4344	1.43412
333.15	589.3	1	3	0	2	0	0	0	0	1	0	0	0	0	0	0	0	0	1	0	0	6	0	0	0	0	0	0	2	0	0	5	0	0	0	0	1	1.4316	1.43313
343.15	589.3	1	3	0	2	0	0	0	0	1	0	0	0	0	0	0	0	0	1	0	0	6	0	0	0	0	0	0	2	0	0	5	0	0	0	0	1	1.4292	1.43003
353.15	589.3	1	3	0	2	0	0	0	0	1	0	0	0	0	0	0	0	0	1	0	0	6	0	0	0	0	0	0	2	0	0	5	0	0	0	0	1	1.4265	1.42833
288.15	589.3	1	2	0	2	0	0	0	1	0	0	0	0	0	0	0	0	0	1	0	0	6	0	0	0	0	0	0	2	4	0	0	0	0	0	1	0	1.4307	1.42935
293.15	589.3	1	2	0	2	0	0	0	1	0	0	0	0	0	0	0	0	0	1	0	0	6	0	0	0	0	0	0	2	4	0	0	0	0	0	1	0	1.4291	1.429
298.1	589.3	1	2	0	2	0	0	0	1	0	0	0	0	0	0	0	0	0	1	0	0	6	0	0	0	0	0	0	2	4	0	0	0	0	0	1	0	1.427	1.42801
298.15	589.3	1	2	0	2	0	0	0	1	0	0	0	0	0	0	0	0	0	1	0	0	6	0	0	0	0	0	0	2	4	0	0	0	0	0	1	0	1.4275	1.42783
303.15	589.3	1	2	0	2	0	0	0	1	0	0	0	0	0	0	0	0	0	1	0	0	6	0	0	0	0	0	0	2	4	0	0	0	0	0	1	0	1.4263	1.42652
308.15	589.3	1	2	0	2	0	0	0	1	0	0	0	0	0	0	0	0	0	1	0	0	6	0	0	0	0	0	0	2	4	0	0	0	0	0	1	0	1.4249	1.42411
313.15	589.3	1	2	0	2	0	0	0	1	0	0	0	0	0	0	0	0	0	1	0	0	6	0	0	0	0	0	0	2	4	0	0	0	0	0	1	0	1.4234	1.42352
318.15	589.3	1	2	0	2	0	0	0	1	0	0	0	0	0	0	0	0	0	1	0	0	6	0	0	0	0	0	0	2	4	0	0	0	0	0	1	0	1.4222	1.42057
323.15	589.3	1	2	0	2	0	0	0	1	0	0	0	0	0	0	0	0	0	1	0	0	6	0	0	0	0	0	0	2	4	0	0	0	0	0	1	0	1.4208	1.42018
328.15	589.3	1	2	0	2	0	0	0	1	0	0	0	0	0	0	0	0	0	1	0	0	6	0	0	0	0	0	0	2	4	0	0	0	0	0	1	0	1.4194	1.4189
333.15	589.3	1	2	0	2	0	0	0	1	0	0	0	0	0	0	0	0	0	1	0	0	6	0	0	0	0	0	0	2	4	0	0	0	0	0	1	0	1.4181	1.41839
338.15	589.3	1	2	0	2	0	0	0	1	0	0	0	0	0	0	0	0	0	1	0	0	6	0	0	0	0	0	0	2	4	0	0	0	0	0	1	0	1.4169	1.41673
343.15	589.3	1	2	0	2	0	0	0	1	0	0	0	0	0	0	0	0	0	1	0	0	6	0	0	0	0	0	0	2	4	0	0	0	0	0	1	0	1.4156	1.41635
348.15	589.3	1	2	0	2	0	0	0	1	0	0	0	0	0	0	0	0	0	1	0	0	6	0	0	0	0	0	0	2	4	0	0	0	0	0	1	0	1.4143	1.41484
288.15	589.3	1	2	0	2	0	0	0	1	0	0	0	0	0	0	0	0	0	1	0	0	6	0	0	0	0	0	0	2	0	0	3	0	0	0	1	1	1.4365	1.43096
293.15	589.3	1	2	0	2	0	0	0	1	0	0	0	0	0	0	0	0	0	1	0	0	6	0	0	0	0	0	0	2	0	0	3	0	0	0	1	1	1.4346	1.43085
298.1	589.3	1	2	0	2	0	0	0	1	0	0	0	0	0	0	0	0	0	1	0	0	6	0	0	0	0	0	0	2	0	0	3	0	0	0	1	1	1.429	1.43053
298.15	589.3	1	2	0	2	0	0	0	1	0	0	0	0	0	0	0	0	0	1	0	0	6	0	0	0	0	0	0	2	0	0	3	0	0	0	1	1	1.4333	1.43083
303.15	589.3	1	2	0	2	0	0	0	1	0	0	0	0	0	0	0	0	0	1	0	0	6	0	0	0	0	0	0	2	0	0	3	0	0	0	1	1	1.4318	1.42938
308.15	589.3	1	2	0	2	0	0	0	1	0	0	0	0	0	0	0	0	0	1	0	0	6	0	0	0	0	0	0	2	0	0	3	0	0	0	1	1	1.4305	1.42729
313.15	589.3	1	2	0	2	0	0	0	1	0	0	0	0	0	0	0	0	0	1	0	0	6	0	0	0	0	0	0	2	0	0	3	0	0	0	1	1	1.4292	1.427
318.15	589.3	1	2	0	2	0	0	0	1	0	0	0	0	0	0	0	0	0	1	0	0	6	0	0	0	0	0	0	2	0	0	3	0	0	0	1	1	1.4276	1.42405
323.15	589.3	1	2	0	2	0	0	0	1	0	0	0	0	0	0	0	0	0	1	0	0	6	0	0	0	0	0	0	2	0	0	3	0	0	0	1	1	1.4261	1.42375
328.15	589.3	1	2	0	2	0	0	0	1	0	0	0	0	0	0	0	0	0	1	0	0	6	0	0	0	0	0	0	2	0	0	3	0	0	0	1	1	1.4248	1.42217
333.15	589.3	1	2	0	2	0	0	0	1	0	0	0	0	0	0	0	0	0	1	0	0	6	0	0	0	0	0	0	2	0	0	3	0	0	0	1	1	1.4235	1.42178
338.15	589.3	1	2	0	2	0	0	0	1	0	0	0	0	0	0	0	0	0	1	0	0	6	0	0	0	0	0	0	2	0	0	3	0	0	0	1	1	1.4222	1.42069
343.15	589.3	1	2	0	2	0	0	0	1	0	0	0	0	0	0	0	0	0	1	0	0	6	0	0	0	0	0	0	2	0	0	3	0	0	0	1	1	1.4207	1.41993
348.15	589.3	1	2	0	2	0	0	0	1	0	0	0	0	0	0	0	0	0	1	0	0	6	0	0	0	0	0	0	2	0	0	3	0	0	0	1	1	1.4192	1.41893
283.15	589.3	1	2	0	4	0	0	0	1	1	0	0	0	0	0	0	0	0	0	0	0	9	0	0	0	0	0	0	1	0	0	3	0	0	0	1	1	1.4004	1.4006
288.15	589.3	1	2	0	4	0	0	0	1	1	0	0	0	0	0	0	0	0	0	0	0	9	0	0	0	0	0	0	1	0	0	3	0	0	0	1	1	1.39909	1.3999
293.15	589.3	1	2	0	4	0	0	0	1	1	0	0	0	0	0	0	0	0	0	0	0	9	0	0	0	0	0	0	1	0	0	3	0	0	0	1	1	1.39776	1.39934
298.15	589.3	1	2	0	4	0	0	0	1	1	0	0	0	0	0	0	0	0	0	0	0	9	0	0	0	0	0	0	1	0	0	3	0	0	0	1	1	1.39644	1.40181
303.15	589.3	1	2	0	4	0	0	0	1	1	0	0	0	0	0	0	0	0	0	0	0	9	0	0	0	0	0	0	1	0	0	3	0	0	0	1	1	1.39512	1.39817
308.15	589.3	1	2	0	4	0	0	0	1	1	0	0	0	0	0	0	0	0	0	0	0	9	0	0	0	0	0	0	1	0	0	3	0	0	0	1	1	1.39381	1.39579
313.15	589.3	1	2	0	4	0	0	0	1	1	0	0	0	0	0	0	0	0	0	0	0	9	0	0	0	0	0	0	1	0	0	3	0	0	0	1	1	1.39249	1.39428
318.15	589.3	1	2	0	4	0	0	0	1	1	0	0	0	0	0	0	0	0	0	0	0	9	0	0	0	0	0	0	1	0	0	3	0	0	0	1	1	1.39118	1.39086
323.15	589.3	1	2	0	4	0	0	0	1	1	0	0	0	0	0	0	0	0	0	0	0	9	0	0	0	0	0	0	1	0	0	3	0	0	0	1	1	1.38989	1.38915
328.15	589.3	1	2	0	4	0	0	0	1	1	0	0	0	0	0	0	0	0	0	0	0	9	0	0	0	0	0	0	1	0	0	3	0	0	0	1	1	1.38858	1.38768
333.15	589.3	1	2	0	4	0	0	0	1	1	0	0	0	0	0	0	0	0	0	0	0	9	0	0	0	0	0	0	1	0	0	3	0	0	0	1	1	1.38727	1.38742
338.15	589.3	1	2	0	4	0	0	0	1	1	0	0	0	0	0	0	0	0	0	0	0	9	0	0	0	0	0	0	1	0	0	3	0	0	0	1	1	1.386	1.38665
343.15	589.3	1	2	0	4	0	0	0	1	1	0	0	0	0	0	0	0	0	0	0	0	9	0	0	0	0	0	0	1	0	0	3	0	0	0	1	1	1.38471	1.38416
348.15	589.3	1	2	0	4	0	0	0	1	1	0	0	0	0	0	0	0	0	0	0	0	9	0	0	0	0	0	0	1	0	0	3	0	0	0	1	1	1.38343	1.38314
353.15	589.3	1	2	0	4	0	0	0	1	1	0	0	0	0	0	0	0	0	0	0	0	9	0	0	0	0	0	0	1	0	0	3	0	0	0	1	1	1.38216	1.38325
283.15	589.3	1	2	0	4	0	0	0	1	0	0	0	1	0	0	0	0	0	0	0	0	9	0	0	0	0	0	0	0	0	0	3	0	0	0	1	1	1.41083	1.41057
288.15	589.3	1	2	0	4	0	0	0	1	0	0	0	1	0	0	0	0	0	0	0	0	9	0	0	0	0	0	0	0	0	0	3	0	0	0	1	1	1.40948	1.40936
293.15	589.3	1	2	0	4	0	0	0	1	0	0	0	1	0	0	0	0	0	0	0	0	9	0	0	0	0	0	0	0	0	0	3	0	0	0	1	1	1.40814	1.40858
298.15	589.3	1	2	0	4	0	0	0	1	0	0	0	1	0	0	0	0	0	0	0	0	9	0	0	0	0	0	0	0	0	0	3	0	0	0	1	1	1.40683	1.40981
303.15	589.3	1	2	0	4	0	0	0	1	0	0	0	1	0	0	0	0	0	0	0	0	9	0	0	0	0	0	0	0	0	0	3	0	0	0	1	1	1.40548	1.40585
308.15	589.3	1	2	0	4	0	0	0	1	0	0	0	1	0	0	0	0	0	0	0	0	9	0	0	0	0	0	0	0	0	0	3	0	0	0	1	1	1.40417	1.40512
313.15	589.3	1	2	0	4	0	0	0	1	0	0	0	1	0	0	0	0	0	0	0	0	9	0	0	0	0	0	0	0	0	0	3	0	0	0	1	1	1.40284	1.40408
318.15	589.3	1	2	0	4	0	0	0	1	0	0	0	1	0	0	0	0	0	0	0	0	9	0	0	0	0	0	0	0	0	0	3	0	0	0	1	1	1.40152	1.40035
323.15	589.3	1	2	0	4	0	0	0	1	0	0	0	1	0	0	0	0	0	0	0	0	9	0	0	0	0	0	0	0	0	0	3	0	0	0	1	1	1.4002	1.39846
328.15	589.3	1	2	0	4	0	0	0	1	0	0	0	1	0	0	0	0	0	0	0	0	9	0	0	0	0	0	0	0	0	0	3	0	0	0	1	1	1.39885	1.39738
333.15	589.3	1	2	0	4	0	0	0	1	0	0	0	1	0	0	0	0	0	0	0	0	9	0	0	0	0	0	0	0	0	0	3	0	0	0	1	1	1.39752	1.39652
338.15	589.3	1	2	0	4	0	0	0	1	0	0	0	1	0	0	0	0	0	0	0	0	9	0	0	0	0	0	0	0	0	0	3	0	0	0	1	1	1.39619	1.39652
343.15	589.3	1	2	0	4	0	0	0	1	0	0	0	1	0	0	0	0	0	0	0	0	9	0	0	0	0	0	0	0	0	0	3	0	0	0	1	1	1.39487	1.39354
348.15	589.3	1	2	0	4	0	0	0	1	0	0	0	1	0	0	0	0	0	0	0	0	9	0	0	0	0	0	0	0	0	0	3	0	0	0	1	1	1.39355	1.3929
353.15	589.3	1	2	0	4	0	0	0	1	0	0	0	1	0	0	0	0	0	0	0	0	9	0	0	0	0	0	0	0	0	0	3	0	0	0	1	1	1.39221	1.39258
283.15	589.3	2	2	0	2	0	0	0	0	1	0	0	0	0	0	0	0	0	1	0	0	6	0	0	0	0	0	0	2	4	0	0	0	0	0	1	0	1.4254	1.42443
293.15	589.3	2	2	0	2	0	0	0	0	1	0	0	0	0	0	0	0	0	1	0	0	6	0	0	0	0	0	0	2	4	0	0	0	0	0	1	0	1.423	1.42357
298.15	589.3	2	2	0	2	0	0	0	0	1	0	0	0	0	0	0	0	0	1	0	0	6	0	0	0	0	0	0	2	4	0	0	0	0	0	1	0	1.4219	1.42222
303.15	589.3	2	2	0	2	0	0	0	0	1	0	0	0	0	0	0	0	0	1	0	0	6	0	0	0	0	0	0	2	4	0	0	0	0	0	1	0	1.4203	1.42046
313.15	589.3	2	2	0	2	0	0	0	0	1	0	0	0	0	0	0	0	0	1	0	0	6	0	0	0	0	0	0	2	4	0	0	0	0	0	1	0	1.418	1.41783
323.15	589.3	2	2	0	2	0	0	0	0	1	0	0	0	0	0	0	0	0	1	0	0	6	0	0	0	0	0	0	2	4	0	0	0	0	0	1	0	1.4152	1.41468
333.15	589.3	2	2	0	2	0	0	0	0	1	0	0	0	0	0	0	0	0	1	0	0	6	0	0	0	0	0	0	2	4	0	0	0	0	0	1	0	1.4127	1.41253
343.15	589.3	2	2	0	2	0	0	0	0	1	0	0	0	0	0	0	0	0	1	0	0	6	0	0	0	0	0	0	2	4	0	0	0	0	0	1	0	1.4102	1.40928
353.15	589.3	2	2	0	2	0	0	0	0	1	0	0	0	0	0	0	0	0	1	0	0	6	0	0	0	0	0	0	2	4	0	0	0	0	0	1	0	1.4077	1.40656
283.15	589.3	2	2	0	2	0	0	0	0	1	0	0	0	0	0	0	0	0	1	0	0	6	0	0	0	0	0	0	2	0	0	3	0	0	0	1	1	1.4311	1.42898
293.15	589.3	2	2	0	2	0	0	0	0	1	0	0	0	0	0	0	0	0	1	0	0	6	0	0	0	0	0	0	2	0	0	3	0	0	0	1	1	1.4286	1.42631
298.15	589.3	2	2	0	2	0	0	0	0	1	0	0	0	0	0	0	0	0	1	0	0	6	0	0	0	0	0	0	2	0	0	3	0	0	0	1	1	1.4273	1.42536
303.15	589.3	2	2	0	2	0	0	0	0	1	0	0	0	0	0	0	0	0	1	0	0	6	0	0	0	0	0	0	2	0	0	3	0	0	0	1	1	1.426	1.42359
313.15	589.3	2	2	0	2	0	0	0	0	1	0	0	0	0	0	0	0	0	1	0	0	6	0	0	0	0	0	0	2	0	0	3	0	0	0	1	1	1.4234	1.42049
323.15	589.3	2	2	0	2	0	0	0	0	1	0	0	0	0	0	0	0	0	1	0	0	6	0	0	0	0	0	0	2	0	0	3	0	0	0	1	1	1.4206	1.41734
333.15	589.3	2	2	0	2	0	0	0	0	1	0	0	0	0	0	0	0	0	1	0	0	6	0	0	0	0	0	0	2	0	0	3	0	0	0	1	1	1.418	1.41539
343.15	589.3	2	2	0	2	0	0	0	0	1	0	0	0	0	0	0	0	0	1	0	0	6	0	0	0	0	0	0	2	0	0	3	0	0	0	1	1	1.4154	1.41288
353.15	589.3	2	2	0	2	0	0	0	0	1	0	0	0	0	0	0	0	0	1	0	0	6	0	0	0	0	0	0	2	0	0	3	0	0	0	1	1	1.4128	1.4113
288.15	589.3	2	2	0	0	0	0	0	0	1	0	0	0	0	0	0	0	0	0	0	0	0	1	0	0	0	0	0	0	0	0	3	0	0	0	1	1	1.5201	1.51506
293.15	589.3	2	2	0	0	0	0	0	0	1	0	0	0	0	0	0	0	0	0	0	0	0	1	0	0	0	0	0	0	0	0	3	0	0	0	1	1	1.5185	1.51445
298.15	589.3	2	2	0	0	0	0	0	0	1	0	0	0	0	0	0	0	0	0	0	0	0	1	0	0	0	0	0	0	0	0	3	0	0	0	1	1	1.516	1.51326
303.15	589.3	2	2	0	0	0	0	0	0	1	0	0	0	0	0	0	0	0	0	0	0	0	1	0	0	0	0	0	0	0	0	3	0	0	0	1	1	1.5142	1.51281
308.15	589.3	2	2	0	0	0	0	0	0	1	0	0	0	0	0	0	0	0	0	0	0	0	1	0	0	0	0	0	0	0	0	3	0	0	0	1	1	1.5121	1.51153
313.15	589.3	2	2	0	0	0	0	0	0	1	0	0	0	0	0	0	0	0	0	0	0	0	1	0	0	0	0	0	0	0	0	3	0	0	0	1	1	1.5103	1.50904
318.15	589.3	2	2	0	0	0	0	0	0	1	0	0	0	0	0	0	0	0	0	0	0	0	1	0	0	0	0	0	0	0	0	3	0	0	0	1	1	1.5083	1.50725
323.15	589.3	2	2	0	0	0	0	0	0	1	0	0	0	0	0	0	0	0	0	0	0	0	1	0	0	0	0	0	0	0	0	3	0	0	0	1	1	1.5069	1.5052
328.15	589.3	2	2	0	0	0	0	0	0	1	0	0	0	0	0	0	0	0	0	0	0	0	1	0	0	0	0	0	0	0	0	3	0	0	0	1	1	1.5046	1.50299
283.15	589.3	1	2	0	2	0	0	0	0	1	0	0	0	0	0	0	0	0	1	0	0	6	0	0	0	0	0	0	2	0	0	5	0	0	0	0	1	1.4475	1.44619
293.15	589.3	1	2	0	2	0	0	0	0	1	0	0	0	0	0	0	0	0	1	0	0	6	0	0	0	0	0	0	2	0	0	5	0	0	0	0	1	1.445	1.44399
298.15	589.3	1	2	0	2	0	0	0	0	1	0	0	0	0	0	0	0	0	1	0	0	6	0	0	0	0	0	0	2	0	0	5	0	0	0	0	1	1.4436	1.44314
303.15	589.3	1	2	0	2	0	0	0	0	1	0	0	0	0	0	0	0	0	1	0	0	6	0	0	0	0	0	0	2	0	0	5	0	0	0	0	1	1.4421	1.44025
313.15	589.3	1	2	0	2	0	0	0	0	1	0	0	0	0	0	0	0	0	1	0	0	6	0	0	0	0	0	0	2	0	0	5	0	0	0	0	1	1.4394	1.43771
323.15	589.3	1	2	0	2	0	0	0	0	1	0	0	0	0	0	0	0	0	1	0	0	6	0	0	0	0	0	0	2	0	0	5	0	0	0	0	1	1.4366	1.43358
333.15	589.3	1	2	0	2	0	0	0	0	1	0	0	0	0	0	0	0	0	1	0	0	6	0	0	0	0	0	0	2	0	0	5	0	0	0	0	1	1.434	1.43262
343.15	589.3	1	2	0	2	0	0	0	0	1	0	0	0	0	0	0	0	0	1	0	0	6	0	0	0	0	0	0	2	0	0	5	0	0	0	0	1	1.4314	1.42985
353.15	589.3	1	2	0	2	0	0	0	0	1	0	0	0	0	0	0	0	0	1	0	0	6	0	0	0	0	0	0	2	0	0	5	0	0	0	0	1	1.4287	1.42802
283.15	589.3	1	4	0	2	0	0	0	0	1	0	0	0	0	0	0	0	0	1	0	0	6	0	0	0	0	0	0	2	0	0	5	0	0	0	0	1	1.4458	1.44679
293.15	589.3	1	4	0	2	0	0	0	0	1	0	0	0	0	0	0	0	0	1	0	0	6	0	0	0	0	0	0	2	0	0	5	0	0	0	0	1	1.4433	1.44484
298.15	589.3	1	4	0	2	0	0	0	0	1	0	0	0	0	0	0	0	0	1	0	0	6	0	0	0	0	0	0	2	0	0	5	0	0	0	0	1	1.4417	1.44402
303.15	589.3	1	4	0	2	0	0	0	0	1	0	0	0	0	0	0	0	0	1	0	0	6	0	0	0	0	0	0	2	0	0	5	0	0	0	0	1	1.4404	1.4417
313.15	589.3	1	4	0	2	0	0	0	0	1	0	0	0	0	0	0	0	0	1	0	0	6	0	0	0	0	0	0	2	0	0	5	0	0	0	0	1	1.4375	1.43904
323.15	589.3	1	4	0	2	0	0	0	0	1	0	0	0	0	0	0	0	0	1	0	0	6	0	0	0	0	0	0	2	0	0	5	0	0	0	0	1	1.435	1.43491
333.15	589.3	1	4	0	2	0	0	0	0	1	0	0	0	0	0	0	0	0	1	0	0	6	0	0	0	0	0	0	2	0	0	5	0	0	0	0	1	1.432	1.4337
343.15	589.3	1	4	0	2	0	0	0	0	1	0	0	0	0	0	0	0	0	1	0	0	6	0	0	0	0	0	0	2	0	0	5	0	0	0	0	1	1.4294	1.42991
353.15	589.3	1	4	0	2	0	0	0	0	1	0	0	0	0	0	0	0	0	1	0	0	6	0	0	0	0	0	0	2	0	0	5	0	0	0	0	1	1.4267	1.42753
298.1	589.3	1	3	0	0	0	0	0	0	0	0	0	0	0	0	0	0	0	1	3	0	0	0	0	0	0	0	0	0	0	0	3	0	0	0	1	1	1.5258	1.51977
293	589.3	2	6	0	0	0	0	0	0	1	1	0	0	0	0	0	0	0	1	2	0	0	0	0	0	0	0	0	0	0	0	3	0	0	0	1	1	1.514	1.51453
303	589.3	2	6	0	0	0	0	0	0	1	1	0	0	0	0	0	0	0	1	2	0	0	0	0	0	0	0	0	0	0	0	3	0	0	0	1	1	1.51	1.5091
313	589.3	2	6	0	0	0	0	0	0	1	1	0	0	0	0	0	0	0	1	2	0	0	0	0	0	0	0	0	0	0	0	3	0	0	0	1	1	1.507	1.50515
323	589.3	2	6	0	0	0	0	0	0	1	1	0	0	0	0	0	0	0	1	2	0	0	0	0	0	0	0	0	0	0	0	3	0	0	0	1	1	1.503	1.50346
333	589.3	2	6	0	0	0	0	0	0	1	1	0	0	0	0	0	0	0	1	2	0	0	0	0	0	0	0	0	0	0	0	3	0	0	0	1	1	1.5	1.49825
293	589.3	2	4	0	0	0	0	0	0	1	1	0	0	0	0	0	0	0	1	2	0	0	0	0	0	0	0	0	0	0	0	3	0	0	0	1	1	1.522	1.52015
303	589.3	2	4	0	0	0	0	0	0	1	1	0	0	0	0	0	0	0	1	2	0	0	0	0	0	0	0	0	0	0	0	3	0	0	0	1	1	1.518	1.51448
313	589.3	2	4	0	0	0	0	0	0	1	1	0	0	0	0	0	0	0	1	2	0	0	0	0	0	0	0	0	0	0	0	3	0	0	0	1	1	1.513	1.51085
323	589.3	2	4	0	0	0	0	0	0	1	1	0	0	0	0	0	0	0	1	2	0	0	0	0	0	0	0	0	0	0	0	3	0	0	0	1	1	1.507	1.50846
333	589.3	2	4	0	0	0	0	0	0	1	1	0	0	0	0	0	0	0	1	2	0	0	0	0	0	0	0	0	0	0	0	3	0	0	0	1	1	1.504	1.50279
283.15	589.3	2	3	0	2	0	0	0	0	1	0	0	0	0	0	0	0	0	1	0	0	6	0	0	0	0	0	0	2	4	0	0	0	0	0	1	0	1.429	1.42661
293.15	589.3	2	3	0	2	0	0	0	0	1	0	0	0	0	0	0	0	0	1	0	0	6	0	0	0	0	0	0	2	4	0	0	0	0	0	1	0	1.4265	1.42535
298.15	589.3	2	3	0	2	0	0	0	0	1	0	0	0	0	0	0	0	0	1	0	0	6	0	0	0	0	0	0	2	4	0	0	0	0	0	1	0	1.4253	1.42417
303.15	589.3	2	3	0	2	0	0	0	0	1	0	0	0	0	0	0	0	0	1	0	0	6	0	0	0	0	0	0	2	4	0	0	0	0	0	1	0	1.424	1.42241
313.15	589.3	2	3	0	2	0	0	0	0	1	0	0	0	0	0	0	0	0	1	0	0	6	0	0	0	0	0	0	2	4	0	0	0	0	0	1	0	1.4211	1.42011
323.15	589.3	2	3	0	2	0	0	0	0	1	0	0	0	0	0	0	0	0	1	0	0	6	0	0	0	0	0	0	2	4	0	0	0	0	0	1	0	1.4191	1.41693
333.15	589.3	2	3	0	2	0	0	0	0	1	0	0	0	0	0	0	0	0	1	0	0	6	0	0	0	0	0	0	2	4	0	0	0	0	0	1	0	1.4165	1.4147
343.15	589.3	2	3	0	2	0	0	0	0	1	0	0	0	0	0	0	0	0	1	0	0	6	0	0	0	0	0	0	2	4	0	0	0	0	0	1	0	1.4138	1.41148
353.15	589.3	2	3	0	2	0	0	0	0	1	0	0	0	0	0	0	0	0	1	0	0	6	0	0	0	0	0	0	2	4	0	0	0	0	0	1	0	1.4113	1.40866
283.15	589.3	1	3	0	2	0	0	0	0	1	0	0	0	0	0	0	0	0	1	0	0	6	0	0	0	0	0	0	2	0	0	5	0	0	0	0	1	1.448	1.44661
293.15	589.3	1	3	0	2	0	0	0	0	1	0	0	0	0	0	0	0	0	1	0	0	6	0	0	0	0	0	0	2	0	0	5	0	0	0	0	1	1.4459	1.44446
298.15	589.3	1	3	0	2	0	0	0	0	1	0	0	0	0	0	0	0	0	1	0	0	6	0	0	0	0	0	0	2	0	0	5	0	0	0	0	1	1.4446	1.44364
303.15	589.3	1	3	0	2	0	0	0	0	1	0	0	0	0	0	0	0	0	1	0	0	6	0	0	0	0	0	0	2	0	0	5	0	0	0	0	1	1.4433	1.44075
313.15	589.3	1	3	0	2	0	0	0	0	1	0	0	0	0	0	0	0	0	1	0	0	6	0	0	0	0	0	0	2	0	0	5	0	0	0	0	1	1.4406	1.43825
323.15	589.3	1	3	0	2	0	0	0	0	1	0	0	0	0	0	0	0	0	1	0	0	6	0	0	0	0	0	0	2	0	0	5	0	0	0	0	1	1.438	1.43412
333.15	589.3	1	3	0	2	0	0	0	0	1	0	0	0	0	0	0	0	0	1	0	0	6	0	0	0	0	0	0	2	0	0	5	0	0	0	0	1	1.4353	1.43313
343.15	589.3	1	3	0	2	0	0	0	0	1	0	0	0	0	0	0	0	0	1	0	0	6	0	0	0	0	0	0	2	0	0	5	0	0	0	0	1	1.4326	1.43003
353.15	589.3	1	3	0	2	0	0	0	0	1	0	0	0	0	0	0	0	0	1	0	0	6	0	0	0	0	0	0	2	0	0	5	0	0	0	0	1	1.4301	1.42833
298	589.3	4	0	0	0	0	0	0	0	1	0	0	0	0	0	0	0	0	0	0	0	0	1	0	0	0	0	0	1	0	0	5	4	0	0	1	1	1.546	1.54499
308	589.3	4	0	0	0	0	0	0	0	1	0	0	0	0	0	0	0	0	0	0	0	0	1	0	0	0	0	0	1	0	0	5	4	0	0	1	1	1.543	1.54176
313	589.3	4	0	0	0	0	0	0	0	1	0	0	0	0	0	0	0	0	0	0	0	0	1	0	0	0	0	0	1	0	0	5	4	0	0	1	1	1.5414	1.53961
333	589.3	4	0	0	0	0	0	0	0	1	0	0	0	0	0	0	0	0	0	0	0	0	1	0	0	0	0	0	1	0	0	5	4	0	0	1	1	1.5354	1.52924
298	589.3	5	0	0	0	0	0	0	0	1	0	0	0	0	0	0	0	0	0	0	0	0	0	0	0	0	0	0	1	0	0	5	4	0	0	1	1	1.5339	1.53513
308	589.3	5	0	0	0	0	0	0	0	1	0	0	0	0	0	0	0	0	0	0	0	0	0	0	0	0	0	0	1	0	0	5	4	0	0	1	1	1.5305	1.53225
313	589.3	5	0	0	0	0	0	0	0	1	0	0	0	0	0	0	0	0	0	0	0	0	0	0	0	0	0	0	1	0	0	5	4	0	0	1	1	1.5288	1.53093
333	589.3	5	0	0	0	0	0	0	0	1	0	0	0	0	0	0	0	0	0	0	0	0	0	0	0	0	0	0	1	0	0	5	4	0	0	1	1	1.5237	1.52205
293.15	589.3	0	6	0	0	0	0	0	1	0	0	0	0	0	0	0	0	0	0	0	0	0	1	0	0	0	0	0	0	0	0	3	0	0	1	0	1	1.5093	1.50806
298.15	589.3	0	6	0	0	0	0	0	1	0	0	0	0	0	0	0	0	0	0	0	0	0	1	0	0	0	0	0	0	0	0	3	0	0	1	0	1	1.508	1.50656
303.15	589.3	0	6	0	0	0	0	0	1	0	0	0	0	0	0	0	0	0	0	0	0	0	1	0	0	0	0	0	0	0	0	3	0	0	1	0	1	1.5067	1.50451
308.15	589.3	0	6	0	0	0	0	0	1	0	0	0	0	0	0	0	0	0	0	0	0	0	1	0	0	0	0	0	0	0	0	3	0	0	1	0	1	1.5054	1.50485
313.15	589.3	0	6	0	0	0	0	0	1	0	0	0	0	0	0	0	0	0	0	0	0	0	1	0	0	0	0	0	0	0	0	3	0	0	1	0	1	1.5041	1.50548
318.15	589.3	0	6	0	0	0	0	0	1	0	0	0	0	0	0	0	0	0	0	0	0	0	1	0	0	0	0	0	0	0	0	3	0	0	1	0	1	1.5028	1.50545
323.15	589.3	0	6	0	0	0	0	0	1	0	0	0	0	0	0	0	0	0	0	0	0	0	1	0	0	0	0	0	0	0	0	3	0	0	1	0	1	1.5015	1.50007
328.15	589.3	0	6	0	0	0	0	0	1	0	0	0	0	0	0	0	0	0	0	0	0	0	1	0	0	0	0	0	0	0	0	3	0	0	1	0	1	1.5002	1.49611
333.15	589.3	0	6	0	0	0	0	0	1	0	0	0	0	0	0	0	0	0	0	0	0	0	1	0	0	0	0	0	0	0	0	3	0	0	1	0	1	1.4989	1.49641
283.15	589.3	2	2	0	2	0	0	0	0	1	0	0	0	0	0	0	0	0	1	0	0	6	0	0	0	0	0	0	2	4	0	0	0	0	0	1	0	1.421	1.42443
293.15	589.3	2	2	0	2	0	0	0	0	1	0	0	0	0	0	0	0	0	1	0	0	6	0	0	0	0	0	0	2	4	0	0	0	0	0	1	0	1.4183	1.42357
298.15	589.3	2	2	0	2	0	0	0	0	1	0	0	0	0	0	0	0	0	1	0	0	6	0	0	0	0	0	0	2	4	0	0	0	0	0	1	0	1.417	1.42222
303.15	589.3	2	2	0	2	0	0	0	0	1	0	0	0	0	0	0	0	0	1	0	0	6	0	0	0	0	0	0	2	4	0	0	0	0	0	1	0	1.416	1.42046
313.15	589.3	2	2	0	2	0	0	0	0	1	0	0	0	0	0	0	0	0	1	0	0	6	0	0	0	0	0	0	2	4	0	0	0	0	0	1	0	1.4132	1.41783
323.15	589.3	2	2	0	2	0	0	0	0	1	0	0	0	0	0	0	0	0	1	0	0	6	0	0	0	0	0	0	2	4	0	0	0	0	0	1	0	1.4106	1.41468
333.15	589.3	2	2	0	2	0	0	0	0	1	0	0	0	0	0	0	0	0	1	0	0	6	0	0	0	0	0	0	2	4	0	0	0	0	0	1	0	1.4081	1.41253
343.15	589.3	2	2	0	2	0	0	0	0	1	0	0	0	0	0	0	0	0	1	0	0	6	0	0	0	0	0	0	2	4	0	0	0	0	0	1	0	1.4055	1.40928
353.15	589.3	2	2	0	2	0	0	0	0	1	0	0	0	0	0	0	0	0	1	0	0	6	0	0	0	0	0	0	2	4	0	0	0	0	0	1	0	1.4027	1.40656
283.15	589.3	1	2	0	2	0	0	0	0	1	0	0	0	0	0	0	0	0	1	0	0	6	0	0	0	0	0	0	2	0	0	5	0	0	0	0	1	1.445	1.44619
293.15	589.3	1	2	0	2	0	0	0	0	1	0	0	0	0	0	0	0	0	1	0	0	6	0	0	0	0	0	0	2	0	0	5	0	0	0	0	1	1.4424	1.44399
298.15	589.3	1	2	0	2	0	0	0	0	1	0	0	0	0	0	0	0	0	1	0	0	6	0	0	0	0	0	0	2	0	0	5	0	0	0	0	1	1.441	1.44314
303.15	589.3	1	2	0	2	0	0	0	0	1	0	0	0	0	0	0	0	0	1	0	0	6	0	0	0	0	0	0	2	0	0	5	0	0	0	0	1	1.4396	1.44025
313.15	589.3	1	2	0	2	0	0	0	0	1	0	0	0	0	0	0	0	0	1	0	0	6	0	0	0	0	0	0	2	0	0	5	0	0	0	0	1	1.4365	1.43771
323.15	589.3	1	2	0	2	0	0	0	0	1	0	0	0	0	0	0	0	0	1	0	0	6	0	0	0	0	0	0	2	0	0	5	0	0	0	0	1	1.4343	1.43358
333.15	589.3	1	2	0	2	0	0	0	0	1	0	0	0	0	0	0	0	0	1	0	0	6	0	0	0	0	0	0	2	0	0	5	0	0	0	0	1	1.4317	1.43262
343.15	589.3	1	2	0	2	0	0	0	0	1	0	0	0	0	0	0	0	0	1	0	0	6	0	0	0	0	0	0	2	0	0	5	0	0	0	0	1	1.429	1.42985
353.15	589.3	1	2	0	2	0	0	0	0	1	0	0	0	0	0	0	0	0	1	0	0	6	0	0	0	0	0	0	2	0	0	5	0	0	0	0	1	1.4262	1.42802
283.15	589.3	2	1	0	2	0	0	0	0	1	0	0	0	0	0	0	0	0	1	0	0	6	0	0	0	0	0	0	2	0	0	3	0	0	0	1	1	1.4299	1.42846
293.15	589.3	2	1	0	2	0	0	0	0	1	0	0	0	0	0	0	0	0	1	0	0	6	0	0	0	0	0	0	2	0	0	3	0	0	0	1	1	1.4271	1.42587
298.15	589.3	2	1	0	2	0	0	0	0	1	0	0	0	0	0	0	0	0	1	0	0	6	0	0	0	0	0	0	2	0	0	3	0	0	0	1	1	1.4259	1.42473
303.15	589.3	2	1	0	2	0	0	0	0	1	0	0	0	0	0	0	0	0	1	0	0	6	0	0	0	0	0	0	2	0	0	3	0	0	0	1	1	1.4245	1.42296
313.15	589.3	2	1	0	2	0	0	0	0	1	0	0	0	0	0	0	0	0	1	0	0	6	0	0	0	0	0	0	2	0	0	3	0	0	0	1	1	1.422	1.41996
323.15	589.3	2	1	0	2	0	0	0	0	1	0	0	0	0	0	0	0	0	1	0	0	6	0	0	0	0	0	0	2	0	0	3	0	0	0	1	1	1.4193	1.41687
333.15	589.3	2	1	0	2	0	0	0	0	1	0	0	0	0	0	0	0	0	1	0	0	6	0	0	0	0	0	0	2	0	0	3	0	0	0	1	1	1.4167	1.4151
343.15	589.3	2	1	0	2	0	0	0	0	1	0	0	0	0	0	0	0	0	1	0	0	6	0	0	0	0	0	0	2	0	0	3	0	0	0	1	1	1.414	1.4124
353.15	589.3	2	1	0	2	0	0	0	0	1	0	0	0	0	0	0	0	0	1	0	0	6	0	0	0	0	0	0	2	0	0	3	0	0	0	1	1	1.4114	1.40975
283.15	589.3	1	1	0	2	0	0	0	0	1	0	0	0	0	0	0	0	0	1	0	0	6	0	0	0	0	0	0	2	0	0	5	0	0	0	0	1	1.4454	1.44491
293.15	589.3	1	1	0	2	0	0	0	0	1	0	0	0	0	0	0	0	0	1	0	0	6	0	0	0	0	0	0	2	0	0	5	0	0	0	0	1	1.4434	1.44283
298.15	589.3	1	1	0	2	0	0	0	0	1	0	0	0	0	0	0	0	0	1	0	0	6	0	0	0	0	0	0	2	0	0	5	0	0	0	0	1	1.4419	1.44191
303.15	589.3	1	1	0	2	0	0	0	0	1	0	0	0	0	0	0	0	0	1	0	0	6	0	0	0	0	0	0	2	0	0	5	0	0	0	0	1	1.4405	1.43926
313.15	589.3	1	1	0	2	0	0	0	0	1	0	0	0	0	0	0	0	0	1	0	0	6	0	0	0	0	0	0	2	0	0	5	0	0	0	0	1	1.4379	1.43666
323.15	589.3	1	1	0	2	0	0	0	0	1	0	0	0	0	0	0	0	0	1	0	0	6	0	0	0	0	0	0	2	0	0	5	0	0	0	0	1	1.4354	1.43259
333.15	589.3	1	1	0	2	0	0	0	0	1	0	0	0	0	0	0	0	0	1	0	0	6	0	0	0	0	0	0	2	0	0	5	0	0	0	0	1	1.4326	1.43195
343.15	589.3	1	1	0	2	0	0	0	0	1	0	0	0	0	0	0	0	0	1	0	0	6	0	0	0	0	0	0	2	0	0	5	0	0	0	0	1	1.43	1.429
353.15	589.3	1	1	0	2	0	0	0	0	1	0	0	0	0	0	0	0	0	1	0	0	6	0	0	0	0	0	0	2	0	0	5	0	0	0	0	1	1.4274	1.42642
288.15	589.3	3	3	0	0	0	0	0	0	2	0	0	0	0	0	0	0	0	0	0	0	0	0	0	0	0	0	0	1	0	0	4	1	0	0	0	1	1.51631	1.51579
288.15	589.3	3	3	0	0	0	0	0	0	2	0	0	0	0	0	0	0	0	0	0	0	0	0	0	0	0	0	0	1	0	0	4	1	0	0	0	1	1.51631	1.51579
293.15	589.3	3	3	0	0	0	0	0	0	2	0	0	0	0	0	0	0	0	0	0	0	0	0	0	0	0	0	0	1	0	0	4	1	0	0	0	1	1.5146	1.51473
298.15	589.3	3	3	0	0	0	0	0	0	2	0	0	0	0	0	0	0	0	0	0	0	0	0	0	0	0	0	0	1	0	0	4	1	0	0	0	1	1.51328	1.51259
298.15	589.3	3	3	0	0	0	0	0	0	2	0	0	0	0	0	0	0	0	0	0	0	0	0	0	0	0	0	0	1	0	0	4	1	0	0	0	1	1.5135	1.51259
298.15	589.3	3	3	0	0	0	0	0	0	2	0	0	0	0	0	0	0	0	0	0	0	0	0	0	0	0	0	0	1	0	0	4	1	0	0	0	1	1.5135	1.51259
303.15	589.3	3	3	0	0	0	0	0	0	2	0	0	0	0	0	0	0	0	0	0	0	0	0	0	0	0	0	0	1	0	0	4	1	0	0	0	1	1.51192	1.51134
308.15	589.3	3	3	0	0	0	0	0	0	2	0	0	0	0	0	0	0	0	0	0	0	0	0	0	0	0	0	0	1	0	0	4	1	0	0	0	1	1.51057	1.5101
308.15	589.3	3	3	0	0	0	0	0	0	2	0	0	0	0	0	0	0	0	0	0	0	0	0	0	0	0	0	0	1	0	0	4	1	0	0	0	1	1.51067	1.5101
308.15	589.3	3	3	0	0	0	0	0	0	2	0	0	0	0	0	0	0	0	0	0	0	0	0	0	0	0	0	0	1	0	0	4	1	0	0	0	1	1.51067	1.5101
313.15	589.3	3	3	0	0	0	0	0	0	2	0	0	0	0	0	0	0	0	0	0	0	0	0	0	0	0	0	0	1	0	0	4	1	0	0	0	1	1.5092	1.50779
318.15	589.3	3	3	0	0	0	0	0	0	2	0	0	0	0	0	0	0	0	0	0	0	0	0	0	0	0	0	0	1	0	0	4	1	0	0	0	1	1.50788	1.50768
323.15	589.3	3	3	0	0	0	0	0	0	2	0	0	0	0	0	0	0	0	0	0	0	0	0	0	0	0	0	0	1	0	0	4	1	0	0	0	1	1.50648	1.50366
328.15	589.3	3	3	0	0	0	0	0	0	2	0	0	0	0	0	0	0	0	0	0	0	0	0	0	0	0	0	0	1	0	0	4	1	0	0	0	1	1.50513	1.50242
333.15	589.3	3	3	0	0	0	0	0	0	2	0	0	0	0	0	0	0	0	0	0	0	0	0	0	0	0	0	0	1	0	0	4	1	0	0	0	1	1.50376	1.50059
338.15	589.3	3	3	0	0	0	0	0	0	2	0	0	0	0	0	0	0	0	0	0	0	0	0	0	0	0	0	0	1	0	0	4	1	0	0	0	1	1.50239	1.49948
343.15	589.3	3	3	0	0	0	0	0	0	2	0	0	0	0	0	0	0	0	0	0	0	0	0	0	0	0	0	0	1	0	0	4	1	0	0	0	1	1.5009	1.49789
283.15	589.3	2	6	0	2	0	0	0	0	0	0	0	0	0	0	0	0	0	1	0	0	6	0	0	0	0	0	0	2	0	0	3	0	0	0	1	1	1.4376	1.43614
293.15	589.3	2	6	0	2	0	0	0	0	0	0	0	0	0	0	0	0	0	1	0	0	6	0	0	0	0	0	0	2	0	0	3	0	0	0	1	1	1.4347	1.43337
303.15	589.3	2	6	0	2	0	0	0	0	0	0	0	0	0	0	0	0	0	1	0	0	6	0	0	0	0	0	0	2	0	0	3	0	0	0	1	1	1.4324	1.43046
313.15	589.3	2	6	0	2	0	0	0	0	0	0	0	0	0	0	0	0	0	1	0	0	6	0	0	0	0	0	0	2	0	0	3	0	0	0	1	1	1.4298	1.42671
298.15	589.3	3	3	0	0	0	0	0	0	2	0	0	0	0	0	0	0	0	0	0	0	0	0	0	0	0	0	0	1	0	0	3	0	0	0	1	1	1.473	1.47833
298.2	589.3	2	0	0	0	0	0	0	0	0	0	0	0	0	0	0	0	0	0	0	0	4	0	0	0	0	1	0	0	0	0	3	0	0	0	1	1	1.4023	1.41079
308.2	589.3	2	0	0	0	0	0	0	0	0	0	0	0	0	0	0	0	0	0	0	0	4	0	0	0	0	1	0	0	0	0	3	0	0	0	1	1	1.4055	1.40875
318.2	589.3	2	0	0	0	0	0	0	0	0	0	0	0	0	0	0	0	0	0	0	0	4	0	0	0	0	1	0	0	0	0	3	0	0	0	1	1	1.3993	1.40876
328.2	589.3	2	0	0	0	0	0	0	0	0	0	0	0	0	0	0	0	0	0	0	0	4	0	0	0	0	1	0	0	0	0	3	0	0	0	1	1	1.3988	1.40834
338.2	589.3	2	0	0	0	0	0	0	0	0	0	0	0	0	0	0	0	0	0	0	0	4	0	0	0	0	1	0	0	0	0	3	0	0	0	1	1	1.3975	1.40371
283.15	589.3	3	0	0	0	0	0	0	0	2	0	0	0	0	0	0	0	0	0	0	0	0	0	0	0	0	0	0	1	0	0	3	0	0	0	1	1	1.48659	1.48558
288.15	589.3	3	0	0	0	0	0	0	0	2	0	0	0	0	0	0	0	0	0	0	0	0	0	0	0	0	0	0	1	0	0	3	0	0	0	1	1	1.48525	1.48393
293.15	589.3	3	0	0	0	0	0	0	0	2	0	0	0	0	0	0	0	0	0	0	0	0	0	0	0	0	0	0	1	0	0	3	0	0	0	1	1	1.48392	1.48299
298.15	589.3	3	0	0	0	0	0	0	0	2	0	0	0	0	0	0	0	0	0	0	0	0	0	0	0	0	0	0	1	0	0	3	0	0	0	1	1	1.481	1.48056
298.15	589.3	3	0	0	0	0	0	0	0	2	0	0	0	0	0	0	0	0	0	0	0	0	0	0	0	0	0	0	1	0	0	3	0	0	0	1	1	1.4817	1.48056
298.15	589.3	3	0	0	0	0	0	0	0	2	0	0	0	0	0	0	0	0	0	0	0	0	0	0	0	0	0	0	1	0	0	3	0	0	0	1	1	1.4827	1.48056
298.15	589.3	3	0	0	0	0	0	0	0	2	0	0	0	0	0	0	0	0	0	0	0	0	0	0	0	0	0	0	1	0	0	3	0	0	0	1	1	1.48276	1.48056
298.15	589.3	3	0	0	0	0	0	0	0	2	0	0	0	0	0	0	0	0	0	0	0	0	0	0	0	0	0	0	1	0	0	3	0	0	0	1	1	1.48296	1.48056
298	589.3	3	0	0	0	0	0	0	0	2	0	0	0	0	0	0	0	0	0	0	0	0	0	0	0	0	0	0	1	0	0	3	0	0	0	1	1	1.483	1.48211
303.15	589.3	3	0	0	0	0	0	0	0	2	0	0	0	0	0	0	0	0	0	0	0	0	0	0	0	0	0	0	1	0	0	3	0	0	0	1	1	1.4811	1.47891
303.15	589.3	3	0	0	0	0	0	0	0	2	0	0	0	0	0	0	0	0	0	0	0	0	0	0	0	0	0	0	1	0	0	3	0	0	0	1	1	1.48129	1.47891
303	589.3	3	0	0	0	0	0	0	0	2	0	0	0	0	0	0	0	0	0	0	0	0	0	0	0	0	0	0	1	0	0	3	0	0	0	1	1	1.481	1.47891
308.15	589.3	3	0	0	0	0	0	0	0	2	0	0	0	0	0	0	0	0	0	0	0	0	0	0	0	0	0	0	1	0	0	3	0	0	0	1	1	1.4782	1.4779
308.15	589.3	3	0	0	0	0	0	0	0	2	0	0	0	0	0	0	0	0	0	0	0	0	0	0	0	0	0	0	1	0	0	3	0	0	0	1	1	1.47999	1.4779
308.15	589.3	3	0	0	0	0	0	0	0	2	0	0	0	0	0	0	0	0	0	0	0	0	0	0	0	0	0	0	1	0	0	3	0	0	0	1	1	1.4804	1.4779
308	589.3	3	0	0	0	0	0	0	0	2	0	0	0	0	0	0	0	0	0	0	0	0	0	0	0	0	0	0	1	0	0	3	0	0	0	1	1	1.48	1.4782
313.15	589.3	3	0	0	0	0	0	0	0	2	0	0	0	0	0	0	0	0	0	0	0	0	0	0	0	0	0	0	1	0	0	3	0	0	0	1	1	1.47867	1.47748
313.15	589.3	3	0	0	0	0	0	0	0	2	0	0	0	0	0	0	0	0	0	0	0	0	0	0	0	0	0	0	1	0	0	3	0	0	0	1	1	1.4797	1.47748
313	589.3	3	0	0	0	0	0	0	0	2	0	0	0	0	0	0	0	0	0	0	0	0	0	0	0	0	0	0	1	0	0	3	0	0	0	1	1	1.479	1.47723
318.15	589.3	3	0	0	0	0	0	0	0	2	0	0	0	0	0	0	0	0	0	0	0	0	0	0	0	0	0	0	1	0	0	3	0	0	0	1	1	1.475	1.47613
318.15	589.3	3	0	0	0	0	0	0	0	2	0	0	0	0	0	0	0	0	0	0	0	0	0	0	0	0	0	0	1	0	0	3	0	0	0	1	1	1.47726	1.47613
318.15	589.3	3	0	0	0	0	0	0	0	2	0	0	0	0	0	0	0	0	0	0	0	0	0	0	0	0	0	0	1	0	0	3	0	0	0	1	1	1.4792	1.47613
323.15	589.3	3	0	0	0	0	0	0	0	2	0	0	0	0	0	0	0	0	0	0	0	0	0	0	0	0	0	0	1	0	0	3	0	0	0	1	1	1.47593	1.47473
323.15	589.3	3	0	0	0	0	0	0	0	2	0	0	0	0	0	0	0	0	0	0	0	0	0	0	0	0	0	0	1	0	0	3	0	0	0	1	1	1.4785	1.47473
328.15	589.3	3	0	0	0	0	0	0	0	2	0	0	0	0	0	0	0	0	0	0	0	0	0	0	0	0	0	0	1	0	0	3	0	0	0	1	1	1.4732	1.47355
328.15	589.3	3	0	0	0	0	0	0	0	2	0	0	0	0	0	0	0	0	0	0	0	0	0	0	0	0	0	0	1	0	0	3	0	0	0	1	1	1.47421	1.47355
328.15	589.3	3	0	0	0	0	0	0	0	2	0	0	0	0	0	0	0	0	0	0	0	0	0	0	0	0	0	0	1	0	0	3	0	0	0	1	1	1.4779	1.47355
333.15	589.3	3	0	0	0	0	0	0	0	2	0	0	0	0	0	0	0	0	0	0	0	0	0	0	0	0	0	0	1	0	0	3	0	0	0	1	1	1.47294	1.47285
333.15	589.3	3	0	0	0	0	0	0	0	2	0	0	0	0	0	0	0	0	0	0	0	0	0	0	0	0	0	0	1	0	0	3	0	0	0	1	1	1.4771	1.47285
338.15	589.3	3	0	0	0	0	0	0	0	2	0	0	0	0	0	0	0	0	0	0	0	0	0	0	0	0	0	0	1	0	0	3	0	0	0	1	1	1.47154	1.47165
343.15	589.3	3	0	0	0	0	0	0	0	2	0	0	0	0	0	0	0	0	0	0	0	0	0	0	0	0	0	0	1	0	0	3	0	0	0	1	1	1.47027	1.47043
293.15	589.3	3	0	0	0	0	0	0	0	2	0	0	0	0	0	0	0	0	0	0	0	0	0	0	0	0	0	0	1	0	0	4	1	0	0	0	1	1.5147	1.51607
298.15	589.3	3	0	0	0	0	0	0	0	2	0	0	0	0	0	0	0	0	0	0	0	0	0	0	0	0	0	0	1	0	0	4	1	0	0	0	1	1.5133	1.5136
303.15	589.3	3	0	0	0	0	0	0	0	2	0	0	0	0	0	0	0	0	0	0	0	0	0	0	0	0	0	0	1	0	0	4	1	0	0	0	1	1.51184	1.51316
308.15	589.3	3	0	0	0	0	0	0	0	2	0	0	0	0	0	0	0	0	0	0	0	0	0	0	0	0	0	0	1	0	0	4	1	0	0	0	1	1.51051	1.51241
313.15	589.3	3	0	0	0	0	0	0	0	2	0	0	0	0	0	0	0	0	0	0	0	0	0	0	0	0	0	0	1	0	0	4	1	0	0	0	1	1.50911	1.51024
318.15	589.3	3	0	0	0	0	0	0	0	2	0	0	0	0	0	0	0	0	0	0	0	0	0	0	0	0	0	0	1	0	0	4	1	0	0	0	1	1.5077	1.50955
323.15	589.3	3	0	0	0	0	0	0	0	2	0	0	0	0	0	0	0	0	0	0	0	0	0	0	0	0	0	0	1	0	0	4	1	0	0	0	1	1.5062	1.50619
328.15	589.3	3	0	0	0	0	0	0	0	2	0	0	0	0	0	0	0	0	0	0	0	0	0	0	0	0	0	0	1	0	0	4	1	0	0	0	1	1.50472	1.50501
333.15	589.3	3	0	0	0	0	0	0	0	2	0	0	0	0	0	0	0	0	0	0	0	0	0	0	0	0	0	0	1	0	0	4	1	0	0	0	1	1.50331	1.5033
338.15	589.3	3	0	0	0	0	0	0	0	2	0	0	0	0	0	0	0	0	0	0	0	0	0	0	0	0	0	0	1	0	0	4	1	0	0	0	1	1.50193	1.50251
343.15	589.3	3	0	0	0	0	0	0	0	2	0	0	0	0	0	0	0	0	0	0	0	0	0	0	0	0	0	0	1	0	0	4	1	0	0	0	1	1.50046	1.5001
298.15	589.3	4	1	1	2	0	0	0	0	1	0	0	0	0	0	0	0	0	1	0	0	6	0	0	0	0	0	0	2	3	3	3	0	0	0	1	1	1.4483	1.44642
298.15	589.3	4	9	1	2	0	0	0	0	1	0	0	0	0	0	0	0	0	1	0	0	6	0	0	0	0	0	0	2	3	3	3	0	0	0	1	1	1.4507	1.45144
298.15	589.3	4	8	1	2	0	0	0	0	1	0	0	0	0	0	0	0	0	1	0	0	6	0	0	0	0	0	0	2	3	3	3	0	0	0	1	1	1.4502	1.45057
298.15	589.3	4	5	1	2	0	0	0	0	1	0	0	0	0	0	0	0	0	1	0	0	6	0	0	0	0	0	0	2	3	3	3	0	0	0	1	1	1.4492	1.44992
298.15	589.3	4	3	1	2	0	0	0	0	1	0	0	0	0	0	0	0	0	1	0	0	6	0	0	0	0	0	0	2	3	3	3	0	0	0	1	1	1.4484	1.44765
298.15	589.3	4	11	1	2	0	0	0	0	1	0	0	0	0	0	0	0	0	1	0	0	6	0	0	0	0	0	0	2	3	3	3	0	0	0	1	1	1.4511	1.4513
293.15	589.3	1	4	0	1	0	0	0	0	0	0	0	1	0	0	0	0	0	0	0	0	3	0	0	0	0	0	0	0	0	0	5	0	0	0	0	1	1.4945	1.49593
298.15	589.3	1	4	0	1	0	0	0	0	0	0	0	1	0	0	0	0	0	0	0	0	3	0	0	0	0	0	0	0	0	0	5	0	0	0	0	1	1.4934	1.49505
303.15	589.3	1	4	0	1	0	0	0	0	0	0	0	1	0	0	0	0	0	0	0	0	3	0	0	0	0	0	0	0	0	0	5	0	0	0	0	1	1.4921	1.4928
308.15	589.3	1	4	0	1	0	0	0	0	0	0	0	1	0	0	0	0	0	0	0	0	3	0	0	0	0	0	0	0	0	0	5	0	0	0	0	1	1.4908	1.49108
313.15	589.3	1	4	0	1	0	0	0	0	0	0	0	1	0	0	0	0	0	0	0	0	3	0	0	0	0	0	0	0	0	0	5	0	0	0	0	1	1.4895	1.48943
318.15	589.3	1	4	0	1	0	0	0	0	0	0	0	1	0	0	0	0	0	0	0	0	3	0	0	0	0	0	0	0	0	0	5	0	0	0	0	1	1.4884	1.48896
323.15	589.3	1	4	0	1	0	0	0	0	0	0	0	1	0	0	0	0	0	0	0	0	3	0	0	0	0	0	0	0	0	0	5	0	0	0	0	1	1.4871	1.48639
328.15	589.3	1	4	0	1	0	0	0	0	0	0	0	1	0	0	0	0	0	0	0	0	3	0	0	0	0	0	0	0	0	0	5	0	0	0	0	1	1.486	1.48423
333.15	589.3	1	4	0	1	0	0	0	0	0	0	0	1	0	0	0	0	0	0	0	0	3	0	0	0	0	0	0	0	0	0	5	0	0	0	0	1	1.485	1.48475
338.15	589.3	1	4	0	1	0	0	0	0	0	0	0	1	0	0	0	0	0	0	0	0	3	0	0	0	0	0	0	0	0	0	5	0	0	0	0	1	1.4835	1.48403
343.15	589.3	1	4	0	1	0	0	0	0	0	0	0	1	0	0	0	0	0	0	0	0	3	0	0	0	0	0	0	0	0	0	5	0	0	0	0	1	1.4821	1.48063
298.15	589.3	1	1	0	0	0	0	0	0	0	0	0	0	0	0	0	0	0	0	0	0	0	1	0	0	0	0	0	0	0	0	8	1	0	0	1	1	1.53647	1.53994
303.15	589.3	1	1	0	0	0	0	0	0	0	0	0	0	0	0	0	0	0	0	0	0	0	1	0	0	0	0	0	0	0	0	8	1	0	0	1	1	1.5353	1.53765
308.15	589.3	1	1	0	0	0	0	0	0	0	0	0	0	0	0	0	0	0	0	0	0	0	1	0	0	0	0	0	0	0	0	8	1	0	0	1	1	1.53408	1.53553
313.15	589.3	1	1	0	0	0	0	0	0	0	0	0	0	0	0	0	0	0	0	0	0	0	1	0	0	0	0	0	0	0	0	8	1	0	0	1	1	1.53276	1.53332
318.15	589.3	1	1	0	0	0	0	0	0	0	0	0	0	0	0	0	0	0	0	0	0	0	1	0	0	0	0	0	0	0	0	8	1	0	0	1	1	1.53142	1.53053
323.15	589.3	1	1	0	0	0	0	0	0	0	0	0	0	0	0	0	0	0	0	0	0	0	1	0	0	0	0	0	0	0	0	8	1	0	0	1	1	1.53018	1.5306
328.15	589.3	1	1	0	0	0	0	0	0	0	0	0	0	0	0	0	0	0	0	0	0	0	1	0	0	0	0	0	0	0	0	8	1	0	0	1	1	1.52877	1.53023
333.15	589.3	1	1	0	0	0	0	0	0	0	0	0	0	0	0	0	0	0	0	0	0	0	1	0	0	0	0	0	0	0	0	8	1	0	0	1	1	1.52744	1.52816
338.15	589.3	1	1	0	0	0	0	0	0	0	0	0	0	0	0	0	0	0	0	0	0	0	1	0	0	0	0	0	0	0	0	8	1	0	0	1	1	1.526	1.52757
343.15	589.3	1	1	0	0	0	0	0	0	0	0	0	0	0	0	0	0	0	0	0	0	0	1	0	0	0	0	0	0	0	0	8	1	0	0	1	1	1.52462	1.52534
298.15	589.3	2	1	0	0	0	0	0	0	2	0	0	0	0	0	0	0	0	0	0	0	0	0	0	0	0	0	0	1	0	0	8	1	0	0	1	1	1.5778	1.56684
303.15	589.3	2	1	0	0	0	0	0	0	2	0	0	0	0	0	0	0	0	0	0	0	0	0	0	0	0	0	0	1	0	0	8	1	0	0	1	1	1.57672	1.57327
308.15	589.3	2	1	0	0	0	0	0	0	2	0	0	0	0	0	0	0	0	0	0	0	0	0	0	0	0	0	0	1	0	0	8	1	0	0	1	1	1.57564	1.57373
313.15	589.3	2	1	0	0	0	0	0	0	2	0	0	0	0	0	0	0	0	0	0	0	0	0	0	0	0	0	0	1	0	0	8	1	0	0	1	1	1.57435	1.57446
318.15	589.3	2	1	0	0	0	0	0	0	2	0	0	0	0	0	0	0	0	0	0	0	0	0	0	0	0	0	0	1	0	0	8	1	0	0	1	1	1.57321	1.57091
323.15	589.3	2	1	0	0	0	0	0	0	2	0	0	0	0	0	0	0	0	0	0	0	0	0	0	0	0	0	0	1	0	0	8	1	0	0	1	1	1.57166	1.5686
328.15	589.3	2	1	0	0	0	0	0	0	2	0	0	0	0	0	0	0	0	0	0	0	0	0	0	0	0	0	0	1	0	0	8	1	0	0	1	1	1.57024	1.56795
333.15	589.3	2	1	0	0	0	0	0	0	2	0	0	0	0	0	0	0	0	0	0	0	0	0	0	0	0	0	0	1	0	0	8	1	0	0	1	1	1.5688	1.56735
338.15	589.3	2	1	0	0	0	0	0	0	2	0	0	0	0	0	0	0	0	0	0	0	0	0	0	0	0	0	0	1	0	0	8	1	0	0	1	1	1.5671	1.56712
343.15	589.3	2	1	0	0	0	0	0	0	2	0	0	0	0	0	0	0	0	0	0	0	0	0	0	0	0	0	0	1	0	0	8	1	0	0	1	1	1.56519	1.56488
288.15	589.3	3	2	0	1	1	1	0	0	1	1	0	0	0	0	0	0	1	0	0	0	0	0	0	0	0	0	0	1	0	0	8	1	0	0	1	1	1.5438	1.5429
293.15	589.3	3	2	0	1	1	1	0	0	1	1	0	0	0	0	0	0	1	0	0	0	0	0	0	0	0	0	0	1	0	0	8	1	0	0	1	1	1.54253	1.54201
298.15	589.3	3	2	0	1	1	1	0	0	1	1	0	0	0	0	0	0	1	0	0	0	0	0	0	0	0	0	0	1	0	0	8	1	0	0	1	1	1.54119	1.54102
303.15	589.3	3	2	0	1	1	1	0	0	1	1	0	0	0	0	0	0	1	0	0	0	0	0	0	0	0	0	0	1	0	0	8	1	0	0	1	1	1.54007	1.5406
308.15	589.3	3	2	0	1	1	1	0	0	1	1	0	0	0	0	0	0	1	0	0	0	0	0	0	0	0	0	0	1	0	0	8	1	0	0	1	1	1.53884	1.53894
313.15	589.3	3	2	0	1	1	1	0	0	1	1	0	0	0	0	0	0	1	0	0	0	0	0	0	0	0	0	0	1	0	0	8	1	0	0	1	1	1.53763	1.53805
318.15	589.3	3	2	0	1	1	1	0	0	1	1	0	0	0	0	0	0	1	0	0	0	0	0	0	0	0	0	0	1	0	0	8	1	0	0	1	1	1.53663	1.5367
323.15	589.3	3	2	0	1	1	1	0	0	1	1	0	0	0	0	0	0	1	0	0	0	0	0	0	0	0	0	0	1	0	0	8	1	0	0	1	1	1.53558	1.53517
328.15	589.3	3	2	0	1	1	1	0	0	1	1	0	0	0	0	0	0	1	0	0	0	0	0	0	0	0	0	0	1	0	0	8	1	0	0	1	1	1.53436	1.53505
333.15	589.3	3	2	0	1	1	1	0	0	1	1	0	0	0	0	0	0	1	0	0	0	0	0	0	0	0	0	0	1	0	0	8	1	0	0	1	1	1.53314	1.53422
328.15	589.3	3	5	0	0	0	0	0	0	2	0	0	0	0	0	0	0	0	0	0	0	0	0	0	0	0	0	0	1	4	0	0	0	0	0	1	0	1.4671	1.46079
333.15	589.3	3	5	0	0	0	0	0	0	2	0	0	0	0	0	0	0	0	0	0	0	0	0	0	0	0	0	0	1	4	0	0	0	0	0	1	0	1.46581	1.46079
338.15	589.3	3	5	0	0	0	0	0	0	2	0	0	0	0	0	0	0	0	0	0	0	0	0	0	0	0	0	0	1	4	0	0	0	0	0	1	0	1.46454	1.46073
343.15	589.3	3	5	0	0	0	0	0	0	2	0	0	0	0	0	0	0	0	0	0	0	0	0	0	0	0	0	0	1	4	0	0	0	0	0	1	0	1.46315	1.45951
293	589.3	3	3	1	0	0	0	0	0	1	0	0	1	0	0	0	0	0	0	0	0	0	2	0	0	0	0	0	0	5	0	3	3	0	0	1	0	1.5381	1.52822
288.15	589.3	2	3	0	2	0	0	0	0	0	0	0	0	0	0	0	0	0	1	0	0	6	0	0	0	0	0	0	2	5	0	0	0	0	0	1	0	1.43208	1.4307
288.15	589.3	2	3	0	2	0	0	0	0	0	0	0	0	0	0	0	0	0	1	0	0	6	0	0	0	0	0	0	2	5	0	0	0	0	0	1	0	1.43251	1.4307
293.15	589.3	2	3	0	2	0	0	0	0	0	0	0	0	0	0	0	0	0	1	0	0	6	0	0	0	0	0	0	2	5	0	0	0	0	0	1	0	1.43066	1.43009
293.15	589.3	2	3	0	2	0	0	0	0	0	0	0	0	0	0	0	0	0	1	0	0	6	0	0	0	0	0	0	2	5	0	0	0	0	0	1	0	1.43105	1.43009
298.15	589.3	2	3	0	2	0	0	0	0	0	0	0	0	0	0	0	0	0	1	0	0	6	0	0	0	0	0	0	2	5	0	0	0	0	0	1	0	1.42928	1.42927
298.15	589.3	2	3	0	2	0	0	0	0	0	0	0	0	0	0	0	0	0	1	0	0	6	0	0	0	0	0	0	2	5	0	0	0	0	0	1	0	1.42946	1.42927
298.15	589.3	2	3	0	2	0	0	0	0	0	0	0	0	0	0	0	0	0	1	0	0	6	0	0	0	0	0	0	2	5	0	0	0	0	0	1	0	1.42959	1.42927
298.15	589.3	2	3	0	2	0	0	0	0	0	0	0	0	0	0	0	0	0	1	0	0	6	0	0	0	0	0	0	2	5	0	0	0	0	0	1	0	1.4298	1.42927
303.15	589.3	2	3	0	2	0	0	0	0	0	0	0	0	0	0	0	0	0	1	0	0	6	0	0	0	0	0	0	2	5	0	0	0	0	0	1	0	1.42784	1.42756
303.15	589.3	2	3	0	2	0	0	0	0	0	0	0	0	0	0	0	0	0	1	0	0	6	0	0	0	0	0	0	2	5	0	0	0	0	0	1	0	1.42813	1.42756
308.15	589.3	2	3	0	2	0	0	0	0	0	0	0	0	0	0	0	0	0	1	0	0	6	0	0	0	0	0	0	2	5	0	0	0	0	0	1	0	1.42646	1.42557
308.15	589.3	2	3	0	2	0	0	0	0	0	0	0	0	0	0	0	0	0	1	0	0	6	0	0	0	0	0	0	2	5	0	0	0	0	0	1	0	1.42667	1.42557
313.15	589.3	2	3	0	2	0	0	0	0	0	0	0	0	0	0	0	0	0	1	0	0	6	0	0	0	0	0	0	2	5	0	0	0	0	0	1	0	1.42505	1.42444
313.15	589.3	2	3	0	2	0	0	0	0	0	0	0	0	0	0	0	0	0	1	0	0	6	0	0	0	0	0	0	2	5	0	0	0	0	0	1	0	1.42521	1.42444
318.15	589.3	2	3	0	2	0	0	0	0	0	0	0	0	0	0	0	0	0	1	0	0	6	0	0	0	0	0	0	2	5	0	0	0	0	0	1	0	1.42366	1.42239
318.15	589.3	2	3	0	2	0	0	0	0	0	0	0	0	0	0	0	0	0	1	0	0	6	0	0	0	0	0	0	2	5	0	0	0	0	0	1	0	1.42375	1.42239
323.15	589.3	2	3	0	2	0	0	0	0	0	0	0	0	0	0	0	0	0	1	0	0	6	0	0	0	0	0	0	2	5	0	0	0	0	0	1	0	1.42231	1.42126
328.15	589.3	2	3	0	2	0	0	0	0	0	0	0	0	0	0	0	0	0	1	0	0	6	0	0	0	0	0	0	2	5	0	0	0	0	0	1	0	1.42091	1.41989
333.15	589.3	2	3	0	2	0	0	0	0	0	0	0	0	0	0	0	0	0	1	0	0	6	0	0	0	0	0	0	2	5	0	0	0	0	0	1	0	1.41957	1.41885
338.15	589.3	2	3	0	2	0	0	0	0	0	0	0	0	0	0	0	0	0	1	0	0	6	0	0	0	0	0	0	2	5	0	0	0	0	0	1	0	1.41825	1.41673
343.15	589.3	2	3	0	2	0	0	0	0	0	0	0	0	0	0	0	0	0	1	0	0	6	0	0	0	0	0	0	2	5	0	0	0	0	0	1	0	1.4169	1.41558
348.15	589.3	2	3	0	2	0	0	0	0	0	0	0	0	0	0	0	0	0	1	0	0	6	0	0	0	0	0	0	2	5	0	0	0	0	0	1	0	1.41558	1.41473
353.15	589.3	2	3	0	2	0	0	0	0	0	0	0	0	0	0	0	0	0	1	0	0	6	0	0	0	0	0	0	2	5	0	0	0	0	0	1	0	1.41423	1.41391
296	589.3	2	3	0	0	0	0	0	0	0	0	0	0	0	0	0	0	0	0	0	0	0	0	0	0	0	0	0	0	4	0	2	0	0	0	2	2	1.506	1.50303
288.15	589.3	4	4	0	1	1	1	0	0	1	1	0	0	0	0	0	0	1	0	0	0	0	0	0	0	0	0	0	1	4	0	0	0	0	0	1	0	1.49533	1.49375
293.15	589.3	4	4	0	1	1	1	0	0	1	1	0	0	0	0	0	0	1	0	0	0	0	0	0	0	0	0	0	1	4	0	0	0	0	0	1	0	1.49382	1.49282
298.15	589.3	4	4	0	1	1	1	0	0	1	1	0	0	0	0	0	0	1	0	0	0	0	0	0	0	0	0	0	1	4	0	0	0	0	0	1	0	1.49222	1.48969
303.15	589.3	4	4	0	1	1	1	0	0	1	1	0	0	0	0	0	0	1	0	0	0	0	0	0	0	0	0	0	1	4	0	0	0	0	0	1	0	1.49061	1.48896
308.15	589.3	4	4	0	1	1	1	0	0	1	1	0	0	0	0	0	0	1	0	0	0	0	0	0	0	0	0	0	1	4	0	0	0	0	0	1	0	1.48901	1.48761
313.15	589.3	4	4	0	1	1	1	0	0	1	1	0	0	0	0	0	0	1	0	0	0	0	0	0	0	0	0	0	1	4	0	0	0	0	0	1	0	1.48738	1.48604
318.15	589.3	4	4	0	1	1	1	0	0	1	1	0	0	0	0	0	0	1	0	0	0	0	0	0	0	0	0	0	1	4	0	0	0	0	0	1	0	1.48579	1.48443
323.15	589.3	4	4	0	1	1	1	0	0	1	1	0	0	0	0	0	0	1	0	0	0	0	0	0	0	0	0	0	1	4	0	0	0	0	0	1	0	1.48419	1.48403
328.15	589.3	4	4	0	1	1	1	0	0	1	1	0	0	0	0	0	0	1	0	0	0	0	0	0	0	0	0	0	1	4	0	0	0	0	0	1	0	1.48261	1.48044
333.15	589.3	4	4	0	1	1	1	0	0	1	1	0	0	0	0	0	0	1	0	0	0	0	0	0	0	0	0	0	1	4	0	0	0	0	0	1	0	1.48101	1.47999
283.15	589.3	3	3	0	0	0	0	0	0	0	0	0	1	0	0	0	0	0	0	0	0	0	0	0	0	0	0	0	0	4	0	0	0	0	0	1	0	1.47263	1.47847
288.15	589.3	3	3	0	0	0	0	0	0	0	0	0	1	0	0	0	0	0	0	0	0	0	0	0	0	0	0	0	0	4	0	0	0	0	0	1	0	1.47144	1.47616
293.15	589.3	3	3	0	0	0	0	0	0	0	0	0	1	0	0	0	0	0	0	0	0	0	0	0	0	0	0	0	0	4	0	0	0	0	0	1	0	1.47075	1.47513
298.15	589.3	3	3	0	0	0	0	0	0	0	0	0	1	0	0	0	0	0	0	0	0	0	0	0	0	0	0	0	0	4	0	0	0	0	0	1	0	1.46998	1.47431
303.15	589.3	3	3	0	0	0	0	0	0	0	0	0	1	0	0	0	0	0	0	0	0	0	0	0	0	0	0	0	0	4	0	0	0	0	0	1	0	1.46868	1.47265
308.15	589.3	3	3	0	0	0	0	0	0	0	0	0	1	0	0	0	0	0	0	0	0	0	0	0	0	0	0	0	0	4	0	0	0	0	0	1	0	1.46736	1.4716
313.15	589.3	3	3	0	0	0	0	0	0	0	0	0	1	0	0	0	0	0	0	0	0	0	0	0	0	0	0	0	0	4	0	0	0	0	0	1	0	1.46603	1.47012
318.15	589.3	3	3	0	0	0	0	0	0	0	0	0	1	0	0	0	0	0	0	0	0	0	0	0	0	0	0	0	0	4	0	0	0	0	0	1	0	1.46461	1.46873
323.15	589.3	3	3	0	0	0	0	0	0	0	0	0	1	0	0	0	0	0	0	0	0	0	0	0	0	0	0	0	0	4	0	0	0	0	0	1	0	1.4632	1.46638
328.15	589.3	3	3	0	0	0	0	0	0	0	0	0	1	0	0	0	0	0	0	0	0	0	0	0	0	0	0	0	0	4	0	0	0	0	0	1	0	1.46178	1.46473
333.15	589.3	3	3	0	0	0	0	0	0	0	0	0	1	0	0	0	0	0	0	0	0	0	0	0	0	0	0	0	0	4	0	0	0	0	0	1	0	1.46042	1.46355
338.15	589.3	3	3	0	0	0	0	0	0	0	0	0	1	0	0	0	0	0	0	0	0	0	0	0	0	0	0	0	0	4	0	0	0	0	0	1	0	1.459	1.46201
343.15	589.3	3	3	0	0	0	0	0	0	0	0	0	1	0	0	0	0	0	0	0	0	0	0	0	0	0	0	0	0	4	0	0	0	0	0	1	0	1.45755	1.46079
348.15	589.3	3	3	0	0	0	0	0	0	0	0	0	1	0	0	0	0	0	0	0	0	0	0	0	0	0	0	0	0	4	0	0	0	0	0	1	0	1.45619	1.45961
353.15	589.3	3	3	0	0	0	0	0	0	0	0	0	1	0	0	0	0	0	0	0	0	0	0	0	0	0	0	0	0	4	0	0	0	0	0	1	0	1.45479	1.45689
283.15	589.3	2	3	0	0	0	0	0	0	0	0	0	0	0	0	0	0	0	1	0	0	2	0	0	0	0	0	0	2	4	0	0	0	0	0	1	0	1.453	1.44929
288.15	589.3	2	3	0	0	0	0	0	0	0	0	0	0	0	0	0	0	0	1	0	0	2	0	0	0	0	0	0	2	4	0	0	0	0	0	1	0	1.4517	1.44787
293.15	589.3	2	3	0	0	0	0	0	0	0	0	0	0	0	0	0	0	0	1	0	0	2	0	0	0	0	0	0	2	4	0	0	0	0	0	1	0	1.4503	1.44668
298.15	589.3	2	3	0	0	0	0	0	0	0	0	0	0	0	0	0	0	0	1	0	0	2	0	0	0	0	0	0	2	4	0	0	0	0	0	1	0	1.4489	1.4452
303.15	589.3	2	3	0	0	0	0	0	0	0	0	0	0	0	0	0	0	0	1	0	0	2	0	0	0	0	0	0	2	4	0	0	0	0	0	1	0	1.4476	1.44408
308.15	589.3	2	3	0	0	0	0	0	0	0	0	0	0	0	0	0	0	0	1	0	0	2	0	0	0	0	0	0	2	4	0	0	0	0	0	1	0	1.4462	1.44267
313.15	589.3	2	3	0	0	0	0	0	0	0	0	0	0	0	0	0	0	0	1	0	0	2	0	0	0	0	0	0	2	4	0	0	0	0	0	1	0	1.4449	1.44184
318.15	589.3	2	3	0	0	0	0	0	0	0	0	0	0	0	0	0	0	0	1	0	0	2	0	0	0	0	0	0	2	4	0	0	0	0	0	1	0	1.4436	1.44049
323.15	589.3	2	3	0	0	0	0	0	0	0	0	0	0	0	0	0	0	0	1	0	0	2	0	0	0	0	0	0	2	4	0	0	0	0	0	1	0	1.4422	1.43959
328.15	589.3	2	3	0	0	0	0	0	0	0	0	0	0	0	0	0	0	0	1	0	0	2	0	0	0	0	0	0	2	4	0	0	0	0	0	1	0	1.4409	1.43607
333.15	589.3	2	3	0	0	0	0	0	0	0	0	0	0	0	0	0	0	0	1	0	0	2	0	0	0	0	0	0	2	4	0	0	0	0	0	1	0	1.4396	1.4357
338.15	589.3	2	3	0	0	0	0	0	0	0	0	0	0	0	0	0	0	0	1	0	0	2	0	0	0	0	0	0	2	4	0	0	0	0	0	1	0	1.4383	1.43608
343.15	589.3	2	3	0	0	0	0	0	0	0	0	0	0	0	0	0	0	0	1	0	0	2	0	0	0	0	0	0	2	4	0	0	0	0	0	1	0	1.437	1.43446
348.15	589.3	2	3	0	0	0	0	0	0	0	0	0	0	0	0	0	0	0	1	0	0	2	0	0	0	0	0	0	2	4	0	0	0	0	0	1	0	1.4357	1.433
353.15	589.3	2	3	0	0	0	0	0	0	0	0	0	0	0	0	0	0	0	1	0	0	2	0	0	0	0	0	0	2	4	0	0	0	0	0	1	0	1.4344	1.43279
298.15	589.3	2	3	0	2	0	0	0	0	0	0	0	0	0	0	0	0	0	1	0	0	6	0	0	0	0	0	0	2	4	0	0	0	0	0	1	0	1.42293	1.42437
298.15	589.3	2	3	0	2	0	0	0	0	0	0	0	0	0	0	0	0	0	1	0	0	6	0	0	0	0	0	0	2	4	0	0	0	0	0	1	0	1.423	1.42437
298.15	589.3	2	3	0	2	0	0	0	0	0	0	0	0	0	0	0	0	0	1	0	0	6	0	0	0	0	0	0	2	4	0	0	0	0	0	1	0	1.42302	1.42437
283.1	589.3	2	7	0	2	0	0	0	0	0	0	0	0	0	0	0	0	0	2	0	0	6	0	0	0	0	0	0	2	0	0	0	0	0	0	0	0	1.4241	1.42487
283.15	589.3	2	7	0	2	0	0	0	0	0	0	0	0	0	0	0	0	0	2	0	0	6	0	0	0	0	0	0	2	0	0	0	0	0	0	0	0	1.42717	1.42725
288.15	589.3	2	7	0	2	0	0	0	0	0	0	0	0	0	0	0	0	0	2	0	0	6	0	0	0	0	0	0	2	0	0	0	0	0	0	0	0	1.42573	1.42611
288.15	589.3	2	7	0	2	0	0	0	0	0	0	0	0	0	0	0	0	0	2	0	0	6	0	0	0	0	0	0	2	0	0	0	0	0	0	0	0	1.42612	1.42611
293.15	589.3	2	7	0	2	0	0	0	0	0	0	0	0	0	0	0	0	0	2	0	0	6	0	0	0	0	0	0	2	0	0	0	0	0	0	0	0	1.4216	1.42467
293.15	589.3	2	7	0	2	0	0	0	0	0	0	0	0	0	0	0	0	0	2	0	0	6	0	0	0	0	0	0	2	0	0	0	0	0	0	0	0	1.4243	1.42467
293.15	589.3	2	7	0	2	0	0	0	0	0	0	0	0	0	0	0	0	0	2	0	0	6	0	0	0	0	0	0	2	0	0	0	0	0	0	0	0	1.42442	1.42467
293.15	589.3	2	7	0	2	0	0	0	0	0	0	0	0	0	0	0	0	0	2	0	0	6	0	0	0	0	0	0	2	0	0	0	0	0	0	0	0	1.42466	1.42467
298.1	589.3	2	7	0	2	0	0	0	0	0	0	0	0	0	0	0	0	0	2	0	0	6	0	0	0	0	0	0	2	0	0	0	0	0	0	0	0	1.423	1.42367
298.15	589.3	2	7	0	2	0	0	0	0	0	0	0	0	0	0	0	0	0	2	0	0	6	0	0	0	0	0	0	2	0	0	0	0	0	0	0	0	1.42302	1.42433
298.15	589.3	2	7	0	2	0	0	0	0	0	0	0	0	0	0	0	0	0	2	0	0	6	0	0	0	0	0	0	2	0	0	0	0	0	0	0	0	1.42304	1.42433
298.15	589.3	2	7	0	2	0	0	0	0	0	0	0	0	0	0	0	0	0	2	0	0	6	0	0	0	0	0	0	2	0	0	0	0	0	0	0	0	1.42319	1.42433
303.15	589.3	2	7	0	2	0	0	0	0	0	0	0	0	0	0	0	0	0	2	0	0	6	0	0	0	0	0	0	2	0	0	0	0	0	0	0	0	1.4191	1.42217
303.15	589.3	2	7	0	2	0	0	0	0	0	0	0	0	0	0	0	0	0	2	0	0	6	0	0	0	0	0	0	2	0	0	0	0	0	0	0	0	1.4216	1.42217
303.15	589.3	2	7	0	2	0	0	0	0	0	0	0	0	0	0	0	0	0	2	0	0	6	0	0	0	0	0	0	2	0	0	0	0	0	0	0	0	1.42164	1.42217
303.15	589.3	2	7	0	2	0	0	0	0	0	0	0	0	0	0	0	0	0	2	0	0	6	0	0	0	0	0	0	2	0	0	0	0	0	0	0	0	1.42173	1.42217
308.15	589.3	2	7	0	2	0	0	0	0	0	0	0	0	0	0	0	0	0	2	0	0	6	0	0	0	0	0	0	2	0	0	0	0	0	0	0	0	1.42014	1.41994
308.15	589.3	2	7	0	2	0	0	0	0	0	0	0	0	0	0	0	0	0	2	0	0	6	0	0	0	0	0	0	2	0	0	0	0	0	0	0	0	1.42021	1.41994
308.15	589.3	2	7	0	2	0	0	0	0	0	0	0	0	0	0	0	0	0	2	0	0	6	0	0	0	0	0	0	2	0	0	0	0	0	0	0	0	1.42027	1.41994
313.15	589.3	2	7	0	2	0	0	0	0	0	0	0	0	0	0	0	0	0	2	0	0	6	0	0	0	0	0	0	2	0	0	0	0	0	0	0	0	1.416	1.41935
313.15	589.3	2	7	0	2	0	0	0	0	0	0	0	0	0	0	0	0	0	2	0	0	6	0	0	0	0	0	0	2	0	0	0	0	0	0	0	0	1.41871	1.41935
313.15	589.3	2	7	0	2	0	0	0	0	0	0	0	0	0	0	0	0	0	2	0	0	6	0	0	0	0	0	0	2	0	0	0	0	0	0	0	0	1.41878	1.41935
313.15	589.3	2	7	0	2	0	0	0	0	0	0	0	0	0	0	0	0	0	2	0	0	6	0	0	0	0	0	0	2	0	0	0	0	0	0	0	0	1.4188	1.41935
318.15	589.3	2	7	0	2	0	0	0	0	0	0	0	0	0	0	0	0	0	2	0	0	6	0	0	0	0	0	0	2	0	0	0	0	0	0	0	0	1.4173	1.41702
318.15	589.3	2	7	0	2	0	0	0	0	0	0	0	0	0	0	0	0	0	2	0	0	6	0	0	0	0	0	0	2	0	0	0	0	0	0	0	0	1.41734	1.41702
318.15	589.3	2	7	0	2	0	0	0	0	0	0	0	0	0	0	0	0	0	2	0	0	6	0	0	0	0	0	0	2	0	0	0	0	0	0	0	0	1.41736	1.41702
323.15	589.3	2	7	0	2	0	0	0	0	0	0	0	0	0	0	0	0	0	2	0	0	6	0	0	0	0	0	0	2	0	0	0	0	0	0	0	0	1.4134	1.41561
323.15	589.3	2	7	0	2	0	0	0	0	0	0	0	0	0	0	0	0	0	2	0	0	6	0	0	0	0	0	0	2	0	0	0	0	0	0	0	0	1.41588	1.41561
328.15	589.3	2	7	0	2	0	0	0	0	0	0	0	0	0	0	0	0	0	2	0	0	6	0	0	0	0	0	0	2	0	0	0	0	0	0	0	0	1.4144	1.41564
328.15	589.3	2	7	0	2	0	0	0	0	0	0	0	0	0	0	0	0	0	2	0	0	6	0	0	0	0	0	0	2	0	0	0	0	0	0	0	0	1.41447	1.41564
333.15	589.3	2	7	0	2	0	0	0	0	0	0	0	0	0	0	0	0	0	2	0	0	6	0	0	0	0	0	0	2	0	0	0	0	0	0	0	0	1.4108	1.4147
333.15	589.3	2	7	0	2	0	0	0	0	0	0	0	0	0	0	0	0	0	2	0	0	6	0	0	0	0	0	0	2	0	0	0	0	0	0	0	0	1.413	1.4147
333.15	589.3	2	7	0	2	0	0	0	0	0	0	0	0	0	0	0	0	0	2	0	0	6	0	0	0	0	0	0	2	0	0	0	0	0	0	0	0	1.4131	1.4147
338.15	589.3	2	7	0	2	0	0	0	0	0	0	0	0	0	0	0	0	0	2	0	0	6	0	0	0	0	0	0	2	0	0	0	0	0	0	0	0	1.4116	1.41287
338.15	589.3	2	7	0	2	0	0	0	0	0	0	0	0	0	0	0	0	0	2	0	0	6	0	0	0	0	0	0	2	0	0	0	0	0	0	0	0	1.41169	1.41287
343.15	589.3	2	7	0	2	0	0	0	0	0	0	0	0	0	0	0	0	0	2	0	0	6	0	0	0	0	0	0	2	0	0	0	0	0	0	0	0	1.4085	1.41098
343.15	589.3	2	7	0	2	0	0	0	0	0	0	0	0	0	0	0	0	0	2	0	0	6	0	0	0	0	0	0	2	0	0	0	0	0	0	0	0	1.4102	1.41098
343.15	589.3	2	7	0	2	0	0	0	0	0	0	0	0	0	0	0	0	0	2	0	0	6	0	0	0	0	0	0	2	0	0	0	0	0	0	0	0	1.4103	1.41098
353.15	589.3	2	7	0	2	0	0	0	0	0	0	0	0	0	0	0	0	0	2	0	0	6	0	0	0	0	0	0	2	0	0	0	0	0	0	0	0	1.4058	1.41048
363.15	589.3	2	7	0	2	0	0	0	0	0	0	0	0	0	0	0	0	0	2	0	0	6	0	0	0	0	0	0	2	0	0	0	0	0	0	0	0	1.4035	1.40978
288.15	589.3	2	3	0	0	0	0	0	0	0	0	0	0	0	0	0	0	0	1	2	0	0	0	0	0	0	0	0	0	4	0	0	0	0	0	1	0	1.4862	1.4938
288.15	589.3	2	3	0	0	0	0	0	0	0	0	0	0	0	0	0	0	0	1	2	0	0	0	0	0	0	0	0	0	4	0	0	0	0	0	1	0	1.49968	1.4938
288.15	589.3	2	3	0	0	0	0	0	0	0	0	0	0	0	0	0	0	0	1	2	0	0	0	0	0	0	0	0	0	4	0	0	0	0	0	1	0	1.49968	1.4938
293.15	589.3	2	3	0	0	0	0	0	0	0	0	0	0	0	0	0	0	0	1	2	0	0	0	0	0	0	0	0	0	4	0	0	0	0	0	1	0	1.4853	1.4941
293.15	589.3	2	3	0	0	0	0	0	0	0	0	0	0	0	0	0	0	0	1	2	0	0	0	0	0	0	0	0	0	4	0	0	0	0	0	1	0	1.49833	1.4941
298.15	589.3	2	3	0	0	0	0	0	0	0	0	0	0	0	0	0	0	0	1	2	0	0	0	0	0	0	0	0	0	4	0	0	0	0	0	1	0	1.4847	1.49283
298.15	589.3	2	3	0	0	0	0	0	0	0	0	0	0	0	0	0	0	0	1	2	0	0	0	0	0	0	0	0	0	4	0	0	0	0	0	1	0	1.49681	1.49283
298.15	589.3	2	3	0	0	0	0	0	0	0	0	0	0	0	0	0	0	0	1	2	0	0	0	0	0	0	0	0	0	4	0	0	0	0	0	1	0	1.49687	1.49283
298.15	589.3	2	3	0	0	0	0	0	0	0	0	0	0	0	0	0	0	0	1	2	0	0	0	0	0	0	0	0	0	4	0	0	0	0	0	1	0	1.49681	1.49283
303.15	589.3	2	3	0	0	0	0	0	0	0	0	0	0	0	0	0	0	0	1	2	0	0	0	0	0	0	0	0	0	4	0	0	0	0	0	1	0	1.4842	1.49098
303.15	589.3	2	3	0	0	0	0	0	0	0	0	0	0	0	0	0	0	0	1	2	0	0	0	0	0	0	0	0	0	4	0	0	0	0	0	1	0	1.49539	1.49098
308.15	589.3	2	3	0	0	0	0	0	0	0	0	0	0	0	0	0	0	0	1	2	0	0	0	0	0	0	0	0	0	4	0	0	0	0	0	1	0	1.4836	1.49151
308.15	589.3	2	3	0	0	0	0	0	0	0	0	0	0	0	0	0	0	0	1	2	0	0	0	0	0	0	0	0	0	4	0	0	0	0	0	1	0	1.49392	1.49151
308.15	589.3	2	3	0	0	0	0	0	0	0	0	0	0	0	0	0	0	0	1	2	0	0	0	0	0	0	0	0	0	4	0	0	0	0	0	1	0	1.49394	1.49151
308.15	589.3	2	3	0	0	0	0	0	0	0	0	0	0	0	0	0	0	0	1	2	0	0	0	0	0	0	0	0	0	4	0	0	0	0	0	1	0	1.49392	1.49151
313.15	589.3	2	3	0	0	0	0	0	0	0	0	0	0	0	0	0	0	0	1	2	0	0	0	0	0	0	0	0	0	4	0	0	0	0	0	1	0	1.4832	1.48934
313.15	589.3	2	3	0	0	0	0	0	0	0	0	0	0	0	0	0	0	0	1	2	0	0	0	0	0	0	0	0	0	4	0	0	0	0	0	1	0	1.49248	1.48934
318.15	589.3	2	3	0	0	0	0	0	0	0	0	0	0	0	0	0	0	0	1	2	0	0	0	0	0	0	0	0	0	4	0	0	0	0	0	1	0	1.4826	1.48949
318.15	589.3	2	3	0	0	0	0	0	0	0	0	0	0	0	0	0	0	0	1	2	0	0	0	0	0	0	0	0	0	4	0	0	0	0	0	1	0	1.49099	1.48949
323.15	589.3	2	3	0	0	0	0	0	0	0	0	0	0	0	0	0	0	0	1	2	0	0	0	0	0	0	0	0	0	4	0	0	0	0	0	1	0	1.4818	1.48644
323.15	589.3	2	3	0	0	0	0	0	0	0	0	0	0	0	0	0	0	0	1	2	0	0	0	0	0	0	0	0	0	4	0	0	0	0	0	1	0	1.4895	1.48644
328.15	589.3	2	3	0	0	0	0	0	0	0	0	0	0	0	0	0	0	0	1	2	0	0	0	0	0	0	0	0	0	4	0	0	0	0	0	1	0	1.481	1.48432
328.15	589.3	2	3	0	0	0	0	0	0	0	0	0	0	0	0	0	0	0	1	2	0	0	0	0	0	0	0	0	0	4	0	0	0	0	0	1	0	1.48801	1.48432
328.15	589.3	2	3	0	0	0	0	0	0	0	0	0	0	0	0	0	0	0	1	2	0	0	0	0	0	0	0	0	0	4	0	0	0	0	0	1	0	1.48821	1.48432
333.15	589.3	2	3	0	0	0	0	0	0	0	0	0	0	0	0	0	0	0	1	2	0	0	0	0	0	0	0	0	0	4	0	0	0	0	0	1	0	1.48	1.48317
333.15	589.3	2	3	0	0	0	0	0	0	0	0	0	0	0	0	0	0	0	1	2	0	0	0	0	0	0	0	0	0	4	0	0	0	0	0	1	0	1.48652	1.48317
338.15	589.3	2	3	0	0	0	0	0	0	0	0	0	0	0	0	0	0	0	1	2	0	0	0	0	0	0	0	0	0	4	0	0	0	0	0	1	0	1.479	1.48227
338.15	589.3	2	3	0	0	0	0	0	0	0	0	0	0	0	0	0	0	0	1	2	0	0	0	0	0	0	0	0	0	4	0	0	0	0	0	1	0	1.48505	1.48227
343.15	589.3	2	3	0	0	0	0	0	0	0	0	0	0	0	0	0	0	0	1	2	0	0	0	0	0	0	0	0	0	4	0	0	0	0	0	1	0	1.4779	1.48038
343.15	589.3	2	3	0	0	0	0	0	0	0	0	0	0	0	0	0	0	0	1	2	0	0	0	0	0	0	0	0	0	4	0	0	0	0	0	1	0	1.4836	1.48038
298.15	589.3	3	3	0	0	0	0	0	0	2	0	0	0	0	0	0	0	0	0	0	0	0	0	0	0	0	0	0	1	4	0	0	0	0	0	1	0	1.47308	1.46734
303.15	589.3	3	3	0	0	0	0	0	0	2	0	0	0	0	0	0	0	0	0	0	0	0	0	0	0	0	0	0	1	4	0	0	0	0	0	1	0	1.47184	1.46568
308.15	589.3	3	3	0	0	0	0	0	0	2	0	0	0	0	0	0	0	0	0	0	0	0	0	0	0	0	0	0	1	4	0	0	0	0	0	1	0	1.47054	1.4649
313.15	589.3	3	3	0	0	0	0	0	0	2	0	0	0	0	0	0	0	0	0	0	0	0	0	0	0	0	0	0	1	4	0	0	0	0	0	1	0	1.46924	1.4649
318.15	589.3	3	3	0	0	0	0	0	0	2	0	0	0	0	0	0	0	0	0	0	0	0	0	0	0	0	0	0	1	4	0	0	0	0	0	1	0	1.46792	1.46352
323.15	589.3	3	3	0	0	0	0	0	0	2	0	0	0	0	0	0	0	0	0	0	0	0	0	0	0	0	0	0	1	4	0	0	0	0	0	1	0	1.46661	1.46211
328.15	589.3	3	3	0	0	0	0	0	0	2	0	0	0	0	0	0	0	0	0	0	0	0	0	0	0	0	0	0	1	4	0	0	0	0	0	1	0	1.46536	1.46046
333.15	589.3	3	3	0	0	0	0	0	0	2	0	0	0	0	0	0	0	0	0	0	0	0	0	0	0	0	0	0	1	4	0	0	0	0	0	1	0	1.46406	1.46007
338.15	589.3	3	3	0	0	0	0	0	0	2	0	0	0	0	0	0	0	0	0	0	0	0	0	0	0	0	0	0	1	4	0	0	0	0	0	1	0	1.46274	1.45958
343.15	589.3	3	3	0	0	0	0	0	0	2	0	0	0	0	0	0	0	0	0	0	0	0	0	0	0	0	0	0	1	4	0	0	0	0	0	1	0	1.46143	1.45836
288.15	589.3	2	3	0	1	0	0	0	0	1	0	0	0	0	0	0	0	0	0	0	0	3	0	0	0	0	0	0	1	4	0	0	0	0	0	1	0	1.4353	1.43563
288.15	589.3	2	3	0	1	0	0	0	0	1	0	0	0	0	0	0	0	0	0	0	0	3	0	0	0	0	0	0	1	4	0	0	0	0	0	1	0	1.43539	1.43563
288.15	589.3	2	3	0	1	0	0	0	0	1	0	0	0	0	0	0	0	0	0	0	0	3	0	0	0	0	0	0	1	4	0	0	0	0	0	1	0	1.4355	1.43563
288.15	589.3	2	3	0	1	0	0	0	0	1	0	0	0	0	0	0	0	0	0	0	0	3	0	0	0	0	0	0	1	4	0	0	0	0	0	1	0	1.43557	1.43563
293.15	589.3	2	3	0	1	0	0	0	0	1	0	0	0	0	0	0	0	0	0	0	0	3	0	0	0	0	0	0	1	4	0	0	0	0	0	1	0	1.4341	1.43489
298.15	589.3	2	3	0	1	0	0	0	0	1	0	0	0	0	0	0	0	0	0	0	0	3	0	0	0	0	0	0	1	4	0	0	0	0	0	1	0	1.4337	1.43367
298.15	589.3	2	3	0	1	0	0	0	0	1	0	0	0	0	0	0	0	0	0	0	0	3	0	0	0	0	0	0	1	4	0	0	0	0	0	1	0	1.43267	1.43367
298.15	589.3	2	3	0	1	0	0	0	0	1	0	0	0	0	0	0	0	0	0	0	0	3	0	0	0	0	0	0	1	4	0	0	0	0	0	1	0	1.4327	1.43367
298.15	589.3	2	3	0	1	0	0	0	0	1	0	0	0	0	0	0	0	0	0	0	0	3	0	0	0	0	0	0	1	4	0	0	0	0	0	1	0	1.4328	1.43367
298.15	589.3	2	3	0	1	0	0	0	0	1	0	0	0	0	0	0	0	0	0	0	0	3	0	0	0	0	0	0	1	4	0	0	0	0	0	1	0	1.43287	1.43367
298.15	589.3	2	3	0	1	0	0	0	0	1	0	0	0	0	0	0	0	0	0	0	0	3	0	0	0	0	0	0	1	4	0	0	0	0	0	1	0	1.43289	1.43367
303.15	589.3	2	3	0	1	0	0	0	0	1	0	0	0	0	0	0	0	0	0	0	0	3	0	0	0	0	0	0	1	4	0	0	0	0	0	1	0	1.4315	1.43232
308.15	589.3	2	3	0	1	0	0	0	0	1	0	0	0	0	0	0	0	0	0	0	0	3	0	0	0	0	0	0	1	4	0	0	0	0	0	1	0	1.43	1.43091
308.15	589.3	2	3	0	1	0	0	0	0	1	0	0	0	0	0	0	0	0	0	0	0	3	0	0	0	0	0	0	1	4	0	0	0	0	0	1	0	1.43001	1.43091
308.15	589.3	2	3	0	1	0	0	0	0	1	0	0	0	0	0	0	0	0	0	0	0	3	0	0	0	0	0	0	1	4	0	0	0	0	0	1	0	1.4301	1.43091
308.15	589.3	2	3	0	1	0	0	0	0	1	0	0	0	0	0	0	0	0	0	0	0	3	0	0	0	0	0	0	1	4	0	0	0	0	0	1	0	1.43017	1.43091
308.15	589.3	2	3	0	1	0	0	0	0	1	0	0	0	0	0	0	0	0	0	0	0	3	0	0	0	0	0	0	1	4	0	0	0	0	0	1	0	1.43018	1.43091
313.15	589.3	2	3	0	1	0	0	0	0	1	0	0	0	0	0	0	0	0	0	0	0	3	0	0	0	0	0	0	1	4	0	0	0	0	0	1	0	1.42884	1.43095
318.15	589.3	2	3	0	1	0	0	0	0	1	0	0	0	0	0	0	0	0	0	0	0	3	0	0	0	0	0	0	1	4	0	0	0	0	0	1	0	1.42735	1.42931
318.15	589.3	2	3	0	1	0	0	0	0	1	0	0	0	0	0	0	0	0	0	0	0	3	0	0	0	0	0	0	1	4	0	0	0	0	0	1	0	1.4274	1.42931
318.15	589.3	2	3	0	1	0	0	0	0	1	0	0	0	0	0	0	0	0	0	0	0	3	0	0	0	0	0	0	1	4	0	0	0	0	0	1	0	1.42743	1.42931
318.15	589.3	2	3	0	1	0	0	0	0	1	0	0	0	0	0	0	0	0	0	0	0	3	0	0	0	0	0	0	1	4	0	0	0	0	0	1	0	1.4275	1.42931
323.15	589.3	2	3	0	1	0	0	0	0	1	0	0	0	0	0	0	0	0	0	0	0	3	0	0	0	0	0	0	1	4	0	0	0	0	0	1	0	1.42604	1.42879
328.15	589.3	2	3	0	1	0	0	0	0	1	0	0	0	0	0	0	0	0	0	0	0	3	0	0	0	0	0	0	1	4	0	0	0	0	0	1	0	1.42468	1.42642
328.15	589.3	2	3	0	1	0	0	0	0	1	0	0	0	0	0	0	0	0	0	0	0	3	0	0	0	0	0	0	1	4	0	0	0	0	0	1	0	1.4247	1.42642
328.15	589.3	2	3	0	1	0	0	0	0	1	0	0	0	0	0	0	0	0	0	0	0	3	0	0	0	0	0	0	1	4	0	0	0	0	0	1	0	1.4248	1.42642
333.15	589.3	2	3	0	1	0	0	0	0	1	0	0	0	0	0	0	0	0	0	0	0	3	0	0	0	0	0	0	1	4	0	0	0	0	0	1	0	1.42333	1.42483
338.15	589.3	2	3	0	1	0	0	0	0	1	0	0	0	0	0	0	0	0	0	0	0	3	0	0	0	0	0	0	1	4	0	0	0	0	0	1	0	1.42201	1.4232
338.15	589.3	2	3	0	1	0	0	0	0	1	0	0	0	0	0	0	0	0	0	0	0	3	0	0	0	0	0	0	1	4	0	0	0	0	0	1	0	1.42202	1.4232
338.15	589.3	2	3	0	1	0	0	0	0	1	0	0	0	0	0	0	0	0	0	0	0	3	0	0	0	0	0	0	1	4	0	0	0	0	0	1	0	1.4221	1.4232
338.15	589.3	2	3	0	1	0	0	0	0	1	0	0	0	0	0	0	0	0	0	0	0	3	0	0	0	0	0	0	1	4	0	0	0	0	0	1	0	1.4222	1.4232
343.15	589.3	2	3	0	1	0	0	0	0	1	0	0	0	0	0	0	0	0	0	0	0	3	0	0	0	0	0	0	1	4	0	0	0	0	0	1	0	1.42067	1.42308
293.1	589.3	4	3	0	2	0	0	0	0	0	0	0	0	0	0	0	0	0	1	0	0	6	0	0	0	0	0	0	2	0	0	2	3	0	0	0	1	1.4583	1.4573
288.15	589.3	4	3	1	0	0	0	0	0	0	0	0	1	0	0	1	0	0	0	0	0	0	0	0	0	0	0	0	0	0	0	2	1	0	0	1	1	1.5192	1.51746
293.15	589.3	4	3	1	0	0	0	0	0	0	0	0	1	0	0	1	0	0	0	0	0	0	0	0	0	0	0	0	0	0	0	2	1	0	0	1	1	1.5173	1.51652
298.15	589.3	4	3	1	0	0	0	0	0	0	0	0	1	0	0	1	0	0	0	0	0	0	0	0	0	0	0	0	0	0	0	2	1	0	0	1	1	1.5154	1.51596
303.15	589.3	4	3	1	0	0	0	0	0	0	0	0	1	0	0	1	0	0	0	0	0	0	0	0	0	0	0	0	0	0	0	2	1	0	0	1	1	1.5141	1.51356
308.15	589.3	4	3	1	0	0	0	0	0	0	0	0	1	0	0	1	0	0	0	0	0	0	0	0	0	0	0	0	0	0	0	2	1	0	0	1	1	1.5126	1.51152
313.15	589.3	4	3	1	0	0	0	0	0	0	0	0	1	0	0	1	0	0	0	0	0	0	0	0	0	0	0	0	0	0	0	2	1	0	0	1	1	1.5107	1.51014
318.15	589.3	4	3	1	0	0	0	0	0	0	0	0	1	0	0	1	0	0	0	0	0	0	0	0	0	0	0	0	0	0	0	2	1	0	0	1	1	1.5093	1.50903
323.15	589.3	4	3	1	0	0	0	0	0	0	0	0	1	0	0	1	0	0	0	0	0	0	0	0	0	0	0	0	0	0	0	2	1	0	0	1	1	1.5077	1.50749
328.15	589.3	4	3	1	0	0	0	0	0	0	0	0	1	0	0	1	0	0	0	0	0	0	0	0	0	0	0	0	0	0	0	2	1	0	0	1	1	1.506	1.50544
288.15	589.3	3	4	0	0	0	0	0	0	0	0	0	1	0	0	1	0	0	0	0	0	0	0	0	0	0	0	0	0	0	0	2	1	0	0	1	1	1.5064	1.50682
293.15	589.3	3	4	0	0	0	0	0	0	0	0	0	1	0	0	1	0	0	0	0	0	0	0	0	0	0	0	0	0	0	0	2	1	0	0	1	1	1.5048	1.50593
298.15	589.3	3	4	0	0	0	0	0	0	0	0	0	1	0	0	1	0	0	0	0	0	0	0	0	0	0	0	0	0	0	0	2	1	0	0	1	1	1.5034	1.50383
303.15	589.3	3	4	0	0	0	0	0	0	0	0	0	1	0	0	1	0	0	0	0	0	0	0	0	0	0	0	0	0	0	0	2	1	0	0	1	1	1.502	1.50195
308.15	589.3	3	4	0	0	0	0	0	0	0	0	0	1	0	0	1	0	0	0	0	0	0	0	0	0	0	0	0	0	0	0	2	1	0	0	1	1	1.5004	1.50007
313.15	589.3	3	4	0	0	0	0	0	0	0	0	0	1	0	0	1	0	0	0	0	0	0	0	0	0	0	0	0	0	0	0	2	1	0	0	1	1	1.4988	1.49934
318.15	589.3	3	4	0	0	0	0	0	0	0	0	0	1	0	0	1	0	0	0	0	0	0	0	0	0	0	0	0	0	0	0	2	1	0	0	1	1	1.4976	1.49968
323.15	589.3	3	4	0	0	0	0	0	0	0	0	0	1	0	0	1	0	0	0	0	0	0	0	0	0	0	0	0	0	0	0	2	1	0	0	1	1	1.496	1.4979
328.15	589.3	3	4	0	0	0	0	0	0	0	0	0	1	0	0	1	0	0	0	0	0	0	0	0	0	0	0	0	0	0	0	2	1	0	0	1	1	1.4949	1.49682
298.15	589.3	3	3	0	0	0	0	0	0	0	0	0	0	0	0	0	0	0	0	0	0	4	0	0	0	0	1	0	0	0	0	2	1	0	0	1	1	1.433	1.43238
293.1	589.3	3	3	0	1	0	0	0	0	1	0	0	0	0	0	0	0	0	0	0	0	3	0	0	0	0	0	0	1	0	0	3	2	0	0	0	1	1.4748	1.47096
293.1	589.3	3	3	0	2	0	0	0	0	0	0	0	0	0	0	0	0	0	1	0	0	6	0	0	0	0	0	0	2	0	0	3	2	0	0	0	1	1.4497	1.45456
293.1	589.3	3	3	0	0	0	0	0	0	0	0	0	0	0	0	0	0	0	1	2	0	0	0	0	0	0	0	0	0	0	0	3	2	0	0	0	1	1.5403	1.53114
288.15	589.3	2	3	0	0	0	0	0	0	0	0	0	0	0	0	0	0	0	0	0	0	4	0	0	0	0	1	0	0	0	0	4	1	0	0	0	1	1.46042	1.45452
290.65	589.3	2	3	0	0	0	0	0	0	0	0	0	0	0	0	0	0	0	0	0	0	4	0	0	0	0	1	0	0	0	0	4	1	0	0	0	1	1.45973	1.45439
293.15	589.3	2	3	0	0	0	0	0	0	0	0	0	0	0	0	0	0	0	0	0	0	4	0	0	0	0	1	0	0	0	0	4	1	0	0	0	1	1.45905	1.45347
295.65	589.3	2	3	0	0	0	0	0	0	0	0	0	0	0	0	0	0	0	0	0	0	4	0	0	0	0	1	0	0	0	0	4	1	0	0	0	1	1.45839	1.45311
298.15	589.3	2	3	0	0	0	0	0	0	0	0	0	0	0	0	0	0	0	0	0	0	4	0	0	0	0	1	0	0	0	0	4	1	0	0	0	1	1.454	1.45166
298.15	589.3	2	3	0	0	0	0	0	0	0	0	0	0	0	0	0	0	0	0	0	0	4	0	0	0	0	1	0	0	0	0	4	1	0	0	0	1	1.4545	1.45166
298.15	589.3	2	3	0	0	0	0	0	0	0	0	0	0	0	0	0	0	0	0	0	0	4	0	0	0	0	1	0	0	0	0	4	1	0	0	0	1	1.4548	1.45166
298.15	589.3	2	3	0	0	0	0	0	0	0	0	0	0	0	0	0	0	0	0	0	0	4	0	0	0	0	1	0	0	0	0	4	1	0	0	0	1	1.45772	1.45166
300.65	589.3	2	3	0	0	0	0	0	0	0	0	0	0	0	0	0	0	0	0	0	0	4	0	0	0	0	1	0	0	0	0	4	1	0	0	0	1	1.45703	1.45109
303.15	589.3	2	3	0	0	0	0	0	0	0	0	0	0	0	0	0	0	0	0	0	0	4	0	0	0	0	1	0	0	0	0	4	1	0	0	0	1	1.45638	1.45109
305.65	589.3	2	3	0	0	0	0	0	0	0	0	0	0	0	0	0	0	0	0	0	0	4	0	0	0	0	1	0	0	0	0	4	1	0	0	0	1	1.4557	1.45026
308.15	589.3	2	3	0	0	0	0	0	0	0	0	0	0	0	0	0	0	0	0	0	0	4	0	0	0	0	1	0	0	0	0	4	1	0	0	0	1	1.45502	1.45022
310.65	589.3	2	3	0	0	0	0	0	0	0	0	0	0	0	0	0	0	0	0	0	0	4	0	0	0	0	1	0	0	0	0	4	1	0	0	0	1	1.45437	1.44949
313.15	589.3	2	3	0	0	0	0	0	0	0	0	0	0	0	0	0	0	0	0	0	0	4	0	0	0	0	1	0	0	0	0	4	1	0	0	0	1	1.45371	1.4494
315.65	589.3	2	3	0	0	0	0	0	0	0	0	0	0	0	0	0	0	0	0	0	0	4	0	0	0	0	1	0	0	0	0	4	1	0	0	0	1	1.45304	1.44906
318.15	589.3	2	3	0	0	0	0	0	0	0	0	0	0	0	0	0	0	0	0	0	0	4	0	0	0	0	1	0	0	0	0	4	1	0	0	0	1	1.45	1.44814
318.15	589.3	2	3	0	0	0	0	0	0	0	0	0	0	0	0	0	0	0	0	0	0	4	0	0	0	0	1	0	0	0	0	4	1	0	0	0	1	1.45237	1.44814
320.65	589.3	2	3	0	0	0	0	0	0	0	0	0	0	0	0	0	0	0	0	0	0	4	0	0	0	0	1	0	0	0	0	4	1	0	0	0	1	1.45172	1.44814
323.15	589.3	2	3	0	0	0	0	0	0	0	0	0	0	0	0	0	0	0	0	0	0	4	0	0	0	0	1	0	0	0	0	4	1	0	0	0	1	1.45108	1.44734
325.65	589.3	2	3	0	0	0	0	0	0	0	0	0	0	0	0	0	0	0	0	0	0	4	0	0	0	0	1	0	0	0	0	4	1	0	0	0	1	1.45042	1.44707
328.15	589.3	2	3	0	0	0	0	0	0	0	0	0	0	0	0	0	0	0	0	0	0	4	0	0	0	0	1	0	0	0	0	4	1	0	0	0	1	1.44975	1.4471
330.65	589.3	2	3	0	0	0	0	0	0	0	0	0	0	0	0	0	0	0	0	0	0	4	0	0	0	0	1	0	0	0	0	4	1	0	0	0	1	1.44911	1.44645
333.15	589.3	2	3	0	0	0	0	0	0	0	0	0	0	0	0	0	0	0	0	0	0	4	0	0	0	0	1	0	0	0	0	4	1	0	0	0	1	1.44845	1.44579
335.65	589.3	2	3	0	0	0	0	0	0	0	0	0	0	0	0	0	0	0	0	0	0	4	0	0	0	0	1	0	0	0	0	4	1	0	0	0	1	1.44782	1.44465
338.15	589.3	2	3	0	0	0	0	0	0	0	0	0	0	0	0	0	0	0	0	0	0	4	0	0	0	0	1	0	0	0	0	4	1	0	0	0	1	1.44725	1.44337
298.15	589.3	2	16	0	0	0	0	0	0	2	0	0	0	0	0	0	0	0	0	1	0	0	0	0	0	0	0	0	1	0	0	3	0	0	0	1	1	1.48791	1.48176
303.15	589.3	2	16	0	0	0	0	0	0	2	0	0	0	0	0	0	0	0	0	1	0	0	0	0	0	0	0	0	1	0	0	3	0	0	0	1	1	1.48619	1.47909
308.15	589.3	2	16	0	0	0	0	0	0	2	0	0	0	0	0	0	0	0	0	1	0	0	0	0	0	0	0	0	1	0	0	3	0	0	0	1	1	1.48443	1.47829
313.15	589.3	2	16	0	0	0	0	0	0	2	0	0	0	0	0	0	0	0	0	1	0	0	0	0	0	0	0	0	1	0	0	3	0	0	0	1	1	1.48232	1.47758
318.15	589.3	2	16	0	0	0	0	0	0	2	0	0	0	0	0	0	0	0	0	1	0	0	0	0	0	0	0	0	1	0	0	3	0	0	0	1	1	1.48009	1.4766
323.15	589.3	2	16	0	0	0	0	0	0	2	0	0	0	0	0	0	0	0	0	1	0	0	0	0	0	0	0	0	1	0	0	3	0	0	0	1	1	1.47842	1.47514
328.15	589.3	2	16	0	0	0	0	0	0	2	0	0	0	0	0	0	0	0	0	1	0	0	0	0	0	0	0	0	1	0	0	3	0	0	0	1	1	1.47695	1.4735
333.15	589.3	2	16	0	0	0	0	0	0	2	0	0	0	0	0	0	0	0	0	1	0	0	0	0	0	0	0	0	1	0	0	3	0	0	0	1	1	1.47487	1.47185
298.15	589.3	1	5	0	0	0	0	0	0	1	0	0	0	0	0	0	0	0	0	1	0	0	0	0	0	0	0	0	1	0	0	8	1	0	0	1	1	1.53378	1.53438
303.15	589.3	1	5	0	0	0	0	0	0	1	0	0	0	0	0	0	0	0	0	1	0	0	0	0	0	0	0	0	1	0	0	8	1	0	0	1	1	1.53237	1.53147
308.15	589.3	1	5	0	0	0	0	0	0	1	0	0	0	0	0	0	0	0	0	1	0	0	0	0	0	0	0	0	1	0	0	8	1	0	0	1	1	1.53113	1.53035
313.15	589.3	1	5	0	0	0	0	0	0	1	0	0	0	0	0	0	0	0	0	1	0	0	0	0	0	0	0	0	1	0	0	8	1	0	0	1	1	1.52975	1.52905
318.15	589.3	1	5	0	0	0	0	0	0	1	0	0	0	0	0	0	0	0	0	1	0	0	0	0	0	0	0	0	1	0	0	8	1	0	0	1	1	1.52824	1.52629
323.15	589.3	1	5	0	0	0	0	0	0	1	0	0	0	0	0	0	0	0	0	1	0	0	0	0	0	0	0	0	1	0	0	8	1	0	0	1	1	1.52684	1.52511
328.15	589.3	1	5	0	0	0	0	0	0	1	0	0	0	0	0	0	0	0	0	1	0	0	0	0	0	0	0	0	1	0	0	8	1	0	0	1	1	1.52544	1.52499
333.15	589.3	1	5	0	0	0	0	0	0	1	0	0	0	0	0	0	0	0	0	1	0	0	0	0	0	0	0	0	1	0	0	8	1	0	0	1	1	1.52403	1.52336
298.15	589.3	1	5	0	0	0	0	0	0	0	0	0	0	0	0	0	0	0	0	1	0	0	0	1	0	0	0	0	0	0	0	3	0	0	0	1	1	1.5454	1.5422
303.15	589.3	1	5	0	0	0	0	0	0	0	0	0	0	0	0	0	0	0	0	1	0	0	0	1	0	0	0	0	0	0	0	3	0	0	0	1	1	1.54454	1.53937
308.15	589.3	1	5	0	0	0	0	0	0	0	0	0	0	0	0	0	0	0	0	1	0	0	0	1	0	0	0	0	0	0	0	3	0	0	0	1	1	1.54346	1.53778
313.15	589.3	1	5	0	0	0	0	0	0	0	0	0	0	0	0	0	0	0	0	1	0	0	0	1	0	0	0	0	0	0	0	3	0	0	0	1	1	1.54229	1.53895
318.15	589.3	1	5	0	0	0	0	0	0	0	0	0	0	0	0	0	0	0	0	1	0	0	0	1	0	0	0	0	0	0	0	3	0	0	0	1	1	1.54111	1.53618
323.15	589.3	1	5	0	0	0	0	0	0	0	0	0	0	0	0	0	0	0	0	1	0	0	0	1	0	0	0	0	0	0	0	3	0	0	0	1	1	1.53992	1.53489
328.15	589.3	1	5	0	0	0	0	0	0	0	0	0	0	0	0	0	0	0	0	1	0	0	0	1	0	0	0	0	0	0	0	3	0	0	0	1	1	1.53869	1.53289
333.15	589.3	1	5	0	0	0	0	0	0	0	0	0	0	0	0	0	0	0	0	1	0	0	0	1	0	0	0	0	0	0	0	3	0	0	0	1	1	1.53748	1.53004
293.15	589.3	1	9	0	0	0	0	0	1	0	0	0	0	0	0	0	0	0	0	0	0	0	1	0	0	0	0	0	0	0	0	3	0	0	0	1	1	1.5132	1.51125
298.15	589.3	1	9	0	0	0	0	0	1	0	0	0	0	0	0	0	0	0	0	0	0	0	1	0	0	0	0	0	0	0	0	3	0	0	0	1	1	1.5119	1.5094
303.15	589.3	1	9	0	0	0	0	0	1	0	0	0	0	0	0	0	0	0	0	0	0	0	1	0	0	0	0	0	0	0	0	3	0	0	0	1	1	1.5106	1.50952
308.15	589.3	1	9	0	0	0	0	0	1	0	0	0	0	0	0	0	0	0	0	0	0	0	1	0	0	0	0	0	0	0	0	3	0	0	0	1	1	1.5093	1.50851
313.15	589.3	1	9	0	0	0	0	0	1	0	0	0	0	0	0	0	0	0	0	0	0	0	1	0	0	0	0	0	0	0	0	3	0	0	0	1	1	1.508	1.50671
318.15	589.3	1	9	0	0	0	0	0	1	0	0	0	0	0	0	0	0	0	0	0	0	0	1	0	0	0	0	0	0	0	0	3	0	0	0	1	1	1.5067	1.50456
323.15	589.3	1	9	0	0	0	0	0	1	0	0	0	0	0	0	0	0	0	0	0	0	0	1	0	0	0	0	0	0	0	0	3	0	0	0	1	1	1.5054	1.50435
328.15	589.3	1	9	0	0	0	0	0	1	0	0	0	0	0	0	0	0	0	0	0	0	0	1	0	0	0	0	0	0	0	0	3	0	0	0	1	1	1.5041	1.50167
333.15	589.3	1	9	0	0	0	0	0	1	0	0	0	0	0	0	0	0	0	0	0	0	0	1	0	0	0	0	0	0	0	0	3	0	0	0	1	1	1.5028	1.50184
298.15	589.3	4	7	0	2	0	0	0	0	0	0	0	0	0	0	0	0	0	1	0	0	6	0	0	0	0	0	0	2	0	0	2	3	0	0	0	1	1.4604	1.45891
303.15	589.3	4	7	0	2	0	0	0	0	0	0	0	0	0	0	0	0	0	1	0	0	6	0	0	0	0	0	0	2	0	0	2	3	0	0	0	1	1.45878	1.45758
308.15	589.3	4	7	0	2	0	0	0	0	0	0	0	0	0	0	0	0	0	1	0	0	6	0	0	0	0	0	0	2	0	0	2	3	0	0	0	1	1.45714	1.45715
313.15	589.3	4	7	0	2	0	0	0	0	0	0	0	0	0	0	0	0	0	1	0	0	6	0	0	0	0	0	0	2	0	0	2	3	0	0	0	1	1.45549	1.45623
318.15	589.3	4	7	0	2	0	0	0	0	0	0	0	0	0	0	0	0	0	1	0	0	6	0	0	0	0	0	0	2	0	0	2	3	0	0	0	1	1.45386	1.45396
323.15	589.3	4	7	0	2	0	0	0	0	0	0	0	0	0	0	0	0	0	1	0	0	6	0	0	0	0	0	0	2	0	0	2	3	0	0	0	1	1.45226	1.45202
328.15	589.3	4	7	0	2	0	0	0	0	0	0	0	0	0	0	0	0	0	1	0	0	6	0	0	0	0	0	0	2	0	0	2	3	0	0	0	1	1.45065	1.45154
333.15	589.3	4	7	0	2	0	0	0	0	0	0	0	0	0	0	0	0	0	1	0	0	6	0	0	0	0	0	0	2	0	0	2	3	0	0	0	1	1.44902	1.44945
338.15	589.3	4	7	0	2	0	0	0	0	0	0	0	0	0	0	0	0	0	1	0	0	6	0	0	0	0	0	0	2	0	0	2	3	0	0	0	1	1.44744	1.44778
343.15	589.3	4	7	0	2	0	0	0	0	0	0	0	0	0	0	0	0	0	1	0	0	6	0	0	0	0	0	0	2	0	0	2	3	0	0	0	1	1.44588	1.44552
293.1	589.3	3	3	0	2	0	0	0	0	0	0	0	0	0	0	0	0	0	1	0	0	6	0	0	0	0	0	0	2	0	0	3	2	0	0	0	1	1.4559	1.45456
293.1	589.3	3	3	0	0	0	0	0	0	0	0	0	0	0	0	0	0	0	1	2	0	0	0	0	0	0	0	0	0	0	0	3	2	0	0	0	1	1.5278	1.53114
298.1	589.3	2	4	0	0	0	0	0	0	0	0	0	0	0	0	0	0	0	0	0	0	4	0	0	0	0	1	0	0	0	0	3	0	0	0	1	1	1.4253	1.42407
298.1	589.3	2	4	0	0	0	0	0	0	0	0	0	0	0	0	0	0	0	0	0	0	4	0	0	0	0	1	0	0	0	0	3	0	0	0	1	1	1.4261	1.42407
283.15	589.3	2	3	0	8	0	0	0	0	0	0	0	0	0	0	0	0	0	1	0	0	18	0	0	0	0	0	0	2	0	0	3	0	0	0	1	1	1.39249	1.39325
288.15	589.3	2	3	0	8	0	0	0	0	0	0	0	0	0	0	0	0	0	1	0	0	18	0	0	0	0	0	0	2	0	0	3	0	0	0	1	1	1.39104	1.39279
293.15	589.3	2	3	0	8	0	0	0	0	0	0	0	0	0	0	0	0	0	1	0	0	18	0	0	0	0	0	0	2	0	0	3	0	0	0	1	1	1.38955	1.39128
298.15	589.3	2	3	0	8	0	0	0	0	0	0	0	0	0	0	0	0	0	1	0	0	18	0	0	0	0	0	0	2	0	0	3	0	0	0	1	1	1.38807	1.3914
303.15	589.3	2	3	0	8	0	0	0	0	0	0	0	0	0	0	0	0	0	1	0	0	18	0	0	0	0	0	0	2	0	0	3	0	0	0	1	1	1.38662	1.38983
308.15	589.3	2	3	0	8	0	0	0	0	0	0	0	0	0	0	0	0	0	1	0	0	18	0	0	0	0	0	0	2	0	0	3	0	0	0	1	1	1.38516	1.38672
313.15	589.3	2	3	0	8	0	0	0	0	0	0	0	0	0	0	0	0	0	1	0	0	18	0	0	0	0	0	0	2	0	0	3	0	0	0	1	1	1.38367	1.3857
318.15	589.3	2	3	0	8	0	0	0	0	0	0	0	0	0	0	0	0	0	1	0	0	18	0	0	0	0	0	0	2	0	0	3	0	0	0	1	1	1.38222	1.38348
323.15	589.3	2	3	0	8	0	0	0	0	0	0	0	0	0	0	0	0	0	1	0	0	18	0	0	0	0	0	0	2	0	0	3	0	0	0	1	1	1.38078	1.38137
328.15	589.3	2	3	0	8	0	0	0	0	0	0	0	0	0	0	0	0	0	1	0	0	18	0	0	0	0	0	0	2	0	0	3	0	0	0	1	1	1.3793	1.38031
333.15	589.3	2	3	0	8	0	0	0	0	0	0	0	0	0	0	0	0	0	1	0	0	18	0	0	0	0	0	0	2	0	0	3	0	0	0	1	1	1.37783	1.37834
338.15	589.3	2	3	0	8	0	0	0	0	0	0	0	0	0	0	0	0	0	1	0	0	18	0	0	0	0	0	0	2	0	0	3	0	0	0	1	1	1.37638	1.37554
343.15	589.3	2	3	0	8	0	0	0	0	0	0	0	0	0	0	0	0	0	1	0	0	18	0	0	0	0	0	0	2	0	0	3	0	0	0	1	1	1.37496	1.3698
[truncated: 5,372 more rows]
